# Supplementary material for: LncLocation: Efficient Subcellular Location Prediction of Long Non-Coding RNA-Based Multi-Source Heterogeneous Feature Fusion
Source: Int J Mol Sci. 2020 Oct 1;21(19):7271. doi: 10.3390/ijms21197271 (PMC7582431; doi:10.3390/ijms21197271)
Supplement: Supplementary file 1 [file ijms-21-07271-s001.zip]

Archive with 11 entries (9 files):
- ijms-924790-supplementary/
- ijms-924790-supplementary/Supplementary Data S1/
- ijms-924790-supplementary/Supplementary Data S1/Cytoplasm.fa
- ijms-924790-supplementary/Supplementary Data S1/Exosome.fa
- ijms-924790-supplementary/Supplementary Data S1/Nucleus.fa
- ijms-924790-supplementary/Supplementary Data S1/Ribosome.fa
- ijms-924790-supplementary/Supplementary Data S2.csv
- ijms-924790-supplementary/Supplementary Data S3.fa
- ijms-924790-supplementary/Supplementary Table S1.docx
- ijms-924790-supplementary/Supplementary Table S2.docx
- ijms-924790-supplementary/Supplementary Table S3.docx
