# Supplementary material for: LncLocation: Efficient Subcellular Location Prediction of Long Non-Coding RNA-Based Multi-Source Heterogeneous Feature Fusion
Source: Int J Mol Sci. 2020 Oct 1;21(19):7271. doi: 10.3390/ijms21197271 (PMC7582431; doi:10.3390/ijms21197271)
Supplement: Supplementary file 1 [file ijms-21-07271-s001.zip › ijms-924790-supplementary/Supplementary Data S1/Cytoplasm.fa]

>AJ409505.1|@2@|Mus|musculus|RNA|binding|site|for|Dazl|protein,|clone|id9	
CCACATGGTTAGAATTTCTAAGTTATGAAAGAACACTTAAACTTTAAAAATAAAATGTTAGGAAATGGGATTCCTTTTGGGAATGAATATTTAGCAGTCATTTTTCTGAATGTGAAAATATTTCCTCCAAACATTTAAAAAAGCTCTCAGGCATATTCCTGCAAGGGTTCATTTGTTGTTGTTTTTTTGTTTTGTTTTGTTTTTTGTTTTTTTGGCAAAGGAGTCCCAATATTAAGTTAAATGTGTTTAGGTATTCCATATTTTTGAAATGTCACAGTAGTACCTTTTTTTTTCCCCCT
>AK006751.1|@2@|Mus|musculus|adult|male|testis|cDNA,|RIKEN|full-length|enriched|library,|clone:1700051A11|product:unclassifiable,|full|insert|sequence	
CCGAGCCGCTGCGGAGTGGAGCTCAAGTACTCCTCCAGGAACCGGGAGATGACGGACACCACAGACGCCGACATGACGAACACGGGGACTTCGGATACCGGACGACCACAGACGATGTGGCTCGCGCGTGCGCGTTAGCGGGCCCTAGCCACGCCCACACCGGCGGGCCAATTGGCTCCGGCGTAAAGGCCAGCCTTGGTGCGTCACAATTAATGCGCAGACACAGGCTGCATACCCAGACTGAGAACTACAAACGGAAATAAATTAATGCTCCTGCGCAGGGCCTATCTCCCCCTCTG
>AK013702.1|@2@|Mus|musculus|adult|male|hippocampus|cDNA,|RIKEN|full-length|enriched|library,|clone:2900056B14|product:unclassifiable,|full|insert|sequence	
AAACACTAGGTCTCACGTACCCCAGGCATACATAGCTGATGATGAAATTGGATTTCTTGATTCTCCTGCTTCTACTTCCAGAATGCAAAGATTACAGGTTGTGTCATCAGGCCTGGTTTATGCAGTACTGGGGATCAAATCCAGGACTGTGCACACTAGGTAAGGCTTTGACCAAGGACCTGCACCTACCAGTCCACAAATTACACTGGGTCTATCATCTGGCTTTTGTTAGGATAAGGTCCGAGGTAGCCCATGCAGGCCTTGAACTAACTATGAAGCTGAAGTTGGTCTTCATCTGATACCTCTGCCTCCACCTCTCAAGTGCTTTGCCTGCAGCCTACACCACCAGACCACTGTTCATTTCTGTCATCTCAGTGAGACCTCTATGCTGTGCGTGGACTAGAGGAGTGGTAAAAGAGAGATCGGTTTTCACCTTTCCTAGGAAGAGCTCAAGATACAACTAAAATAAAAACCCAGCTTGAAGCATACTATGTAGCAAGGTGAAGGCAAATCCCACAGAGCCCAGCTCTACACAGCTGCCACTGGGTCTGGGAGTGGCAAGTGGCCCTGACGGTGGTCTGTATGCTTGCACCTGTAGACTTCTCCACACCTTACTATAGGTGTGTATAATGTTGACACACATAAAAATGTAAACCACAAAGATCTCTTACAAAATTTTTG
>AK015332.1|@2@|Mus|musculus|adult|male|testis|cDNA,|RIKEN|full-length|enriched|library,|clone:4930438A20|product:unclassifiable,|full|insert|sequence	
ACAGGTCTCTTTATGCTTCTGTTGAGATTAAGAGTCTGGAAGTCCCTGTAGCTGTGGAAACTCTCAGTCCTCCGTGCTCTGGCTAACAAAGGGCTCTCTCGGTAAGGCCGCGTGGCACCATAGGTTGCCGCTTCGTGGATGGTTTCGTGGTGCTGGAGCTGAAGGCTGAGAGACAGATTTAAAAATGACAGCTATGATTTCACTGCAAGGTCTCAGGAGCATAGCTCGGCAGTTAAGCTGCCAACTAAAACATAAGGCAAGTTACTAGCTACTTTCTGTATACAAATATATTTGTTAAGTAGATCATATCATATACAATTACCAACTAACGTAATAACACACATACATTCATAATCAAGCAAAACTTTTGAATAGTAGGGGGAAAGGAAAATAAGTGTTTAAAAAAGCCAATAAGAAATCAATGTACTTCAATATTTGGTCCTTGGATTCTCAGAATTTCACATTTTAGTCAACGTGGTTGGAAAAGGCAGAGTATTTCTTTGTATATGACATTAAATAACTTTTGGTTAGCACCACTCCTAATACAGGGCGAGCGAGTCACCACCACCTAACAGCTCTGCAGCGGCCAGTCCTTTCCTGCAGTGCCTGGAATGACAGTGTCCCCACAGTCTCAGGCATCTGAACTCTTGGTCCCTGTTGGTGAAGCTGTGTGTGAGGGTGCTATGTGAGGGAACGATGTCCCTGGGCGCAGGCTTTGGGGAGGAGTTTAAGGCTTTGTACCATTTCTAGTTCATTCTCTGCTTTGAGCTTGTGGTTCAGGATAAGAGCCCTCAGCATCGGGCTCCAGCTGCGATGCCTGCTGCCTGCTGATACCTGCTGCCTGCTGATACCTGCTGCCTGCTGCTGCCTGCTGATACCTGCTGCCTGCTGATACCTGCTGCCTGCTGATACCTGCTGCCTGCTGATACCTGCTGCCTGCTGCCGCTTCCCAGCTGTGAAGGACTTTTAGCCCTCGGGAAACTTAAGCTCAGTAAACTCTGTAAGCTACCGTGGTTATTGTGCTTAATCAACTAAGTTAAAAGCCAAGCTGGGGCGGGGGTCAGACTCAGTGGTAAAAAGCGTGTTTGCATGCATGAAGTCTAGGTGTCAATGACAGCACATGCCAGACACACACAAGACCACAACATTTTTCCCCCTTGCACATTACATATGTATGAAACTGTCAAAGAACTCAATAAAAGTTTAAAATGTTTTCCTCTG
>AK016846.1|@2@|Mus|musculus|adult|male|testis|cDNA,|RIKEN|full-length|enriched|library,|clone:4933417J23|product:unclassifiable,|full|insert|sequence	
GATTCCCTCCTGCTCTCCCTTCGCTCCATAAGAAATAGCTGTTGCATCAGTAAGTTCCTGACCATCTTGACCATAAAGACAGAGAACTTTCAGATAGCATCATGTGCCCTCTGCAGCCCATTCCCCCTACCGCCACCAGACGCTAGGCACTGCATGGGAACAGAAGATATAGACAGGAAATGCCCAAGGAACCGTTCTCTGGATAAGAATCTGCCTACCGTTGAGTTTTCAATAGAGGAGAAACAGTAATGCCCTTTGGGTCTGGATCTTTCTGTTTGATACCAGGTAAGCAACCTTGTTTCATTTCCATTCACTGATATACAAAACTCATGAAATTTATGAAAAATGGATCAAGGGTCTTCCCTCTTCCAAAGTTAACTCAAGAAATGTCACTAAAACCTACCCCGAGTTTCTGGGATTTTGTATAGAACAGAACATCCTGGTAGTGTTGGGCGCAGTCTGGGTCCACATCTCTGATATTAGCAGTGGGCAGCAGCAAGGTATCTAAAGTCTTCAGAGGGTTCCCTGCGTCGATGGCTTCATTGATGTACCCGAGAACTACCATTCCTGCAGAGAGAGGAGCAAGGGTTCTAAGTCACGGCACCGTACCCACTTCTCCATCGTGCTACGGGCTCCAAGGAGCTGAAGATAGACGCGGTGCTGCTGGAGGTAAGAGGTGAATGCAGAGAATCAACTGCCTTTCTGTATGTGAATGATGTGCAATAGATCCCCATCACAAATCCACTCCAGGGGGAAAGTAATGCACACTTAGGAATAATTTAAAAAGCATGACACCTATAAACCAAGAACTAGGAAACAACTCAGTGGCAACCAAAACACAGGGGAAGGCATCTCGTGGTTGTAGACGTAAGACAATGTTGTAAAGGTAGAGGTACTCCTCAAGGGGGGTTGAGGGGAACCGGGAGGCAAGGTTGTGGTAACAAAGAAAAAAAGAAATACTCCTCAAATTGACAAATTGATAAATTGACATACAGTTCCGGAGAAACTCCTGCAAAACAAAACAAAACAAAAACAAAACAAAACAAACGCTGGAGCCTTTTCATAAAGCAAAATGTGATAAATGACACCCGGATGCACAGAAAACACAGGGAGCTCAAACAACCAATGCAATCCTGAAAGAAGGAAATGCCGGGGGACTTTCCCCATTTCAAAAGTCATTACAAAGCTACAGCAACAGCGACTAGTTCTACAGAGTGCTGGCATGAGGAAAGCCATACAGATGAGCCAAACAGAACTGGGATTCCAGAAATTGTCCCTTTTGCTTATGCTCAACTGCTTTTCCCTGACAAGGTTGCCAAAACAATTCAATGGGCAGAAATAGTCTATAAAGACTGTTGCTATAGAGCAACTGGTGCTGGGTCAACCATATGCCCACCTGTACGAACACACTTGGACCTATATATTAAACCCTGCACACAAATGAACTTAAAATAGAACCAAGGCCTAAATGCAAAGACCCAAACGAAAAGTTAGAAAACTCTTAGAAGAAAACATAGGGATATTATCTTAGTGACTTCAGGCTGAGTAATTAGCTTTTTGACTATGGTATC
>AK020545.1|@2@|Mus|musculus|adult|male|urinary|bladder|cDNA,|RIKEN|full-length|enriched|library,|clone:9530004P21|product:inferred:|RIKEN|cDNA|5730446D14|gene,|full|insert|sequence	
ATTCACCTCACGCTCAGCTTCCTGGATATTAAAAAAGAAATAGTTATTAAAATATCTCCAGAATTAAAGTAATAGATTGGGGAAAGATCTGAATGCTGGAGCAGTCTCAGAAAAGGGTTTTCTTCCAGATGGCTTTTGAATTAAGGCAGCTGAGGAAGGCAAAAAGCTTTTTCACCCACGCAGCCTGACAAAGCCCAATGCTGTGGGCAGCCCTGCTTTCTAACTTTCCTCTGTCTCTCAATGCTTTCTGGTAAAAGCAAATGCCCAAAGCCACCACCCTTCCATCTGCAAAGCACCTTCCCTGAAAGCAGCCTTAGAGCCCTCTCTACGGCCAAACCCCGATCTTTAAAAAGACAAAATTTCCCTGTTTACTTGCGTTTCCTGCCCTCCTCTTTGCTGGGCCACATTTGAGCTTGGAAAAAGCTTGAAGCTGAGATGTGTTCTTAAGGGCCAGAAGCTGTCAGGGCTTTTGGTGAGCAAGATTGATCACACCCAGACTTCCTTCAGAGCTTTGTTTGGAATAAAAGCAAGAAAACTGGAAAAACCCTTACATTTTCCAAAATAGCATCTCTATCTGCAAGGTAATGCTCAGAGCTGGTCAAGGCTGGAGACCACTTTAGAGCCAAACCCCCTAACTGCTAGCTAGCCTCAGAGATGGAGTTCTGCCCTTGCTCCTTGGTCAGCCTTTCTTGTTTTCTGCATAGTATTTTCTCCCCCACCAACCTTTCTCTCCTTGGCCATCAGAATGATTTATTTTCCTGCCACTGATGCCTGCCGGCCTGGGGCATTCTGATCACTTGGTCCATTTCAAAGG
>AK028006.1|@2@|Mus|musculus|18-day|embryo|whole|body|cDNA,|RIKEN|full-length|enriched|library,|clone:1190006B03|product:unclassifiable,|full|insert|sequence	
GATTTGTTAGAGGAAAAAATAGACTTAACAATGAAGGCAGACTAGACTATGAGTTCTATTTAACTGAAAAGCCAAAATTCAGTCAATAAAACCATGGTTTTCTGTCATGTATATATACATATATGTATACACACACATAAAATAGAAACTAACCCTTCTTTAAACACAAAAGAAACACACTCATGGAAGCCTCATTATTTAAACTGAAAAAATCATGACAAAAGAATGCTCTGAGGGAAGAGTGGAGGATAGACAGGGCTATCATAAGTGTTATCCCAACTGTGGCCATACCTGTGCAAGTTCCAATGCCCTTATATCCTCACAAAACATCTGGAAGTATAACTCTCATCCATGAAATGGCTGAAATGTCAGATGCTGCCAATCCCCATATACACTCTTTCCTCCCTATACTTCTTAAATATTATAAAATGTCGCTAGCAAAGGAGGTTCAATAAGAGATGAGCAAGTAATTAATAACAAAACTTTTATCAGGGTACCATAATGAAAATTATGCAGAGGCATCTCTTGGTCTCTATGTATTGTACTGTGCTCTGTTTATCTTTCCTATGATATGTGAGTTGATGTTGTGCCTACAAGATGTGATCAATAGGTATGGTGATATTGAGTATGGCTACAACCTAAGGGTTTCCTGAACACCTTTTCTTCAGTGCTGTAAAAGTGGAGGTGATTATTAGCACTGTGCTTAGTTCCTGTTGGGGAGGTAGCAGATAACCAGCATGAATAAGTAGATGATAAGTTTTCAGAATAGACAGGATCTGATGTTATTCAGGATTCACAACATAAAACCCATTGTTTTACTGTTGCTTGTATGTGAAATCTCAGCAAATAATCTACATCATGGGTCGCTGTCGCTATGATTAACTGAGTACTAGAATGGTCTATAAACCATTGCATGTGCTGGAAGACATTTCCCTAGAGGATAAGACAGGCCTGGTTTCCTTAATGCCACTGCTGGATTTGCCATGCTCAGCACCAAAGCACAGTTTTAACAGGAACCTTGAGCAACTGGTTACCTAACAGTGTGGTGTAGTAACTCGGGGACAAGGGTCCAGTCAAATTCCCTAGATCCACTCCCCACAAGAGGCAGTTATAAGTACATGTCACTGGATAAAGTCTTGAGCGTTTCCCCAATAATATCTATACCTGCACAAGGGTGTGATGTTATCATCTGCATCACAGAGCTGTACAGTAGTATAATAGAATGGTGTTTTACGCATTTCTTAAAATATGCATAATAGGATGGACAAGATGTTCAGAGTATAATCTCCATTACCCCAGCCCTCCACCAGCAACAGTATGGATACCCATTTTTCCTCTATACAACATGAATGAAGAAGCTAAATAAGTAAATAGATAGATAGATAGATAGATAGATAGATGCCCATAGAATTGACCTCAGAAATTTTGTACTTGATCTAATATCACAACCCTTCAAGTCAACCCAATTCTTCCATAATTATTAATTTAAAATCATAGCATCCAATATAGTTAATTTCACTTCTTTACGTTATATTCTTTTCTAACATTATATTGTCTGTGACAAAATGAAACTCTTACTATTTTCAAAATATACTTAATATTCCTTGTAAATTTGTCAGCCGTGGTAGCACATGACTGCAGTCCCAGCATGTTTAAAACCCCCTTTGTAAATTTACATATAAGACTGTCATCATCCAAATAGACAATGGAATTGAAAAAGAAGAGAAAATGATGACACTGAGCAACATAAGGAG
>AK029643.1|@2@|Mus|musculus|adult|male|testis|cDNA,|RIKEN|full-length|enriched|library,|clone:4930419J05|product:unclassifiable,|full|insert|sequence	
GGACCACAACCCCCACGCCCCAGCCGGGAAGAGACAAAGCTGGCGGCCAGTGGGTCTTGCAAGGCCAGGAAAGGTTGGAGAGGCTTTCTCTTCCTCATATCGAAGCAAAACAGTGCCAAACTGGCAGCTTCGGGAGTTACAATCCTGTAGACCAGATCCTGGGGTTCACCGTGGCCATTATATATGCTTGATGGTGACAGTGTACCTCCCATGGGCATGACTTGAGTAGATCACCTAGAAATGACAGCTGTCCGTTCAGAACTGGCAATGAAGAGGAAGCAGCAAAATTGAAAAGACAAATACTAAAAGAAGTATCCAGCTGAGAAACGGAGCAAATGTTGACACAGCAGAAATTTGGATGCATGCCAAATGAGAAACAGAAGGGTCGATGAGAAAGAAGGGTACGCTCTTTTCCATAAATAGTGGTCATCAGTGGTTTGAATTGACTATTAAGCCATCTTTAATGGTTTATATTTGTGCATTTGCTACTTCATTTAGCAAATTTGTATAATTTTTGTCCTTTTTTGATAGCACTTATCCAAGCTTTATAAAGCCAATCTTTGAATACAGTAGTGGTTTCAAAATATAAACAAATAAAAAAAATTGAGTATATAAAGTGGGG
>AK031372.1|@2@|Mus|musculus|13|days|embryo|male|testis|cDNA,|RIKEN|full-length|enriched|library,|clone:6030414K12|product:unclassifiable,|full|insert|sequence	
AGGGAATACTCACGGCTCTGACCCTGGCCCCTGAGATATTTTAAAACACAGAACATTGAAATTTCAAGACAATAAAATATCTTGTATATATTCCCCATGATAAGGAATATTTGTGTTTTTTTTTTAATTGTGCCATATGCCCTACATACAGCTCCAAACTTACCTCAGACTTTTCTCTCCCCTGCTTACTGTGCTTTACCTACAACAACCTGTAGCATGAACCTTAACTGGATCACCTGTAGACCTGCTTTTCCACAGCATTCTTGTGCTGAGAGTGCCATTCTGGTAGACACCAGCCATCTCCTCTTCACATGGTAGCCTTCACTTCACATTCTCCAGGAAATCATGTGGCACCATAGTAATATTGTAACCTATCCCATTCCATGGAAGAGGAATTTCTTCTTCTATAACAATACCAGTTTCTAAAATATTATACTCAAATTCATGTAATGTACCTTTCCCATAATATATGTTAAATAAAGATAAGGATTTGTATATATGATTTATTGCCAATAGCTCTCTGAGGAAAGAATTTCTAGATACTTTATACCCAACCAATACCATATTCCTAAATAAAACATTCTCCATTAATGTTATTTAATTATTACTCGATCATTTTTATTCTCATAGATCCCTTTTTCTTCTCAAATATTGTAGACTTTTTCTTTAACAAATGTTAGCTTAATATATATTTCTTTAAATATCATAATCATAGTGTATAGTATGAACCACCTTAAAAAATTGCATTACCCAAATAAATCTGACCCCTGGTTGGGAAAATGGACAATGATAATATGGTAACTTCTGATATTACTTTGAATTATTCACAGCAAGTAGTTTACTTATTGCATAAGAAAATAATTAATAAATTTTATAGTGTAGATTATTGATACTCAGAATGGAAAGAAACAGTGATGACTACTTAAATTTAAATGTAAATGATATACATGATAATATTTTTCTAGGTACTATTAATTATTGCAGTACATTGATATTAGTTTCACTTCATTATTTAGAATTGCAAAATTTACCACAAATTTCATCAGGAATTTTGTAATGACACCAAAAGAACATCAAAAGATGTCCTGCTCAAGCTGTGTGTGTTTCTCAGAGTTAGCATGGGCATGCATCTAATACCCAACATTGCAAGGAAAGTGGAGAGGGGGGAGGAGAGAGGGAGGGAAGAAGAAAAAAAAAAAGAACAAAAGTGATCAGTGGCACCCTGGCGCCATCAAGATAGCTAGGTGGATAAAGATATTTGCTGCAGAACCCCAACAACTACTTTCAAACCATAAAACTCACTTAAAGGTCAAAGAAGAGAACTGAGTCCAGAGAGTTATCTGATGGCTTTGCGTATGTACATGGTATGCATATGCCAAATATGAATCACATGTCATTTAAACATATACATCACAGCATGCACACATAGGATGCAAGTGTTTCTCACTTGCTGCTTTCTGCCCAACATTGAAACACATAGTATTCCATGGAGTTGCCTCTGTGACCTTTAGTTTTATTTTATGTACCTCAGGGAAAATTTGAATACATTTGTTTGATAACTATATGGCACCTACCCTATGCTAGATAATCTAAGAACTGAAAATCCAGCATAAGAAAGAAACCTTTTTCTCACTTTGAAGAGATAAATTTTGCTATATAAAACAGAGACTTTGAATCTGTGGTCAAATTATAGATTTTAAGATTTTCCTGGAATAATGTTGGAATTCCAGTGTGGACCAAATTCAGTGACATGTGCCCTTATGGGAGAAAAGATGAGAAAGGAAACACAGAGGCAGGTAAGTGTGGCTAAGCAAACAGGACTGAGGCTCCAAGCCAAAAAAAGCCCCAACCCCAGAAATCCAAAGATAGAAAGAACAGATTGTCTGCTCAGACATAGACAGCACAGCCTCTTCATTTCAGTTTATTTTGTTCAAGAATACTAATTTAAGATTTTTGAAATACAAAACTATGAGAGACTAAACATGTATTATTTTAGAGCATCAAATTTGTGTCAATATTCTGCAGTATTCATAAAGAACAAACATAATGACTTTAATGACAGACACAGGCACAAGTAATAACATTTTAGTGAAATAAGAGTATAATTGAGGTAGGGGAAAGGAAAACAACACAGAGATATGGCCTTACCTCTGGTAGTCTGTGATATATGGTGCTACTTACAAAATCTAAATTGATCTTATAACACAAGTAAGAGTTTTCTAAATCATGCAAAATTGCAGAAAAAACATGAATATGATCAGTTTTATTCTACAAAACTACATTTCCACATATATTTTAAGAAAAAGTTTTAAAATTACGAAACAATATTCATTGATTTTTAGATTTTTAATTGGTCATATTCATCAAAAATATAAACTGTTTTGTATGAATAGTAATATCACATATGGTAAAGAATATACAGTTTCAATGCTATC
>AK032198.1|@2@|Mus|musculus|adult|male|olfactory|brain|cDNA,|RIKEN|full-length|enriched|library,|clone:6430411K07|product:unclassifiable,|full|insert|sequence	
ATGCATGTGTGGGGGTATGTGTAGACCAGAGACCAATGCAGGGTGCCCTTCTCCATCATTCTCCCTCATCCTTTTTCAGACTAGTATGAAGCGAGAGCTCATCAATTTGACTAGTCTGACTTGCCAGTGAGTCTGGGGATCTGTTTGTCTCCACCTCTGCAGAACTGGGATTTGGAGGACTAATCTCCATTCTCAGTTTTCATGCTCATGCTAGGAACCCAAACATAGGTCTTAATGTGGGTGTGTCAAGTAACTGAGCCATCTCCACAGCTATGAAAAGTGGCCAGAGCTGGGGTGCATTTCTTCTAGAGCCAGGAGAGAACACGTACTTAACATGCATACAGCCTTGAGATCAATGAACAAAACCATCCCTAAACTAAACCAAACCAAACCAAACCAAACCCAAAACATTAAAGAGCTATTCTTTATACAAGCAGTGAATGCATGAAATGATTCAGACTTCAGTCTTTTGATTTCTTGAAATATCTAGTGGATTTGTATAGACAGAATGTTCTGGTTTGAAGGAGAAAGGATCCCAGAGGATCCCATGTTTGAGTACTTGGTCTACAGTTGGTATAATAGGTTGAGAGGAATTAAGAGGTATGTTACTTGTTGTTGGGGGACTTTGATGTTTCAAAAGCCCACCCCCTTCCCACTTAGCTCTCCCTGACTCATGCTTGTGGATCAAGAGGAGAGTTCACATCTGCTGCTCCAACACTATGATTGACTGCCTGCAGTCATGCACACAAACATGACAGTCATGTAGTCTAACCCTCTTAAATTGTGAGTCCCCAATAAAATTTTCTTTTATAAATTCCCTTGGTCAAGGTGTCTTATCACAGTAATAAAAATAGATAGCAATAGCAGAGTATATCATTACTAAGCTTGCAAGTATAATGCAAATATTGGCAATGTCTTTGAATGAATTTCTTCTCAAAGATGACATGAATTTAGAAGTGTTTGTGCTCTTTGCATGAGTTCATCTTACTAGAGACACTATCTGTCCTGGTGTGTTTACTTATCAAATGCTTTACCGGACCACACACTCTGGAAACACAGAGCTATAGTTCTGTCCATCTTTTATACATGGTAAGTATGCGATAAGGATTCTCTCTGTTTCTGTTTGTGTGTATATCACCATGTATGTATATATGGAGAGCAGAGATCTATGTCATATGTATTACTTTGTCACTCTGTTAACCCACATTTTATTGAGAAAAGATCTCTCACTAAATCTGGAGCTCAGGGACTTGACAAGAATAACTGCTTAGCAAGCCCAAGAGATTTTCCTGTCTCTTGATTTCCTGATACTCAAATGGTAAGTGCAGAATACCATCACTCTATCATCAGGTGTGTGTTGGAGATCCAAATTCAGATCTTTATGTTTGTACAGCAAGCATTTTGCTGTTTGAGCCATCTCCCATTTTCTTCATTAAGTCTTTTTGAATCAATGCATAAAATGTATAACTTATTAAGTATGTACTAAAATGTATTCTTGGTACCCAGTACCTTTTTCTATCAATTTCTTTCCTGAGATTTGGTGATATTTGAGACTAAAATTGTTTATCTACAAATACAGTTCACTGGCATAAAACAGAAAAAAGTCTTTTCTACAACATCAAGAGATGTCTGTTATGATATAAAAAATAAACAACAACTCCTTTCCCCCTAATAGAGTCTGCCATCTTCATTAACCCCCTGCCTCATCTGAGAAATGGCTTCAGTAAGGGGTTAGAAAGTCTACGAAAATGATTTCTGTTATGACAAATTTTCAAATACTCTCCCCAGAGCTTGAAAACTTGTAACAGAGAGAAGGAAAGTCATGTGAGGAGCAGGTTGTACCTTACATTCTCTTGTGGTACTGTAAGCCATCTTTCTCCCAGGAACCCTTTCTAGAATACATTTGGGTACAAAGACAGAATAGAGTTACATTTGAAAAATCTATAGTAAAGAGTCAACTACTACACTGGAAAAACCAGAGACTAAAGTCATGCTTTCCTGGTAGGCAGTTTACATATGTACTCTGAAATATACTTCCATTTTAAATATTATTTTCATCTTTTGCTCTGAAATAATTTTAGATTTACTGAAAAACTGTAGACCGTATTAGGTTCCTTTATCATGTTTACCCAGTTTCCTAATGTTAAAATATTGCATAGCCATAATACTTTCATTGAAACTTAAAAGAATAACATTTATGCATGGTCTTTAGCTATAGAGTTTATTCAGATTTTACAGTCTTTGATCCAGGATAGTGTACTTTACACAGTGTTTCTTTCCTTTAATGTTCTCCAATCTATAACTGTCCAGAACACATTGGAAAAGGCAGATAATATCTTTCTGTGTACTGACCCTGAGCTTCCAATATAGCCCAGCCTAGCCTCTGTCCATAATTCTGCTTCAGCTTCTGAAATAACATGTGTATTTCACAATGCCTGTACATAAATATTTTTTAATTGATGGTACTATTTAAGGGATGAGGATCCATTTCAGAAGTAGAGATTTCACATAATATCCATCCCCAGCATGGCCAGCGAATAAATAAAGAAAAAGTCCATGCTTACTGACAGGAGCCTGATAGAGCTGTCTCCTGAGAGGCTCTGCCAGATCCTGACCAATACTGATGCGGATGCTCCCAGCCAACCATCGGACTGAGCACAGGAACCCCAATGGAGGAGTTAGGAGAAGACTGAAGGAGCTGAAGGGGCCTTATCTGCCATCAACGTGAGGAGAATGCCTTGGTCCTATGAAGGCTTGATGCCCCAGTGTAGAGGAATACTAGGGTGGTGAGGTAGGAGTGGTTAGGTGGGTTGGGGAGCACCTTCATAGAAGCAGGGTAAGGGGGGGGTATAGGATAGAGGATTTGCAGAGGGGAAATTTAGAAAAGGGATAACATTTGAAATGTAAGTAAATAAAATATCCATTTTTTTTTAAAGAATGGTCAATTGGGAAAGAGTTGGAAGATGTGAATAGATATATTCAAAACTCATTAAAAAAAGG
>AK032810.1|@2@|Mus|musculus|12|days|embryo|male|wolffian|duct|includes|surrounding|region|cDNA,|RIKEN|full-length|enriched|library,|clone:6720456J01|product:unclassifiable,|full|insert|sequence	
AAAAAAACAAAAACAAAAAAAAAAAAAAAACAAAGAAATCTTAGATGTCTTTTAATCCTCCAGATAAAGACCTGTTTGTCTAGATTAGTCGAAAAAAGATGTTAGAATGTATATTAAATTTGATTGGACTTAATCGTTGCTATTACCTGTTCTGATTAATCCTTGCATGGTTGTTCATATGAGCCTACATGCTGCCAAATCCTCTTAACATTGAGGTTTTAATTACTTTTCTGTTGCTGTGAAGATATACCATGACCAGGATACAAGAAAAAGCATTTAATTGAGGGTTTTCGTGTAGTTCAGTGGGTAAGTCCATAACCTTCATGGTGATGAGCACAGCAACAGGCTAAGAGCCTACTTCTTAATTCCCAAGCCAGAAGCAGCTAGAGAGAGCTCAAGGTAACTGGGAATGGCATGGACTTTTGAAACCTCAAAACTCAACCCCAGTGACATAGCTCCTCCAACAGGGCAACACCTAATCCTTCTAAATAGTTCCACCAACCTGGAACCAAACATTCAAATATATTAGCCTGGAGGGCCATTCTCATTCAAATCACCACAATCCGTTTGCTGGCCTCATAAGCCCATGGTGTAGTATGTATTCAGTCCAACTTCAAAAGTCCTCATAGCCTTTCATAGTCTCAGTATTTTAAAAGGTCATAGCCTTGAGGTTGGAGAGATTGCTCAGTGGTTAGAGCATTGGTTATGTTTGCAGAGCCCTATCAATCACATGGCAACTCAGAACCATCTGCAACTCCAGTCTAAGGAGTTACATGATGCCCTGTTCTGTCTTCTGAGGGCACTGCTCTCATACAAGTTCAATGTCTTCTCTGAGACTCAAAGCAATCTCTTTAATTGTAACCCTGTTAAAATTCAAAAAGCAAGTTACGTTCTTCTAACATACAATGGCACAGAATATATTTCCATTACAGAAGAGGGAAAGTGAGGAAATACTGGGCCTAATCAAAACTAAGCAAGGTAAACTCCAAATCTGTAGATCCATGTAATTGGGGGCTTACTTACAGTTTCAAAGGGTTATTATTAGTCCATGACCATCATAGTTGGGTACCATGGCACTGCAGCAGTAACTGAGAGTTTACATCTGATTCACAAGCAGAAGGCAGTGAGAGAGCTAACTGGGGCTGGCATGAGCTTTGGAAATACCCCCAGGGGACACACCTCATCCAGCAAGGCCACAACTTCTAATCCTACCAAACAGTTCAGTCAACTGGGGCCAAGTATTCAAACATATGAGTCTATGGGTGTTGTTAATTTTTTCTTTGCTTTGGACAATTACATAGTTCCATCATCATATCCAAAACATGATTCTGAAAATAAAGAGTGGCATATAGGAAAATGTGTAGGTTTTGATGAGCATGATGCTAGATTATGCTTTGTTTCACATCAACACTCTTATGAATGAATAAAAATTCATCTAGTGCTTTCTAATGAATGAAAAAATCATTGCTATATGTTAAATAGGGAAATACCTATTTCCATTGCAGAATCTTCCAAGGTGATTGGAAGAATCATTATAATTTTTCCCCTTTAAATCACTATGTTAAAGTGGTAGCATAGTAGATATAAGAAATGCCTTGCTATAAGGTTGTATTTTTGTGTTAATATTAATAAAAGACATAGTTTTCACTTTTTGCAATCTTAAATTTTTTTTTTAATTTATATTTTGGCTCCTAAGCACACCATGTGCCACTGTGCTTCTCTTTGTGTTTTCATGGTCTGGTGAAGTAGCATCAGGTCACTCTCTGACCCTGTTCACCTCTCACATCTCCACCTGCTGCCATCTTCAGTTATGATGTTTAGTTTCACATCAACGTTCATCTGAATGAGTAAATAGTCATCTAGTACTTACTAATGAATGAAAAATCATTCCTATATGATGGAAATAGGAAAATTTTGAGGCTAGGACTAGGAAACCAAAATACAAGAACATGCAGGTTAAGTTAGCAGAAGGCCCCTGGCCACCTCAGCTGTAGGGAAGTTTGATTGTGGAGGAATGGTGTGACATGGCTTTTCACAGCTCACGCTGGTTGCTTTGTAAAGAAAGAGTTGTGTCAGGACAGAGATGGAGAAAGGAAGCGGGCACCAGTAGTCTCCAGGATTGAAATGATGATGCCTGCCGTGAGAGAGTAGTAGCTGGTTTGGGGAGAATTAAAGAGTATGTTTGACTCAAAGGTAGACTCAGTGGATCTAAATAAGTAATTCGCTAAACTGGACCAAAAAGCTGCTGAGACTGCCTATGGGTGAAGGAAGTCTTGAAGGGATTTCCTGTGGCTGTGGTTCATAGTCTGTATGCTTACTACAAGCATTCTTTGTGGTGCTGCAGACTGACCCAAGAGCCTTGTATGTGCTGTGCAAGCACTCTGCCACTGGGCTACATACATCCCCAGCCATGTATTGCAAGGGAAACTCGGGCTGTAGTTTTGAAAATAACTTATTTTAAAGGTGTTAAAGGCATAAAGTATTTTAAGGAGTGGAACTGTGGTTTCCTTTTTCTCTCCATAATGACATAATGTTAGGTAAGACTTTACACTAATCATGTGAAGAACTACCTAATAGTGTTTACCTTGAAAGCTGGATTTAAACTGTGCCAAGTCTCTACTTATCTTGTCAATAGATCATAGATGAAAAGGGACCAAAGACATATCCAAGGAGGAGCCAATTGCTTGTTTGAACTTCAAGAGGTCCAGGTAGCAAATAAAAATATGAGATTTTAGAATGTCATATATTACTATT
>AK033546.1|@2@|Mus|musculus|adult|male|colon|cDNA,|RIKEN|full-length|enriched|library,|clone:9030616F03|product:unclassifiable,|full|insert|sequence	
GAGTCTTCCACTAGCAGCCTTTGGATGAAGACATAGAACTCTCAGCTCCTCCTGTGCCATGTCTGCCTGGATACTGCCATGCTCCCACCTTGATGATAATGGACTAAACCTCTGAACCTTCTGTCCTTGGTACCTGCATGTGAAGTGCACTTCCTACCTGCCTCACCACCAATACTTCTGCACTTCTCAATGCAGCATCTGACCTAACACTGCTAACTGTGAGACATGCAGAAAAACCAAGAGACTGCTGACCTAACTCTGCCTTGGTGCCACGTCAAGGCCATCTTGCCTCAGCTTGCACCAGGCCTATATTCTTAGCACCCTAGGAAACAATGGCAGGTTTCCTTCACATGTTTCTAAAGGACACTATGCCTCTATTATTGTGTGTATCTTTGTGTTTATGCTGTTAGGAATGTGCTGACACAGTCTTGCTGTTGCTCACTGCTGACAGTTCTTGCACCCAGAAATAGACTTTCAAACAGTATCATTCTAAGTCACAAGAAAGGAATTACATTGTAATGTATACAGTGGAATAGAGTAGGATTTTAAAACTATACTTGATGAAGTATAAAAATATAGACATTTTAAAAGATATAAACATTTTATATGTTGGGATTTCCAGTTTAAGTAAAAAGCTTACTAGGTATAATTAAGACTAATCCTTCTGCTGGGCCACGTAGCACATGCCTTTAATCCCAGCACTCAGAAGGCAGAGGCAGAGGCAGGCAGATCTCTGAATTCAAGGCCAGCCTGGTCTACAGAGTGAGTTCCAGGATAACCAGGGCTACACGGAGAAACCCTGTCCCAAACAAACATATATTAATAGTAAGAAAACTAATCCTCGCTATGGCAATTTCTGAAAAGTCAAGTTACTTTAAAAGTCTTACTGGGCATGCTGCTGCAGAAAACTGAGGCAGGAGGACTATGAGCTGGAGGCCTGCCTAGCTGTGTAAAGAGCTTGGAGGCAGGCTGAAAGAACTAGGCAGGGAGACTCAAAGCAAGCACTTCTTGATGGTATTAAAGCAAAATGGGAAGGAACGCAGCCGTGAAAATGACTGGCTAAAACTCAACTGCCCTATTCCTTCCCAAGTCTCTAACACTTCCTGGACTGAATGTAAAGGATACAGAGACTAATGGAGCGCCACACTTTGGAATACACTGGGAAAACTAAAATATTTTTATTGACAGAAATGTGGAGGTAATAGGTAAAAATTCTTGAATTATTATGAAGCCTGTGATAATGAAAAGGAGTTGAAGTACACATTTTAAGAACATGCCAAGGGCCAGCATGCGCAGCATCATTAATAAGACACTCAAGGGAAGGGCTCCATGGCCAGCTGTCATCAGAACATTTGTATTTGAGACTGCAAAAGGAAGACTACTTGAGCCCAAAAGTTCAGGGACAGCTAGCTGGGCAGTATAGCAAGATGCCAGATCAAATAAAACCCTTTAAAAGAAACCTATAATACTAACAAATTAAGCAGATTACCATAGCAACACATTTCTTTCTTCTTTGGTATTACCTTCTACTTGAAGGTAATAGTCAAATGGCACAACATTAAACAAATATACACTCTTAGGCTTCAAGCAGGATGGGAATCAGTAATTGGATAAAAGCAGTCAGATGCATAAAACAACACGTGTACACACACACACATACACACTGACAGGTTTCAATTGGGGTGGGGTCATGATTTTTCTCTGATGCTGTTGCCATGTCCCACCCCCACCCCCCACCCCCACTTTGGTTCTATGAAATGGCTTCATCAGCATTTTGCATCTACATTCTTTACTCTTATGTTGGGAGCTCAATGGTTGTGCTTCCAAGACAGCACTAGGGGGACCAGGAATGTTAAATAAGTAGGGTTGTGTCTCCAAAGGAAAACCGAGAAGGCTGTGAATGGAGGCGACTAACAGCCTAGGTAACCGTGTGGTGTGTGTAGGGCCCAGGCTGTACCTGGTTTCCTCAAGCTCCCACAACCAGGAACGGAGGTGGCCAGTAGCCAGGATGACCTCTCCATTATCTGTATGACAGAGACCACTCCAGACCCTCCCCTAGGCCCTTACGACGAAACATGTAGTCTTCATGGAAGAAGTGACATGTACTTTGAGAAGAGTTTTGATGTAACTATGCCTCCTTGTTCACATCAGACTGTGTTACACCAGGAAACTTTTCCCCAAATTGTTCTGTACTTAAATATGCTTACAATAAACTGCCAAGCCAGC
>AK033881.1|@2@|Mus|musculus|adult|male|diencephalon|cDNA,|RIKEN|full-length|enriched|library,|clone:9330109C07|product:unclassifiable,|full|insert|sequence"	
ATGGGACAAGACAAATGGAACTGAGTTGTGAGAAAAATACAGACTGTGTAGTGGATATTTGAAAGGAGACATCCTCCTTTCTCCCTCAGCTATAAATTCAGATACTCCATGTCTACCTGGGCCATTTATACACAATGTTCTTGTCTTCATAGGCTATTTCCATAAAGCAGGAAATGGCCCACATCATAATCAAAGGCAAAGCTGCTGTTAGTTTGTATATATGGAGAAGGTGGCTTTTTTTTAACTATTTAAAATATAACTGTTTAAAAAGTTAGTAAGCTTTCACAGGAGAAAGAAAAATGAAACAATTTTACTGTATTCCCCCCCCCCCTTTTTTTTAATCAAAACCCAACATAGGAACTGTACCATGATTGGCCATTACTAACCAGGAACCTAACTTTTTTTTTTTCAAGACGCCTGAAAGCCTGTTTTTGTTCTTAAAGGAAATAGAAAATAGTGCTAAAGACAAAAGAATCTTCATTTAGATTTGTGTATTGTTAACTATTTTTACTGGGTAATCATCATGGGTTGCACTGTTTTTTTTTTTTACATGTATAAATAAGTTAACTTATCAACATGAAATAAGTAAGAACATACGTTCTGTTTGCTGAAGAAAAGGGCTTATGCATATAGCATCTCAGTTAAACCTGCTCTGGTAATATTTTAAAGATGATGTAGGTAATTCTTTTTAAAAGCAATGAATCATCTGGGACATACTTTATTCTTGAGAGAGATACGTTCTAGAAACTTCACAAGCAACATAAGGCTTCTTGGAAAGGTTATTAGTACCAGACAGAGGAAGGACTCTGTCCAACTGTGAAGGAAGATGCATATCTGATTGAATATTGCATATCTGATTGAATATTGCATATCTGATTGAATATTCGTCTGATGATAGAACGATTGTGGGCCACAGAGAGGCCAGGTGGTCAAGTTTTCTAATCTTAGATATTACTAAGAGATCATGGGCTGATCAGCCATACTGTAAAGATATTATATTTTAGTGACGATAAATCCTGCATTGCTTGTGAAATTGTCAAAACCATTTAACACTTACGCATCCAGCAAGCCATACATATGAGAGCATCATCTGTTTGGTTTATTTTTTTCTAAGCCTTTGCTCAACTGGTTTTTCATAATCCAAGATATATATTTTACAGCAAAATGCACAAAGTAATAAATTAAAAAGACTCTGGTATATTGCTAATGGAAAAAGAGAATTTTTTTCTAGTGTTAAGAATATATTGAAAATTCTTCTTGAGCAGTCTTACTGACAAAAGTAGGTTCTTCAGTGGTATACCTTCAGGAATAGACTTACAGAGACAAGCTCAGGTAGTTGTCCTGGTGTGGCATTGTGTTTACCCTATGTTGCTCATTTTATGACATCCAGGGTATCATATTGATGGAAGACAATAAAGCTTGGACTCACTGCCAGGCACCTGCAAATGCAAAAATTCTGTGGCTGCTAAAGAAAAAACAGAGTTAGCTATTTAATTTCAAAATGTAAAGCTTGCAGTGTGATTTTTTTTTTTTTCTCCTTGAAGAATTTTTTTTTTTCTCAGGACTGCCAGCCAGAGCTGGTCCGACAGTAGTCACAGCTATCACAGTATCACTTTGTACAATGAAAACAACAACAACAACAAAACCATTTCCCACAGCGTTATTCAGGATGTGCTGCACACATCTCCACCGACACCACAAGCGGACTTGTCCAGGGAACCCCATCCAGGATACGATGAACCTACTGCTCCAGAACTTGCTCTTCGGCATTGAGCAAGATATGATGCCATGAAACCTAATTACTAAATTCACTCCAAACAGGTTTTGAATCAGTTACTGGCTGCTCACCCTGTACTTCTAAGGATTGTCTGGCTATGTGCTATGTCATAAACTAGAAGTTCATCATGTGTTTGTGTTTCTGCTTTCACTCTCCCTCCTGAGGAAATTGCTCTGTTTTTGTTAATTCTATACCATGATACAGTGGAAATAAAAGTTATGAGAGCCTACCTATTTCCTTTTAGAGAGAGAGAGAGAGAGAGAGAGAGAGAAGGAGAGAGAGAGAGAACACTATAGCAGATTTCCTTAAACCTTCCACTCTATCAGTTCAAATACCCTATTGGGAATTAACCCACTGAGCACAGAACAACCATGTAATACAAAGAGATCATGGGGTCAGCCCCACCATCTTGATTTATATAAGCTCTTTCATTTAAGCGCCACCCGAAGAATTCAGTTGCCTGTGCTTCAGTGGCCCCGAGAGTCCTCCTTGGACTGGCATAAGAACTTGCTGATATTATGCAGGACTAGATTTAATACAAAGCACATTTTTTTGCCTAGAGTCCTCTGAAACGAATAAATGGGTTCAGAGAGATGGAAAATAACTGGAAACTGTCTCCTGGCTGGTGAGGAGAGATAACAGTAGCTCACTGTTTAGGCAGTTCTGTGTCTTCCCAGAACAGCACTTGTAAACTGAGAGGTACAAACCTTTAAAGTAATGTCTTGAGTGAATAAGCAGATGTAGGAGACTTGAAGTGCAGAAGAAAATCAATATAGCATTGTGAATGCTACACTGCCTCTAACCGCAGCACTCATGGTTTGGGTTCCAAACCATAAATAGACACATTCTGTATTAAAAACAATTTCAATTTTTGTTATATTTATTTTCTTTCGAATAGTGCCAATATTGGCCCAGATTTTCACAGAAAATTCAGGAAACTACTTAATTCCTTCTCGACTTTGATTGGCTATCACCAGCCAGCTTTTGCCACCTTCTGTTTTAAGAAATGTAGAAAATTTAATTTCATACTATCCAAGCAGAATCTCCTTCCCCATGTAGTATCTGCTGAGTGTACATAATCAAAATAACTTAATTGAACATTGGTAAATAAAATCTTCTTCAAATTGTGCTTCAAATGTGAATACACATCAGTCCTTTGGGTTCCGTGCTGCTCACCACCTGTCTCTCATTCCAGCATCCAAACTATGTGGTTTGGAGATGGTCTTCAGTGTCCACCTAACCAGGCAGGGGTCTGGCAATAAGGACCTACTTTCTTTAACGATCCACTCTCAGGGAGTCAGAATAGTTAAGTATTTAAAAGATACGGATCTAGAGTGAGAGCCCCCAAGGCTCCATCTCTGGATTCATTTTTCTTTGTGGGCAAAATATTTAACATCTCTGCATCCCTGTCTTAAATGAGTCTAACACTACCTACCTCACAACGGTGCTGTGAGGCTTACTGGGAACAGCATGTAGGACACTGTGTACAACTGCAAACCTGCCATAAAGGTGCTATGGGATTTAGATTGGGACAAAGCAGTGACTGTCCCCTCCCCTAACCCTATGCCCCCAGGAGCCCCAGGTCTCTGAGGATATCTCTCTAGCCTCTGTGGCTTGGTTTATCTTTAATATCACTGGCTTCTGCGAAAATTCATTTAAAAAATTCTCTTCTCTCATTAAGAGCTGCTGGCTTTGAAATGCTATTACTTTTAAACAAGAACAGAAGTGATTCACTCCCAGGTGCTGGGGATGGGGAATCAGATATTCAGTTCAACGTGGAATGGGCATTTGAATAGGTATCTTCAAGGGGACGAATTTTATTGGTGAAATTTTTGCCTAGAGCTTTCTGCTCTTTTCAGTCTGACTCCCCAGCTTTCTGTTTCATGATGCACCCTCTTTCCTTCTAATTGAAAAGGAAGCTGCAATTCTAATTTCATAATGATTCTTTGCAGTCTGTTTTGATCAAAGGACAAGTTCTTTTCAACAACTGTTGTAATTATTTTCTTACAGGGCCATATTTTAATTGCCACATTGTCTTAGTGTCCTTCAAAATTGTCGGTTGCTTTAAAATATAGGGGAGGGAGGGGGATCTGATAAGTACATTGTTGTAATTGATTTGTATGTCTGAATTGTCTTATCAGAAAAAAAGTTACGGATTTCATCTGTTGAAACAAAAATAAAATACTTTCCC
>AK034929.1|@2@|Mus|musculus|12|days|embryo|embryonic|body|between|diaphragm|region|and|neck|cDNA,|RIKEN|full-length|enriched|library,|clone:9430063I10|product:unclassifiable,|full|insert|sequence	
TCTAAGCTTCATAGTGAGCTCCTGTTTTAAAAGGAAAAAAGAAGCAATTATTTTATAGAATGATTCTTCATTTGACTTCATGTTGTCTCTTATGGAAATAGAATTTAAAACTAAATGAGTTGTTCCAAGCCAACAAGGACTTTGTAGTTTGACCTTGTCTCAGAAAAAGAAAGGAAAAAAACAAAAACAGAATCTAAAAACATTATAGGTTTTAGGTGGATTATCTCTGAAAACATGTAAGTCACAATAGTGATTGCCTATGTTAAAATATTGGAGATCAGTGGCACATATGGCCCTATTGAGTAGGGCTAGGGCAGTATCATACACAAATCCTTGGATTTGATTTCTAGTGCCTTACATTGGCTAGGTATGGTGGCTCATGCCTCTAGGATCAGAAGTTCAAGGTACGACCGTCCTACTTAAGTAGTTTCTGACCAACCTGGGATTTACAAAACCCTGGCTTATAAAAGCAGAGAGGGCCAGGCATGGTTGCACATGTCTTTAATCCCAACGCTCAGAGATATGGCAGGGTGGCCATATCTCTGTAAATTCAAGGCTGGCCAAGACACAAAGACTGTTTTTCAAAAGAAAAGAAAAAATAAAATTGGCTAAAGGATGTAATGATACTGTTATTGTATGTATATTTAAGTTTTATTTAACTCATGGTTTAAGCTTTTAAATTACTCAAGTTAGTTTAAAGTCTTACAGAGGAATCCTAAATCAACCTTTTCTATAACTGTGAATAAAGAAAGGCTCAGAGTAATTGGGAAATGTTGAAATAGGAGAGCAGGGATGCTTGCCAATATTGTTATGACAGAATGAAAGAGAAGTATAAAAATACATTTCAAGCCACTTCAGCTTTGCTGCCTTTAAAGTATAATTCTAAATGTCATTCTAAGACGTTATTTCTTTTGTTTGTTTTGGGGAGGCAGGGTCTCAAAGCAGTTTCTCTTTAGCCCTAGCTGTCCTAGGACTCACTCTGTATATCAAGCTGGCCTCAAACTCGGAGATCTGCATGTTTCTGCTTCCTGAGTCCTGGGACTAAAAGCATGTACCTCCATTGCCTGGCATCTTTTTAAAATAAGGTCTTTGGTTCAAACTGGCTTTGAACTCACTATGTAGCCTGGGGTGGCCTTAAACTCCAGATCATCCTGTCTTAGCCTCTTTAGTGCTAGGATTTAAAGGCATGCACCACCACTGCATTTCTAATACTAAAATATTTACTATAGGTTTTCTTTGGGGTGGGGAGTGATGGGCCTGAGATATATTTTTATGGTGCATGTGTGAGTATCTGCCTGGAGACAACACTCTACCTGTTCCTTTTGAATAGCAAGGTTACTTTCTGAACCTTGAGCTAGAATATTTTAGCTAGTCAGGAAGCCAGCAAGCCTCAGACAGGCACTTTCCACCTCCCTTATGCTAAATGATGTACAGACTTGACATAGGACACTCAGCCTTTACCTGAGTGCTGGGACAGAAACTCCAACTTATATGCTTGTACAGCAAGGAGATGATAACCACTGAGTCTTCTCTTTGTATTCTTAGTAGAGTTTTATTTAAAACATTTCTATGCAAAACTCAGTTCTAATCTCCGATGTTTGAGTATGTTTATCAACTAACTATTAAGAGAAGGTGAATGTCAACACTAGAAAAACTGATGGTTACTTTAACCAATTGATATCTAGGTATAGAAATATATCTAGAGGGCTGGTGAGATGGCTCAGTGGGTTAAGAGCACCGACTGCTCTTCCAGAGGTCCTGAGTTCAAATCCAAATGGTAGCTCACAGCCATTTGTAATGAGATCTGATGCCCTCTTCTGAGGTGTACAGCTACAGTGTACTTACGTATGAAAAAATAAATCTTTGGGCCAGAGCAAGTGGGGCAAGAGAGAGAAGAAAAAGTATCTGAAGACAGCTACAGTGTACTTACATATAATAAATAAATCTTTATTTT
>AK035021.1|@2@|Mus|musculus|12|days|embryo|embryonic|body|between|diaphragm|region|and|neck|cDNA,|RIKEN|full-length|enriched|library,|clone:9430074L01|product:unclassifiable,|full|insert|sequence	
TCTCCCTGCCCTCTGCTGGAAATCCCATAACTAGGAAAAGGAAATAGTCCACCTTTTATGTTTACCTCCCAGCTCAGCAGGTTTTTTTTTTTTTTTTTTTTTTCTTTTTCTTTTTTCACTCTAAAGCCCTGGCTCTCTGCCTGCCTGCCTGTCACACCCTGCGACCCTTCAATACAGTTCCTCAGGCTGTGGAAACCCCAAAACAGTTATTTCACCCCCATAACTATAATTTTGTCACTGTTATAAATCACAATGTAAGCAACTCTTTTTCCAGTGGTCTTATGGGGGTCTTGGCCCACAGGATTGAGAACTGCCGCTGTAGAGAACTTTTTTTTTTCCTGAGACAGGGTCTCATGTAGCCCAGGCTGGCCACAGACTTGCTGTGTAGCTGAGGAAGGTCTTGAATTTCTGATCCTTCTGTCTCTACCTCCAAGTCCTGGGATGGGTGTGTGTCAGCATGGTCTGTTTTATCCACTGCTGCAGATGGAGCCCAGGGCTTTATGTGCAGTGTTTCAACACTATCAAAGGAGCCACACCCCATCCCTCCATAAGCACCCAAGTGTAACACGCACGCACATGCACACACACAGACACACATGCATGCACACACACATGCATACACGCACAAACACACAGGGCAGGATCATTTTGTATGGCTCTTTACTAATTTGTCACTTTTAAATTAAAAAAAAAAGTTAGAGAAAATGATCGAATGTCAGTGTCTTAGTCTGTAGCACAGACTGGTCACCTTGTGACCAACAGAAACTCACTTCTCAGGGTTCTGGGGGCTGTGATTGTAGATCAGGGTGCTGGCAGCTTTGGTGCCTGGAGGGGCTTCCCTTTGTGGTTTCTACCAGACTGTTTTCACTGTCTCCCATAGCAGAGAGCCATTCTCCCTCTCTCAGTCCCCACCTCACCTCCAGAGCCCGCTGCACTGGGGTTCAGGTTTCAGCACTGATGGATCTCTGTACCCAGGTGATAACGCTTAGTGAGGGGTTTTCAAAGACTCACCTTTGGAATCTTTGAAAGGTGAGAATGAGGGCTGGCAGTGTGGTCCAGTAGGTAGGGTGTCTGCCTTGCATGCACAAGGCCCTGGGTTCTGCCCCCAGTACTACATAAACCAAATATAATGGTGCAAGCCTATAATCCTGGCAGTTGGGAGCTGGAGGCAATGGGATCAGGAGTCCAAGGCTATCCTCGGCTGTTTGAAGCTAGCCTGAACTACATAAGACCCTGTCTCAAAATAAAATAAAATAAAATAAAATAAAATAGCGAAAGTGTATCTGGATCTTCACTGTTCCAAGTTGAAAGCTTTATAATCCTGGCTGACTGAAAACAAAACAGGGTCGGTTCATAAGAGTGACTTCTTGCTGATTTCAAGTCAGTTCATCTCCACAAAGGGAGACCAAGTCAAAGATCTGACATCTGATTTGGATTAGACATCCAAGTCAAGGTGTCTAAAGATAGGATTAAATTCTCTTAATAAAAGCTTAATGTGTGTGGGTGTTTGTCTGCGTGTATGACCGCATCATGCACACGTGTGTCTGATGCCCAAGAAGGCCGGAAGAGGGCTTCATTATCTCCTGGAGCTGGGGTTACAGATGGGCCTGAGCTGCAATGTCAGTGCCGGGATTCGAACCTGGACCAAGTTCTCTTCAACCACTGAGGCGTTCCTCACCATCCCTGAAGATAGGGTCTTGCAAATTGAGAACCCGCTTGCTTGAAATTCCTTGTTTGTAGAGGCTCTGAGGAGGTAGAAGTGGACCTCAGACTTGATGTGTTCAGCATGCACCTCGGGGCTAACAGGGTCAGCCAGGGTGACACCCAGGCAGTGTGGAGCAGGCCTGGCAGACGCAGAACTGGGAGCCCCCTGAGGGGACCACACAGGTGGGCAGGGCTGCCTGGGAGCCCCTGGAGAACCATCTCAGGAGTCCAGTGGTTTGACTGTAGGCCCTGGCGCATCTTCACACAGGGCTGCCAACCAGTCTGCACTCAGGAAATTGTGCTTTGAACTGTGACCTCCCCTGAGCTAGTCTTGTGTGATCTGATCGTGACTCCTGGGGACACTTATTGGGGTGTGGCTACCAGTCACCCCACAATCCTAGGCAAGACAGCAGGTACTTCACAGCGCACCATCTGGCCGAACCAAGGATTTCAGTAGGGCTTTGCACCTGATAAAATTTCCTTTTAGGGTGTTATGATTGGTTTCTCTTATTTCCAGTAGGCGATCAGGTGTCTAGCAAGTGGCCAAGTGGCCAGCAGGTGACCCAGTATCCCCTTTTCCTAGTTTAACCACAGTTATCAAGTCAGCCCTCTCCAAAGACTTGTCTCCTCTACTCCCTTAAAACTAAGCTTTATGAGAAGTGGGGCGCCTTTCTTCCTCACTGCTGGGATCTCATGCAGCCCTACAGCCTTGAGTCATCTCTGACGGCCCCCACCCCCTCACACCCCGCCCCCGATCATGGTGGGCCAAGGCTTTGTGCGCTCAGGGCCCACACTCTGTCAACTGAGCCACCTCCAGCCCTGGAAAGCCCTTTGCCTTGTTGCATGTGTCTTGCCAGCAGGTGAGTGGTTGTGAGGAGTTTGATTGTGGAAGTGTCTCAGCCTGGTTCTGCAGGTCAGACAAGGTGTCTGACAGGTCTCAGACATCAGATGAGACTGTAGCGCAGCCACGGGGCTCCTGTCAGATCCGGTCACCAGTGTGCTTCCTTCAGGCTGTACATAGGAGTCAGGGTTCTCCAAGAGCCGAACTGGAGACATTTATATATGAGGGGGATTAATTAGAATGGCTTGCAGGCTCCCTGCTGTCCATTTAGTCCAACTGGCTGTCTACCCGCCGAAGGTCCAGGAACGCAGTGATTGTTCCGTCCACAAGGCTGCGGATCTCAGCTGGTCTTCAGTAGATACTGGAATCCTGAAGTTGTAGGCTCTAACGCAGGAAGGAATGAACTTTGCTATGCCAGAGCAAAGGCAAGCAGGCAGAGAGAGCAAGCTTATTTCTTCCATGTCCTTTCTATTGGCTGCCAGCAGAAGGTGTGGCCTAGATTAAAGGAGGATCTTCCCACTTCAGAAGGCCCAGATTAGAAGTGAGTCTTCCCATTTCAAATGACTTAATTAAGG
>AK035820.1|@2@|Mus|musculus|16|days|neonate|cerebellum|cDNA,|RIKEN|full-length|enriched|library,|clone:9630008B05|product:unclassifiable,|full|insert|sequence	
GAAGACATCAATCAGGGTAGAGTGGTTCTGCAAGAGAGGTTGGTATTCAAATCCAAAGGCCGGGGAAGGTCTTCCTGCTGGCACCAGGTTGTCCTCTGGTGTCAGTGATCTGAGGGAATTTGTGAGTCGGATGCCAGGGAGGAGGGGCTCCAGGCAGAAGGAAGAGCGCAAGTAGGCCCTTAAGATAGGCCAGGAAAGCCCAAATACCGCTGGGATTTTAGTATTAAAAGCTATACTCCCTCCAGTTACCTCCTGGATGCAAAGCTGTCTAGATCCAAGTGAGCGTGCCCCTGAAAATGAAGAAGGAATCAGTGTTGGTTTCCCAGCTGGGAGGCAGACACAGCTCTCATAGCTTGTCACCAAATGCTAGGGACTGGAAGTGGCTGAGAGTTCACATTTAAGATACCTGAGATAGTTTGGGGAGGGGACCCAAGTGTAAATGCATAATTCCTTTATATTTCATATACATCTCCCACATAGGCTGAAGCTGGCTTCACCTGATATCTTTAAGGCATCTGTGTTTTTCATACAACCTGTTGTGTTGAGGGGAAGTTGAGTGTTGAGCCTTCTGCCTGGGGCATCGTATTGTCTCGGTCAGGGATGCTAAGCCTCTATTTCTGGTGGGGCTGTGTGTATTTAATCTAGATTCCTACGTTTTTAATCTGTCTTTCCATACATTTATGTCTGTCCTTACTTGGGATTGTATTGCGTGGCGTCTGTTTATCTGAGGTTTTGATCACCTCTGGTTTTTATTGAACTTGATACATAGATACGTATTTATTAACTCTCTGGCCCCAGTGCAGAGTTTGCAATGTTTCATAGAGAATTTTTTTTTAAAGGCCACTTTCTGCACTGGAAATAATGAAGCTGTTCTCACCAAAAAAAAAAAAAAAAAAAAAAAAAAGAGTAAAAACCAGGATTTGTGTGTTTGAAAAGTAAATAAAGCTCAAATTGCAGGTGGGATGGAACAGTAAGGTGACAGACGGGGCGGCTGGCATCTTACCTATGTGGGAGCAGGGCTGTGGGTTCGCAGCTCTCTGGGGATTGCTGCCCGGACAGGGTTCATCTCCTCTGCAGGGAGCAGGCTTAATTTTTTCAGCCTTATATTCTTTACAGAGTCTATCCTCACTCCCGACCTGCCCTGCAGGGACCTTCGGGGGAAAGCATTTAACTTGAGGAGTGTTCCTGGAGCCCCTAGAAACTTGCTTCTGGAGCCCCTAGAAACTAATTTTTCTTACCTTTTGTTGCTTAACACTTGGTGCTGGCCGTGCCAAAGTCATCCCCTGAGAATCTGTCCTGATAGGATCTAGGAGATTTGGCACTTGTCTTTAAGTTCTTATGCCACAGATAAAAGTGGTTTCCTTCCTACCTTGGCTCGTGAAGAGAATCGCACTGCTAAAAGTGCTATTAATCCAGCAGAGCTGTCAGCGTGATGCATGGACCATTATAATTCTTGCGTGTTAGGCCGTTTCCTTTAGGAACCCTCTCTTGGGGGCTTTTAAGTTGATTAGTTTTCTCTTGGCTGAAGGAAGCCTGCCCAGAAAGCTGGCGTTTATATTCTTGGCCTTTGGATGGATGTGTGATGCCGTGGGTCAGAGTGGCAACAGCTTCCCCTTTTCTCCCATTCTGTTCATTCGTTAGGATTCCTTCCAGGTTTTAATTCCAGCCTGTGTGAGTCTCAGACTGAGACTCACAACTAACGTTTGCTTTCGGTCTTCTGTCCACCGACAAAGCACACAGAAACCTTATAGTTAATTTAGCGTTTTGGAAACTTAAGAGCAGGGATTGGGGGTGTAGTTCAGTTTCTCTTGTTTAGCATGCACAAGGCCCTGGGTTCAAAACCCAATTCTTCCTTCTCTCTGAAAATAAAGAGCTGTGTGAGATGGCGTGTAACTCCGTGAAGAACATGCATCTACCATGTGCAAGGTTCTATGCTCGATTCCTAACTCCTCAAAAGTAAATAAAATAATAACATGAATTTTAGGAAATTGGCCATGCCTTTACTGTTAGTAAAATCTGTGTTTACTTGTGCTTGTAAAACATGTAGCAAGTGCTAGACTTAGGAATTCAGGAAGGAATTAAGGATGCATCGTGATGCATCGTTGACGTGGACCGTCAGCCTTTTAAGTTTGCTTAGACATCACCTAGAGAGGTGTGAGCATACTGCTTTCTCCCGATGGTGAAGAGGGTGTCCTCTTTCCTGGAAGATCCCTTTGAGAATCACGATGTGTGGCTAGTGGGGAACATGCTAGTACAGCGATAGCTTGACCTCTGGTATCCCGATGAATCACCCTGAATTCACTAGCACATCACCCGGAAGTTTTTCTGGTGTGCCGAATGACCAAGTACACAATAAGATATCTTGTCAGAGCCGAAGCCATGTTAGAGTCAACAGTGGGACTGTAGTGATTTCTGGACCAATAGGAAGGCGCCTTACGTTAGTACACTTGCATCTTTTTTGCTGTGGTCATCAACCTCAATTCCTGTTTCCTGGGGTGCCATTTACTGTCTTGGTGACTGTGTCCCTTCTGTGGTTTCTTAAGAGTAGAGACTGTGTCTCTGTCATTTACTGCTCAACTCTGGCTTCTAGAATGCTGTAGTCCTCACCAACTACCTCTCAAATGCTTAGATCTGCATGCTGTTGACAGAGCTAGCGCGGTGCTTCCCAGGGAGACAGACCCTCTTTTTCTTATTTCATTTCATGTGTTTTCACATGTGTTGTCTTGCGTGTGTACACTTGGAAGAGAACTGGGCAGACTCTGCAACAGGGTCGAGGCCAAATAGAGTCACAGTTGTGAAGCTGTGAAGATGCCCTCCCCCTACCCCCCTTTCTTGCAGTTATGGGTGACAGAATTGTGCCTTCAGGACAGGGATGGAGACTAGGAATGCTGTCTGGGAGGCCTGAGTGAACCGGGAGTGTCCCACTTGCTGGTTTCCAGGGTGCGTTTCTGTCTCCGGGCCACTGTGTACCAGATTCATGCTCACAGGTTGGATTTGCTCCCAGATTAAACCTGTTAGTCAGCTGCCGAGCGAGCGAGGTTTGCATTTGTCCCTTCTTAGCCCTTCCTCCCCGCCCTCCCACACATCAGAGGTACCCGAGTGGCTGAGAAGTGAACAGTAGCAGCCTATTTTCTTTATGATTTCAATTCGTTAGGAAAATTTGATTAGATATGCATCTTGAAGCTTTCTAGTTTTGACTGATTTTTTTTTTGAGGTTTG
>AK038908.1|@2@|Mus|musculus|adult|male|hypothalamus|cDNA,|RIKEN|full-length|enriched|library,|clone:A230074D02|product:weakly|similar|to|SUPER|CYSTEINE|RICH|PROTEIN|(FRAGMENT)|[Homo|sapiens],|full|insert|sequence	
TCAGGGAGCACATTGTTCCTCCTTTATTGTCCTGTATCTCAAGAACGTAGGGATCAGCCAAACACTTGTACCATGTGCTAGAGTCATGGTGGCACACAGCTTGTGGGAGTAACCAGCCAATAACTGATTTGATTTAAGGCCCTCTCCACAGGGTGTAAGAGACCAGATAGCCTTGGGACCTAGGGGAAGAACAAATAATAATGGTCTTTTAAAAAGAACAAAAAAGTGATAATGAATCAGCCAAGCACCTTTTAGCTTTACATCACAATATTTTAAACGATGTTTCAGTATACCACTATAGTATGGACAAACTGGGTGGAAACACCTGAGGGTTAAATTTTTCACAGAAGAATTAGGTGTGACTACACCGAAAACACAGGACAAATTGTGAGAATAAGATATTATCATTTTGCCTGGCCTAGTGAGAGGTGATAGGATAATTCTAAGACATTTACATCTAGTACATTTCTACTGATGTCAACGAAATTGAAAGCTGACTCCCATACATAGTTATGTATGACACTTAAAGTCCAGGCCAGCCTTCAGTTGTAGTGACCGTAAGTTTTAGTTTAATTTTTTAATTTTTCCCCAAGGAGGTAAGATTTGAAAGTGTGGTGTGACTTTCCCACAGGAGACATAAGCAAACATCTATCCCAGAGAGATCATCAAGAACAAAGAAATAATTTTCCTGAAGTCTAACGGCAAACATTGTGTTTATTGGGATTACCACGGGGGAAATGGATGGAGCACTAGTTACAGAGGCATGGTTGACTCAAGAGTAGCTATATCACCAAAAGGCCCACCTCTGAGGAAAGATGCAACCAGCTCTCTGCAGGCTCCTCTCTCCCCAACAGTGTGCTCGTATAACCTTGAGAAGGAAGGGGGACTTGTTGATATTGTTTCAGGAGCTTTCCTAGATTGGTGGTCATTTGGCTCCTGAGTCTAAAGAAGTCTCCTGGACAGAATGATCTTGATAAAGAACACACTAGCACTCATCAGGGTGCTAGGACAGGGACTTTGGTGTGGTTAGCAGGGTGAATGACACAGGGTATCTAAGAAGAGCTTAGTTTGTATTTATCCCCAGTGACGTTGAGACTTTCTTGTGCTCAAAGGCTATTTTACAGTTCAAAATTTCAATTTATATCTTTTGTATTCAGACTTAATGTCTATATTAGTATCCACTTGGCAACTCTTCTGTGTCACATTTCTACTTGCAGAGTAGGTTTTTGTCTACAGTCTTAGGGTTTTAAGGCTGTGAACAGATACCATGACCATGGCAACTCTTATAAGGACAACATTTAATGGGACCTGGCTTAAAGGTTCAGAGGTTCATAAAGGTGGGAACATGGCAGCATCCAGGAAGGCATGGTACAGGAGGAGCTGAAAGTTCTACATCTCATCTGAAGGCTGCTAGGAGAAGACTGGCTTCCAGGCAGCGAGGATGAGGGGTCTTAAAGATCATGCCCAAAGTGACACACCTACTTCAACAAGACCACTTCTTCTAGTAGTGCCACTCCCTGGGCCAAGAATATACAAACCATCACATCTGCCCTTTCTATTTCCAGCTGATCCATCCTGTCATATCAACATAACTTCTGTATTAACTGTCATAGCAGAACTCTTCTGACATTTTAAAACATTTGATTTCTGGAGACTTAAAATATGAAATCTTCTAAGTTTGTTGTAATGTTTTGTTTTGTTTTGTTTCAAACCTAGTACTAAAGCTTTCTGAGCAGACATAAACTCTGTATGGAAATATCATACCAGGAACATTAAACTAACAAAAATCACTGTATAAAATCAGCAGCAGGCTATTTGTACAAGGTCCACTGTGTAAAATCAGTGTCAGGTTATGTGTACGAGTTGTATAAGAAAAACAAACAAATTACTGGCCTAAAGTTGAGTACTGTTCACGAAATATTTCATTGTGTGCATAAAATATGTTTCCTAAAATATCTAAAAGGTGAAAAGAAAGGGGTCCCACATGCTAAATAAGGAAAGAGTGCTCAGTTTGTGTTTTCTGGTAGAGTGCTGTTGTTGTTGTTGTTGTTGTTGTTGTTGTTGTTGTTGTAATACATTCTGTAAAGGTAAACACAAATATTAATTTTCCCCAGATAGATAACCAGCACCAGCCCACTAAGATGGATCTACTGAATGAAGTACAACTTTGCAAACCAATGAGTTCACTGACATTACTTGCAGAAATATTGGTGAGATGTTACTTACAAAAACATAGATGACTCATAAGCAGCTGCTTCAAAAAAAACAAAAACC
>AK039415.1|@2@|Mus|musculus|adult|male|spinal|cord|cDNA,|RIKEN|full-length|enriched|library,|clone:A330041C21|product:unclassifiable,|full|insert|sequence	
TAAAAAGACTGGGTCTTGAAAGGAGATCATTGTGTCCCCAGCAGAAGCAGGGGGTCAGAGAAGACTAGATCACCACACACACAACAGCTAGTTGACGGTGTAGAGCACCTTTAGTCAATCCTCTTTCCTCTTCCGTGTTGCCCCGTACTCCTTCCTTCATAGTTGTCCTCTGTTTTATCTCAAATAAATGAAAGTCCCCTTCTTTCATATGGTTTATGGAAATATTAAAAATATTTAAAGGGCTCACGATTACATCATGCTGGTTGTTCTTCAATACTGGTCAGACTCCATTAGTCTCTTATCCAGGAGCCATTGCTATCCTGGTCTCTGACTGAAGGTATCTGAGAAGATCATTGTCATTCCATAGCCTAGGTTCAGAAGAAACCCCACAAAGTCTGAAGCAGGTGAAGCAACATAGCATCTATCTATCTGTGCATTCATTCATTCATTCATTCATTCATTGAACAAAACCTTATCTAACACCTGTGTGACTCAGAACGCTCAGTGTTTGTGGTGACACTAAACAGAAGACTGAGCGCCAACCAGGGCAGGTAGGGAAGATACCAATGTGCTCAGGCGGGAAGGGCAGAGTGGAACTGGGAACTGACAATTCAGCAATGGGAAGAGATCCTCAGGTGAAGAGAGATGGAAAAAGCACGGAAAGGCCTTGGGGGCAGGGGAGCTGCAGAGAGAAAGAGGAAAAGGGTCCTGAAAAGAAGGGTAAAGAAACCAGGCCCTTGTTATACCAGCAATCTTTCCATGTCTGACTGAAAAAGAAAGTCCAGGCCTTCACGGGGCAAAACTAGAAACATCTAACAAGAGTCTGCAGATTCAGAGGAGACACAAGTCGATGCTAGGTTATGTAATAAACGACTCTATTCAAACTGTTTCAAGTTCTTCCTAAACTGTCCCTTTCTGAGTTTACTGGGACATACCTTTTGCTTCATTGTTGTCTCCAAATTCTAAATATCCATTTCCATTCTCAATTCAATTGTCTCTAAAAAGTGAGGGTTTTCCCCCCCCAGTGAGAAAAAATATATACAAACAACTTTGTGTTGGTTACTTTTCTATGGCTGTAGTAAAATACCCCAACCAAAAGCAACTCAAAGAGCAAGGGTTTTTTTTTTTTCAGCTTATGATTCCAGGTGGCTAAGTCCATTAATGGAGGAGAAGATGGGGAGGCATGACAGAAAGTGGGAAAAGCAGGGTGGCCAGAACAGGAACCCTAAAAGCCCACCCACAGAGACGTACTTCCTCCTGCAAGGTTGAGCTTTCTCAATATCCCATAACTTTCCCTAATAGCATCCACACTGCGGACCAAGTATCCAAATGCATGGGCCTGTGGGGACATTGCTCATTCAAATCACCACTAACTTTAGTTTTGCATTTTAAAGACAATGCTAAGCACTGAACCTATTTGATACATTATTTTTTAAGTTCCAGGGTAAGTTTGGCAACACCAAAAGAAATTATTGTGAAGTTTCTAAACCTTGAAGGATTTTATATAGAAAGATTGACAACACTGTAAGTTTTTCACTGAAATTTTAAAAACTATTTTAAAATAGTGTACAATGAAGAATTAAAAAACATATTATAAATTAAAATAAGACCAAATGATGAATTTAACCTTTAAAGACTAGTGAACTAATTAATGATTAAACACACAAGCTCAACCTACAGCTGCTCCGGCAGCCTTAGAGAAAACCCGGGAAGCAGACCTTAGAGCAGTGGTTCTCAGCCTTCCTAATGCTGTGACCCTTTAACACAGTTCTTCATGTTATCATGACCCCCGGCCACAAAATTATTACTTTGCTACTTCAAAACTGTAATTTTGCTACTGTTATGAATCAGGATGTAAATGTCTGAAATGCAGGACATCTGATATGCAACCCCTATGAAAGGGTCCACAGGTTGAGAACTCCTGCCCTAGAGGACCTGTCCTGACAAACCTCAAGTATGGGGAATACACCAGAAGCTGAGAAATGGAAAGGGCATCTTTGAGGTTTGGGTGCAGTGCAAAATGGCACCACTTTACATAGCAGGCACAGTGGGGGGCTGGAGTGTTCTCATTCTCTCAGCTTCCATCCTCCGAGCCCAGAGACAGGAAGGCTTGGGTTCCTCAAGGTCAGCTCTCCCCACATTGTCCACACAGCGTCAGAAGCCTCTCTTTCCCTGGAAGAATAGAGAGACTTCAGCCCCAGAGCTGTGCCCACACCACACTTGTCCTCTCCTGGTGGCCCTCCCCCGGCTGTGTTTTCAGACTTACTGCTAAATCCTTCTTGACTCTGGGACACAACGGGAATTGTTTTTCTTCAAGATGGGAGATTTTCTAGAAAAAAAATTAATTTCTGAGATTTTTTTAATTTGTTTTTTTTTGTCTTGTTTTGTTGTTTGTTGTTTTGTTTTGGTTTGGTTTGGTTTTACTGTTCTTGAGAGAGTTATAAATAGCAAGACAAAGTTGCCGCGAGGTGCTTCATGGGAAGAAGAGGAAACTGAAGCAAACATAAACTTTTAGACACACAAATGTCAGTGAAATTAAACTACTTTGAGCTTTCTATAATTCAGTGTTTATAGGAATAAATTAACTGGTGAGCCTAAGACTGTTGCTTTCACAAGACCTTTCGAGCCTTTCAAACTATGATAAAAAATAGGATATGCTTTGCCAGTGAAGTGGCTCACAGGCTGACGACTTAAGTTTGGTCTCAAGGTCTCAAATGGCAGATGGAGAGATCAGTCCCCTTCAAATTATCCTTGTGTTATGACATGAGTGTGTATGTATATATGGTATATATAAAGAAACTGGCACAGAAAATTTACTTGTATCTAG
>AK039687.1|@2@|Mus|musculus|adult|male|spinal|cord|cDNA,|RIKEN|full-length|enriched|library,|clone:A330086P03|product:unclassifiable,|full|insert|sequence	
AGTTGAATATGAGGTACGTGTTTAGAACCCAAGAAGCTGATTTTTCAGGAAAGCTGTATGATATGATGACCGCTTTTCGAATTAATCCTTCACTTTTACAATTAGTTTATATAAAAGGAGATTATGTTTTTATTACGAGAATTGTCAAGACTTTAAAAGCACATTTTATGTTAAAAGTACTGTTTCTAAAACAATAGTGTATAATATTAGCTGTTTAAAACCATTAGTTTAAATGTTTTAAGTCAAAAAGCATAAGCATTAAAACTTATAGAGGCAGGATGTATTTTTGCATTTTTACGAGGTCATGCTTATCATTATAACAACCTGAATCACTCCTGGGAATCTTTGCTCTACAAGTAAGGTTCCTCTGGCGTTGCTTAACATTGCTTCCTAGCTCCTCTTAGAGTGAAATAGTCAAACAATTAAAATTACATTTATGTCTTTACTTTTATAAGCTTCGGTCTCTTTTTCTCACCATTACTTTTCTCCTTTCAAAGAGCTCTAGAGTATTTTGCTTGGTGAATGTCCCGTTTAGTGCCTCTAATAAACTATCATACTTCAAGATTCTGTAACAGTCCTGTGTGTGTTTCAGATCAGGTGATTAGACAGAAGTATCAGAAAATACTTCTAGTCATGTTAAAGACTTATTCTATTTATATGTATGCATTCACTACGTGTGCCACATGTATTTGTGTATCTTCAGAGACCAGAAAATGGTGTTGGATTCCTGGGAGCTGAAGTTACAGATTGATGTGAGCCAGCAAGCATTGGTTCTGGGACTCTAATTCATGTCCTCTAGAATGTCAGTAAATACTTTTAACTGCTGACTTGTTTCTCTAGCCCCATTTCCCACCATTTAAAATACTGCACAACGAATAAAATCCCATCTATCATTGCCGAGGTTGAAGATCTAGGACTCTGCCTACAAAAGTGCATACTGGGTCCATAGTTGCTGAATGAACTGGGGAACCAGTGTAGGATGTTGCAAGTTTATTTTTATGTGTGGGCTTTTCTTTTATAACTATAAAAGAAAATACCTATTCCTTAATACTTTAAGGGAAAACTTTGAATTGTGACCCTTAGGTCACATAGTACAACAGCTGTCTTTGTTTCTGGCTATAATACCTGGGTGCTCAGTCTTATTTTGTCCAGAGCCTACAAGGTGTTTGATCAAGAGTTAAGTCTAAAATCCCCAGCAACCGCATGTTAGGCTCATTCATTATCTGTCCTCAAGGTTGGAAAAGCTTACACTTTTGAATTGCTTATACTCAACATTACTGGAATTTTGGTGTGGATTACTTTGTGAAGTGGTTTTTATGTGTTGGTTTTGATGTTTGTATATCCATGGCTGAGAAATGCCTTTGACCTAGATTATCTTCCGGATTTTACATCTACTGGGTCTGTCCTTACGCAATCAGCATTTTTTTTTCTTTTCTGTTATTCAGGCAGACTGCATTGAGACCATTTAACCCATTTCTTTCTTCTAAGTCAGTGTAGTCTGAACAGGAAGAGAGCTCTGCTGGTTAGCAGCAGTGAAGACAGAGGCAGAGGCGAGCTCTGCCGCTCTCCTTCCCCCAGCCTCCCTCTGTGTCTCCTTCCTCTTCCTCTCTACCTTTTTCACCCATCTGCTTTCTCACATTCCCTCTTCCTATGTGTGTGTTTATGTTGCTTTCATTTAACGGCCTACCAGTTACTTGGATCGAAGCCAAAGTTACATTCAGTTTCCCCCAAACATTTCTTTTTGTTTCTTTTTTTCTCTTTAACTTTTTATTGACTCTTTCTGAATTTCACAGCATGTAACCCAATCCCACTCGTCTCCCTGCCTCTTCATATCTGCTCTCTGCCCTTGTAACCTGCCTCCC
>AK039697.1|@2@|Mus|musculus|adult|male|spinal|cord|cDNA,|RIKEN|full-length|enriched|library,|clone:A330090B06|product:unclassifiable,|full|insert|sequence	
GACATATATCCAGATTAAACAACCGAGGCAGCCGGCGCTCACCTTCCCTTAAATCCCGTTTGGATTGCAAGCATCAGTTAGAAGCTGAACATGGAGCTGGAAGAACTGAGTAGTCTCGATCCTTGTGGAAGAGCAGACATCTGGAGATGGGGTCGAAACAGCAGAAGACGCATTTTCTCAAGGTCATGTGGCACATTTCTTACAACATTAGACAAAAAAGGAAGCTTAATTTGTCCACAACGATTAAAAATACAAAGTGTGTTAGATGATTAAATGGAATTTGAAATTAGTCTTAAGACACTGATAAACTTAAAAACACTTGAATGTCAAATAGTGAAAACAAAAATTATATCTTAAAAGCCCTTGAAGTATTTTAGGTGTCCTTATAGCACATATACGAAAACATGTTCTTCATGGTTATCTCCCCCATTTCCCAAACTCCTTGTTCTCTCATATCTTTCCATCCCCAGTGCCCTCCCCTGATCTTAATGTCCTGTGTGTCATTACCTTTCTAAAGCTTCATCCTTCCTTGGAGTCCCCTTTTATTTTATGACTGTTTCTGCGATTTTTCTGAAATAGGAATTTATAGCTGTAAATTTCCTTTTAGAACTGCTTTCAATGAACCACACAGGTTCTGGTATTTGGCATTTTATCTGTAACTCAATTTTAGGATTTTTTTTCTTTTTTCTTTTTGTTTTTTTGAGACAGGGTTTCTCTGTATAGTCCTGGCAGTCTTGAAACTCACTCTGTAGACCAGGCTGGCCTCAAACTCAGAAATCCACCTGCCTCTGCCTCCCAAGTGCTGGGATTAAAGGTGTGCTCCACCACCACCTGGCCCAATTTTAGGAGTTTTTAAGTTCTCACCTGATGTGTTTAATAAGCCACTTAATAATTTGTTCAATGTCCTTGAATTTGTGTATCTTTTATTGCTTCTTTGCTGTTATTAGTTTTCAATTGAAATTAGATAACATAGAAGATATTCTTTCAATAATTCTTGTACGTGTTAAGACCTAGTATGTGTTCTAAAATGTGGTCTACTTTACAGAAAGTTCCATAAACTGCCAAGAAGAACACATTTCTGCTGTTTTGTGTAAAATATTTGTAAAACACATTTGATCTAATAAGTTTGATGTCATTTTCTTTTATTTTTGTGAGATTTGGGTATTTATTGAAATCTCTCATTGTATTTAGCTCAACTATGACTTTACATCAAAACGACTCATTTTTATAAAGTTAGGCACACTAATATTTAGTGAATATATGTTTAGAATTGGAACATTTTCTTAATAGGTTAGAACCTTTTTTTTAACTTGTAGGAAGACATCTATGAGAGTTTCAAATCTCACAAAGCAATCAAAGTGAATCATATATCCATCTATTCAGCTCTCAAATGAATTTTAAGGCATCAAATTGATCCTTGAAAAGGCACACCAAGGTTGGACAGTATAATGAACAAATTGTGGTACCAGTATTAGGATCCACATGTAAAACTATGGAATCCAGTTAAACCAGTCCATACCTAAGTTTTAAAACCAAGATGGGCATAAATGTCAGAACCGTAGATTTAATGGTGAATTTTCTGTTATGGAGCCAAAAGCATGAGCAACAGAAAAGAAAACCAGTATGTAGATCTGACTTAAAACTGGCTTTCACGGTAGTGAAAATACAACCCATAGTGGACACATAAGGGAATTGAATCTAGAAAACATATACAAGTCTCACAGCAACATAATAAAAGGACCCAATTTTAAATAATGGTCAAATAAATGTAATAGACAATCTAGTAAAGAGATATACAAATAGATAATAAACACACAAACAACAGTCTGTCTTATTAGTCTTCAGGGAAATATAAGTCAACAATTGCAAAAAGGCACTATTTCATAACCAAGTTGGATGGCTGTATTAAAATGTCAGATTATAGCAAGAGCAAGAGAGGATGAGCATAACTCAGAATCCTCATACACTATGAGGAGGCTGTAAATTAGTGCAGCCTCATCCTGGTATGAAAATATCCTGGTAATTCTTCAAATGCCTAATTACAGAAGAACCATATAATGGCATAATCTCACTTCTTGATGTATTCATCTAAGAGAAATGCAAAAAAAAATAGTCACAGAAAAATAGTACACATTTCTAGCAACATTATTTACAATAGCCAGAAAGTTGAGACCATTTAAATATCTATGAACTGATGAACCAATAAGCAAAATATGGTCTACCCATGTAACATAAGATTATTATTCATTCATGCTTCAATATGAAAAAGTTTCTGAAACTCTATGCTAAGTAAATAATGTCATTGGTAACGTATGGCTCTATTTTTATAAAATGTAAAGAATAGGAAATGTACAGACACTAAAAGTAGGGTGCTATATAAAATTGGGAGGATGAAAGGAAAGATACACTATTTTATGTGAGGTAGTAAAAATGGTCAAAACTAGTTGTCATGATTGTTGAAAAAACATCAAATCCACTGAATTATAAACTTGAAAGGATCAACTATGTGTTACATAAATTATATATCAAGAGTGCTAATATAAAAAATACATGTGTTAACATCTCACCTAGACATACTGGTTTAGTTGTATTCATGTAGATAGATCAGGATGGAGAAATGGAATCAGCATTAACAGACAAAATAAGATAACAAAAACTTAATATGAGACGCCAAGGTCTTAACTCAAAATCTTTAAATTGTGACCGCTGACTGGTATAACTGAGTGAAAATATATATCACAGCTTTCTCAGATTTTAATAGATGAATCTTTCCAACAGACCACTAGTTACAGCCTTACAGAACTCTTTTCCAATTAATTCATTAATTAACTAAAGTGAATTATTTATTCACTTTACATTCAGATCATATCCTACCCTCTTTTCCTGGTCTCCCTTCAAACAGCCCCTCCTCCACACTTCCTTTTTTTTTTTTCTCCTCCGAGAAGGGGAAGGTCCTGTTTTTGTGCTTATTCTTTTGCTTACTTCAAGTCCTTTTTTGGTTTGTTGGAGATAGTGTTATACCATCCCTGGGTACCAACCCACCCTGGCACATCAAGTCACTCAAGACTAGGTACATCCTCTCCCACTGAGGCCAGACAATTCCAGCCCATGTATCATCTTTGGTTGTTGGTTCAGTCTCTGGGAGCTCTCAAGGGTCCAGGTTAGTTGATTCTGTTGGTCTTCTTGTAGAGTTCCTATCCCTTCTTGGTCCCTCAATCCTTCCCCCCAACTCTTCCACAAGACTCCCTGAGCTACATATAATGTTTATCTGTGGGTCTCTGTGTCTGTTTTGGTCAGTTTCTAGGTGGATCCTCTCAGATAACAGTTATGCTAGGCTCCTGTCTGTAAGTATAACAGGGTATTATTAGTAGTGTCAGGGATTGGTTATTGTACTACTCTACAGTTGGCCCATCAGGATTCTGCAACTGTCTGTGAGTACTGTAGGTCTGTCTACTGTTTGCCTATTTTAATATAAGTGTCTGATAATGCTCTTTTGTTTTTGTATTCATATCAGTGTAGAAAAAGTAAAGAGTTATCTTTCTCACAGTCATGGGACCACCAGGAACTAACTTAACTTGAATAAAGAAAAACAACAACTTAGTAACATTAATCTCAAAAAAGTAAGTGAAATGTTGCTTTTTGGGAGACTGGACTGTGTTCCATTGTGTAGATAGCAGGGAGTGCGTGACTATTATGAATGACCAGAAAGATAGAAGATGGAATCAGTACCTAGATAAAAACAGAAACTTCATGGTTCTTGCTTAGGCCATGCAGCTTTATTTTCTTGTCTGTCTTAAATTTAATTGTTGCAACATGATAGGTCCTAACTAGAAGAACTTTGGTTGTCATATCCAGCCCCATTAAGACTTATTGTACATATTTTCCATTATTTTCTCCCCTGTCTGCTGGCTTGTAGGGACTCATCTCTAGGGTGATCATGGAAGCATCCCACTATAGTAACTATACTTCGTCATGCAGGTCCTTAAAGGATATCTTGGAGCATGGCTCCACCCACATGGCTTACCATTGGGGAATTATTTATATTGCAAGAATTTGTATCATTAATTTGCCTCAAAAATGACCTCCACTGACTTATACATAATTCTCAACATTTCATTTCCCCTGAACCCACTGAGTGTGATACATGTTTATCTCTGAGTAAATGTTTTCCCTTTCCGGTTTATACATACTCTATAGATAAAGAATTTAGTTCTTTGATTGTTTAAGGTATAGAAAGAATTCCATCTTGAGTTTTGTGTCTTCTTGCATTACTGGTGGCTTCTTTTCTGGAACTCTTAGTTAAATTTATGGTATATATGTAATTTATATTTTGTTAATCTGAGAAACATAAACATATTGCTCTCTAGGAAGTGTAAGCACAGTTGCAGGGGGGAAGGAGAGTCAGGCAAGATAAGTACATATTATGTCCATTGCATTTTCTTTCCTCATGAGGTATATTTAACAACTTTTTTTTTTGCGTGAAGGAGAAGAAATACATTTAGATCTGCAGCAGTCAGTCTGGATTTGTAGACTTTTTAATAGATTTGGATTACCATTAAATAAATTTGATGGATAACTGCAGAACCAACTAATAATAATATACTATACATGAACTATATACAACTTTAATTTGGCCCTCATTTCATATTGGTAGTATATTGTAGCATTCTCCCCAATATTTTCACTTGCAATGCTAGAGAAAAATTCTGGAAAGTATTTACC
>AK039862.1|@2@|Mus|musculus|0|day|neonate|thymus|cDNA,|RIKEN|full-length|enriched|library,|clone:A430022G17|product:unclassifiable,|full|insert|sequence	
TTTCTTATAGAACCTACCAGCCCAGGGATGGCATCACCCACAATGGGCCCTCCTTCCTTTGATTGCTAATTGAGAAACTGGATCTCACAGCTGGATCTCCTGGAGGCATTTTCTCAAGGGATGTTTCTCTATGATAACTCCAGCTTGTGTCAAGTTGTCACACAAAACCAGCCAGTATGATGATATTTAAACTTTTGTTGCATGACTCCAAAATTCTATTCATTAAGACATTGAAATGTAGGACTGGTCAGAAATGGTGGTGTTTGTAATCCCAGTTTCTACAGAAGCTGACCTTATCACAAACAAGGTCAGGGCCAGCCTGGGCAACACATTCAGGACCTTGTTTTATAAACCAAACCAAAATAAGCAACACAAAACATGGGACTAACTTAATTCTGCCTGTAAAGGACCTATGTACAGTCATAAGTATTCTTAAAATTTATTAAGTTAAGTTTTATTTTTATTTACCTTGTTTTGTTTGGATTTTTTTGTTTGTTTGGAAACAGGGTCTTTTTACATAGCCCTGGATTTACTGGAACTCACTATCTATGTAAACCTGTAGATCAGGCTGGCTTTGAATTTAGACATCTGCCTGCCTCTGCCTCCTGGATGTTGGGATTTAAAATATGCACTACAATGCTTATCTAAGCTTTATTTTTAAATTATGTGTCTGTGTTTGGATTTATACATGTGAATGCAGGAGTCCACAGAGGCTGGAGTAGGAACTGTCCTCTGGAACTGAAAGACAGGTGTTGTGAGCTCTATGATATGGTTGTTGGGAATCAACTTTGGGTCCTCTGATAGAACAGGGTAGTGGTTTTTACCTGCTCTATTGCTAACATCATTTTGTTTTTTATTATATAATACATTATGCATACAGAAAAAATTATGTAACAAAATGCCTATGTAACTACTATCAAAGCTTTAAAAGAATAAAGTATTACAGTTGCAATTATATATATCCCTTTTGTACCTATTCTCAATCCTGTCTTGTTTCTTCTTAGCTACATGCCTCCTGTTTGTTTATATTCCTTTTTTGTTTCTTTGTTTGAGACAGGATCTCATTTTATAACCCTGCCTGTCCTGGAAATTTCTTTGTAGACTAGGTTGGCCTCAGACTCAAAAATCTGCATGCTTCTGACTCCTGAGTGGTAGAATTAAAGGTATGTGCTACCTACCACACCTGGCTATATATGCCTTAAAACAAAATAAAACAAAAACCCAAAGCAAAAAGTAAGTGTGTGTGTAATATTTACAGAAAAACTTAACTTCTAGTTGTTTCTTTCCTTCTACCTGTGAGTCCTGAGATTAGAGATAAGGTGGTCAAGATTGAGGTGATGAGCTTCTTTCACCTGCTGAGCCATCTCTCTTGTCCTGGTTTTTTATATTAAGTGCATATCAGGAAACAGTGTGAGTGATACTTCACCTAGTAGAGAGTGTGTGTGTTTTTTTAATATATTGTATGTAAGTACACTGTAGTTTTCTTCAGACACACCAGAAGAGGGAATCAGGTCTTGTTACGGATGGTTGTGGGCCACCATGTGGTTGTTGGGATTTGAACTCAGCACCTCCAGAAGAGCAGTCGGTGCTCTTTACCACTGAGCCATTGTTCCAGCCTGAGTATTTTAAAGATAGTTCTCAGAAAACAACTGTTACTGTTTTAACATTGCACTGTTTAGAATGCTGGTGTGAATATGGGTAAAGTATTTGCAGATGAGATTGTTTTTGCATGCAGAATTCATCCTTAGATTAATTAAAATGTTTTTCTCTTAGTAATTTTTATGATTTGGATTTAAATATAGAATAATTAAAATTGTTAGCATCAATTTCAGATTATAAATCCCTGAACTTTCTCCTTTCCCCCCCTCATTTCCTGACCTTGAAAACCTGAGTTTATTCATTTACTTAGCTAGAGGTTTCAAGTCAGACTAAGTTTTGCAGT
>AK039914.1|@2@|Mus|musculus|0|day|neonate|thymus|cDNA,|RIKEN|full-length|enriched|library,|clone:A430028D23|product:unclassifiable,|full|insert|sequence	
ATTTTTCATTTTTCTAGCTCCTTTTTTTGTTAGTTTTTAAAATAAAAGAACCTATGTTGCTTTTTTTTTTTTTTTTGCCTCTCATGGCATTCAAATTTAGCTTTTATATAATTCACCCTCTCCCAGTAACTCAGGGTACATTTGAGAGAGACACATGCTAAAGCCATAAACAATGCTTACTTTTTTCCTAGAAGATGGTGCAGCAGGAGTCCTACAGAAGAAATTGAGGTGCGGATTCCTTGGGACTCACCAGTGTTCTTTACGTGGCGTCATCATTATTTATATACTTATTTGTATGGGAACATGCACACTGCCACATGGGTGCTGGCCTTTCCTTCTATGCTGTGGATTCTGGAGAAGGAACTGCAGTCGTCATTCCCACTGAGCCATCTCACCTCTCCCAGAGTGTTTTGAAAGTTTCTTTTCACAAGACTGTAGTGCTTTCCTGCTCTGTGCCTCACATGGTGCTTGCTGGCTGCTGAACCGACTGAGATACCTGAGATGTGTTTTCTGCTCCAAAAGTGCTTACAATCTTGCACAGAAGAGAAGGTGTCATTAAATAACTGCACATGCTATGAGGAAGTGTGATTCTGTATCACAGGAAGGCCATGAGATGAAGGATAGCTTTGTTGCAGAAATATGGTTGGCAATTTGAATTTTTGCCTTTCCAGGCTATGGCGTTTCTCCCTTGCTTTATCTTTGTACCTTTCAAACACTAGGACAGTTATTTATTGGTAACTTTACCCACTCATCCTCAACCATCTCATTTGTTGTCCCTTCTCTCCATAGATGCAGATAGCCACATTTTATTTCTTGAGTATATGTCTAGTGTCTCCTTGTGCTACACACACACACATTTATATGAATATATACATATGTAAGTATTCATATATAGAGATATATTTCTTCTTTTGTTCTTTCTTACACAAAACAATGCTGTTTGTTATTCAGACAGCTTGTTCACATAACAGTGTATTCTCGAGATAGGATGCCCTTCTTTTCTTCATGGTTGATATGCTGCCTTCATAGCATCAACCTTCTGAGAGATACCAGGTTGTATCACTGAGGTACTCCATAATAGAGTGGCTTCAGCGACAGCTGTTTTATTACTCCCTAGTTCTGTGGGTCAGCCAGTGGATTTTCTGCTGGTCTTGCCAGAATTTACATGTGTAGATACAGTCATAAGGCTACGCTACTCCTACAGCCTTGCTTGTTCCATGGTTGCCATGGTTGCTGGTAGATCCTTACAGCACCTGCAATCAGTTCTCTCAGCAAGTTTACTTGGAATACTTCAAATGGGCCCAGAAACAAAAGGGGACTGTGCCCCAACATGGAGGTACTGAGAAGCCGCCTTATTGCCTTGTACTTGCTTACATCTCATTAGTGAAAAGAGAGCTAACCTCAGAGTCAGAGGAGAAAGGAATGCAGAATGAGCAGTTCCCTGGAGTCATTACAGAACTCCATATAGCTAGCCAGCTCCTCATTGCAGCAGGTATAGTTAGTTAGCCAGCTCCCTATCACAGTAGGTATAGCTAGCCAGCTCCCCATTGCAGCAGGTATAGCTAGCCAGCTCCCCATTGCAGCAGGTATAGTTAGTTAGCCAGCTCCCTATCACAGTAGGTATAGCTAGCCAGCTCCCCATTGCAGCAGGTATAGCTAGTTAACCAGCTCCCTATTGCAGCAGGTATAGCTAGCCAGCTCCCCATTGCAGCAGGTATAACTAGTTAACCAGCTCCCCATTGCAGCAGGTATAGTTAACCAGCTCCTGCTCATGGACACCTGGCTATTTCAGTCTCCTGGTGTTGTAAATACTGCCCAGAATATCACTTTGCCATAATTCAGTTCATATGTGAACATGGCAAATCCCCAGAATGGGATTGTTGGGTTAAAGGGCAAATGCTTTCCAAGTTATCTATGTATTCTGTTTCTCTCGTGTTATTTCTCTGGTTATTTTAAGCCTGTGTTTTCTGTCACTGATTTAGGGACTTTAAAACTGAAAAGAGTTTAAAATTAGTTAATTATAAACTTATCTTTAGAGATAAAGAGACAGAGAGACAGAGAAACAGAAAGAGAGACAGAGACAGAG
>AK040695.1|@2@|Mus|musculus|adult|male|aorta|and|vein|cDNA,|RIKEN|full-length|enriched|library,|clone:A530016A22|product:unclassifiable,|full|insert|sequence	
GATGACTTTGCAGAAAGACCAGGACTGAAATCCCTCTGGATGTGCTCTGCTGCTATCTTGACAGTTTCAGTGTTTGACTATTTCAGGTCTCTCTCCCCCTAGGAATTAGGTGAGGAATTACTTAGAAATGGATGGAACAATAAATGCTAACTGCAGCATTCCTGGAAGTTCCTATAACAGATAGAATATAAATGTAGGTTTTAAAAAAAACTGATGCATTAATAGAACTTATTTGAAAAGTACAAATTGCATTATGGAACAATTTAAATTCAAGATCATATTGCTTGGAGAGCTTTTTCATACAACATCGCTATTTTACCATCAATAATAGTAGAATGAGATAGAATCAGATGTTCCCTTCCACCTAAGACTGAATCCACAAAGAAGGGTATAAAAATAAAACATTCTCCCACTAATATTTGGAGTCCACTATTGTGCTCTAGGGGAAAGTGCTACATTAATATAAGAAAACAACTTAAAGCAGAAAAGAGCATTTATTGCATCAATTTACTTGGTAATATAACAACTTATTTCATAAACTTCTCCAAACATTGCTTATATTTTGAAAACATATAACATTAAATCATTTGTACATACATCCATCCTACTGTCATAATTAATGTCATATTTTAGAAATAATTATTTGAGGAATGCACGTTTCATTGTATACTAGAAGATCAGGCAAGTACAAAGAGAAAGCTTTGAATATGATATAGCTATGACTATGAATATGATATGAATATAACAGTAACAGAATATTACTGTGACTATATTACTCTATAAAATAGGACACATTTCTAACAGTCAGGTCGATCTAAACTGTCTTTAGTTAGACTGATGATTTTCAAGAAATTCTTCCTCTCCCTATGTCCTATTCCTATATGTAAAACCTGAAATCAACATGCTAGAGAGTGTCAGGCTCTTTCCTACTTTATGCCATCAGGATAGGTGCTATTATATTAACACGAAGGCATTATATATTGACTTTTTATATAAATTAAGTGTTAATATTAATGGGAGTTATTACTGCAAAGTTTTTGCTATTTAATACATTCTAAAATTTAAATATATTTTGATCATATTCTTCACTTCTCTGCATTCTTCTAACTCTTTTCTTCCACCCTACCCATCTACTTAAATTTCTTTCTCAAAAGCAACAAAAATACCTCAACAACAAAGC
>AK041105.1|@2@|Mus|musculus|adult|male|aorta|and|vein|cDNA,|RIKEN|full-length|enriched|library,|clone:A530083F19|product:unclassifiable,|full|insert|sequence	
TGCCTCTGCCCCCTGAGTTCTGGGATCAAGAAGGGTCTTTACTGTCATGTTCATCTGAGAATATGGATATTTAAAATCTTGGCAGTAGGAAGTTTTCTTTTTTCTTTTTCCTTCCTCCCTTCCCTTCCTTCCCTTCCCTTCCCTTTCCCTCTCTCCCTCCCTCCCTCCCTCTCTTTCCTTTTTTTTTTTAAAGATTTTTTAAAAAGTTATTTTATGTATATGAGTGCTCTAACTGCATAGAGACCTGCATTCCAGAAAAGGACATGGAATCACATTACAGAAGGTTGTGAGCCATTATGTGCTTGGTGGGAATTGAACTCAGGACCTCTGGAAGAGCAGCTAGTGCTCTTAACCATCTCTTAACCGAGCCATCTCTCCAGCCTGGGAAGTTTTCTTGAGCTACAAGTTTTGCTTTTAATAAGGAGAATGTTATCCTTTTAGAATTTGATCCCTTAAGTGACTCTAGGTCGCAGAATCAATTTGTTTGGTTGTCCAGGTGCTTGAAGAACATGGCCTTGAGCTGCTGGAGTAGTGTATGCCTGTAATCCCAGCACATGGGCAGATGAGGAAGGAGAGTTCAAGACCAGTTTGAGCTATGTAGTGAGTTCAGTGTCATGATGGGCTATAGAGGAAGCCCTGGTCTCCAGAAAAGTAACAAACGAACAACTCCCTCCACATCAAAGGACGGAGTGAAAATCTCAAACAGTGGCTTAATTTCTGACCTGAGAGACTGAGCTTGAGTTATGTAAGCTATGAGAAGTTTTAATAGTTGTGTAATACAGTTTTCAAAATACTTAATATTACAAAACATGCTATTAAGCTGGATGTAGTTATATACACCTTTAATTCCAGCACTTGGGAGCAGGAGCAGGCAGATCTTGTGAGTTTGAGACCAGCCTGGTCTACAGAGCTCCAGAACAGCCAGGTTTCTGTAGAGAGACCCAATCTCAAAGAAACAAAAACAAAAGCAATACAGTGACAGAAAACTTTTTTCTTTTTTGCCTTTAATTTAGTACACAAATTTTACATGTGTTCATGGAATCTTGAATTCTTTGAAAGTCAGTTTTAAGAGAAAAAAGTTTATAGACATGAGTGTCTACTATTTAAAAAGTCAGAAATATCCCAGATAACCTAATGATAACCTCAAGGTCTTAGAAAAGCAAGAACAATCCAGATTCAGCAGCAGGGGACAGCTGGAAGTAACGATGGTCAGAGCAGAAATCAGTGAACTGAAGGATGAAAGAACTGTGTAGAGGGAAACAGAGAGTCGGCTCCTGGAAAGTTCAGCAGGATTGGCAAGTCCTGGCTTGTCAAGACTCCATCAAATTAGAGATGAACAAGCTGAGTTAACTACAGGTCCTAGTGAAGTGCAGAGAAGGAGGGTATATTCTAAATAGTTGGTAAACCTAGAAAAAAAATGGGTAAATTCTTAGGTCTATCAAAACTGAGTCAGTATGGTATTAACAGCCTCAATAGATGCATAGCAATCAAAGACATTGAAGCAGCTATAAGGCAATTCAAGTAGTAATAAAAGATCTCCCAACAAAGAATGCAAGAGCAGATGGAATCCACTGCCGAAGTCAAACAAAAATTTCCTTTACAGAAAAATAGCAAAGGAAGGAGTACTACCATTCTGTGAAGCCAGCAGTACAGTGATAAATACGCAACAAAAAGAAAACTTGAATTCTCAACAGAACTCCAGAAGCAAAACTCCAGAACACTGTGGTTTCCTTCCAGGGATGCAGTGTTGGTTTAACACAACATAGAATAAACCATAGAGTAAACCAGCATGTAGGTTTACGAGCAGAAATTACCCGGTAATCACAGGTGATCAGAAAAGGCCCTTGCTTCAGAAGTTCAGCATTCCTTTATAATAAAAGCTCAGCGGGCATAAATGAATGCACCAAAACATAAAAAAGGATGCATATGAATAAAACCCATAGCCAACATTATACTAATTGAGGGGAAAATAGGAGAAGTTCCTCCAAAATCTAGAATGAGATTAAGGTTCAGACTTTGTGTGGTGCAGACTTTTAATGCCAGTACTCAGAAGGCAGAAGCAGGTGGATCTCTTTGGTTTAAGCCTAGTTTGATCTAGTTCCAGGCCAGCTAAAACCATATATTGAAACACTGCATCAAAAACAACAGCAAAACAAAAACAAACAACCTAAAAGTTTCCAGTTCTCTTTTAGAACTTAGTTTAGTATGCCAAATCTTACCTAGGGCAGTAAGTCAAGAGAGAGCAACAAAAGGAATTCAGATGGGGAGCAAAAGTCCAATTTCCCCAGTGCTGAGGCAACATGTCTTGTTTCACAGCAGAACTGAGGTGGGAGCTCCCCCTGCTGGCTAGTTTTCACAGTGCAGAAGTTGTATGTGGGAGACTGGAGGAGAAAGGCATTAATGAGGATCGCACCGCAGAGATCTCTGCCACCCATAATACCAACTTGTAGGCAAGATGTACTCATTGCAGTAGTGGCACAACCATACGGAAACAACCAGATGCTCTGTGCTTGGTTTTGAAGCCTGTTCCCCAAGAGGGAGTCCATGCCTGGAACTGTGAACCTAGTTAACTTCCTATGCCTGAGGTCTTTGACCCTGGAAGGGAACTTACTGTTGTTGTTTAGTTAAATTGATAAAGCGCCAAGCTGCCTTTAAAATACTTAGGTTTATGTTCGTGAGTTAAACACTACTTTGAAAAGTATAATGAATAAGGAAAATTTAGAGTCACATGGCTGCTGAAGATACTGAGAGTAAGTAGTGGGCAAGTGCTCAGCCCTC
>AK041297.1|@2@|Mus|musculus|adult|male|aorta|and|vein|cDNA,|RIKEN|full-length|enriched|library,|clone:A530097K16|product:unclassifiable,|full|insert|sequence	
GGATTCCGGCCGAAGCCCGGGACCGCTGCAGCGCGCAGTCTCCCCGCGCCGCGCGGGCGGAGGAGAACCCGGGGGCGCAAAGCCTCTAGAGCACAGGAATGGGTAGCCTGGAGGGAGAGGAGGTGGGGGTGGCAGAGATGGGGGCTCACGGGCGGCGGGAATCCCTCCTTCCCTAAGAGCTAGAGGAGATCCGGGGGAGTCTGGGCCCTTCCCACCCAATGTTCTCCTCCAAACTGAGGGGAGGGAAGAGGGAGTGAGGTTGTCATCCACCCCCATCACAATGCGCAGCTAGGGAGTTCCTCCCACGCGTCCCCCGGCCCCGCATGGACCTCCCACGGCGTGAGGCCCGGGGATCCTCTCTTCCTTCTTGTCAACACTCCCACTCCCCCTGAGAGATGCAAGTTCCCCCAACCCCGACTCTCCAGCGGGGGCCGCGGGATTCACCGCGCCCACGCGGCCACTGAGGAGGGAATCCTCCCCCGCCAACCCGGTGTGATTCGGGGTCGCGCCTCCGTGCTCCCTCCCTCTCCTCCCCCTCGCTCTCAGCCAGGCTGCGCGCTTCAGGAGCAGGCCTCGGGGAACACATCACCCACCCCCGGGATCCGCTGTCGAGGTGACAGCACCCTGGGTCGGCACAGGGGGCCGCCCTTGACTGCAAGGCACCCTCAGGCAGCAATGAGGACAACCCTGCGGGAGACAGAGAGTAGAGACTGGAGGAGACCGCCTTGGTGGCTTAGAATCTGTGGGTTTCACATCTTCCCGCAGTAACTCAGCCGCAAGCCCTTCGCCGGCTGCAGTAGATAGCGACTGTGCCCCGGCCTGCTGGGCCCTCCTGCCATCCTGTGGCCAAAGGGGTTTGCTTTAGAACCGTTAGGGAATTTATCTGGGAATTATTTGGTGCACGTGTTTTCTATCCCCTAAACTTCACTCTTTCCTAATCTCCACAACAACAACAACAACAACAAAACCCTCATACCCTCGCCCCTAAAAGTTCTTGCCCACTGCGCAACTAGCTAATCCGCTACACATTCCCGGGCCACTGCGCTCAACTGAGAGTCAGCGCGGGGTCAGGAACCCCAAGGGAGGGGCCGGGGCTGCGGGCGGTGAATCAGAATGATGTCCGCACGAAAGTTCTAAGTGTCCAAGAATAAGAAGCCTTAGGACATTAGAACCCCTTCCCCAAAGGAAAATACTTCATCTCTCCATCTGAATCCAGTCAAGGATAAGAAGGAAAGACAGAAGTTATGTGGGGGAGCCTGGCTTGAAGCGGTCACCTCTCCCATTCCTAGACTGCTAAGGAACCTGTGTCCTGGTGTACTGAACTCTTTCTAAATGCTGGGAGTGCTGGAGACCAATTGCAAACAACTCCACTCCTCCAACGACTAAATTCTGTCTCTAATGCTGTCCTCAAATAAAAACCTACATG
>AK041799.1|@2@|Mus|musculus|3|days|neonate|thymus|cDNA,|RIKEN|full-length|enriched|library,|clone:A630038P11|product:similar|to|NEPRILYSIN-LIKE|PEPTIDASE|GAMMA|[Mus|musculus],|full|insert|sequence	
TAACCTTTAAAAATGTTAAACGTATAAAGTAAAGACATAGTTCTTTACATAGAGAGCAACAAATCTAGAAAGACAAATTACTAAGCACAATTATATTTTCATTATACAAAACAGACAAAGGCATGGCTTTGAGACAGAAAAATACCAACTACATCAAAACTTTCATTTTCCAACACATCCTCTTCTAATTTAAGGCATTTTGCAAAGTTTTAATTTTAGAAAAATGATATACATTTGAATTCAGTTAGCCTGTATGGTAAAACAAGTTAATCTTTCAAGTCTGAATACAGCATGAACACACACACACACACACACACACATATGTATGTATATGTGTGTTTATGTATGTATATATATATATGTATACATATATATACATATATACATATATATATATATATACACATATATATATGTTTGTTTGTTTGTTTGTTTGTTTTGTTTTTTGAGACACGGTTTCTCTGTATAGCCCTGGCTGTCCTGGAGCTCGCTTTGTAGACCAGGCTGGCCTCGAACTCAGAAATCCACCTGCCTCTGCCTCCCAAGTGCTGGGATTAAAGGCATGTGCCACCACACCTGGCGAACATATATTTTATAATACATAAATTTACTTTTTTCTGAGTTTGGGCTGCAATGATTTTTGACAAAGCATAGTCATTTTCTATCTTAAATAAGTCTCTTTGTAATAAATAGCACATACATGGATGTTTTCTTTCAATACCCATGTTTTTTTATAGGTAAAGCTAAATGAAAATAAACCTGTAACAAAAAGCAAACTAATGAAAAATAAGCATATCCTAAGAGATGTATATGTTCCACACACATACACACACTGTGAAGTTTACTTCAGTTGCCCTATAGTTCCTGTACTTGATGTCACTCCAAAAGAATGAGATGCATGTAGCAGTCTTAGATATACACTGTAGAGTTGAAAAGCAGTGAGCAGTCCACTGATCAAGAGGAAAGGATCATGGAGTTCTGCATTTCTCCGAACTTTCTATGTGCAGGGTTCATGAGAAAACCCTAAGGAGGAATCTCAAGGCATGTGTCTTACTTTAAAGTCCTAGAAAGGCAGTCATCAAATAACCGTCACTACTAGACTCAGTGGAGAAGATCTTATTGCCCTTGTCTGAACAACAAACATGAGTCAAAAGTTTTGTAAAATTCTTTAAATTTTTTGTTTTTTCAAGACAGGGTTTCTTTGTGTAGTCGTTGCTGCCTTGGAACTTGCTCTGTAGATCAGGCTGCCCTTGAACTCAAGAGATCTACCTGCCTCTGCCTCCTGGGTGCTAGCATCAAACGTATGCACCACCACTGGGCAACTTTGGTAAGATTCTTAACAAAGTGTCACAATAGATTAAAAAGTTGTAATTTTCTCATGTTGATCAAATATTAAGGGCAGGTGATACAGCCGGTGTACAGAGCTTACCTATATGTGAAGACCCTAGGTTTAATACCAACACTACCGAAAAAGAAATTTAAAATACTGGGTAAATCTTACCTATCTAGACAAAAGAGTATCACAACAAAATGTATGTTATTTTCCTTTTTGAGTAACAAAATGTGAGGTAAGTTACGTATTTTAGGGTTTTCTATTTCCCCCTTACTCACAAACATACATGAAAACACTGAGACTGTAACCTTTTATTACTTTAAAATGACAGTATCAATCCTGCCATTCCTGCTCCTCCTCAAACAGTTTTCAACATCTTCATAAAGGGACAGATGGTAGAAGCCTTCTTTTTACACTGCCTTTCTTCAAAGAAAGGAAGATCAGAGTATTGTCATGGAAGACAGCTTTATGGCACCCTAAAAACTGGCTCCAAACTTAATATGTATGCTGTTCATTGTCTTTCCATAGGGGGAAAAAAAATCAAGATACTATCAAGGTTCTGAACAAGCCTTAATATTTACATTTGAAATAGTAACAATGAATTTGAAGTATAAATCCTAATTATAAGCACTGATCATTAGAGAAATTGGCCACTCGACCAGGAAACAGAAAACAGAAAATGAAGCAGAGTTCATACTTCCAATGCAGAAAGACTAATTTGTGGATGAAACAGCTACAGAAAATGCATTTGGTTATATGTGGTAGAACCCTAATGAACGTAATTTTTTGACATATATTAAATTATTAATGCCTAGAAGAATCTTTGCTAGTTTCTCAGCAACTAAACTTTAATGCTTACAGGCCATCCAACTCCAGATGGAAGGAAGATAAGACCCACTATTTTTCACTATAAATTTAGTTGTTCAATGGAAAGCATGTTATAAAAAGTTCTTACACAAGGACAACATTTCAAAGTAATCATAAAATAACCTGTTTGAACTAGCCTGAAAACTAAATTACCCATTGGTAACATGACTTCTGAAATGTTCAAAATTCAAGGGGAATAATCAAGAAACTTATGGGTATAGAACATATTTGAATTGACAATTACTTGGTGACTGACAATATGGCTCAATCAGCAGTATTTTCTAGAGACACTTATATTCATACAAGTATGAACTCTTAAATTTTTATTTTATCTTACCATTTTTACTCATCTGCTATTTTTCAAAGATGGATTTTTAGTATTGTTAACTCTGTGTGTGTGTGTGTGTGTGTGTGTTTGCGCGGGCGCACGCATGCACTCGCTTAGTTTAGATCCCCTAAAGCTGCAGTTACAGGTGATTCTAAGCACCAACCATGGATACTGTGAACTGACCTTGGGTTCTCTGGAAAAGCAGTGTGTTCTCTTAACCTCTGAGCCTTCTTTCCAAAAGAAAACTTTTTTTTTTTAATAAAAGAAAAATTATCT
>AK042227.1|@2@|Mus|musculus|3|days|neonate|thymus|cDNA,|RIKEN|full-length|enriched|library,|clone:A630072N20|product:unclassifiable,|full|insert|sequence	
GTCCTGCCGTCTGCACCTTGATCTGAAAGTGTCAGCGAAAAAGCAAGGCCATGCCCTAAAACACTGACTCCTCAGTGCCTTGTTAGCAACTGTCGTGGGGAGAGGAAAGCCTGGCTTGAAGGAGGTTGACACAGACAGCTGAAATGAAGACTGGGGATTACTGGAGATCTCCACCATCGGCCCCCATGCCCCATTAGCATGGAGTGTGTGGCCTTTGAGCTTGCTGTGACCCAGGATGTGAGGGGATTGCCATTCCCATCCCCTGCCTCATTCTGCCCTCCAGATGCACAGGACGGATGAAATGGCCTCTCCCCAGAGGAGAAGGCAGCGGCTTGGCCCTGAAATGAAAAAGAGAAAAAGAAGCTAATTGTGAGGTGAGATGAGGTGAGTTATATGGAAGAAATAAACAGTTGGAAGAGAAAGTCAGTGAAGGGAAGCTTTCTATGAGCCCCTGGGGTGGGGTACTTAGAAGGAACTGGGGTGTGAGGAGAAAGCAGAGAGAGACCAGTAGTGCAGGCAGCCCCAAAGTCATGAGGCAGCTGAGTGCCTGGTGGGCCCTTGGTCAAGAGGAAGGGAGAGAATGTGAGGCAAGGCCGCCTTACCAGCATCTGGCAGGTCCTATCCCCAAGCCTGGGAAGCTAACGCAAAATCAAGGACTAAAGTAAAGAGGGGGATATTGGCAGTCACAGAAGCTCCTTCTGCCTCTGGGAGGGTGCTCCCCCCCTTTCTTCCCACCATGGCATTCCCCTGCACTGGGGCATTGAACACCCTCAGGCCCAAGGGCCTCTCCTCCCACTGATGTCGAACAAGGCCATCCTCAGCCATATATACAGCTGGTGCCAGGGGTCCCTCCATGTGTACTCTCTGGTTGGTGGTCCAGTCCCCAGGAGCTCCAGGGAGTCTGGCCAGTTGACATTGTTGCTCCCTCTATGGGGCTGCAACCCTCCTCAGTTCCTTCAGTCTCTTCTCCAACTCCTTCCTCGGGGATCCTCGCTCAGTCCAATGGTTGGCTGCCAGCATCCGCCTTTGTATTTGTCAGGCTCAGGACACAGCAGTAACAGGCTTATGTCAGCAAGCACATCCACAATAGCATCTGGGTTTGGTGACTGAATATGGGATGGAGCCCCAGGTGGGGCAGTCTCTGGATGGCCTTTCCTTAGTCTCTGCACCATACTTTGTCTCCATATTTCCTCCTGTGAGTATTTTGTTTCCCCTTCTAAGAAGCACTGAAGCATCCACACTTTGTAAGGCAAGCCACAGTGGAGAAACCGTACTCACATGTTCCGTATCCCATCAAGGGTGAGCATCGTGGTGGGAAGAACTCTCGAAGCGCAACAACCAGAAGGCAAATGATCCAGTTCAAAGTGGGCAAGAGATTTGAACAGACTCTTCCTCCAGGATGGGCAGATGGCGAATAAATCCGTG
>AK042390.1|@2@|Mus|musculus|3|days|neonate|thymus|cDNA,|RIKEN|full-length|enriched|library,|clone:A630087J09|product:unclassifiable,|full|insert|sequence	
TAGGTTATGCACGCAGGTAGATACACACACACACACACACACACACACACACACACACACACACACACATACACACACACACAGAAGGAAGCACATTCAAAGCCCTTCTTTCTCCATCATCTCTTAATAATGAAAACTAAGAGAGAACCTCAATGTTTATGACTATCAATAAAGGAGTTAGTCACTAGTACATACCACATTTGTGGTATGTACACATTTGTGTCAGGAAGTCACATATAACCTTGGAAAGATCAGAGCACGTTTCTGCGAACTAACTGGAGGTCATGTCCCTCCATAGGGGTGAGAGTAGAAGACTTCAGTTTAATAATAGTAGAAAACATCACTATTCACTGATTCAAGAGAGTGAGTTAAATGTATTTGAAAATACAGGCATGTTTCCAAGACATATTGATAAAAGGAAAACTAAATTCAAACAAGGCATGGTCACATCCACCTGCCAGCCAAGGATTCGGGAGACTGAGGCAGGGGGAACTTGAGTTTGAGGCCAGATTGAGTTCCCTAGCAAGACTTCTCCACAAATGAAATAATAAAAATAAGACAAATGCAAATGAGGAATAACAAAAATGAAGCGCTGTTTATAGACAGCTTGGGACGCCGCTGTGTGTTTTCTCTGAGTATGCAAATGCTTGTGAAAAGGTGCAGACAGTCTGCCTGGGAAATGACACATGGATTTCAAACCCTGCAGAGGCTAAGAATGTGCCCATCTCTCTGTGTGTCATTGATAGCTGTGTGTCACTGATCCTCCTGCAGGGTAAGTAAATGTATTTGTGTATCCCTGGGTGGCACACTCAGGTCAGTTATCCTTTGGCTAATTCTCCGTAGGATCTGACACACCCTGACACAGTTCCCTGGGTGTGTCCTTTGTTCAAGGAGTCCCAGTTCCCATATCTAACTACACTCAGAGAAGTCACAGGGGAGCTTTAAATTTTCTAGGATGCCCAAATGTCACCCTTTTTGACCATTGAGTTGGAATCCCTGTACGGTCATGGTCTCCAACAGCTCCCGGCAGGCTGCAGGGCTACTGAGCACTCTGTGCCCTGAGCAGACAGCCTCTTCTTAAGCCCACCGCTGTCCTTGGTCAGCTTTGTTGTTAACCAATCACACCACCTCTGGCAACTTTTCTCACCTCCCAGGCTCTATTTTCCTTGGTAAAAGGTTTAACTTCTTGGGTTGTCAGAAGCAAATGAAACACCAAGTGCCTTAAAGGTGTGAAGATGCGTTCTCTGAGCTGCTTCTCACAGAGCCTGTGTCTTGCAGTCATGTCTGTTCAGAGTACAGTTCTTAGTCATTTATTCTTTTGTTTCATTATTTGTCTATTTTAAATTTCC
>AK042797.1|@2@|Mus|musculus|7|days|neonate|cerebellum|cDNA,|RIKEN|full-length|enriched|library,|clone:A730025I02|product:unclassifiable,|full|insert|sequence	
ACACAGGCTGGAACCCGGGAAGAAGGCAGCTGGTAGAGGAGCAAGGGAGGCAAAGAGACGCCGAGCCTGGAGATAAATGTCTGCAATTCCAGCTGAAGCAGAAGGATTAGGAATTCAGCACTGACTCGGGCTACACAGCGAGACCCTGCTCTTGGAAGACTTCCAGTAGTGCTGACTGTTACTGTCCTGTTATTTGTACTTTGGACCTACATGGCCTGTAGGTTTCCCTATCATGGTATTAGTTCTGGCTCATCTTTTTGGCCTATTTATATTTTAGAAAGATCCATTATATGTGGATGCATGTTCTGCCTACATGTATTTCTGTGCACCACTTGCATGCCTGGTGCCACAGAGCTAGAAGAGGGCATTATAATCCCCTGGAACTGGAGTTACAGATGATTGTGAGCCACCACGTGGACGCTGGGAAGTGACTTATGTCCTTCTGTAAGATAACCACTGAGCCATCCCTCCAGCCCCACTTTTTGCGTTTATTATGTATTGTGTTATTATGTATTACATTATGTGTGGCCCATGTGCGGGGGTCAGATGATATTCCTTCCCCTGCCTTCCTGGGGACTGACGTTAGGGTCGTCAGGCTTGGTAGCAAGCATCTCTACCCACAGAGCCATCTCTCTGGCCCTTGGGAAAATGGTCTGTATAGCATCTAGCCAGTATACCCTGATGCATATCATAAAGAACCAACCTGGTGGCTGGAGGCATCATACAGGAAGTTGGCCCAGTTGGGATCAGTCTGCATGAATCTGAACTCAAACAGTTCCCGCAGACACAACCTCAGGAGCTGAAAGCAGATCTGGAGGAACAAGAAGACATGCCGGTGAGGTGTCCCGCCCGTCCTCCTGCCCGGGAAAGAAAGTGGGCGCCTGACTCTTCCTGGTCCCGTTCCACAAGGAGATGTACCTGATTCCGGATGTCTTGGCTCAGGCCCTGGCACTGGTCTAGAGGGATTCCCCCAGCCAGCTCCATGCCCAGCACCCGTGTAGTGCATAGCTCCTGCACCACAGCTGGCACTCGGAAGAAGGGGTCGTCAGCTAAGAGCTTCCTGGGACAGGAAAAGGGCGAGGGATAGAAAGACTTCATGCTTTAGAGCCCAGAGGCTGTTTTACTGAGAAGCCCTGTAGGCCATCTTGTTCTAGGCTTTCCTCCCCTCCCCTCCAATCCCCTTCTCTGGCTTGGCTGCCTTGGGTGACAGCCAATACCTGGCTGGGCTGGCATTTATCAGACACTGTAGAACTGTGTAGTCTTTTAACTGGGTGTAGCTGGAGACCCACTTACTACTTCCCTCCGACTAACCCTTCTGACCTTCTGGTTACTTGACGATGAGCTCAGAGTATTTTGTTCACACATCACTTTAAAAAATAGCTATTTTATGGCCAGTGAGATGGCTTAAGAGGATAAAGGCACTTGTCCCAAAGCATATGACCTGAGTCTGATCCCAGGGCCCACATATTCTTAAAAGTTGTCCTCTGATTCCCACATATGTGCAACAACATGAACAACATGTGTACACTGGCATGTACACGCATGTACACACACATACTAAGTAATAAACATTATAAAGTTTTTATTGAAGAGTTTTTACTCTATGGCTCTACAGTGATAATCACTGGTCAATCCTTGGGGTCACTAGAGAATCCTATTCCAACATTTCAGTTACTTGTGGTAAACCTTGGTCTAAAAAATATTAAATGGAGAATTCC
>AK043453.1|@2@|Mus|musculus|7|days|neonate|cerebellum|cDNA,|RIKEN|full-length|enriched|library,|clone:A730096M12|product:unclassifiable,|full|insert|sequence	
ATTGTTTATGTGATCAATTATCAACTTAACACCATGGCTGCTAAATGAGGTTCTCTTAAACACAGAAGACATTCTTGTACTGTTTTCCTACAACAAGAATTGCTGAAGGGCTTTACTGAATACAGAGAGAAAAGAATATCTTATCATTACCCACAGTCCACCTTCAAATGATGCAAAACCTTTTATGATCATAAAAGTTTTATGTCTGTGCTTCTCATAATCACCGTGTGGTTCCCATAAAGGTGATGGGAGGTCACTGGCTCTTCTGGTCCAAACATAGTTTTATCCTGTTTACTGAAATAGTTCCAAGCGGTGCCATGCAGAGATGACACATTGCCGTTCTCCCTGCTATCAGCATGAGCACTCCCTCTGGTTTGCCTGTTAAGAGCTTAGCATGATTTCACAATTAGTTTTTAATGGTAAGTAAAGAAAATCTCAAGTAGCGATATACTTACTGAACTAAGAGTCTGAGGGGCATAAAACATTGTGTGTGATTCTCGTCATCACAATAACCTTTACTTATTATATTGCTCTGTATACTTTGTGGATTCAAAAATTGTCTTCAGTGTCACTGACTCAAGATGAATGTCAGTGTTATGATCATTGTTTTGCATATTTGGATTGTGTACAGAAGACAGAGAGGAGGAAACCACTTCAGAAGCAGGGGTATCTAGAAACATTTCTGCCCACAGCTCGTTTGAACTGTCCAAATGGCAATTTTTTTTAACTTCTCTGAAATTCAGTTTTGTGACCAGAATGAATCATAAGGCTCTTTTATTTAACAAAGTAACAGTACATTTTACTCTGTCCCTTTTTTTGTTAAATAGAAAACATATGGATTTTGAAATTTGTAAACCTACTTGGAAAGGAAAGGTAGGATGAAAGCAATATTGTTTATAAGAAGAAATTAAATGGGACAGTAGTGAATGACTCAAAAGAAGAGATAAGATAAGATCTAAGGGCCTGTGATAGGGACTGGAGAACCTTTTGTATTTTTAAAGTCACAAGAAGAGAAGGTTTTAAAGGTCTTTGAGGGGAACAGTTCAACACCATGATTGCAGTCTCAACCTGTAACTACAAAACACGTATCCTTATCAGACTCTGGCCAAAACCTTATTACTCTCCAAGGAAAACCAAATGGAAAATGTTTGAAGAAAGGAAATTGAGAGATGGGGTGCTATTAAAAAATATGTTTCTATAAAACATCAACATTTCAAGTATTGCTGAATACATATCCTAAAAAAAAACCCAAAACATATATAGGAGGTAAAATAAATATGGTAAATATAATGTAAAGTATTTTTCTGATAGTTCATTACATGGCAAGTTTGTGTAAAGTAAATAATTCCTAGCTTGTAGAATATTAAGTGCAATCGGGGTACTGTTATTCATTGGTCGCACACCTTCTGACTTACTTAGCTCATCTAATATATTGTCTGCCTTTTCTATTTTATAAATTAAATATGTTCTATTCCATCTATGTAAATGCTGGGGATAAATCAGTTTATTTTAGCACAGAATCCTAATCCTTGTCTACAAACCAGTTATGGAGAAGTCATTTTCCACAGTCCCCATTTCCTCCTGCTAATTGGTTTGTTAAAAATCACTCTCCTTTTGTTCTTGGCTTTTTCGAATCCTGCACACTTGTTAAGAGGATTGGTGAGTACATCATTGCATACTTCCAAACACCATGAATAATGAGTACCCCCTATCCCTACAGTGAGGATACTACCACTGTCCTTAGATACGTAGGGTATAGAAAGAGGAAGAAGACAAAGAGAGAAGAGAGGGGAGGAAGGGGAAACAAGGAGGGTAATAATATACATTAACTTTATAATGAACAAATCTTTAAAATATGTAAGTAAAGAATGAATGAGGGGCTGGAGCTAAGTTCAGAGGTAATGATCCCTTAGACTGGTTATAATTTTCAGAGCGTACAAACTTCCTTATTTCTTTATTTCTGTTTCTAAAAAATAGTTCAACGACATATACCAGATCATCATTAAAGGTGTGCTCTTTGGAAATTTCTACTGATTATGTTCCGATTTCCTCGTCAAAGAGTTAGCTCTGAAGAAGGATGCATTTCAAAGGGATTTTGTAAAGCATTGTGCATAGTGATTCAGGTGGCCTTCCTTATAGAAAAAGAACAGAGAAAAGAACAGTACAATATTTTGAACATATGTTTGCATTTTTCTTTGCAAAGCTAGTAGAGACTTCAACTAATTATATAGCCAGTTGATGTAGAAAAGGATGTTGAATAAATAGCACAAATTTGCCAAGTCTTGACAATGAGCCCAAAGTTTCTAAACTATGTACTTCCAGTACATAGTTTAAACAATGACAAATATTTATTGAGCCACCTGCAAGACTATGGTAAAACGTTATGGATCAATTGTATACTTATAAGAACATGCAACAGGTAACTTATTTTCCAGATGAAACTAGTACAGGATTGTAAAGACTCACTCAAGTTAAGCTCTCAGAAAATGACTGTGCACCCACCCACCTCAAAAATGTTAATCCAGAAATCCTCTGTCAATTTCCTGTCAGGAAATGCAGGGACAAAGAGTGGAGCAGAAACTGAAGGAAAGGCCATCCTGAGATTGCCCCACTTAGGGGATCCATCCCATCTGCTGACACCAAACCCGGACACTATTGCTGATGCCTAGAAGTGCTTACTGACAGGAGCCTGGTATTGCTGTCCCCTAAGAGGCCTGACAGAGCCTGTCCAATACAGATGCGGATGTACACAGCAGAACATTGGACTGAGCATGGGGACCCAGTGGGGAAGTTAGGTCAAGGACTGTAGGAGCTGAAGGGGTTTGCAACCTCATAGAACAACAATATCAACCAACCAGAACCCCCAAAGCTCCCAGGGACTAAACCACCAACCAAAGAGTACACAGGGCATGCCCATTTCTCCAACTGCATATGTAGCAGAGGAATGCCTTATCTGGCATGACTGGGAGGGGAATCCCCTTGGTTCTGTGGAGGTTTGATGACCCAAGATAGGGGAATGCTAGGGAACTAAGGCAGAAGAGGGTGAGCAGGTTGGGGAGCCCCCCTCATAGAGGCAGAGGGAGCAAGGAGAGGGAAGGGGCATTGGGGGCAGAAACTGGGAAGAGGCACAACATTTGAAATGTAAATAAATAAAATAACCAATAAAAATG
>AK043655.1|@2@|Mus|musculus|10|days|neonate|cortex|cDNA,|RIKEN|full-length|enriched|library,|clone:A830015L05|product:unclassifiable,|full|insert|sequence	
TAAAAGCTAAATGTTGAAGAGTGAGGAAAAGTATTTGTTGATATGCTGTGTCATTTCAAGGCTCCTAATTTGCATTTACTATTAAGCTCTTGTATGATCCACAGCAGAAGCACTTAATTAAACGTTAGTGAATAGCTTTTCTTACCCAGAGCCAGGAAAACTCTTTCTTCCTGAAATCAAAAGAGGATTTCCTCAAACATCAAAATGAATCATTAAGTAACTTTGAACCAGAATAAAATAGTCCACCATTATGAAGCCTTTGAAATACAGGTGTTTTCCTGTCCCCCATCTTAATATAATCTTTATTTAAAGACAGTTTAATTAAAAGTCTTAGAAAAATCAGAGATCTAATATAGACTAAAATAATAAGCTTCAGATAAGTAGTTCCACGAATAAACAGAGATTGAAAACCATGTGCATTGCGATTGGCATCTATAGCTGAGCTCAGACTGCCTAAAAAAAAGGGGGGGGGGCTCTTAAATTAAAGCAACACAGAGCCCCCTCTCTAATGTCCTCCATGTTATTGCATCCACTAACAAGGGGAGAGTCATTCCTCGCCAGTAGGTGGTGCTTTTGTATAAAACATTACTCAAAGATAAATTCGTTTCTGACTAATTTTCTACCTCTGTACATCTTAACCCTGTGTCGCATCTCCCAAAAGGCCAGACCCAAGTTATGCCACTGTTGTCTCTAAAATACACTCGCCTTGTCTCGCTGTTCAGAAAGACACTTGCCCACACGTAGTTTTCTCTGTTAGAGAGCTGCATAATTGCATACATTAATAGGTAGCCTTGCTTCCTTTTGTTTAAAACTGGTGTCTCTGTACATATAATTATTTTCCGTGAATATCCCACAATTAAAGAGACAGCAGTACTTTCTTGACAGTACAATTGGATCAGATTGACTAGACGTGCATGTCAGTGCGATCAGGAAGCAATAGCAAAACAAAACAAACAAGCACGCAAAAATCTTAGCACTGATGACAGCCGACTGAGCACAGTTCACCCTGATCAGTCACTCAACGCCAGTCCACACTTAATGGCTTAATGCTTTTCTCTTAGGTTAAGGGTTGTCCTAAGTCTCCCAGAGTGCACTCTCATTCAGTGACGATCAGAGACACAGTAATGGCACACTCCATCCTTCTTTGCCACACTCTTTCCTTCAGTAACAACAGATTCACCTGTTACTGTTAGTTATAAATAAGAGAAGTATTACCTTAAGCACCCATTGTTACTGCTGCTTATCCATGTTAAGATTAAAGGAATTGCGAACTACAGACACAGCTGCAAATGATAGAGAAAATCCAGCTAGGTAACAGCTTTAGTGAGACGATTTTAAACCAGTTTTTAAATTTTGTGCAAATAATATTCAGTCTTTTCCCTCCTCCTCCCCCTCCCAAACTTTTCATCAGTTATATATAATTATACAGTGCTTGATGTATTCTGTTCATTTGAGGTTCAAGCTGTTTGCTTTCCCTTAGTAGTACATATCTCCATTTATATGGGCATATTGGTTGAAGGGAGAGAGGTTTTTTTTTTTAAATAACACGTTTTTAAAAATAATCTCAAATACAGGCATTGGT
>AK043715.1|@2@|Mus|musculus|10|days|neonate|cortex|cDNA,|RIKEN|full-length|enriched|library,|clone:A830023F09|product:unclassifiable,|full|insert|sequence	
GAGAATAATGTTTGGCTGTAGATATCTAAATTTGTTCCCATCTGCTGCATAAGGAAGCTTCTCTGATGATGCCTGAACAAAGCACTGATCTACACTAAATTCTTTGTAAAGTGAGGACTTCTGCCACATTTTCCAGGCACTGTGCCGCTCTGACCCTGTAACAGAAGAAAGTGACCATGCACTGAAGCCTCAGAAATGTGAGGCAAAATAAATTTTTCTTCATATTAACTGCTTGAATGATTGAAGTTCATGCTGCTCATATACACATTGAGGACTAGGATGGTTCGGGAACTTATACTGCTAAGAACCAGACATTTGTTAATGCAGACACTGAGCCACCAACCAGGCAGCATAGACCAGTTCATATGAGGCCCCCAACACATATGCAGCAGAGGACTTCCTGGATTGGACTCAGAGAATGGATACCTAACCCTGGAGAGACTTGAGGCCCCAGAGAGTTTTGTGTATGTCCTAAAAAGAGGAACTATTCTAAAAGTAATGAGTCTGACATTGCCAGATGCTATTCTAACCAAGGAGTAATGAAGTGAAACAGGCAAAGAAGATGCAGAGCATAAAGATAAACATTACCACCTAGGCACTTCTCATTTCTTCATCTGTATGCTGTGATGCATATCCACTCTAAGGTAATGAGGCAAGCAGTTATGATGCTTCACATGTGCTCTGGCCCAAAGTAGAGGAGGCAGAAAACCAAACACTAAAGGACTGAAATTAAAATAAGGTCACTGTTACAAAGGTGTAAACTTGTGGGAAGGACATCTGCTTGGAGGAAGAAGCCCCAGGAGGATATGCTATGCACATATAATCAACCACCTAGGAAGATATTTTTATTCTCTGGACTCATTTCAAATCGGTTAAGCCATTCAGTCCTTACATGCAATTACAGACTTGATACAATGATGCTTATCTACCAGTTCTGCAAATGACAAACCTTGGCATTTTTCATGTGTTTCTAATTCTGTAGACAGGTAGGATGTTTAGTGAATCCCAGTTACTTTTAAGTGTAATAAAAATTTGTTAATAGTAGAAGTATAGCATCTACATTTGAAAACACTAAGTACCATAGAATCTCATTCTCAGTAATAGATAATTTAATATTCTATAAATCAATGTATTAAAGTCTCATACTCAATGATAGGAAAATAAGTTAAGTTTGTTTGCATTTATTTATTGTATTTTTTCTTTTGTTTTTTTGAGATTATAATATAATTATATTTTTGCTTCCCTTTCCTTCTTCCAAACCCTCCTTGCTCTCTTGCAAATTCATGGGCCTTTTTTTATTGTTTGTTTGTTGTATGTTATTAGATGTTATTATGATAGATGTTTTTAGGGCTGATCTGTTTTTTCTATATATGTGTTTTGCATATATGTATTTATGTGTGTGTGTGTATGTGTGTGTGTGTGAGTGTGTGTGTGTGTTTCACACATGTACCTGGTGTTGACGGGAGGTAGATTATATCCTGGAAGTGGAGTTAAAAATGACTGAGAGTCTTCACATAGATACTGGGAACTAACCCCAGATCCTCCACAGGATTGGCAAGTACTTATAACTGCAGCACCACCTCTCATGTCACATGAATTATATTTTATTAAAATTAAAGATGTCTATTCTCTAAGAAGATATGTAACAGGGAGTGAAACAAATACTGAACATGTAATAAAAGTATACAAAATAAAGTTAAAACCCAACACTAAGAAGGCAAAACTCAATTTTAAATTGTCAAGCAATCTAAAAATATCAAATGCTAGTTGTAATGCATTACTAAAGCTAAAATGTATAGTAAATATTCCATTCTTCTATAAACATTTTAGTAAACGAATTGTTGAATCTG
>AK043785.1|@2@|Mus|musculus|10|days|neonate|cortex|cDNA,|RIKEN|full-length|enriched|library,|clone:A830032L10|product:unclassifiable,|full|insert|sequence	
ACTTATCAGTGAGTACATATTGTGAGAGTTCCTTTGTGATTGGGTTACCTCACTCAGGATGATGCCCTCCAGGTCCATCCATTTGGCTAGAAATTTCATAAATTCATTCTTTTTAATAGCTGAGTAGTACTCCATCGTGTAAATGTACCACATTTTCTGTATCCATTCCTCTGTTGAGGGGCATCTGGAAATCAGTCTGGAGGTTCCTCAGAAAATTGGAAATAGATCTACCTGAAGACCAAGCAATACTACTCTTGGAATATACCCAAAAGATGCCCCACCATGCCACAGGGGCATGTGTTCCACTATGTTCATAGTGACCTTATTTGTCATAGCCAGGAGCTGGAAACAATCCAGATGTTCCTCGACAGAAGAATGGATACAGAAAATGTGGTTCAGATCCATCCATTTGCCTAAGAATTTCATTAATTCATTGATTTCAATGGCTTAGTAGTACTCCATTATGTAGATGAAGGGAATATGGTAAATGTTCCCATCAGATGCCCAGCTGCATCCAAGAATTGACTTAAAACAAAGACTCCCGTAGGCCACTGATTTATTTTTCATTTTTGGAATAGTGACGATTCTTGTGCATTATCTAACCCTGAACAGGTATCCTATTAAACCTAACAGGTCTTTTGACACAAGCACTACCAATAAGCTACTGAAGCATATTCCTATCTAGGTTTGCTGTAGATTATGAGATCCTAGGCTTAGAATTGCTGATGCATACAGCTAATACTTTGAGTAACATGGAAGGCTGTAAGTGACTTTTGTCTATGAGAGGAATTAAGTCGTTGGGACCCAATGGTCAGATTAGATTTCCCTCTAAAATTGTCTGAAATAACTCAGTCTCCATGCCTGTGCACTCTTCTACAACACTGGACTGTGAATGTCATGGGTGACAAGCTCCAAGTGGAACATTATGTCCATAATAAGTAATACTTAAAATATTAAGGTTTTGGAAAACCCTTAATCCAATTATCTTAGAAAATTAGATCTCATCTTTGTAGTGTGCATAGGAATCATTATTTAATCCTTGCTTACCTGGATTGGAATCGAGACTTCATTTTTGGACAAATAAAAACATTCTAGGCTGATTCATTTCTTTAAATTGCCATTCATGAGTGGGCTTCATGATATTTTGTGAAGACTAACTACGTTAAATTATGTAAATTGACTAGGCTTACAAAAAAGTGATAAAAACTGTTTATAATTATTGTTTTATTGGGATTTATTTGTTTATTTTTGAGAGAGAATCTCAATTTATATTCCTGGATGGCCTAAAACTCACGATGTAGACCAGGCTGGCCTTGAATGCTGAGATGCCCTGTCTCTATCTCCCTAGTGTTGGGCGTAAAGGTGTGAGCCACCATGCCCAGCTTTAATATTTGTATACTATGTGAGAGTTACAGAGAAAGAGAACAGGTAACCCAAATTGGCCTCATGCTCTTGGGCATTGATGCAATTGGGGTCACCATGTATGCCTACTCTTTAGGATCAACTGTTGAGAAGTAGAGGGCTGGTTTGTTTTAAAATATGGTTTAAACCATGATTGTATAACTTGTAAAATTTGCTTGGATGAAATTGAAAGTCAATTTATAGGCCATCATTCACCTATTTGGTCAAATTGTAGCTCCCAAGTCTTTTCTTCTTATTTACACAAAAGGATGATATTGTAATGAGCAATTTAGGTTTGAGTGATGTGAAATAGTAAAATATACTTTAAAGTCTGGTTGTATTCTTCCACTGATCATTGTAAAGGGATAACTATAGAGTATTTAAGAAAATCAAAAAAAGATTTCAACTAATTGACTCATTTCTCTAATTGCATTTTAAACTGTATCTGCCTGTACTATCTGGGGAAAAAAATGCAAGCAATTATATTTTCC
>AK044373.1|@2@|Mus|musculus|adult|retina|cDNA,|RIKEN|full-length|enriched|library,|clone:A930009M24|product:unclassifiable,|full|insert|sequence	
AATATAGATTATCAGGTATACCTGTAGTAGGTCTGGAATCCTTTGGGTATATACCAAAGAGTGATAGAGCTGGATCATACAGAAGATTTAATTTTAGTTTTTGGTTTCTATAAAGGCTCCACCCATCATTATACTCTGGAATGAAATTAAAAGAAAAACTAAGCTTTACATATTATGTGTGTGTGTGTGTGTGTGTGTGTGTGTGTGTGTGTGTGCAATTTGTATATTTTAACCTTTGTATAATATGTAATTACATATATATTTTCATTTGTGTAATATGTATTATAAATATATTCTTCCATGCAAGATTTTTCTTCTATCTTAATAATGTCCTGCACTTGGTAAAAGTTTTTAATTGCTTGTAGCAATAATCTTTTCAAGTTTGAGTTCCCTATGCCATATTGAAGAAATATTGGTAAATCACAAAGATATGAAGATACCAAAACACACAGAGGAAAGAGTCCAAAACTTCATGGCTAGCTATGGAGCAGGCCCAATAAGAGAAGCTATTTCTACAATTCTGCTTAAGAATAGCAATGTTGATATCTTATGTGTTAGTACATCTTTCAGCCTTACAGATAAGCAGAGGCTGTGGTTAATTTGTATTGTAAGTGTGCAGCACACACTTTAGCATATCCAAAGCCACACTCTAACACCAAGTTAAGAATGTCCATTGCTTTGTCCTGAAATGATGAGCTATTCAGAAGCACCACTTTTCCCAGAAACCTAATATGGCTCAGATACAAGCCAGTCTCCTAGGGCAGCAGAGTTGTTCTTCTGGACGCTGAGCCTGGAGGATTGTCTACACTGCTGATCTCCCTCAGTCTGTTTTCCTCCTAACTTCCCATCATTTTCCACAGTTTCTGCCTGGAACAGATATGACACTGGCTCCTGGGAAACCTGTGATATTATTTGATAATTATGATGGGAGATGATTAGCTTTTTGGAAGATTTAATTTAGTTTTAATCATATTAAAAATTTTGTAAATACTTTACTATTAACAAAAAACCACACCATGGATACTGCCCCTCCATTTGTCACTCAAACTTTTCCAATGCCTCCAACTTTTCCATCCCAACTTCATTTCTTCTCTCTCTTTTCCTTCCACAGTTACAGAGTCTTTTTTGTGTAGCTTGTATGTACAGGAGTGTGCAATCATATACAGGAGCATGTGTAACCTTTTAATGGCTGTGACCACTGCCAATAGATCCTTAAATAGGGCAAATTTCATGAAAACTTTTCCCATTCATGCTGGAATTCTGGCTTACTTTGTTTTGTATAAGTTTCATGCATGAACTTGCAGCCATTGTGAGTTCCTAAGTGAATCTGTGCTTCCATGTCTGACAAATGCTATTTTGCTATAGACAAATGCTATTTTGCTATAGACATTATGGCCTAAACAGTGTCTGTATAAACAGTGTTTCCATGCACTATTCTATCATAAATTCTGGGCCTTGCATAGAGGACATGTGTTATAGAGTCCCATTTTTATATGAACACTCTCTAGTTTCTTATTCTCTGCATTTTGACTGTTATTGGTTTCCATATTAATCACAAATCCTCTGCTTATCTAAAAGGCTGAAAGATGTACTAACACATAAGCTATTCACTCTATAATTATTAAGCAGAATCAAAGAACTAGATTCTCTTATGGGCCCTGTTGCTTATGGTAAGACTCTATCTCAAACACAGTTAGCTAGTTAGACACTTGAAGTAAATGGTGACAGAAGAAGCCATTAATTGAAAATGGGGGAGGAAAAGGTAATACATACATACATATATACATACACACAAAGGTGTATATAATATAAAAGTATGAGTATATATGTGTGTATATGTGTGTGTGTGTGTGTGTGTGTGTGTGTGTGTGTGTACTTTTCTCTTTCCCTATGATCTGAAGGGTGTGGAAGATAGAGTTAGAAACATACAAAGTGGAGGTTAGGAAATGTATTTCGATTTGTCTTCTGTAATGTTTAATAGCTATAAATCTGCTAAACCACTTAACATTATCAGCATCCCAGATCCTTCAAACAACAAGGGTAACAAGCCCTAATTAACTGCCTTAATTTAAAAGGGAACACGGTGTTCATGTAACCCAGCTTCACTCTGTGCCCCCTGAATACAAATAGCTCAGAAGGAGATGATCATAATAATTTCTCAACTTTGTTCCATGGCCTCTTTCTACCACTGTCCACATTTACGCAGAACCAGGTTGACAGAATGGTGTATCTATGGAGGGTTTAGACTGTCTCAGATGGGCAGTTTTGTTCTAGCCATTAATATTCTGAAGGTTTCTGGACCAGGTGC
>AK044844.1|@2@|Mus|musculus|9.5|days|embryo|parthenogenote|cDNA,|RIKEN|full-length|enriched|library,|clone:B130007L17|product:cytosolic|5'|nucleotidase,|type|1A,|full|insert|sequence	
TGCTATTGTGTGGAGTGTAAGTGAGGCTCTGCAGAACATGGTATCTTAGACATGGTTCCTTCAGTTCTGTATTAGCTGCTTTTAGAGCACTGCAGTGATTTATCGTAATGAGGCCAATTTTATAAAGAAAAAAGTCTTATTTTTATTTTGGCTCATAATTTTAGAGATCGGAAGTCACGATTGGACAGGCCCATTCCTTTGGCAACTGGCAAAGCAGTGTGACACTTGACGGCATTACCACAGGTTATATAGGGAAATGTCGTTAAACAGGAAGCATATAGAAAGTCGCATATATAGCTCAGGCTTCTGTAACTACTGGCTCCCTTAAGAGTGCACCACAGGAAACCAGCATTCTCTCCCAGGGCATTTCTCCCCATAGTCTAATGACTCCCACAAGGCCCTACTTCTTAACAGTTCCACACCATCACCAACACTGCCGCCCTGGGCACCAAACCTCCAAAGCATGAAGACTTAAGGGACAGACCACTTTCAAACCATGTAACTGTAGCAACTCAGGAGCCTGTTTAAGTTTTTAAATTTCAAGGACTAAAAAATGTTTTCATTATTATTTTCTCATTATTTTAGTATAGAATGAGTTACTCTTTTAAAGCAGGAGAGTTTGGTAGCTAGAAAGCAGTCTCTGTTCCTGGACTTAGTTACACCCCTTTCCCTATGTACCATTGCTAGCTGGGTGATCTTGCACAAGAGATCGAATTCCTCTGTCTGTCTCAGTCTCCTCATCTGTAAATGAGAATGATGGCAGTACTGTCTCCTTCCTGGGATTGCTGTGTAGACTTTAAAGATTTACTTTATTAATAAATAAAGTATGTGAGTACACTGTAGTGTATACAGACACTCCAGAAGAGGGCGTTAGATCTCATTACAGATGGTTGTGAGCTACCATGTGGTTGCTGGGATTTGAACTTAGGACCTTTGGAAGAGCAGTCACTGCTCTTAGCCACTGAGCCATCTCTCCAGCCCCGACCTTTGCTTTGTAATCTGCGAGGCCTTACCATTTTCAGGGTATTCCTGATGATATTTGACTTCTTTTTTTTTTTTTTGGTTTTTCGAGACAGGGTTTCTCTGTGTAGCCCTGGCTGTCCTGGAACTCACTCTGTAGACCAGGCTGGCCTCGAACTCAGAAATCCACCTGCCTCTGCCTCCCGAGTGCTGGGATTAAAGGCCCAGCTTGGTCTTTGCTTTTACAAATGGTTCTTGCAATATAGGCCTGGCTGGTGTAGCACTCTGTAGCCCAGGCTGGCCTCAAATGCATGACAGTTATCCTGCCTTAGCCTCCTGAGAATGGACTCTTTCTGTGAATATATTTTGTACTAAAACATTTCCTCCATTGTTCTAAAAGAGTGGTAATTAAGGAATAAAAATACATTATTTATTTTTAAGAAAGTATAGAAATAGATATTGATTTTC
>AK045229.1|@2@|Mus|musculus|9.5|days|embryo|parthenogenote|cDNA,|RIKEN|full-length|enriched|library,|clone:B130049K10|product:unclassifiable,|full|insert|sequence	
TAATCACCAAAAAGTCAAGCTAGCTAGTGTTAAAGATTTCTCTATTAAAAATGTAATACCTTAAGTGGGTAGAGGGCACAGCTATCAGATGATAGACTTTTAGCACCAAGGTTAATTTTTCCCATGAATGAAAATCCTGAAAACCAATGCTTTCTATTAAAGTATATCTACTTTGATTCATCTCATCATAGTTTAATTTGTTTTTCAGTTATAATAATAATAGACTACACCTCAGAAAATGATGATTTCAAAACTGAATTATTTAATAAAAAGTGCCTACAGGTTTCAAAGATACAATTTACATGTCTGCCCATCTTAACTCTAGATACTTGACTTGGTTAGTTATTTATAATAACTTAGTTAGTTATTAAAAAATATCTGGGTGAAAACTTTGTTATTATTGTATAGTTCTACAAATGAATCTTTGTCCACTTTTACAATATTTAACTTATTGTTATGTTTACAATTATAATGGTGTTTAGATCAGCTACATATACATTTTTAAAATACAGCATTCTTTGGCAAAATGTGTGCTCATACAAGTTTGAGTTTATTATAGACAAAATAATATAGACTGTTTTAAACAATGTAGTAGCCATACTTCTTCGCAAAATATATTTTAAAGATTAAAATACAAGTTAGAACCTCTACTATGCATGACTTGAAAATTCTGTCACAGAATCTAATGCAAAAAAGAATATAGGGGTATAATCACATGCAAATACCAGTAACTTGTAGTTTTTTTAAATAATATTAAAAGGCAATGTTATATAATAAAAATTCTACAGGATTCAAAAACAGATACCTGGATCACGAAAATCCAAGTTGGTTCCTAGCACTCACATGGTTGCTCACAAATCTCTGTAACTGTAGTTTCAAGGGATACAGCACCATCTCTGTCCTCCATAAGGTCTTGCAAACATATGGTGTACCTGAACTCACACATACCCACACAAAGCCTAAAGGTATAAGCCTGGGTATCTATAATGATAACACTTCAAAAATCTATATGTTGTGGCTGGAGAGATGACACAATGGTTACACTGCTGTCTTGTGTTCAAATTCGAGCACCCAGCTAACAAGCTGGACAGGGCACTGTATGCCTGAAACCTCAGCACTGTGTGTAGTAGGAGCAATCCATCGCTGTTGCTTAATGGCTGCCTGCATATTCATCAAAACATGAGATTCAGGTTAAAAGGAAGACCCTGCATCAGGTAAATAGGACCTAGAATTATAGAGAAGAGCATTTGACTCCTTTAATTGTCTAATGTGTACAGGTCTACACGTGTAGGCCTATACCAGACACACATACATCATTCATGTTGTTTAAAACCCTATTAGACCATGCTTAACACTAGACTATTTCCTTACAGAGTTTAATATACTTAGAGGATTTTAGACTTTTTCTATAACATATAATGGCTAATATATATCCACTTTGACATGAACTTTGTATTTAAGGTAAGCAGGTTTTTCTAGTAACTCAATATATTCGTGTTCTCATTACCTCTAAGACAAGCAAAACTCACAACTAAGATCTTTATAAGGAGATTGACAGATTAAAGGTATTAGTGTTTAAACTTTGCCTCGGGTTACTGTACTATTTAAAACTATAATTTGTTAGACGCCATACAATGTTTTGATTTAGGGATTTGATTCATCCATTTAGTCATCAGTTTAATCTTTCTGCCTTATTTTAAATTCAGTTTCTGAAGGTAGAGTCACTATGAAACGACTTTAGCATTTGTTACTCTTGTCCTGATAGTCTCTGTTTTTGTCATCACATTGAAATGGTTTTAAATGAGATCTTACCACTGGTGATAATTTTTCATAGAAATTTTACAACAAGATTAGAAACACTGGACTTTTAAATACATGTTTAACCTAAGATATTTTAAGTCAATTGGTATATCATACCTTAAATTTTAGATATGATCTGTGAAATTACAACACATTAAAATAGAATTTTTGTTATGGAGTGTTTTTATTTAACTTGTTGATAGCTGTGTGTGTAAGACATAAAGAAATACATGGCTTACTTAATTAATATAACCTGACAATGATTTTACACTTGTGTGCGTACTTCTGGAGATCCATTAAGCCATATTAGAATGAGAGAACTACTAATCATTATTTATTACTCAACAACACAAGATTTCCTGTCTTACAGACTGGTATTGAAAAAACTTATTTAGTGGAATTACTAATTTAATTAAGTCATAAAATTAATTAGTGAAATGACTAATTTCACTAAATAAATTCATTTTTTTTAGTTCCACATTCAAACTCTATTGCCATTTTTATTTTTAGGGGCTGAATACACATTGACAGATTTTAGTGGAAAAAAATTCATGAATCTTATGACATTGCCTGTGAGTAGATGAACTTTAGCTATCTGAACCCTAAACTACCAACCATCTAAATCATTTGGCATAGTAAGACTAGTGGATGGCAGTGTTCTTCAAGGACTCTAATTTGAATGGGGCTGTTGAAATAAATCAGTGGGTAAAGGCACTTGTCAGCATATCTGGTGATCTTAGCTTCATTCTCAGAACCTAACTGGTGGGAGTTATCCCCTCACCTCCACATGCACACTGCGGCACCATACACCGCCACACACACAGTAACACAGTAACACATTTAGAAGAAAGGAAGAAAGAAAGAAAGAAAGAAAGAAAGAAAGAAAGAAAGATAGAAAGAAAGAAAGAAAGAAAGAAAGAAAG
>AK045243.1|@2@|Mus|musculus|9.5|days|embryo|parthenogenote|cDNA,|RIKEN|full-length|enriched|library,|clone:B130050K13|product:unclassifiable,|full|insert|sequence	
TTTTTTTTTTTTTTGGTTTTGGTTTTGGTTTTTCGAGACAGGGTTTCTCTGTATAGCCCTAGCTGTCCTGAAACTCACTTTGTAGACCAGGCTGGCCTCGAACTCAGAAATCTGCCTGCCTCCGCCTCCCGAGTGCTGGGATTAAAGGCATGTGCCACCACACCTGTCCACTGGCCTCTTCTTAATCACCACTAATTTCTTAGCTCCAGCTAACCAGCATCAATTGTCCCAGTAGTCCCTTTTATTCTGGACTCTAAAACCAGAGCCATGTGGCCAAAGCTGGGGCTGGAACATGCCCCCATTGTTCTGTTATATTATCACCAGCTTTCTGTTTTCCAAATCCTTCATTGCCTAAGCTTGGCTGCCCTGGAACTTGCTTCATAGACTGACTTTGAACTCAGAGATCTGCTTGTCTTTGCCTCCTGGGTTTAAAGGGTTGTACTATCATGTCTGGACCTAAATTTAGCTGGGGGGGAATCTTTCCCCCAAGGACACTATTCCCTTAATTCAATTTATCCTTGAACGTAGGATTCAGCTCCATTTCACTTCTGGTGCCCCGTTAATACCATATATTTTATATTTTTCCTTTCTCAGTTTGCTCTGCTTGTTTATAATGCTCTTCATGAGACTTAACCAAAGAACAAAGTCTCTGCTGGTTTTTGTTTTTTTTGAGACTTCCTTTGTCAATGCAGTTAATATAAATCTCTTCACCTTAGCCTCAGGTAGACTCTTCAGAGCAAGGGCAAAAGCAGCCACATTCTTCACCAAAATACCACAAAAACAGTCTCTAGGCCATGTACTGAAATTCTTCTCCTCTAAAACCTCTTGGGCCAGATCTGTACAGTTCAAATCACTCACAGCAACAAAGTCTTCCGTATTTCTGCTAGGATAGCCCATTGAGCCGTACTTAAAACATTCCATGGCTTTCCAACTCCAAAGTACCTGAATCCACATTCTTTAAAAAAAAAAAAAAAAGCATGGCCAGGCCTATCACTGCAATAACCCCAGACCTTGGTACCAACCTCTGTCTTAGTTAACTGGTATGAACAGACACCATGAACAAGGCAAGTCTTATAAATTACAACATGGGCTGGCTTATAGGTTCAGAGAGTCAGTCATTATCACCAGGGAGGGAACATGGCAGCATCTGGCAGGCATGGTGCAGGAGGAGCTGAGAGTTCTACATCTTCATCTGAAAGCTGCTAGCAGAATACTGGCTTCCAGGCAGCTAGGATGAGAGTCTTAAAGCCTGCACCCACAGTGGCACACCTACTCCAACAGGGCCACACATTCTAATAGTATCACTCCTGGGCTGAACATATGTAAATGATTACATTGTCAGTCTTCTTTTCAAAAATACTCTCAGATTTATTTAGGACATTTTTATCTTCTACTCTCTTTATATTTAATAGTAACCAATAGTCCATATGCACCTGGTTAACCAAAGGGTAACTTTTGTATTCAATTTTTTTTATATTTTGAACTTATATTTTTTATATTCTGAAAGGATTGTCTGTTTTATTTTAATGTTTTCTCTGTCAAGAAACCTTCATTTTTCTCTAACTCAGTAATATCAACTTTTAAAGCAGGTAGCAATTTGTTTCTTTCTAAATGCATTTTAATGTCATATAGATTTTTGTTTTTATATATTTTGGGAATTATGAGAACCTAATAAGATGATATCACTGTTCTTCTCTACTCCTGATACTCTCAATATTATAATTATATTGCACATAGTAAATGTTCCATAAATTCTTGATCTGAATTGTTTTTAGGCTTGAAAACCACTTTATAACTTAGCTGTGTATGCGTAATCACCCCCATGAAGCAGAGACCTTCAATATAAAGAGTTCTATTTTGGTGCTGGCAAGATGGCTCAATAGGGGAAGACAATGTTGTACCCACGTTCAATCACTGGAACCCACTTAAAGGTGGAAAGAGGAGAAAAATATGCTGTGGCACATGGGCTCACACACATCATATAAACACTAAACATTAATAAACATTTTTAAGAACAGATTTCCTGGGGCTGGAGAGTTGGCTCAGTGGTCAAGAGCACTGCTTGCTCTTGCAGAGGACCCAAGTTTGGCTCACAACCATCTGTAACTCCAGTTCCAGGAGACCTGATGCCCTCTTCTGACCTCTACAACCACTGTGTGTGTATGTGATGCACCCAAGTGTGCATCTCACACACACACACACACACACACACACACACACAAACACACAGGTAAAACGCTCATACAAATCAAATCAAGTAAAATGAATCTATAAACAAAATTTTAGAAAACAGATTTTCTTTTCACCATATTTCATTTGTGAAGATCCAATTCCAATTCTTAACTATAATTCTATATTTATCCTTTACTGGCCTCATATTTTCTTTAGCACTGGAAGAAATGTATAGAACAAAAAAGTCAAATTATAAGTGACTCTTTAACATATAGAAGAGCTTCTGTTTGCTATAGG
>AK045559.1|@2@|Mus|musculus|adult|male|corpora|quadrigemina|cDNA,|RIKEN|full-length|enriched|library,|clone:B230210L07|product:unclassifiable,|full|insert|sequence	
GGAAGGCCTCCTTGCACTGCAGATTCATCAACTCAGGTGGGGTCCAGGAGCTGGCTTAAGTCTCCCCTTCCCATCCTGTCTAAACATTTCCATGTAGGCCAGAGTCACACAGCTACACCAGGACACCTCTCATCCATCAATACTTCTCAAAAGCTTACACAGCTAAACATAGGAAGGCACTAACTTCCCAGCAGCTCCCTCTGCTGGTAATAACAAAAACTGCAGATTCCTGCCAATCCAATTTTTACCTCAAAAAAAAAAAAAAAAGTCGGAGAAACTCTCCAATGCCAAGGAACTACAGATAAATAAACATATACAACAGAGCAGTTCTCTTGTAACAGGGGAAGGGCCAACAGAGTTACTAAGCCCATCCAGACAGCAGGGCCAGCAGAATGGTCCAAGTTCAGAGGTTCTGAAAGCCACAGGCCCACTCCATCATTAAGTTAGATTCCTTGCTGTAACCTAAGGAACAACCCACTTGGCGCTTCCCAGCTGTATTCTTTGAGATTCCTCCTGCAAGCCATAAAGTGCTGCTCTCTGCCTCTCACCATACCCCCAGCACAGCCTGAGTGAAGGAGTTCGTTCTTTCTTCTCCCTCCTCAGGAGGAGTCAGAATGTCTGTAAATGGTTTTCTTAGCAATCAGCATAAGAACCTCAGGAAGTTTCTCCTCCCTTATTAAAGTGGCTTCCTGAAACTGCCCCAGTGGGAACCTGCCGACTTCCACCTATCACCTATGACCCAGACGGGGGCCTCTGACATGAGAAGCACCAGGTGAGGGCTCCTGTAGGCCACTGGCCTCCCCAGAGGTCAATGCCTCCAGTGGTTCTAGGCTGGCGGTGATACCCAGTGCACTGAGTATCACTGTGAAGGGCCATTGGGGCCATCGGCCCATCCTGGAGGGCTATGGCTACTGGAGGGTACAGGAAGAATCCCAAAGGCAGCACCAGCAGCAAGAACACGCGGAAGAAGCAATAGGCTTAGGAGGAATGAGGTCCAGGTCCTCATCATCTGGAATCTCATCCAGGTGATATCCATCCTGCAGCAGCTGCCGGCTCACATCCTGGTTCACCTGCTAAAGGAAGAGGACAGAAGTGTAAAACAGGATGCGAGGCATACAGAGCTGCTGCCTAAAGGCAGGTCCCTGCTCTACCTAGCCCCAGGCCTCTGCACATCCTGCATTACAGAAGGACGGCCCTTTCTGTGCAGTGTCTTTCCAGCAGTGAGGAACTCCCCAGAGGCTCACTGAGAACCAGCCAGGCTTCTCTTTAAAAATCTGTCACCCAGATATCCATATCAAGATTGAAGAATATGGGGCTGTCCTCTGTGGTGGTACATGCCTTTGATCCCAGCACTTGGGAGACAGGCAGGCAGTTCTGAGTTCAAGGCCAGCCTGATCTACAGAGCGAGTTCCAGGACAGCCAGGGCTATGTAGAGAGGAAGGTTGGCAACAGAAAACTAGGCTTGAGTATTAGAGGTATATGTGGAACAGTAGAAAGTGGTAGGGGGACAGCATTGCTGCTAGTTCCTTCTGTGCTGGCAGGGCTAGGTTCCTGCAAAGCCAGCCTGCTTTCACCAGGGTGCTGGTAGGCAGGACATCAATGATGCTAGGACATTTTTAGACTTGTGATTCTTGACAGAATTTCCTTAGTTTTTGACAATCTTAATGTCTTAGACATATAAGGAGGGTACAATGTGCAAGCTGTTTTCTCCTTTGCAAAACTGAGATTAACCAATGATTCCTAGGAGAATAAAGACGAGCTACCCAGTGCG
>AK046917.1|@2@|Mus|musculus|10|days|neonate|cerebellum|cDNA,|RIKEN|full-length|enriched|library,|clone:B930002H01|product:unclassifiable,|full|insert|sequence	
GTACCAGTGTCATGTATCAGGTCTACCTCAAGGTGACAGTGAACCCAGGTGAAGAGTATAGTCACTTTTCATGAAGTGAAGCCCATCTCCCTTCTCTTGGTTCTGGATGTTCTTAGCTGTGCCCTCTGTCTCCAAATGTGGTCAGTGACACATGGACACTAATGTTAGCAATAATACTCACCAGATCCCAAATACCTTCCTTGTATTCTGACTGTTGCATGGAAGCAGAGCTCTGGTCTCTTTTACCACGATGTGCAATGTGGCTTACATTGAGTTCTTCAAAGATACTTTGAAATCCTAACCTGTAGTGCCTGTGAATGGGACCCTATTTGGAAATATGATTTTTCTACATAAGCAGATGTGTTTAACTAGTAAGTTTACAAAGGGTTATAAGTACAATGGAATGTGCCATGAGGTCCTGAGCTAAATAGCAACTTCATAAGCAGACAAGGGTCATAAACAAGCACAGAAAGCCAATCCCCTGTGAGAAAACCAAAACACATAGGTCAATGTGACATTACAACAGGTCAGAGATTAGAATCATGCATTTGTGTACCAAAGCAAACCAAGACTTGCCAGCAGTACAAGAAGCTAGTAGCAAGGCATGGGGATAGATTCTTCTCCGTAGCTCTCAGATTCCTATGGCTTTGATGATATTTTAATTCCAGGTTCATCTCCAGTACTAATAAAAATATACTACTGTTGTTTGAAATCATCCAGTTTGTTAAATCATCACTAGGAAAAAATATGTGATAGAAATTCTAGTACAATAATCCAGTCCCATGCTCCCCTTTACTACCTACCATGTTTAGTGGTTTTAATTTAGTTAATTAAAATTGTCAACGCCACACAATCATGAGTCCCTTGTGAATAAAGTCTGTGTGGGGGTTTTCCAGATCAGTTTGGCTTATGGACTTCTCTGTGGTAGTGCTGCTGCTGGTGGTGCTGGTGTGTGTGTGTGTGTGTGTGTGTGTGTGTGTGTGTGTGTGTGTGTGTGTGATGATTATATTAATTGATTGTAGGTAGGACCATGTCTTAGTCAGGGTTTCTATTCCTGCACAAACATCATGACCAAGAAGCAAGTTGGGGAGGAAAGGGTTTAATCGGCTTGCACTTCCATACTGCTGTTCATCACCAAGGAAGTCAGGACTGGAACTCAAGCAGGTCAGGAAGCAGGAGCTGATGCAGAAGCCATGGAGGGATGTTTCTTACTGGCTTGCTTCCCCTGGCTTGCTCAGCGTGCTTTCTTATAGAACCAAGATTACCAGCCCAGAGATGGTCCCACCTACAAGGGGCCTTTCCCCCTTGACCACTAATTGAGAAAATGCCTTACAGTTGGATCTCATGGAGGCATTTCCTCAACTGAAGCTCCTTTTTCTGTGATAACTCCAGCTGTGTCAAGTTGATACAAAACTGGCCAATACAGACCAATTCCCTAGACAGTAGATCCTGGACTATGTAAGTACAGAAAGCAAACTGAATACTGATAGGCATGCATGTAGTCATTTCTCTTTACCCCTGACTGTGGGTGCTACTAGGTTCTTTGAGTTCTTGTCTTAAGTTCCACTAATGGTGGACATTGTATTATATGCAAAGTAATCCCCTTTTCAATTCAGTTGTTCTTTGTCATAGCTACAGAATGAAACTATGATAACCCCTTTCTTCTAATTCCCCTTGAGTATGGTCATTTAACACAATCCCTTTTCATTGAACACTTGGAAACAGAAGGCTAGTCACCTTCCTGGCATTGGAGAAGATAAGGAAAATGCCATTACTGTTTTGTCTTACTCATGTTGCCTTATATTTTCAGGAGTCAAGAACATGTTAACAATTTCTAGCATCAAACTTGTAAGTTTCCTGATCTTGTTCACATTGGCAAGTTCATCAATGAGTATTTTCTTAGAACTCTGACTTGTCAGTTATTTTCAGTGAATGTGATTAAATTATCTACCATGTGAGAACCCAAAGAGAAATATAATCTTCAATAAGCAACCAGTCCACAGAGATATAAAGATTTACATAGACATATTTATAAAGTGTTATAATATCACACTAAAGATGTACTTAGTAATAGAGTGTATTCCAGTCAGGAAAGTCTTCATTTACAAGATATTTTGAACTTTATTATTAAGAGTGGGTAGAAAAATAGTAAACTCATATTAAATAGTAAAAATCCTGGTGAATGTATGGACTAGGTCTTGTACTACATGTTTTTCTGTAGCTTCTCATCAAATCTGGGAGCTAAGCACTTGTATAGCATAGCTGATGAGCCTGAAAAGAAAGGATAGTGAATTAGTTCAAGAAATTCTGATGGAGGGGTTGAAGTTATTAGTTGAAACCAGGCATACAGCATTTGTTCTTTCAACTACAGTGTGCTAATT
>AK047329.1|@2@|Mus|musculus|10|days|neonate|cerebellum|cDNA,|RIKEN|full-length|enriched|library,|clone:B930049N02|product:unclassifiable,|full|insert|sequence	
TTGATCTATCTAAACTTAATTTTCTCTCTCTCTCTCTCTCTCTCTCTCTCTCTCTCTCTGTGCATGTGTATGTATGTGTGTGTATGTGTGTGTGTGTGTGTGTGTATGTGTGTGTGTGTGTATGTGTGTGTGTGTGTTGTTGTGTGTGTGTGTGGCATATTTGTGGTGTATGTGTGTATATGTGTGTACTGCATCTGGGATATGCCCGTGTGAGAGGGTACACCTGCCTAGTCCTCTTACTGTGGAAACCAGAAGTCGATGTTGAGTGCTTTACTTGATCACCCTGCCTCTTCTCTCTGCTCCCTTTTGGACACAGGGTCTCACACCAAACTTGGAGCCCACCAACTGATAAAGCTGGCTGATCTACAGGTCCCTGGATCTGTGTGATTCCACAGCTTACACTAGGCCAGGCTTTTGGGGGTTCTTCGGAATCTGAGCTCACTTCCTCATGCATGTGTAACAAGCCCTGTACTGACCAAGCCTGTTTTATTCAGTCTTACCGACACTGTTTAGCCCATCATTTTATCTCCTGACCACTTTTGTCACTTTGCCTCCTTTGCCATCCCCCAATTCATAGTTTCACTTTCAATCTTATATGTTGATTCAGAGTTCTTAAGATGCATGGATTTCCACATAACAACCCCTTAGCAGGCTCAGCCTCCTGAAGAGTAGAAGGAACTCGGGACTCACCCTGACTTCTTACCTTCAGCATTTGCTTTGCTGCTAAATTGCAGTTCTCTAGCAATGTGGATGCTTCTGACCACATGGTTAATTATCTACAATGCAATACTGAACAAGAGGTCTGTTTAATTACAAGGTAGTTCTTTGAGTGATTATTCTACAAGAAAATTCTTTATAGAAGAATGGTATGAAGTATACATTTTATCTGCTCTACAAATAACCTACTATTCCTGAAAATTGTCATGAACTGAAATTTAAAGGCAAAAATATGGGATGACATTGGGTGGAATACTGAAGGAGATGGGCAGTAATAGTGGGTAATCAAATACCACATGGCTAAATTTAATTATTTAAGAAATGAGGCATATTCAAAATGTTACGCTATGAAGCTTAAAGAAAAGGACACATGATTTAAAGAGTAATACTTGTTCAGACTTGAATTAGTCAAAGGCATTTAAAATAACTACAATAAAAAGTTTATTGGATTATTTCTGAATTATTTTTATTATTTTGAAATTAAAATGAAAATACCACATAGTTTTCTATTTTGCACACATACACTAACCACGTCCAATATAAATTAATGTTTTATTTTAGAATATTATTATGAATTTGTCATATCCCTTTATT
>AK047560.1|@2@|Mus|musculus|10|days|neonate|cerebellum|cDNA,|RIKEN|full-length|enriched|library,|clone:B930088E19|product:unclassifiable,|full|insert|sequence	
TAGTATGGTAGATTAGATACAGGGTGTGGGAAAAAAAAAAGTGCCAAACCCAGAGTTTGGACCTGACAGCTAGGGCTAGATTCCTGAGATAGAGGTACCCACCAGGGAATCAGGTTGGAGAAACGAAGGTTCATTAAGGAGATGTTGCTCTTTGGTAGTCTGTAAGGTAGTCAGTGCTAGACAGGCAGTTACATGTATGACTGGAGATAAGAAGGAGAGCTGGCCTGGCGATAGGAAATTTCCATATATTTTATGCCACTAAGTAGTGGCAAATGATGTGATTTGAGAACAACTTGAAATATTTTGAGAATGAGAAGGAAAGCAGTCCAGTAAAAATGCCTCTCACGGGCATGGTGGCACAGGCATTTAATCCCAGGACACGGGAGGCAGAGGCAGGTGGATTTCTGAGTTTGAGGCCAGCCTGGTCTACAGAGTGAGTTCCAGGATCAGCCAGGACTATACAGAGAAACCCTGTCTCGAAAAAACAACACAAAAAAAGCCTCTCACATTGCTTTTAGCTGGCCAGGAAATCAGAAGACTGTGTGTTTGAAATATTTCATTTTTCTCATCTGTAGGTTATTTTAACCATTCTTATGCCTTTAAGGCGAATATGGGTATCACCTGGGAAGCTGACATAGGCACAATCGTTTCTCCTGTGCTGTTTAACCGCAGTTGTCTCCACTAATGATAAGAAATCCATGAACTAAAAGCAAACATGTCAGCAGCTATAGTCTATTAGCAACAGCTTAGAGCGTGGTGATTAGTTGCCCCACGTTAGCTATGGAGCATCACATCTTAAAGTTTAAATTTAGGTAAAGTTTTATAGGACGGTGTTTTTATGTAGAAGCCCTGGTAGAGGGGAGTGATCACTAACATCCAAATGGAAAGTCTCAAAGGAGGGGAGGGGGACAAGGAGGACAGGAGAAAAAGAGAGGAGGAAAAGTGGGGAGAGGGAGAGACAGAGATTATGTAAATTGTGTTTCTTGAAGTTATTCAGAATTTTTAATTCACAAAAGCCAGTATCTGGAAGCACATTCACTTCCTGTTTGGAGAGAGGAGAGCCCTTCTGTAGTCTTATCCTCAGGCTTGTGGCTATGTGAATTTCTCTCCCCTGTGTGCGTACATGGACGGGTAGAAGTGGTTGAGTGGGCAGTTGGCAGACCTTCATTGAATTGATTGCAACTGTTCTAAAATGCAGCCGATCCAAGGGCGGGGTCAGGAGGAGCATTCCCCAGAGGTAGCTTCAGAATGCCTCATTTGCATAAGTCTTCAGTGATGCTTGAGAGATATGAAAATGCTTACATTCTTACAAGACTATAAGAGTCCAGATCTGATTTTTCATCCAGTAATTGAAGACATCACAAAGGATTAGAAGTCAAAGGCCTTGAGCTCTTGCTCAGACTGTAAAGATCCCTGGAAGTAGGACATCATGCAGGATTTGTGCTCTCTGAAGACAGTAGACGTGAATCCTGGAGAGACCTTTAACACACTGAAATACCATTGTGTTTCTTAAAGGATAAAGGGATCTTATCATTATATTGTATCTAATGGGTGAGAAATAATGTAAATTTCTTGAGCTAAACAAATTCTATACATTAGAACTGTCAAAAATATCAAGATCGTAACTCTCCAAACTGAGATACACTTCAATTATAGTTGTAAAAGAGTGTTAATTTGTATAGGCTAACAAAAACTCCTGAGAAAATTATGTATTCAGTGTGACTTCTTCAGAGTATAGCATATATTTTCTTTTTTTATGGGTAGCCCACCAGAGATGATCACTCAAACACAGTTTATTGAAGGTCTTCATTGTAGCCAACTAGGACTACATCCAAGTGTTCCTGGAACTAGGTACAGCCTGTGGTGTCTAGAGCACAGGGTTTTTGAAGGGAAAAACCACATCTGGCATCTCATTGGCAGCTGTAGGGAACTTTGCAGAAGCAAGTAGTTTAACAGAAGCAAAGGTAAGGGGTTAGCTGGAAGGAGTTTCTACATAAACAGGCAGTTTAACAGACACTAGATAAGTTAGCTAGACTATCCTGACCTTGAGTTCCTAGGATAGAGTCTGGTAATTTTCCGTAGGATTAACAATCAAGGAGGTCAAATTCTAGTTCAACCTAAATGGCCTCAGCAAGAATACACGAGGGAGGGGCCTCTGCACTTTCCTGCCTTGTCACTAGAGGATTTTTTTTTATCTGAAAGAATTCATATTAGGAAATGTAGGAATATATATATTATCATGACTGAGAATCCCTTTACACTGGATGAATAATTAGCAATCTAAGCTAATTGTTTTTCCCCCCCAAGCTCAGATTTGGTAGCTAGCTATAGCCATTGAAGGGACATAAGTCCTCTGGATAAAGATCANTATGGGAAATGTGATGTTGTCTTTTTTTTTTAAGAATTATGTCTAAATCAAGCTTGCTTAGTTATACAGGAGTCTAATCCCTGCCACTTAGGAAGTTGAGACATTAGGGTAACAAACAGGTTTGAGGCCTGGGTTGCAGAGTGAGTTCAAGACTAGCTTGGCCAAGTTACTGGGAAGCCGGGCTGGAGAAACAGCAGTAATGGGGATGCTTGCCTAGATTCAGTCTCCAATATCAAACAGAAGCAGGAAATAATTTAAAATGTGTATATCTATATATTAATTCCAATTATACTGAATTTGAAGGGCAGTGTGCTTATTTCTTATAATTTAAGATTCAAAGTTCAGAAATTCAGGTCAAGGTTTTGTTTTGTTTCTTTGTTTTTGGGGTTTTTTGTTGTTGTTGTGTTGTTGTTTTTTGTAAGTTTGTGTAGCAAGTGCAAATGAAAGAAATATAGAAATATGGCAACTGGTATGGTTTTAAAACCAAACCACAGGAGAAAGATAACAACTTTCTTCCAAAGACATGGCTTTGTAGTTACC
>AK047744.1|@2@|Mus|musculus|adult|male|corpus|striatum|cDNA,|RIKEN|full-length|enriched|library,|clone:C030020P05|product:unclassifiable,|full|insert|sequence	
ATAAAGAAATCTTTCGCTGTGAGCAAAGCTGTAGTGTAGTGTAAATGTCTAGATTGATTCCAAACACCTGAAATTTTATGACTGTGGCATTTCTCGCAGACCAAGATCTGAACCTTTAACTAATTAGTATGTATAAACTAGACCAAAAGAAAGTCCCTTACCCATAAAATAGCAGAGCTACAAGACTGTGCTGGCTAGCCAGAGGTTTGCCCCTTCACAGATTTCTGAACTAATCAATCAAACAAACAAACAACAACAACAACAAAAACAATGAAACAGGAGACCCACCACTCTCTGGTCTGAAACTGCACAATAATAGGCTGTGTACCAGATGATCTTGGGTGCTTTGAAAAGGCCAGGAGAGGCAACTCAGTTTAGGTTGTGTTTCAGGGTGGCTGATCCTAAGCACCAAACTGTTAACTCTAGCTAGTTAGTCTTTAAATCAGTGCATTATGCAATCTGTTCAGGAGTTAATATGTTGTGCGCAAGGCCTTATAAGGTGGGCACATTTCCTTTTCTAACGCTTGACCTACTCTCAACCATGAAGTAGTTATCTAGTAAGCTCAGTTCTGATACTGTTCTAAACCCTGATTCTGAGCACATGACCAATGAGGAAGTAAAAGGAACAGAAAGAACACATCTAGATGGTGAAAGCATCTCACCTACAAGGTGGTGTGGTGCAGTCATGGGCCCAATTCTAAGGCAGGAGCCATGGGTCCACAGCTTGGCACTGCTAGACTTACGCCAAGAATAAGCCCCTTGCATTCTGTGGGTTCAGCCTCTGAGTCTTAAAAACACAGGTTGATTTGAGTTGATCTTAGAAACTCCCTACCTGATTCTGTAGTTGATTAAAATTCCACAGTAATTTCATGTAGAAAGTTTTCATAACCTTGAAAATGAAATGATGCATTTTTTTTTTCATTTACTGGTTTTAGAGCTATATTTTCAGGGAAATGCGTTTCAGAAGGGAAAACACTCCAAGCATTCCAACCTGGACCATTTACTCCTGAGGAAACAAGAGGCCTGTTCTTTGGGGCTCTTGGACTCTGCCTCAGAGACTAGGAAACTACCCAAATCCTAACTGACTTTGATAGAATGATTTTGTTAATCTGGTATTTCCCACCAGTCATCAATCAGGCGCTCTGAGGACACACATTCTACCTTGAAGTCACTTCAATCCTGTGTGTCCCGGAACACCCTAACAATCATTTATAATTTCTTTGGTGTATCGTGGATCAAGAGCTTTCTATTCTTTTTTCCTTAAATGTCTGTTATAATTTTAATGAAACTTTTTTACTGGTCCCTGTTCTCCTTATATAAAATCAGC
>AK047802.1|@2@|Mus|musculus|adult|male|corpus|striatum|cDNA,|RIKEN|full-length|enriched|library,|clone:C030046K23|product:unclassifiable,|full|insert|sequence	
GCCATCTCTTTCTTTAGGTGAGGGAAGTTTTCATCTACAATATTGTTGAAGATGTTTTCTGGCCCTTTAAGTTGGGAATCTTCACTCTCTTCTATACCTATTATTCTTAGGTTTGGTCTTCTCATTGTGTCCTGGATTTCCTGGATATTTTAGGTTAGGAGCTTTTTGCATTTTGCGTTTTCTTTGACTGTTGTGTCAATGTTTTCTATGGTATCTTCTGCACCTGAGATTCTCTCTTCTATCTCTTGTATTCTGTTGTTGATCCTTGTGTCTGTAGTTCCTGTACTCTTTCCTAGGTTTCCCATCTCCGGGGTTGCCTCCATTTGTCTTTTCTTTATTACTTCTATTTCCATTTTTAGGTCTTGGACTGATTTATTCATTTCTTTTCTTTTTTTTTTTCTTTTTCCATTTTTTATTAGGTATTTAGCTCATTTACATTTCCAATGCTATACCAAAAGTCTCCCATACCTACCCACCCCCATTCCCCTACCCACCCACTCCCCCTTTTTGGCCCTGGCGTTCCCCTGTACTGGGGCATATAAAGTTTGCCTGTCCGATGGGCCTCTCTTTCCAGTGATGGCCGACTAGGCCATCTTTTGATTTATTCATTTCTTTCTCCTGTTTGTATTTTCCTACATTTCTTTAAGGGATTCATTTGTTTCCTCTTTAAAGGCTCCTGCCTGTTTGCCTGTGTTTTCCTCTATTTCTTTAAGGGAATTATTTATATCCTCCTTAAAGGCCTCTATTGTCTTCATGAGCTGGGATTCAAGATCATAGTCTTGCTCTTCAGGTATTTTAGGATACCAGGGGCATGCGGTAGTAGGAGAGCTGGGTTCTGATTGTGCCATATTGTGTTGGCTTCTGTTGATTAAATCTTGCTCTTGCCTTTCGCCATCTGGTTTTCTCTGGTGTTGGTTGGCCTGGGTATCTGGGTTGGAGCAGACTTCCCAGGAGGCAGTTGGAGCCATGTGTCTTTGGTTTGAGCAGGCCTCCTGGGAGGCAGTTGGATCTGTGGGCTGGGGTACAGTGTGCTGATCGGCCACTTCTGCTGATGTAGGTGTGGACCAGGAAGAAGATGGAGCTTCCCAAGTCTTCTAGGCTTGCTAGGGTCCCAGCAGGTGAAGGGGGAATCTGGGGCAGGGGGATGTGTCTCACTTGTATGTGTGTCAGGCTAGAGCTGGCCTCCTGGGAGGAAGGCACAGCTGTGGGATGTGTTGAGATGCTCTGATCTATGACTGTTAGTGTGGACTAGAAGTTAAATCAAGATTATTAAAAAAAAAAATATGATATAGGCTGGGTAAAACCTTGGGAAAGAAGTAGAACTTTCTAGCGAGGTAATTTTTAATCAGGTATAATTCAATATGTATACACTTACTATTATATAAAAGGCAAATTTAATGAATAGAAAAGTCATAATTTTGTAATACTAAAAATGTAGACAGAATGATGGTTTTTAAATTAGTTGTAGAAGAAAAATGGAAAATCTTCTAAACAGGCATTTTGCAAAACTACTTGTTTGTCTTTTTAATATCTAGTTTCTGTTTCTCTTTGTATAGACTATAGCTTTCTCTACCAGGTAGAAATGTACAGGCATGTGATGGAGCACATGTTTGGGTATGGCAGAGCTCATTCATTAAATCCCTAAACT
>AK048192.1|@2@|Mus|musculus|16|days|embryo|head|cDNA,|RIKEN|full-length|enriched|library,|clone:C130039N05|product:unclassifiable,|full|insert|sequence	
GACTTTTGGGATAGCATTCTAAATGTAATTGAGGAAAATACGTAATAATAAAAAATATTTTAAAAAAAAGAATTCTGTGTTTCTGAACAAAATCTATCTATGTCCCTAAGTGTCAGTGGGGAATGAGGAACATCAGTGATTTCATTTCCGGTGCTCTAAGACGGATGTGAGGACAGAAAAGGCTCCCTTGTTTATCTCTCTATTTCTCTTCTGGCGTCTACTTGGGCATGGCAGTGTTTAGACTTCACATTGCAACAATATATGAATATATAGAATAGATTGCTGAAATTTTATTTTCTGAGTGAGGTTATGAAGAAGCTCTTAGCCTATGTTATAGGTAAATTGCTTATTTAATGTTCTATTAATTTTAGGTTTAAAGTTCAGTAATTGGATACATTTTTAGTTTTTCACTGTCAAAAAATAGCTCTTTGTTTTAGTATTTGCCTTTTAGATTTTCAAGCACTCATGAATTCTTTTCATTTTTCTTTACTAGGCAGAGACTATAAACTAAAATAATAATTAAAAAGCAGCAATGATAAGACTCTTACCTTGGCAGTTGTTTATAAACCATCCTTATCAGGAAGGAGCTGTTATTTTATATGCCAAAAGAAAGTTCCTATATTTTAATGAAAAATATCACATACCAAATAGAATAAAAACTTATACTGTGGGGATTTTTGTGCATCTTGTTTTTTAAAATCACCTTGTACTTATGAGTGGAAATCATTTTTCTGCTTATAAATTAAAAACCACTTCCCTCCCTCCTCCCTCCCTGTAAACTAAGCTCCAAGCCTTTGCCATTTCAGTGGGATCTTTCCTGGTACTGATCAGTGCTCTATATTGGAAAGCCGCTGAGATGACAACTGTCTTGGTGTACATATTTTTTTTCTTTTTCTAAAGATAAAAGTCATTCCAGTAAGGTAGTTCACTAGTTAAAAGTATTCCAAAAAGGTTGGGAATCACAATGAAAACAGACACAGTTTCCTACAAGGGGACAAGAGTTGAGTAGAAGCCTTCCTACTCCAGTCCTCCCGGGATCTCGGGGGCTTGGATTGGATCTGACAGTGATGGGCTCGTCTTGACTGCTTCCTTTCTTTGTACCTTGCACTGGTCCATGAAAAGAGCACACATCAGACTCCTCCTGACACCAGGGAGGCTTCATAAATCAGCCAGTGAGCACTCTGGCATGGACCTTTAGTCACTGCCTTCCCTCCAGACCTGACACCTGTCACCTTTTAAAGAGTGTACATTTGCTGTCACTGTAGCTGAGTCCTGTCTCTTCTCTATCCACTCACATATTTCTGTCTAGGTGGCATTATCAGGATGGCTGTCCATACATTTCAATTGCTACTATTCTGGTCTTAGGTGGCCTATATTTACACCATTCCATGATAAGCATTGGCTTGTCAATTAATAACATAATAAAGTATGTAAGATGTATAACATTAAAAAAGCAGAGCAGGTTAAAAGATCATAAGCATGTTTTTTTTTCCTAAAAAAAACCAAATCAGATTGAATTTATGCTTGTAAATTTTGATAGAATGTTGGGTTTAGTGAGCTTATGGATTATAGGTGTCTTAAGGGACAGTGAATACGGGCAAATGTCTTAGAAATCATGAAACTGTACCCCTTGTCCTAAGTCAGTGACCCGCTCTCCCAGTTATTTTTATTGCATATGTCCTCTTAGTGATAGTCTAGACCCAATATTGCAAAATTATTCTGTGTCAGCAATAGTATTGCTAACCTTGGTTTGTACTATGTATACTATAGAAATAGCTTTGTGGAACCTTTCCACCCATGGGAGAAGACTTATTTAAAAGGCTTGGAAGAACTTTGAAACTCACTAATCCACAGCAGCATATATTGTCAATGTTTTCATGTTAATGATATTAAAATTAAATAATGAACTTATATTGGGCCTCTCTGTCCTTCCCTTAATTAGTATTTATAATTGTATTTTGAATTCGTTTGAAGCAAATGAACACCACAATGTGTTTATAATTGGAGGTATTAAGTGCAAAATACAAGCAGAGGGTCCTTAAAAGGAACAGGGGAAAAAAGTCAGTTTTCTATTGATTGCACTATGGTGGGATAAATGTGTGGCTTCTGCCTTTAATGGAAGTTGATTGTTCAGGGATGTGCCGGCGAGACTGGTCGATGCTTGAGCTGTTGTTTACTGGGAAGGACAATATCAATTTTCCAGAGGGATGATTGGTGGGATGTCAAGGCTGTCACCCCTTTCTCCTCGTCACTGACAGACAACCCAGTGACAATTACCAGAAAGGGACATTGACTGCATTGGCATATACACTAGAGGATATAACTGGC
>AK048510.1|@2@|Mus|musculus|16|days|embryo|head|cDNA,|RIKEN|full-length|enriched|library,|clone:C130068C02|product:unclassifiable,|full|insert|sequence	
TTTTTTTTTTTTTCTTTTAAAAATAAGACTTATTTTCATTTTTAAGTGTGTGTCTGTGTCTGTGTGTGTCTGGGTACACACCTGAGCTCAGGTACCCAGGTGCTTCTGGATTCCCTGGAGTTACAGGAGATTGTGAGCGACATGATGTGGGTGTTGGGACCCAAACTCAGTGCCTGTGACAACAGTTCCTGCTCTAACTGCTGTGCCATCTCCAGACCCACATTCTTTCCTTTTCTTTCTTTCCCCCTCTCCTTCTTGCTGCCTTACATCTTCCTCCCAGTCTGACCCTCTTTTTCTCGCTGTGTAGATGTTGACTCAGTATTTGATTCCATTGGTGTAAATAGACAGTGACTTTTGTTTTTTAAATCCTAAAAGCAAGGTCAGTGTCCTGTCATACCAGTGGGCTTCAGCAATGTGACCCTGGATCTCAAGAGGCCACTTTGTTGCAGTCCCTTCTAGGAGCCCTGAGGGACAATAGGGTGGATAACTGCCCCTACTCCCCTGGATTCTGGGGAGCTCTGGTGCATGAAGAGGCAACCTCAGGGGTGGCAGGGCCAGTGGGCAGGCATACAGTGCTCTGAGGAAGCGATGCACCCATCTCACTTCATCTTTGCTGTAGGCCTCTGAGGAGATCCTATTCTTGTTTGGCAGAAGAATTTCAAAGCTGGTTACTGACTGATAAGGGCATGAACCCAGGTCTGTGGCAAACTCTAGGTATACCTAAATCAGAATTCAGAAACGGCAGAGGTTGGGATGCCCAACCCCTTTGCCTCTTCTCCACCTCTCTGTCCTTTAGAGTCTCTCCTAGACCTAGAATAATGTGGAAAATTCCTTTGAGCTTTCAAGTGATGGCTAAGGACCATTGACATACAGTCACCAGAAGCTCACCAGAAGATATTGCCTTAGACTTGCCAATATGAAATTAGCTGCTTAAGAGACCCCAGAGGTTGGTAGGACAGTCAGCTGAGGGAAAGCTCGCTGACTCTTATGGGTTGTGACCTCCAGATAGACTGGTAAACCATTGAGTCTGTGCTGGAGATATAGAAGTGGAAAGTACCCTGATTTGATATCTGATCCAGAGCCTGATAGTTTGTATTATTCTATGTAAAAATGGAAGATAAAATTATCATAAAAGCACCCCTTGCTGAGGCTATGTGCAGAGTTACTGCTGCCTGGCCTCTAATTCCAGGCAGAGGACTTACTCAGAAGGAGTCAAAACAAAGTCAGGTGTCCTCACTAGCTGGCCGAGAAGGTGGACAGCCCTCTGTCTTCATAGCTTCCTGTAATCGGGAGACTTAGCCAGCCTCCAACAGCTCTGCCATCTAAAGACAGAGTCCTAGGTTAGACCAAAGAAGCATGGTGGACCTGCTTCCAATCCTAGCTCGCAGGAGGCTGAGATAGGAGGATTGCTGTGGATTCAAGATCTGCCTGAACTACCTGGCAGAAAAGGAAGAAGAGGGAAAGGGAAGAGAGGGAGAGGAGGACTTCCTAAAGAAAACACAGCCCTAGACAAATCTAGGCTCTGGGCTCCTGTCTGCCTCCATTCCCCAATTCTACTGAGCATGTCTTTCTTGCCTTAGCCAAAAGGGGAGGAGAAGGATTTGGGTCTGGAAGGGGTGGTTTTGTTTTCTTCTTTTGAGGCAAGGACACAAGTAGCAGAGCTGTCCTTGAATTCCCCATGTAGCTGAGGATGGCTTTGAACCTATGATACTCTCATTTCTACTTCCTGAGTTTGGGGTTCCAGAAGGCACAACCACACCCGGCTTTACATAGACAGGAATGGACCTTGTGGGATGGAGGCTACAGCCTGGTGCTATGCTGGCACCATCTTACCTCCAGAACAGAAGTGTTACACAAGTTGTGCACCCCTATTCTGAAAACCTGAGGGTTCAAAACCTGAAAGGTTTTAAATGCCCACGAGAGGCCTCAAGGGGAAGATTCCACATCTGACCTTCTGGAATGGGTCACAGTCACCAGGCCAGCAGCCTAAAATTTACTGAACCAAATGACACTGAGTCTATTCACAGGACATGCATATGAAACAAATTAATTTTCTATTTGTGACTTTGCTCCTGTTCCCAAGATATCTCAACATCTACATACAAATATTCCAAAATAAAATTCC
>AK049962.1|@2@|Mus|musculus|adult|male|hippocampus|cDNA,|RIKEN|full-length|enriched|library,|clone:C630033P10|product:unclassifiable,|full|insert|sequence	
TTATATAGACAACACTCTCCAGCAGCAGGCAAACAGATCTTCTGGCTCTCACAATCTTTCTATAATATATGTAATTACTTGTTTAACATCCTTATCCTGCTGCTTATTTTCTGCATTTCCACCAGTTGTGGATTTTTCTAATTGTTTCTGTCTGCTGAAAACAGAAGCTTATTAATGAGGGAGTAAGTATTTAGAATATAGTTAGAAAATACATTAGTTTACAAAAATGACAATAGTAGGTACCCCTCTATGATCTGGGTCTCCTGTAGACCTACATGTAAAGACACAAAGAAAGATGGTATTGTGGGATTTTTAGGTAGATGGTCAGAAGTGGAAAACAGTGTACTGAATGAGGCGACCAGACCCAGAGACATAAATGCTACATACCCTCTCTCATTTGTGGATCCTAGCTCAAGATATTGGGATTTGAGTATGCCATGTGAAGTCACCACAGTAGCTAGAAAAAGAACCACAAACGTAGAAAAGGATCATGAAAGGATGGGGCAGAGGAGCTCTCATGCATGGTAGGGGAATGAGAGGAGTTTTGAGCTTAAGATTTAGGTTGTTTAAATTTTATGTGTATGTTTGCATGTTTGGTGAATGTATGTGCTTATGTTATCAGAAGAGAACAGAGGATCGCCTGAGCTAAGTGAACATGGCTGTGAGCCACCCAATATGGGGGCTAGGAAGGGAATCTGGTCTTTTTGTTGCACAAGAAGAAATCTGAACTGCTGAGCCAGATCCCCAGTCCGGCCCGAGTTTTTTATTTATTATATGTTTTTACTTTTTTTCTTCTTAATAGTAAATAAATAAAAGCAGATATACACATGGTTGGAATTTCTATTCTTTTCTATGCTACCCCAGAAGAACTCTATAAGTGTCTGGACATGCTGTAGAATCCAGTTTGTGACCCCAATTTGTGATTCTTTTGTTTCCTAAATACGGTAGTACTTGTGTCAGAGAATGGTATATGCTTCCAGGAAATTTGACTTCTTCCTCATTTCTATTGTTTTCCTTCCCCATAACTTCATGTTTTCTCCCCTGTGAACATTTCTTGAGTTCAACTGCAATGAGAGACAATGGAAAATGCCATCAATAGGACAAATGGCTACGTGATTCCTATTCTGGTAGGAGTTTATTGCTTGTTTGCCTTTGGACAGTGGCCTCTTGTGGGGACACAAGTGAGAGAGACCTTCATAGCTCATGAGTCCCAATGTGATGCTTTGACCTAATTAGTTTATTTTCACCACTGTGTAAAAAGATCCTAGAGGGAAAAAATAGACCTTTCCAGGTGTGAGCTATTACCCTGAAATAGCATTTCCCACCTGCACTTGTCTGTGATCATAGTCCATTAGTAGAAGTCAGAGGACACCCTGTCTTCTATCTAGACTCTTGGGACTCATAGACTTAAAAAATAAAGC
>AK050712.1|@2@|Mus|musculus|9|days|embryo|whole|body|cDNA,|RIKEN|full-length|enriched|library,|clone:D030008P17|product:unclassifiable,|full|insert|sequence	
GCTGCCCACCTCAGGATGGGCAGGAAGCAGAGAAGAGATATTTGAAAGGGAAGGAGGCAATATATGTCATCCCTCAAAGGCCTATCTCTAATGATCTACTTCTTCCTAGTGGGCCTTACTTCCTGATGTCTCTGCCATCACACCATAAAGCTGTCAATTAGGAATCTATCAACAGGTAAACTCTGGGGTGGAGCCGAAGCCCTCACGGACCCAGTCACTTCCCAGTGATTGCATCTACCAGCTTGGGATCAGATTTCCCCATAGGAGCCTTTGGGAGACATTCGTATCGATATCATAACAGACACCAGCCACTGCTCCAGTCATCTGGCCAGGGGACTCCAACCTTAATTGATAGACTGTCCAAACGGTGCAGAAAGAACCACTGGGGCCCATCCCAGAGGGATCTTGGGCACTCGTGCCTGTTTGTTAGTTTGTCTGAGGCAAGGTCTCACATATTCCAGGGAAGCCCTCAGTTTGCTAAGTGGTCAAAGACGACTTTGAACTTCTGTCCCTCCTTCCTGCTTCCACTCTCATGGTGCTGGGATTGCGGACATGCTCTGTTACTGTGGTTCTGGGGATTGAAGCCAGGGCTTCATGTGGGCTAGGTAGGCCCTCTTCCAGCTGAGCTGCATCCTACCCAGTGTTTTCCTCTTACTGTTTCCAAGACCCAAGAGATCAGAGCAGATTTTTGTTTTTCTTTTTGAGACTGGGTTTCTCTATGCTACCTTGGAATTCACCATGTAGACCAGGCTGGCCTTGAACTCATAGAGATCTGCCTCTTAGCAGCAAGCCTCCAGGATACTGTGTTTCCTCCTTATTCAGTGCTGGGGTCACAGGTACATTCCACTACACCTGGCTTTTATGTAGGTTCTGGGGACCTGATTTCAGGTCTTCATGCTTGTCCAATAAACACTACACACTAAGCAATCTCCCTTAGTCCACCACAGATTGTGGTGTGTGTGTGTGTGTGTGTGTGTGTGTGTGTGTGTGTGTGTGTGTGTGTGTAGGTGCTGTAGGAAGCCAGACCTGCTACATCCCCTGGATCTGGAGTTTCAGGTAACTGTGAGCCCCCTGATGTGTGTGGGTGCTGGGAACGAAACCCAGGACCTCTACGAGAGGAACACATGCTCTTAACCACTGAGCCATCCCTCCAGGCTCTTTACAAGGAAATGTTTTTGATTTGGGTTATTATTCATGATGTTTATGTGGGTGTGAAGCTGGGAGTTGAACCCAGGACCTTGATAAAAATTCACATGGCTCTTTAAGTTCTCTCCCTATGCCCTTTCCTTGGTGGGGGAGGATACCTAGTGCTTTTGTGAGATTTGTGGGAGCTGGTTCATGAAGTAACTGTGTTAATCCCATGCCTCATGTGTTGGTACCATTTATTTCTCTCCACGTATTGCTTATCTTTAAATTCATTTTGATTTTAAAATTTAAAATGATTATTTATTTTATGTACACCATTGCTCTTTTCAGACACACCAGAAGAGGGCATCACACCCCATTGCAGATGGTTGTGAGCTACCAAGTGGTTGCTGAGAATTGAACTCAGGACCTCTGAAAGAGCAGTCAGTGCTCTTAATCACTGAGCCATCTCTCCAGCCCTCGTTTTGATTTTAAAGTAATTGTAGATAATATGATTTTTCATGTCAGGAATGTATAACCATTGCACTGTGGGTGAATGTTTATGAATTCTGTAATTATCTCCTGGTTAGCAAAAATAGAAAAAATTAATTTTAACTTTGTTTTTGTATAAAAAGGGCCTATTTTAGTCATCTGTAGTTTCACACACACTTGGATATATGAGACTTTTGTCTATATAATGAAGTGAAACAAAATTAAATCCAACTAAAAATACAGATATTTGAAAT
>AK051340.1|@2@|Mus|musculus|12|days|embryo|spinal|ganglion|cDNA,|RIKEN|full-length|enriched|library,|clone:D130036K13|product:unclassifiable,|full|insert|sequence	
TTTTCCTCTATTCTGTATGGTGCTGATTTGCATGGATGATGGCATCTTTTGCGCACAGAAACTTTTTACTTTGATGTAAATCCCGTTTCCTAATTGTAGTTCTTGATGTCTGCACCATTAGCATTCTGTTCAGAAAGTTCTTTCCTGTGCCAAGCCGTTCAATTGAATTTTCTACTATGTCCTCCATCAAATTTAGGTTATCTGATCTTCCTTTGAGATCTTTAATCCAATTGGATTTGAGCTTTATGAAGGGTGAGAGATAAAGAAGTATTCAGTTTTATTTTTCAACTTGTAGCTGTTCAGTTTGATCAGTGCCATTTTTTGAAGATAATGGTGTTTTTTATTTGTTTGTTTGTTTGGTTGGTTGGTTGGTATTTTTTTCCTCTCCTGTGTATTTTTAGTCTCTTTGTCATATAGCTTTAGGAATGTCAGCTTATACAGCTTATCAAATTTCTTCCACTGATCAGTCTACTGTAGGCCAGTACCATGCTGTTTTTATTACTATAACTCTAGTGTAACTTGAAATTTAGGGATTTTTTTATTTGCTTTTTGGGCTCTTGGGGGTTTGCACAATTAGGTTTAATCTCATCCTTAAATACCTGTCAGATTTCCTTGTGAAAATCTGTACCTCAAGAATTCTGTTCCAACATGTTAAAATGATAGAGTCTATTTCCTTAGGACCAGCCACACTACTAATATTGGGTGTACTGTAGGTGGGACTTTCTTTCCCCTGTTTTATCTGTTTTTAAAAATGTCTCATGAAATGCTGCACAGAACATCCTTTTTAAAAAAAATTCATACTATTTTGAATTCCCCTATTAGGTTTATAGTCTCTTCAGGTTTTTTATATGTTATGACAATTCATGTTTTTCTGGACATCTTAGTTTATAGTTTCTAACTAATAATTATTACCTACTACAACCATATTGCTTTATTATATTCTTAATTATTTTGTGTTGTGGTATAAAAAATATTTATTTACAGCCAGGCTTAAAAGCTATATTTGCATTCCTATAATTCTAAGACTCAGAAGACAATTGCAATGTTGTTGCCACAACTTACAGGCTAGCCTATGCTACATGGTAAAATACTTTGAGGGGGCAGGGGTTGCTTGCCTATATTCTTTTTACTTTTACTGTCTATGCTTTAATAATCTCAACTCTACTTTTAAGAAAATCCAGATTGTTTTGCTAGGGATCAAAGGTGGAGGGATGGAAACAAAAAGCCTCCGAGATATTGTTCCCCAAAGAAACACGGAAACAGATAGAATCTTTCTGACACAATTTTCTACAGTCACTAAAAAAGCAGCTCAGGGTACATAGCAACTTTCCAAATATACAATCAAGAGAAACTGCATTCTGCATCATCTTCTATTTCCTAGTTCTTCCCTAACAACAGACAGAGGAGATGACATCTATGGTTTAAATTACCAAGTTGTGTTCTAAACTGTGTGTAGAATACCAAGACGACTGAAGCAATGGGTGTTTTGTTCTCTATAATTCAGAATGTAGGTAAGGAAAGAAAAGGGCCCAGCTTTTAAAGGCTACAAACTGACAGTGGCACATAGGTGCCCTTAAAGAGGAAGTAAAATAAACCACAAAAATCACAAAGTAAAAGGCAGGAAGATGAGCAAATTAGAAGTTATTTATATACACAAGATAATTTGAAAACCATAATAATTTCTAGGAAAGGTATATGGTCCTAAGAACCCCAAGTAATCCTAAGTTTTTGTTTAGGACTGATGTCTTGTCACAAAGCAGGCATATTAATGGCTTTAGTGTTCTCCAGTGAACAGTCTGCAAAGAATGAGGGAAGTTGAAACAAACAGGGATTTAATTTTCATTCATTTCATTTTTATAATCAAATTCCTAAGTTCCAGCCTAAGGCCTGCAAAGAAGTAGTAAATATGTTTATCTCAAAGGAAGAAAGTGCATTGACATCTACTTAGACATAAAATCTGCTAGGTAAAATGTTACACCATTCATCTTCACATCCCATGTTAAGGATAAGAGAAAAGATGTATAAAGAACTGAGGAAATAAATGACTGTAATTGAATGAAGTGTACAAAACCAACCAAGAAATAGAAATGACACAGAGGCCCAACAGAAGTGCTGAACCCCATCACTATAATAATTAAAGTGATTAATTCACTAACAGGGTTGAACTATAGATTTGTACATACAGAAGAAAGAGTTCATAGTCTTAAAAATATGACAAAGCAATTGAATCTAAGGGG
>AK052078.1|@2@|Mus|musculus|12|days|embryo|eyeball|cDNA,|RIKEN|full-length|enriched|library,|clone:D230043N15|product:unclassifiable,|full|insert|sequence	
GTTTCAGGAAGTGCCATTGGAACTTTCATCCCCTGCATGTGGCACTATAGGCAGGCTTTAAGAGGCAAAGCACAGTGGGATGCCCATAGTTAATAGGGTGATCTCAGTGAGAATTGTACGTTCCCAGCCTCTTCTATTTTCTTTTTCACTGCCTTCATGAAGTGAGTGGTTTTGCTGTGCTACATGCTTCTGCCATGGTGTGATTTCTCTTGGTAAGACCAAAAGTACCAGGGCCAAGCAGCTATAAGCTGCAATTCTAAACCTGTGAGCCAATCAATCTTGATTTTAAGTTGATTGTTTTAGAAACTGATCAATACAATCCTCATTATCCATTATTATTATTAGTAGTAGTAGTAGTAGTAATAGTAGTAGTAATAAAAGTAGTTTTTCTGCTATATACATACCCAGAGACAGACAGTTAGACATACACAGAGGCATACACACGACACACACACACACACACACACACACAATCCATCCCCCCAAGTCTATTCTTCTACCTCTTCCCAATGTATCTCTGTCCTCCCAAATGATGTCCTTTTATAAAATAAACAATAGACCTAAATATCACTACTCAGATGCACTTATGGACAAGTGGACATCCACCAGGTCATGAACAGTTGCTATTCCCCTCCTTCAAAGTGACTTTCCCTCTCCCAACAGTCATCAGCTGTCATTAGCTCTCTGCTCTTCTCTTCTTCAAGCTGAGACATGTGACCTTGATGGGATAGAGGTTTGGTGCTGGGAACTGCAGGTGCAGTAAACTCATGGGTGGATTAACTGCTTTTGATGGGTTGTTTGAATTTTTGACATTGAATTTTGAGAATTCTTCTTTAGAATAAAAGAATTTTTTTCATTGTAAATAGCATGCAAGGTAGCAAGTTTCTTTCTTGCAATTTCATATATACTTACCTTTTCACAGGACACTAAGAAGATACTGTGTGCGAGTGTAAGGGGAGGGTAAGAGGAAGAGGAAAAGGGAGACAGAAATAGATCAACACACAGAGACAGAGATAGAAGTTGATGCAGTGATGGCTTCTGAGGACCATAGATTACCTCGAGAGCCACACCTTGGGTACCTTGGGTAATCCTACCTTTGCTAGGAACTAAAGACTTGGTAATAAAATTGTATAGTATGTAAGGTGAATTTCATGAGGCTGGAGTCCCCTGGTACAATGGATTTATAAACAGAAATGTAGAGAACTATCATTTGTCCAGATCTTTAACTTGACAAGTTTTGGTCCATAACAGCAATTTTTATAATTTAATTTAGAAAACCAACCAGTGAAATGAGCTTCACTGCACAAGGGAGCTGAATTTGATATGCCTGAAATAATCTACTCTGTATAGATCCTTCCTATGTGCTAATGATAGCATCCCATGCTGCTTATAAAAGAAATATTCAGAGAACACACAAACCAGATCAGGAAATTCAATTAGAATCAGCCCTGGATTTCCTTTAGATTTGTAGTTTCTCCTTAAAAAATAGCCATCAGGCAGAGGGTATGAGGGTTGTTTGTTTGTTTGTTTGTTCATTAATTTCATTATTATAAAAATTTCAGGATTTAAAAAGAATTATATTGATACAGAAATATAGTGTATATGAGGAATGTGAGTGTTAAAACATTGAGGGAATTCTGTCAAGATGAAATAGCATAGATACACTACACATAACAAATATTAAGAATCTTACTCTCAAGCAGTCTAAATTTAATAAATCAGGCATGGAATAAGATTAAATTTACTCCAAATTCCTTAAATATGTAAGGAAACCATTTGTGTGAAATCCCAACCTAAATCTTTGATCTCAAAGGTACTTTGTAAAGCAGGCATGAATGCTTTTCAACTTAGTGTCAGCAAAATAGGCCACATTTCTCTATGAACATTACAAGGTTTTTATTTGTTTGTTTGTTTGTTTTTTATAGATCTGGCCTCTGTTTTATCTGTCCAGACCTTCCCCTGTGATTATAATGTCGTAGGTGCCAAAGGTGCCGTTGTCATTGCTCTGACAAAATTCCTGACAGAGATAATATAAAAAAAGGAGGGTTTGGCTCAGCTCCATGTATGAGCAACAGATCATGGTAGCAGGTGTGTAGTGTGTATCAGGAGTCCAGTGTGCAGCAGCAGTGTGCAGTTTCACTGTGCAGCAGGAATATGTGGTATGTGGCAGGAGTGCAGTATGCAGCTGCAGTGTGCAGTGTGAAGCTGCGGTGCACAGCAGGAGTGCATATTATGTAGCAGGAGTGCTGTGTAAAGCAACAGTTAGCAGTCTGCAGAGGCAGCGTATGGTATACAGCAGGACTGCCATGTGCAGAAGAGAATCTTTACCGTTATGTCAGGAAGGAGAGGGAAACAAGAGATTGGAGACAGAGCACACAAAGAGAAACATAGAGACAGGGAGGCAGATAGAAACAAAGAGAGACAGACAGAGACAGAGAGAAAGACACACACACACACATACACACACACTCACACACACACACACACACACACACACACACACACACACACACACACACAAACAGCTGCCCCAGGGATAAGATCATCCTAAGTAGCTACTTCTATAAAAGTTTTTGTACCCTTTATTTTGAGATTATAATAAAATTATACCATTTCCCCCTTCCCTTTCTTCTTTCCACATTCTCCCATAATATCCCTCCTTGCTCACTTTCAAATTCAAGGACATGCCCCTATTCTTGACTACCTCTCAATAATATTGTGGTATTCCATAAAAGAGCTGATCTAATTAATTCGTTGGTAGGTCAGAGCCTTACTGATGCAATTGTCTCTTAAAATGCCCTTGAAGAAACATCCAGAGGTGTGCTTCACTAATTTCCCAGCATTTCTTAATCCAGTCAAGATGACAGTGATCAATGAAGATTAATCATCACAGGTCCCCTACCTGGACCAAAAGACAGCATTAACTAGATCTGACCAGTTGGTGTCATTGTCCTTTAAAGCTGGTTGGTGTTAGCAGAAATAAATTCATCAGTTCCAGGACAACATCACACAGGAGCTTCTGGTAGTTATCCTGCTACCACAAGGAGCTTGAGACTAAGTTATCACCTAGAGAGCAGGGCAGAGTGACCATGCAAGATCCAGATCCTTCTGAACCCACAGCAGCCCAGAATTCTGCTGCAGCTATGCTGGCCTTTGCGTTTGTACAAGCTGATGATTCTCATTCTATTTGGCTATGGGCAGTATAGATCATAATTATTATGTTCTTTATTCATGGAAGACTTGACAGTACAGTTTCTCTGTTCTAACTGAAATGTTCTTTTTCTTTGCTGTTATGTCTAGTAGAACCTTCTGTGGTTTTGAATTTGCATATGAATGAATTATTCTACACCCTCTGCATTGGGACTGCAGTTGTTCCCTAGTTTTTTTAGTGCTTACCTAGCATGGGTGAAGCTCTGATTTTCACCCCAAATCATATAAACTGAATGGTATTTTTTTTTTCAGGAGGAAAACCAAGATCAGAACTTTAAGACTAACCTTGGTTATATATATCAAGTTCACATCTAGCCTGGGCTATATGTACATCTGTTCC
>AK052349.1|@2@|Mus|musculus|13|days|embryo|heart|cDNA,|RIKEN|full-length|enriched|library,|clone:D330035N09|product:unclassifiable,|full|insert|sequence	
GGATAAGGGGTTTCCAGAGGGGAAACTGGAAAAGAGGGTAACATTTGAAATGCAGATAAAGAAAGTATCCAAGAAAAGAAAAGAAAATGATTAAATAGAAAACAAAAACAAAACAAGAACAGGGAGGCTTGTTCTAAAACCCAGTGTGGACAACTTGGTCATCTTAGCACTAGGACTAATGCACCAATTCTTAGGTTTAGCCTTCCACTCAGGTTCCAGGAAATTTGAGCAGTTTCTACATAAGCAAATATTTGCTGCCTGACTTCTTCTAGCATTGTCTTCTGCTAGCATTTCGTAAACTGCTGGAGTTAAGCATCACTGATCAATACAAACACAGCCCCTGCCCTAAAGCGGTGTGTAATGTCCTGGTCCTCTGTCTTCTGCTCTCTATGGTATAGGTGTTGTACTGCACACCTGAATCATTGTGTGTAAAAGTTTTTATTTTCATGTCTATCAACTTTATAAAATAATGAGGTCTTAATGACCAAGAGTAATATGTTTTACAATAAATCTCTAAGTTAAAATGAAAAGAAAATAAATAAAGTCATGTTGGGAGTGAAAGAAGCAGGATATATGAATGATTTCATAGAGTAATGTAGATAATGGGATGATATGCTGTTTGACTAAGCATTTTGAAAAACTCAATTTTGTGGACTAGGGTGATGTTATTTGCATCCTTACATCTCTCTAAGCTAACTAGATACCCTATGTTGCTATTGTAGCCTTTATTGCTAGATTATCAGGTTTTATATGTTGTTTATTTTCATTTAAAACCTAGAACACCTTCTAACATTTTATGAACCATTTCATTTTATGGATCTATAAAACTCAATACATTGGTGTGGTTTTTTGTTTTTTTTTTGTTTTTGTTTTTTTTTAAATGAACTCACATGATGAGGATGTTGGCTTACAAACTATGTGTCAATGTACGTACAATTTCAAGAGAATAATGCAGTTCACAATTAGATATGTGTAGACGGGTATGGCATGAAAAATAATTTATGATAAGATGTCTACTGACATTCATGTAAATTTTTCAAATAAAATATAACATTTTATATATTACTCTTCTCAAAAATTGTATTATCTACCTTTCCAGTCCTTCTACCCTATTCTTCGTATCTAACCTGTTAGAAGGAAACCAGATTATTTTATCTTCTATATTTCTTTCCTATCACAATAAGGAAATAATGAAAATATTGTTGTTTGGCATGTGTGCTACTCTTAGCATCAAACTATAAGGTAATTAACAATAACTTCATTATTTCCTTTCAATTAATTTATATGTATTGATACAGAGAAACTTAAGGGTCCTAGCTCTTCTTTGCATGCGCGCGCACACACACACACACACACACACACACACACGTAACATTTATTTGTATATTATGCGTATACATGTTATATGTATATATTATATGTACATATATGTTATGTAATATATATTAATACTATATAACATGTGTGTATATATACTCTTCTTTGCAGATATTTTCCTTAAGTCTAGTTATCATTTGGTCTTCTTCCACTCTAAGAGAAAGGGAAGAAGTGCTGTTCATTGCCCACATTGTTATTTACATGCATACAGCACATATGACCAGTGCCACCGTGCCAGTGCTACTTTCAGTGTCTCTGGATAAAAAGCTCTGGTGATCAATGGACTAAGAAGATAGAAGCTAACTTCACTAGCATGCACCTCTCATGAAAAAAAAATGTATCTCTGTTTTATTGAAAATACAGAAATATTTTTAATCTTAACAGAAAATCTGTAAAATACTTAAAATCTATAATTCAGTAAAATTGTGTATGGAGCAATGAAGATTTGTGGTATTTTAATGACTATTTGGTATATTTTAGAAGTGAGAACAGGGTGAATTATAAATCATAAGAAAGGCATAGACTATTACCTCATCTACCTCTTGCAAGCTGGAAATGTGAAGAAGAAACTTTATGCCACTGAGGATAGAGTTGGCTCTTCTTTCCAGGGTTATCAGAGAGCTCAGAAAGACCAGAATAACAAAGCAAGACTGTGGTACTTTATAAACTAACAGGCGTTTTTGTTTTGTTTTGTTTTTTAATTTTACTGGAATTCCTATTTTTTTTTTCTGGCTTCTATCCTGAGGGAGATTTTTAGTGTGTCCACCTGCATTGATTTAATTCTGCTTGTGAATCTGCTGCATTTCCAGAAGTTCACAAAAGGTTTTTATATTTATCTACCATATTAGAGGTTAGTGCAGGATATTTCATTTTATCTGTGTTGCAATTATGTCCTTTATCATGCGTGCTTTAGAATGTAATAATCTCCAGTTGACAGTCTGTTACCGTGTGCTCCTTAGGGTTTCTGTATGTGATTCTGAAGGTTTAGAATCATCCGTGCCCTTAGCTATGACTTTAATTAACCCTTATATTTTTCTGAATTACTTATCCACATGTTGTGTTATTGAGACATTAATCATTTCAGAATCATACTCTAATTCCTCTTTGAAACTATATCAACAGTAACAATAGGACTTTTCTGTATCAATATCTTCTCCTTAGATAACCCTTGTTCTTAACTCTGGGATACATTTATCCCATTTTAACCAGTGCTGTCTAAGTAGACACATGTATCAATGGACAGCTGATATGGAGACAGTGAGGCTTTTTCAACCCTTGAATTTCCAAATCCACTGAGAAAATATTTTGGAGGGTCTGCTGCACAGACTTTGCTACACACACACACACACACACACACACACACGGAACTGTTGTTTGTACATGTTAATTCAGAAAACATTAAATAGAGTAAATGCCTCCAGTAGTTAGGACCCTCTCTCCAGAAAGCCCCCTAGCAGTTCAGACATAACAATGTAGGCTCCAGTAGTTTAAGCATTGCTGGCATTGCTAAGGAATTAAAGTGTTTTGGAGCCAAGATAGTGCTTCATGCAACTAAAGGTCCACAGACAAAGCGGGCTGACTCTTCAAATAAGAAGGAGAAGGACCGGTATATATTTTCAAATGAAGGATACTAACTCAGCTAACGACTGCTTTTCTACTAACTTCACACAGTATGCTTCCTGGCTTGGCACACACACATTTGGGTATTTAATGTTAAGGTTGTAAACAAGGTGACATCAGCCAAAGGCAGAGAGCAGAATAACCAGCCAGTACAGTAATTAGTCTGTGATCGTTCAGGACAGCAATGATAGTGTCAGGTAATGGAGTTAATGTTCTTAAGGAGCTCAGTCTAACAAACAAACAAGC
>AK053610.1|@2@|Mus|musculus|0|day|neonate|eyeball|cDNA,|RIKEN|full-length|enriched|library,|clone:E130114C23|product:unclassifiable,|full|insert|sequence	
GGACAGAGGCACAGATCCACACCTAATCAAGAAGCTGTTTGCAATTGATAACTACTGGCAAAAGTAAGATCGATTTTCTCCAATGCTGTCACTGGGTATATCTCCCCCCGCCGTGTGTGTGTGTGTGTGTGTGTGTGTGTGTGTGTAATTTCTTTCTTTCTTGAGAGAGAAAGGGAGACAGAGAGACAGAGAGAGAATACAGTTGGATGGTCAGGTAGGTGGGGATATCCTGGGTGAGGAAGAACACATGATCAAAATATATAAAACAATATGATAAAAATGTAAAAACAAAAAAATTGCCAGGGCCAAGAAGCGGGAGTGGGTGGGTAGGGGAGCAGGACAGAGGGATGGTATAGATAACGTTTGGGATAAAATTTTGAAATGTATATAAAGAAAATATCTAATAAAAAAATAAATGGAAAAAAGAAATGCAGACAAATAAAATGATAAATAAAAATTAAAAAAAAAGAACTTCGTCATGTTAAGGCTTAGAGATAATAATGAAAGTTTATCAGGAAAGAAATGCTCTCTTACATTTTCATGGCAGAGTACCAACACACATATCGGGATAGGAAACGCAGCATACCACACCGAATTAAACTGTTTACCCATTGCCAATACATTTCCACTTCCCAAATGTGAGATAAAATGCTTTGTAAATTCCATCATAACACTTGGCAGGAGGGGACCTGGGAATAGTCCACAGTTGCTGCAGTCAGAAGGTTTCAGAAGACAGAAGTAATTCTTTCATCAGGAGACTTCTTCACTCTGGGAGCTCTGGTTCTCATTTGGAACTCAATGTAATCTGCCTCATTTGGAAGTCGTTCCGACATAGTGCATCCATCAGTGCATCCATCAGTGTTCAACTCGGAGCTTCTTTCCCATCTTGCTGATTTTGCCTACCTCCTTCCCAACTGCATGCTAATTTCCCTCACATATATAGCTACTGATATATAGAATTCAGCATGTACTCTCTGCATGAAAATCATAGCACAGACAATTAATCGTTTCAATGGTCATAGCAATATATGCATTTAACTATTCACAAGCTAATATAAAACAAAACTGCTGACTTCATCAGAGGCCAAATGCATAGATTCTATACTGAAAGCATAGTTACTTAGATAGTAAGCCCTGAGTTTCATTTAATGAACCTTTTACATTTATTATCATTTTATGTCTCATTTACTCTGAGGCATAGTAATCATATTGCCAAATGTAGACCATAATGAAGGATGCTGAATCTTGCTTAGTCAAATTCTTAGCTCCTATGAGGTTGCTGTGTGCACTACTCCTGGCAATAACAATCAAAATTCATTCCGCACTTCATAAACTTGGAAAAGATCATTAACTTCTCAGACCATAGGGTACAAACCCCTTCCTCCTATTGAACTGAAATCTTAAGAGTCTAGGAATTTTAGTCATTTGAAGTATCTATAAATACCCATTACACTGAATCTTGTGGTGTGATCTACAAGTAGAATATTAATATGGATAAAATATTTGATCATGTTATTCTTTAAAAGTGTACACCTGAATTTCCATACAACATCTAAAATCTCAGTTGTGTGCCTTATAAATTCTGGGTACCAGCATTGCTCTCAAATATATATCTTATAGTTTCCTGTTTCCTTAAATACACCATGTGGAAGCAATCTCTACATCTTTTATTAGGTCTTTAAATATTAAAGTATGCTTTTCTAACTATTCCATATAGGACATATTCCATTGTTAATCTTGTTTTAATAGTTACTGCAAGGATATTAGATATTCAGTGAATAAGTTAAATATATTGGTTGCTATACATAACGTGATATCCTTAGAGTACTTTTGACAGAAGAAGTTGTTCTTTATTGCAAACCTACTGAACACGAGTCTATGCTAGGTGTCCTCCTTGTTGTTGCAGGGTCTCTCAATTGAATAGTGGATATGATTATTCTCTTGTTACACTTACAGAAACTGAAGTTGAGAGGGTTATGGTTTATACACAATCAGTGACATGCCCAATGTTTAAACTCAAGATTTCCTGACCCAGTGTTAGCTTATAGTCATTCGTTGTCTGAATATTGAGGACTGTATAGTCTATAACAACCATTCTAAAAACATAGTTTATAATCAAAGTAATTGAGACCCAGAATGTGTAATAACTCACACTTAATAAAATAAACTCAGGACTAGGCCTTGTTCTACTAAACGTTCTTTCTAGAAAATGACAAAATCCTCTGAAATCAGAATATAAATACAGTCGCAGATGCTCAGGAGTGAAGAGCAAGTGGGAATCAACTCATGGCAGTAGTACAGACATTCGACACCTGCCAGTGTAATCCCAATGAACTCTTCAGCAGGCTGCTTCATCTTCCCTGACAAAGCCATTATTATTCAAGTACATCTAAGAGCCCTTGCCATAATTTGACCTTTCCACACTCTAAGCTCTGATATCAGGAATCATAGTTAATAGTATGTGCAACAATGGGTTTTCATTTTTCATGTGACTTCTGAGTCTTCTACTCTGTGTCTGTTGGTAAACAAGGGCTCTTGCATTTCCATGAACTGTTGTATCCTCTGGGCATGTGTGCTTTTCACTACCCTAAGCATTTTATGTCCATTAATACGTTTATTCTCTGCAGTGGTTTGGTGCTGAACCCTTATAGGTAAAGAAACTAAAGTAAATAGAAATTGGGGTACTCATAAGAGCACATGGGCTCTGAAGTTACTGTGTTTTGAGTATAGCCTGGTACTGGTTTAAGATGGAATGGGGCAGAGAATGGGGCTACCTCCCTTTCACAGCTTGGACAATGAACAATTAAGAACGAAAGGGAGCTAGAGCTAAGAACAAAGGGAAACCTCATATATTTAAGAGGAAATTAGAGGACAGATG
>AK053770.1|@2@|Mus|musculus|0|day|neonate|eyeball|cDNA,|RIKEN|full-length|enriched|library,|clone:E130307M10|product:unclassifiable,|full|insert|sequence	
AGTCCGGCGTCGCAGACCGGTTTCGCCATGTCTCTTCCTCAAACGGTAAGCCCACGAAAACCTTTTAAAGTCGCTGTTTGTTTGTTTTGGTCAGAAATGTCGGTTATCAAATCTAGAAAAGCGTACAATCGTCAAGCCTTCGCAACTTGAAGCGCCTACTATAGTATTTTTCATTTTAATTTTCTCGGCTCAACTAAGCTTACTTAGTAGATTTATTCATTCATTTCAGGACAGGTTTTCTCTGTGTAGCCCTGACTTTCCTGGAGCTCGATCTGTTGACTAGGCTGGCCTCGAACCCAGATCTATCTGCCTAGGCCTACGGAGTGCTGGAAATAAAGACCTGCACCACCATGCCCGGCCCTCATTAGATTTTAATTTCCCCAGCTTTATTTATTTAGGTGTAAGTGACAAAAATTGCACACGTTTGAAATATATAACGTGGTGTGTTAAAACACATTGTTTAGGGCCGGGGAGGTTGCTTAATCGGTAAAGAGCTTGCTTTGTAGCACAGGACCTCCGAGGTTGATCATCGGAAATCGCTTTAAAAATGTGAGCGTGGTGGCGCACGCCTTTAATCCCAGCACTCGGGAGGCAGAGGCAGGTGGATCTCTGAGTTCGAGGCCAGCCTGGTCTACAAAGTGAGTTCCAGGACAGCCAGGGCTATACAGAGAAACCCTGTCTCGAAAAACCAAAAAAAAAAAAAAAAAAAAAAAGAGTAGCAGGGTTCTGCTCTCATTCTCCTCTCCTCCCCTCCCCATCACCTCTTCCCAGTACCCTTATGTGTTCTGTGGCTGGAGAGCGACCAAGCTGCTGCTGGATCGAGTGATGGGATCCCCGATACGTGTTGCACCGTTTTGCACCACTAGGGGATGCAAGCAGGCCTTGTCTGTGGTTTAGGCTGACAGTTCTAGGCGGCTGTCTAGAAAGACCGAGAAGATGGAGATTCTACGATCAGTTCCCCAAAAGGTCACTAGAGGGCAGCATCTGACAGGAGGTTGCATATTGGCAGGAAGGCTAGGTGACCCTGGCCCCAGCCAGTCACGAAGACAGGGCAGGCAGGCTTCGCTCTTACTCACCTGCCAAGAGTGAAGCATGAATCTGGCCAGAATTCTAACGAGGAGCAACCATCTTTCACAATTGTAGCTTGATTACTTTGCATTCTTTCTTTGAATTCATCTTCACAAGGATTGACAAACATTTTTTCTCCTGTCTTAAATGGTTATGTCTGCCACAACAGTAAATACTCAAAACCTGTTGCTTGGTTATCCTGCCACACTTTGCTCTTCTCTATGCTAGCGGGAGACTTTGTCTATATTATCTCACCTTAAATCATGCTCAGTGATGTCACTTTGCAGGGGTTGGTTTTGATTTTTTTGTCTATTGTATAACCTTGACTATCCTGGAACTCACTCTGTACACTAAGCCTCTTTCGAGCTCCAAAAAAACCGACCCCTCCGCCCCTCCCCCAGCCCCGTGCCAAGATCAAAGATGTGCCCCGCTGCGCCAGCTCACTTTGCATTTTTTATATCACAGAGATTAGCAAATTTGAGGCCGGAGAGATCGCTCAGTCAGCAAAAGCGCTATCTGTACAAGCACGAGGCTCTGATTTCAAATCCCTTGCACCCGAGTGAAAATCAGCCTGGTGGCAGCTCGCAATCCTCTCACTAGGGAGGCAGAGGCGTGGTGATGGGGGTTGGTGGGTGGGGCTTCCAGGCCAGTCAGGTTTGTTGGGTTAGCCAGCTCCTGTGGGCTTGGGGTGCGGGCTGAATAAAAAGGGACCGGCTACTAGGAGCACTCCCCACTCTCTGCTTCTCGATTGTGGGTGCAGTGTGACCAGCAACCTTGCCTTCCCAGCCATGGTAAAGTGAGTGTATCTTTCAAAGGGTGAGCCAAAAAAAGATACTTCTTTAAGTGTTTTGTTTTTTCTTTTCTTTTTCTTTCTTTTCTTTTTTGAGGTATTTTGTTTCAGTACTGAGAAAAGTGATGGCTACTTTGTGACATGTAACTTACTCACTTAAGGTTTAGTTCCTCAATTTGGATGCTTGGTTCCCAGTTGGTGGAGTGTTGTGAAGGACTAGGGGTGTGGCCTTGTTGGAGGAGGTGTGTCCCTAGGGTGGCTTTTAAGATTTTGAAAGTCCTTGCCAGACCCAGTCTGCCTCTGTCTGTCTGTCTGTCTGTCTTTCCTCTGCCTGTGGATCATGATTTAAAGCTCTCAGCTACTTTTCTAGCGCCATGCCTGTCTGTTTGGCATGCTTCCTCTTGGGATGGTAATGGACTAACCCTCTGAAACGGAAAGCAAGCACCCAGTAAGTTTGTTTTCTTTCTTTCTTTTTCTTTCCTTCTTTCTTTCTTTCTTTCTTTCTTTCTTTTATAAGGAGAGGAGACAGAGGGAGAGGGCTAGAGGAAGGGAGACACTGGGAGAGACTAACTTAAGTTGTAGAGGAATCAGTCTGTGTTCAGTGGAAGAGGCTGGCAGGTGCAGTGGCAGTGGCAGTGGCAGTGTGGGCAGACACCAGGGCACTTATTGGTAGTGAGGGGAAGGGATAGCCCAGAACACTGTGTGTGAGAGGCAGCTGTTTCCTCTCCCTCTCCCCCCTCCTCTCTCTCTCTCTCTCTCTCTCTCTCTCTTTCTCTCGCTCTCTCGCTCTCGCTCTAATAGTTATATTCTCTAAAATGGTTACATTATTAAATTAACCTCATGCAAGGCCATCATCACCTGCCTCCTGCTGTACCTTAACTGCTTTGTTTGCTTAAATAAGAATTAGGGAAACAGATTATTTAATTACTGGGAAACTTGGGTTGATGAGAAGGCTCAGTGGGTAAAGGCACATGTCACCAAGCTTGATCACGTGAGTTCCAGCTCTTGGACTCACATTCTTGGGTAAGAACCCACCATACAGTTTGTTATCTGGCCTTACACGTGTACCTTGACAACCACGTGCCAAATTCCTAAGAGATGGAACAAAGTTCTAAATAATGCTAAACATCTTTTGTTGTACAAAATAAAACAATTATTGAAGTTAGCTTGACATTTTAGTACTTTAAATAATAAATATAATTTTTCAGATTAACCACCTTAGGGACGCTTCAATGGCAGTAAATATATCCATATCTTTGTGTGACCATCCGTACCATCTGTCTTCAGAACTTCTTCACCTTGTAAAACTGAAACTCTGTATCCATTAAACAGAAACTTTTCATTTCTCCCTTTGGTCGGCACCCGACAGTAGTCCCAGGTTGCAGATGTTTGCCACACACACAGTACCCGACCACTTCCTTTTGTTAGAATAACCTTAACTCCCCACGTGTTTCTTCTAAATTTAGCGTTCACCTCCTTCTCTCTTTGTGCACCATGTGGGTACAAAGCCTGTGGAGAAAAAAAAGCTTGAAGCCCTAGTAAGAGATACACTCTTGGGCTGGCGAGATGGCTCAGCGGGTAAGAGCACTGACTGCTCCTCCAAAGGTTCTGAGTTCAAATCCCAGCAACCACATGGTGGCTCACAGTGTACTTACATATAAGTAAATC
>AK076845.1|@2@|Mus|musculus|adult|male|testis|cDNA,|RIKEN|full-length|enriched|library,|clone:4930507A20|product:unclassifiable,|full|insert|sequence	
GACTCCGTGCTTTGCCAGCTACAGTCACAGGACTCCACAGTCTCTGCTACCTCCTCTTTTGTGTCATAATGTTAGCACCCTGAGGGAATCAGACTTCCTGCTACCTGAGCATTGGCTGGAAATAATATTCTCACCTTGACAGGAGCCTGGCGTGACTGTCCTCTGAGAGGCTCTACCAGCAGCTGACTGAGACAGATGCAGATACTTACAGCCAACCATTGGACTGAGGTCAGGGACCCCTATGGAAGGCTCAGAAGAGCTGAAGGGGATGGCAACCCCATAGGAAGACCAACAGTGTCAACCAACTGGACCCCTGGAAGCTCACAGAGAGTGAACCGCCAACCAAAGATCATCAATGGGCTGGTTCGAGCCATCCAGCACATGTGTAGCAAAGGGCTGCCTTGTTGGCCCTCATAGGAAAGGAAATGCCTGATCCTGCAGAGACTTAATTAGTCTCTTTTGACTTTCAAAAATCTTCTTGAAAATAGTTTTAATTAGTCAAATATGATCATAAAGTAAAATAAAGCAATCAGAAGATAAAGGTGTCTAACC
>AK076878.1|@2@|Mus|musculus|adult|male|testis|cDNA,|RIKEN|full-length|enriched|library,|clone:4930529E11|product:unclassifiable,|full|insert|sequence	
GATTTTCTCGGCCAAACACCCTAGAAAGGCCTACGCCTTTCGAAACGAACCCCCAGATCCCACTAAGGTCTGCTGGGCCCTGCTATGTGCAGGTATGACGCTAGGTAGAAATAGCGGACACAGCAAAGAGGACCAGGCCCTTTTCCTGGAGCTGTTTTTCTGGATGTGAAGAAACAAACAAGAGGCAGACAGTGTGGTTGTGGGCAGTGAAGAGAATCCCGGAGGAGGAGGGTCACTGGCCAAGGAAGGGACACCTGTGGCTGTACCAGAAGGAACGTTCAAGTGAAGATCTTATCACCGAGTGTAAATGCAGGACATACCTGGCTAGCTGGAGAGGCTTGCAGAAGGACTGTGAGAGATGACTGAGTAACAGAAGAGACGGCTGGCATTCTTAACCCTTTGGCCCAGGCAGGGTCAACCCCAGGCCTGATGGAGGAAGGCTCTTGAGTTTACAGGGAGCTGGGGGTTGGGGGGAGAGGCTGACAGGTTCTTTCAGTGTCAAGCTAATGAATACCTTCACAACCCAGAAATTGCCTCAGCTGACCCACACCCTGGCATAGGGGAGGTAGCCTCTGGGCCACTGTGTCAGGACACACAACAAGGTTTCAGTCCCATTCTGGAGACTGGCCCATCTGCCCTTTAATCCCACCATTGGCCAAATGAACCCTTCAAGGCCTCTGTCTTTATTCTGATGCATGCGTGATCTCCTGGGTCTGGGGCTATAGCTGGCCTTGATGGACCACTGGCTGTCCCCATGAACACTGCTGTTGCTCACCCACCCCTACCCTCACAGAGGAGGAGTAGCCAAGAGCTTGTGGCTCCTGTTCCTCCACTGGAAGTGTTGGGCCTCTCCAGCCATGAACCACAAGCTGGGTCTGAGTGTGAAGACAGAACGCTGTGAACCCACCATCTTCCCCTGTTGTCTCCCCTCCACCCCACTTACTTAGAAGAAGCCTAGGGGTGGCAACTTGGATCACCCACCATGGTGGTGCCTGGCACACTCAACTTGAGCTCCCTCGCAAATAATAAAATCCAAAGAG
>AK078296.1|@2@|Mus|musculus|adult|male|olfactory|brain|cDNA,|RIKEN|full-length|enriched|library,|clone:6430579J20|product:unclassifiable,|full|insert|sequence	
GGGCAGGCATCTACATCAGGAGAGGCAGGGTTTTGGTTTTCTGGTGGCAAGCTGGACAACTGTCCTGCTAAAGTAGAGAGCTGATTCAAAGGGTTGTCAACCATGAGTTCTTGGGGGTCCCTTGGCAGGCCACCAGTTGGTGTAGTTTTAGCCATAGCTTCATAGGAGTCAGTCTGAATATTTGGGATTTCGTGTGTAAAATCATTAAGGTAGTCTGGTTTCTGGACCACCATGGAAGGTGGACTTAAGTTGATTAGTGCTCTTCTGCTATACCCCAGATTGCTTGTTTTCTTTTGTAAAACCCCCCACATTTTCTTGCTGCTTAAGGAAGACCTGGTACCTTTAATTGGTACCATTTTATGTTTGCGCCTTCGATGGTGGGACAGGTTACTTCGGTCACTGCAGCGGAAGGAGCACAATTCACATTTGTATGGTTTTTCCCCAGTGTGAGAGCGCATATGGGCTTCCAGGTGGCGCTCGTAAGCAGATGCAAATGGACATAAGTGACACCTGTGAGGCTTCTCGACTGTGTGAGAGAGACATGGAAGAGACTGCAAGAGGAGCTCACTCATAGGACTTTTCATGTTTGTCCACTGCATGTGAGAACTGATACAAAAATAAAATTCTTTGCAGAAATGCATACTTGTATACTAGGTTTGTAAGATCTGTAAAGAAACCCAAGAACTGAAATAAAGCTTAAGAATTCATTAGCAACAACTTGTTTATACTTACAATCTATTTAGTATGAAAATCATTACAGCTTCAACTGGCACTTGGGGAAAAAGTAAAAATATTCCCCACATAATAAGGAGATATAAAGATTTTATCAGCCAGGGAGTAGCAATACAGAGCTCTAATCGCAGCACTTGGGAGGCAGAGGCAAGTGGATCTCTGTGAGTTCAAGGCCAGCCAGGGCTACACACAGAAACCCTGTCTCAAACCACCACCACCCAAAATATTTTTAATCAACTGTATGTTTCAAAGTATATGTTCACAGATCTATCTATGCATAAAAACTTGTTTTCCTCAAGGGAAAAAACACACCCCACCCTGCAAAAGAAAGTTCAAAATCAAAATGAACTCCAGGTTTAAATATGAAATTGCCAGGGCCCAAGGCTTCTCCTCCAGTTTCCTATTCTAGTTCAGAAAGACCAACTTTATTTAAAAGTCAAACTCTTCAAATATGTAAAACTGTCATTTAGAATGTAAGACTGAGAATCACTCCTCTGACAAGGACAGAGCACCTAGCATGTTCCAGATTTCATGCTAGCACTAGGGGGTACAAAGATGGCCTCTGGATGTCCTCAGGAAGCGTTCAGGCCACCATGATGTACTGCAGAAGCACAGACTGTGCCTGGGCTTGGGTGAGGGCAAGGCGTGCTTTGGAAGGTTTCTCCAAAGGGTGGCTAAGAGCGACCTGGGTTAGCCAGTGCACTCTACAGAAGCCTTTCTATTTTCTATAGTAGTGAGCTCCTGAATCTGACAGCAGAAAGAGAAAGATTATGGAGACCAAGCAGGAAAATGGGTAGGGAGGAGGAGCCAGGAGTCTGTTTCCAGTATTTGTATTCCTTTAAGCCACTGCTTTGAAAAAAAAAAAAAAAATGGAGTTACCACCCAACAAACCTTCATGAACCTTGTTGGGAACACTCAGAACTCTGTGGCCTTGCCTCCCACGGCCCCTCCAGCTGTTTCTCCATACCTGTGTGGATCCTGATGTGCTCAATGAGCCTGGCCGTTCCTTTGCTGGCATAGTTGCAGTACCGACACTTGAGCTTCCCATCGAAGGTCCTCTCAAACCCGTCTACTAACATTCCTGAGTTTTCATCCAGGGAAACTTCAACAGACGGGTGATCAAGGCCATTCTGATCGCCATCTGTTCCAGCTATAAACAAAAGCAAAAGAAATCGTGCAGCTCAGAACCGACCCAGTTCAGCATGTCAGACTTCACGTGGCTCCTCTACACACTGAGGGCTTCCTTCCCACGAGTGGGATTCATTAAACAATCTAGATTTCTTGAACTGGGACAATGTTTATACAAAAGTACAATTATGCTCTAAGAACCTTTAAAAAGGACATTTACATATAAAAATTTACCAACTCTCACATGCTTTTGAAGAAAATAGGTCAGGTAGAAAGGAGTAAAGAGGGTTATTCAGGTTAGAGAGATGGCTCAGTGGTTAAGAGCACTGACTGCTCTTCCAGAGGTCCTGAGTTCAATTCCCAGTACCCACATGGTGGCTCACAACTATTTGTCATGGGATCTGATGCACTCTTCTGGTGTGTGTCTGAAGAGAGCAACAGTGTACTCATATAAATAAATAAATCTTTTTTTTATTTTTTGGTTTTTCGAGACAGGGTTTCTCTGTATAGCCCTGGCTGTCCTGGAACTCACTCTGTAGACAAAAAAAAAAAAAATAAATAAATCTT
>AK078359.1|@2@|Mus|musculus|10|days|neonate|cerebellum|cDNA,|RIKEN|full-length|enriched|library,|clone:6530413B20|product:unclassifiable,|full|insert|sequence	
AAGATCATTTCAAGAATGTGTGGTCCTTCCAAAGGGAAGGTTTTTACTACTCAATTTTTTTTCAGAAAGTTTACTTCTTTTAATTCATCTTTTCAGACAGGTGCTTTTTCCAAAGCTTCCACTTGAAACTGCTTATAACAGTCCAAACATTAGCATGAAGTTTCTACTTCTGTTTACTGTCTCCTAAATGTGGAGAGACTATCTGGTGCAAATTGTTACTTTAGTAAAATTTTGAAATGAAAGGACCGTATAGTGCTACCTTCTGCAACTTGGACTTGCAATGCCTGGCAATCTTCTGGAGGATGTTAGACTTACATAGGCTCACATAGCTAGTAAGAAATAGGGGAAAGCCCAAGATCTTTTTCTCATTCCGATCTAACAGGACACAAAGGCTGACTGATGGAATGCCAAAGCAACTACAGCACCCTCAATATCGGGTTCCCTGTGAGTGACCTGGAGCCTCAATCATGTGACCTTAACTCATTACAACTCTGAAAGGTCTATGCATTTAGCTTTGAGATTCAGTTTCATAATGGACCGTAAAATCCCAGTAAGGCAGATGCAGGGCAGTTTTATTTTGTATGATAATTTCCTATTTTTGATACTTGTATTCAAAGAGTTGTCATATATCTTTGGAATTCTGTACAAAAGTTAATGGAAAACTAACAAACCCCTTTTTCCATGTAGGAAACTAAGATGCAGCTGGAATTATGGTAGAACAAAATGGTTTGATGATGGTTTATGTAGTCGTCCTTCCACACAATAATCAAGACCATTCCTGACAAGAGCATAGNCGATATGAATAGTTTAAAAGGACCGCTCTGTTCTCTCACGTTCCAAACAGTTCCTGGAAATGCTCAGAGGTATTCATCTATCTCCTGCACAAGAGATATTTGTACTTTACTAAAGGAAACATTATACTAAATAGTCATACAAAGAACAAATAAAAATCAATGGGTATATTCTACAATACAAATTCTATGAATGTTGGCATCAAGAAAACTATTTTAAAGGGCATTACTCTCTTGGTTCGATTTTGTCTATTTTTAAGATAAGTATTTGAGCCAGTAAGAGATGAACCAGGCTTTTAAGTTTATTAAGTGAAAACTCTAGAACAAAATGATGGGATGCTCAGATTATTTTAGGAAATCAGTTGGAGACAGAAAAAATG
>AK078978.1|@2@|Mus|musculus|adult|male|epididymis|cDNA,|RIKEN|full-length|enriched|library,|clone:9230001C19|product:unclassifiable,|full|insert|sequence	
GGTCAACCGGCCGCGGAGGTCGTTCTACGCAGGCGCAGAGCTGGAGGTCGCGCAGGGAGGATTATCTGGGGTTTTACAGTACAGGTTGGTGTCTTCCTAAAGGTGAAATTAATGTTTTCGGAGGCTGTACCCAGAAAGCGACCCTGCGGGGAGAAGTACGCCAAGCAAAGCTTTCCCAGATGGGAGTTTCTCCTGTCGAAATAAGTTTCTTCCTCCAGACAACGATGACGCACATTCCAAAAATTCCTTATAGCACTAGAAGCTAAGAAATGCATTACTGACCCCACAGCGGTATTGTACATTTAATACAGAGTGCGTATGATTTTGAATTCATTAAGCGTCGGTATGCTGGTAGATGAGTGATGAAGAATTGCAAAGAATAAGATTAAGTAAAATACCTGAAGGATTTGTTATTTTATTGTTGCAAGGTGTAAGCACAGACACTAGGTAGACTTCATCACAGAGTTAGTGCTTTACAAAATAATAAAATAAATAAACAATACTGGCAAACCCCTAGCCATAAAAAAGAAAAAGAAAAGAAAAGAAAGAAGAAACTAGGATTAATAAAATTAAAGATTAAAAATAGTTAAGTGTCAAGTCGACAAGGCTGGCCAGATTGCGAACCTCGGGAATACACCTGCCTCCACATCCCTGGAACTGAGTCTACAAAGGTGCCACCATACCCGAATTTTCTACATGGGCTCTGAGCTGTAACTTCTTTTCTCACGCTTGCAAGGTAGGCTAAGATCAAACCCAGGTCCTTGGCAAGAGCAGCTAATATTCTTAATTTCATTTTAAAAATATTTTGCGTTATTTGCATATTGTTTCCAAGCCCTGTGTGTCTTTACATATTCCTCACAATATGTATGTTTTTTGATGACTAGAATGCAGGGGAGTCACAGGAGACTTCTGATAGCAGGATAGAAGGCAAATTGGCCTCCAGCTCTTTCCCTTAGAACACAGCCAGTAGGCAGTAAGGAGCAGAACAGAGAGACTCTGGCCATGCCCAGATTCTGTCCCACTGCAAGTCCCAGCTAACAGCCACTAATACTCAGTGACTACAGAGATTTAAACCCATGATTTCTGCCAGACCCCTGTTCTGACTGAATGGAGATAGGTTGTCCCTGACCACCTCTGTCTGTATTATACATTCATGTGAAAATGCACACTTCTAACTGGTAGGTTTGGGGTGGCTAACCGCAAAACCTTGATGCTTGACATACTGCCAATAGTTTTGAAGCCCCTTCTATATCCTTCCCCGTTTGCACCTTCCTCCTCCCTTCCCAACTATTACCTAGACTTGATGCTCTTGCTTCTTGACTACATTTTATATGTATATGTACATGTAAATGTACTGTTACACAGATGTAACAGTAAACTAGTTAAATCATATTCTCTATGCTTTATGTACTTATTCAAATCGATGCAGGTTTTCTTTGTTTATATAATCTTAAACTCCATGTGTGTGTGGGGAGCACAAAGGAAAGAGACTGAACTCAGATAGCTGCATTTCCACAGAAAGTGCTCTGACCCTCTAAGCCATCTTGCCATTATTTTGGTTCTTAAAATGCTTATATGATTTTTCTCCCTTCTACTGCTGGAGACTGAACCTAGGGCCTTGTAAATGCTAACCTAAGCACAAGCTCTCCCACTGGGATGCCCTATGACGCAGAGGGCATCCAATCACCAAATAAATAGGTCATTGAAATAAAATACATTGACAGGATACAGAAATTTGTAATGCAAGTCACATTTTAATACAGTTTTAAAAAGACTTCCCAATGTAACTACAAATTTCATCAGGAAAAATATCTCAAAGAAATAACCATTAGGACACTTTTTTTTTTTTGGTGAATCCTTGGCTTATTATCTTGAGATGATAAAGGTATCAAAGGAGCCAACATTTTGACACTGTGATATGACATCGTCATCTACAGATGTGCTGGGATGCAGGTTACACATGCCCTACTGAGACTTTCTGGCGTGAGCATTTTATGCTCTATGCACTATTCCCTGGCAGCTTCTTATAAATAGAACTGTTGACAGGATGAAACAGGAAATAAAGCCCTCCTAGCAAGTTGGTAACATTTGCAAGACTACACTTTTAAACTTTTTGTTACTACTGTTAGTAGTAAAATCCACCACCCCCCATAGAAAAATTCAGCAAAACTTTTTATTAATAATAAAGAATGTAATCTAACTGCAATAAAATCTCTGTGTTTG
>AK080153.1|@2@|Mus|musculus|adult|male|aorta|and|vein|cDNA,|RIKEN|full-length|enriched|library,|clone:A530071H05|product:unclassifiable,|full|insert|sequence	
TTGCATTTTATAAAAATTAGAAATAAAAAAAATCCATTCAAACGTCAAAAAAAAAAAAAAAAAAAAAAAAAAAAAAAAAAAAAAAAAAAAAAAACCTTAAAAAAAAAAAAAAAGAGCTTTGGGATCCAAACTTGGGTCCTCTGCAAGAGCAGCAAGTACTCTTACTCTTGAGTCCTTTCTCCAGCTCCTTTGAAGAAGATGCTCTTGTATTCCATTAAAATTTGCTGGGCTGGAAAAAAGGCTCAGCAGTTAAAGAGCACTTGCTGCTCTGCCAGAGGTCCTGAGTTCAAATTCCCAATACCCACATGGTGTCTCATGACATTCTATATATAAAGGGATCTGATGCTCTCTTCTGGCAATGCAGGTATACATGCAGCAGAGTGCTCATATACATAAAATAAATAAATCAATCATTTATGTATGAATGTTTTGCCTGCCTGTATGTGCAGTACATGCATGCTTGATACCTGTAGAGATCAGAAGGCACTGGAAACCCCTGGAACTGCCATTATGGAGGTGTGAACCATCATGTAGGTAAGGGGAAACTCAGGTCTTCTGCAAGAGCTAGTGCTTTTAACTGTTGCATGTCTCTCCAGCCCTCATGTATCCCAATTCTTAACATTTATTTACTCCTTAGTTGGTTGACTACATTTCTATAAAGCAGATACAAGCAAAATCAAGTTACATTGTGAGAAGTCAGAATCGTAGTTACTTGTGGTAAGGAATGATTAGAGTCTATTAAGGAAACAGTACTGACAGCAGTCAATTTGAGTAGTAGCTTTCAGGTATTGGCTAGGTGTTAATTTAAACTTTATATTTGTTTGGGAACCTGCTTATGGAGTATATTTTAAAACTTAAAAACCTGTTTAAGCAGAGTGTGGCAGTGCACATCTGTAATTCTAGCACTCAGGAACAGAAGCAGGAGAATCAGGATTGAGGCTAGTATGGGCTATATGGTGAGGCCTTGTCATTTCAGAAAACAAAAACAAAAAAAGCATGGTGGTATACACCAGTAATCTCAGCACTTGCACAGCAAGTCTGAGGGACAGACAACCTGACTCAATAAAACAAAACCAGGCTCATATTCCATACCTAAAAATCTAAAATATCAGGAGTTTTAAGATGAAGAATATAAAATATATTTAAAACTGTCAATATGTAGGGTGGTAGTTCCTATAAAACAATCTTTTCATCCCTCTGGAACCAAACTGTCTGAATTCAATCATATCTTTTCTATTTTCTAGCATTAGGGCCTAGGACACATATATACCCATTTCCTCAACTATAAAGAAAAATGGCACCAACTATTGTGAGGTCTCAGAAGAAAGAAACAATGCCTGGAGCACAGCCTAGCAGTAATTACTCAGTGAGCGGTGTGCTAGCTACTACTACTATTCTTTTAGTCTGTCTTTTTAGGTTCATGTCTTTAGGTTCTGATAAGAAGCTCGATTTTTTTTTCCAAGGAAAATTTCTAAAAAATGT
>AK081070.1|@2@|Mus|musculus|10|days|neonate|cerebellum|cDNA,|RIKEN|full-length|enriched|library,|clone:B930080D20|product:unclassifiable,|full|insert|sequence	
TTTTATTTTTATTTTTTATTTTTTTTTCCAAGACAGGGTTTCTCTGTATAGTCCTGGCTGTCCTGGAACTCACTCTGTAGACCAGGCTGACCTCGAACTCAGAAATCCGCCTGCCTCTGCCTCTCAAGTGCTGGGATTAAAGGCGTGTGCCACCATGCCCAGCTCATTTTTATTTTCTTAAGATAGAATATTAGGCCACTGACTAAGACCTTTGTCATTTCTACCATAAATATTTACAAATATAAATGACCCCTAAATACATCTCTTTACTGCATCTCATAAATTCTGATCTATTGAAATTTGATTTCTACTCAGCTAAATACATAATTTATTATGGTTATCTATTTTCTCACATATATCATTAATAATCCTTTTACTTAATTTCTTAAGAAATCTGAAGGTTTTCTAGTTTTCTGTCTGATTTGTAATTTAAAACCACAAGTTTCCATGATGTTAGTTATTATAATAATCTTTCTATTTTATAATTTACAATGGAAATTCACTTTAGTAGATATTCTTACTGTGCCTCTTAATTGTGCTGTTTATTTTATACATATTTAACAGCCATTCCTTTCATGATTGAATTTCATTGGTGTTTTGGTATTTGTGTGTGTGTGTATGAGAGAAATAGAGGAAGTGAAAAAGAGATATTTTTTAACTGCTTTTTTTTTCATCTGGATTGGAAACTTTCTTATTTAATATATTTTTGCGGCATTCTATTGTTTTAAAGATTCATCTTGCTCTACTTGTGTGTAAGGGGTGTTATGGTGACCAGAAGGCGAATTGAATCCTTTAGAGCTGATGTTACGGGTTTTGTGAGCTGCTTGATGTGAGTTCTTGCAGAGATCTAAACACTGACCCTCTGATAGAACCGGTAGTGCTCTTAATGCCTGATCTATCAATCTAGCCCAATTTTTATTTTTATATTGACTTTATATATTTTATTACTCTTGCTAGTGATTATAATCACTCGTTTAGCTTTTAAGAGTTGATTTAATTACTAATATTAACAAAATTCTGATAAAACATAAAGAAGAGTGCTTTCAGTTTATCACTGCCCTTTATTTCTCACCTCTTTCTGTCAGATACATTCCCTCTGTATAGGTGATAAATGCAGAAATGTAATAGTTTAACCGTAACTCATAGTGCTTTGTTGTAAAGGTGACATGATAAGAAAAAGGAGAGACTCATTGAGAGAGTTTTCCGTGAGCCTGCGCATTGTAATTTCTTCTGCTTTTCTTTTCTTCCTTTGAATTTGGGTCACCATCTGGCTGTGTCCTGTATCCTGATAGATTTGCCAGAGTATTTGCACTACAGGTCAACTAACAATGCATTGCCTGGTATGGACTGCATTTTTACCACCACATTTGAAGGGAAATTCTGTTATGTACTGGTCTTGTTATCTCTCAATATTTGAATATGTCATGTCACCCTAGTTTCTTGGCCTCTCTTATTTCATGTAAAACGGTAAACTATTAGGCACACGAGCACTCCTCTGTAACTCTTTTTTTAAAATTTTAAGTGTTTGATTATATATTGTAGTGTGAATATCTTTAGAGTAGTGGTAGTTTGAATCTGTAGAAAGTCTTAGCTATGTAAACACATTTTTGATTTTATGACATTTGATAATATTTTACCTAAGGCTTGGCATGTGGGCTCGGCCTCCTCTCTGTGTATATTATTTCTCTTTACTGAATACTCTTATTGTATGTCATGAAACTCTGTGCATTCTTTTATCATTTTTCTTCTATTTTTTTTGTTGTGCTTAGATATTTTTTCATGATTTTTAAGTTCTTAGACTTTTTCTTTTATCTCAAATAGGCTGTTGAGTCTTTAGTAAAAAACTATTACCTTTTGGTTTTTATCTCTAGAATTTGCCTTGCGTTATTTTCTAAAATATAACTTCTCTGTCCTTGTTGGGAGTCTTTGTGTATGGCTGCATTGTTAGTGTATGTTTTTTCAGCTTTAAAACATACATCCCATTAGTTTTTTAAAATGTATTCAGAAGAAATGCCTTGAAGTTTTAATGGGTATAACAAACATAGTGGAATAATCCAGCAATTCTTAGTGCCCATTTGTAGAGTGACTGTAGATCACAATCTACTGCTTCATTGTAATGTTTTATCTGTACTGCTCTGTTGCAGTCACAAGTAGTGAATGTGTTACCATTAGTCATAAAGCCTAGCTTCTTATATCCTGCTCCTGAGTTCTCTAGGATTGAGCTCTCATCCAATGATTAAACAGAGTTTTTACTCACCTACACCTACAGAGATACTTTCTCTAGTAGACTTGTATTTGAGTAAGGAGTCTACTGGAAGTTTAAGTCACTTTAGGGTCTGTTTCTCATTTGCTTTTCATTGGTGTCTTTCATGTCCTTTCTGCTACAATTAACCTCTTAGTCAATGAAAGCCATAGTCCTGACTTGGACTCCTCACTGACTCTGCACACCCTGTAGAGCACTCAGAGCAGTCATTGGATTTACATAGTAGTTAGCCATCAACACACCTAGTCAGGCCATCACCCCGTATTCCAAACCAAATGATTACCCTAGAATGAAAGCCTAGAGTTCTCTGATCTTCAGGCCTGAATTCCCCTGGCAAAGCCTTCACAGTGACTAGGTTAGGGTGGCTCAGTATTCGACTTACTGGTTCTTCATTAGAGCTGAGAAGAATTCTACATGGATATACCACTCTCCGGGTGTTTTCTACCCTTGCTCAGTGAATGTGCCTCACAACGTTTGGCTGCCACTTTTGATCAACTTTATCTTGAGACTTTTAGTGCATATATTTACTGATCTCTTTTCTTGGCTACAGCAGATGCCAGTAGGCTTTATTTAGCATGGTTCTGAGACATTTATACGCATAGCCTTGGGGAATGCTGCTTGTAAGTTACAGGGTATCTGTTATCAGCCTCTAAACTTGTTAGTAAATTTTGAGAGCTGCATGGCATTGCAAAAGATCCTGCCCTACTTTTGACAGTCACTATGAGCTTACCTATCAGCCTTCTTAGACTTAGAGTCTAGGATCTCATCTCTGTCTGTGAAGTACATTTCAGACCATGTTGCTGAGGTCAGTGGTCAAACGGCATCCTCAATCTAAGTTTCTCTTGAACTCATTGGTTAAACTCAAGATGAGTATTTCATAGGCAGCTTTAGTTCTGAAGTTGTCCTGTGGGTGGAGTGTCTGTAAGTGCCTGGTATAAAGAACAGAGGAAAGAGTCTTAGGAAATGTGCATCATTCTCCTTTAAGATTCGAGAGCTGCAATCCAAGGGCTGTAAAGACCTTCAGCTGGTGATAATTGGATTTGTAAGACAGTGCAACATGTGATAAAAACTCTCCTGTTGGATAGGATCCCAGTTTTCTTCCATCCTTCCTATTAATGTGATAAATGTTGCTGTCTCAGCTGATAGGGCCATGTTGGATAATCAGATTGGAATCAAGTTTGAGTTCCTTAGGCTGGCTCCACATGAAGCTCGTGGGAAGACTTCTG
>AK081403.1|@2@|Mus|musculus|16|days|embryo|head|cDNA,|RIKEN|full-length|enriched|library,|clone:C130014G05|product:unclassifiable,|full|insert|sequence	
AGTAAACAAAGAAAAAGACAAAAAGCCAACGGAGCTGGCAGTGGTGGCACACGCCTTTAATAACAGCACTCATGGGCAGAGGCAGGTGGATTTCTGATTTCGAGGCCAGCCTGGTCTACAGAGTGAGTTCCAGGACAGCCAAGGCTACACAGAGAAACCCTGCCTCGAAAAACAAAACAAAACAAAACAACAACAACAAAGCCAATGGAGGGAAAGAGGATGACCATTCCAAGGCTAACCTGGGCTACAGAGTGAGTTCAAGCCTACCCTGGGTCATTTAATGAGGTATCATCTCACAGTATAAAGCAAAGGGCAGGCAAGATGGCTTACCTGGTAAAGGCGCTTGCCACTAAGCTTGGTAACTTGAAGTCAATCCCTGCACCCCACGTGTTGGAAGGGGAGAACAAACTCCCCCAAATTGCTCTTTGATCTCCACGTAGCCCCATGGCATGTGTCCCTGTCCCTACTAGAGAGATAAATGCAATAATAAATATACTTAGTTTAAAAAATTAAAATAATTTAAATAAATAAAATAACATTTGAAATATATATGTATATATATGTGTGTGTATAGATAGAGATAGATAGATAGATAGATAGATAGATAGATAGATAGATATAGATATAGCTATAAAGAGATGTGGGTACAGTCTGGGTGTAGAGTGCTTAAAGAGCACATGAAAGACCCTAAGTTTAGTTCAGGACCACGAAAGTCAAAATTGCACAAGCAGGCAAAAAAACCTAACTTTCTTTATTCAAGAACTACAATAACAATGGATAATAAATCCCTTTCCACCCAACCCAGCAGCCCAGCATCATGGGTCTGACTGCTCATTCACTGGCAAGGGGTGACATGAAAACTGCCGATCTCCAGCTCTGTTAGATGAGAAAAGTGCTGAACTTCACAGAGCTGCCGTTAGCTTGTATGCATTGGCAGCCCTGGGAGCGGGGTTCAGACGTGGTGCCCTAAGACCTATTTGGTTTAGATTAGACTGTAAATAAGGTTGCAGTTTCTGAGTGGGCTCTAAACTGTGTGCAAAGGTAAAGAGTAGGTGGATTAAGACAAAACAACCAGGCTTGAAAAATGTACCCCCAGAGAATCACAGAATCCACAAATACCCAAGAGCAAAGAGACTGAGAGCTGACTGTACTAGACTTTTATGTGTTTTTAAAATCACCAACAATCCACAGCATTGACGGCTGACCATGTCCTTGTTTGGAGACAGTGGTTTTCCAGTAGACCAGAAAGTCTCCTGTTCATTCTTGGTACAAAAATAGCCAAGCGCTCCATGTGTGGCTGTGCCTTCCTAGATTCTAAACCAGTCAGCGTCCATACACCATTACTCAATGATTGAAGCTTTCCTGCCAACGTTGTCAAAGCCAGGGTGGGAATTTCACTTTTCTGGAGTTCAAAGTGGGATAGGCTTAATTTTATCCACTGTAAGTTCTCAGCACTGGCTGACTCAAACATCTATGCAGGAGCTATGGGGTGGGGTTGGGGGATGGGTTAGCTTAGGAAAGAAGTGACTGGGAGCAAGCAAGTTTTCCTCACCAAGGAGCTATTAAGGATTGGTATTTATAGCATCTGGGCTGACTTGGTCATTTGAGGATCTTCACTCCTATCCTCTGAAGTTTCCAACCAGGTCTAATCCTGAAGGCCATTGCCATTGAACACCATTAGTCCACATTAATGTTATATACTTTACATTTTATATAATGGTGTCCCCTGTGGTGCACCAATGTGGTCCTTGCCACAACCCTGTGAGGTAAAGGCGGTGTCTATCCTGATATGTAGCTGTGGGATATAAAATGAAAGGTGGTAGGTTACTTTTGTGCATGATGGCCATAGAAGGCAAGAGAACTCAACGTTGTTTGCGTTTTGGGCCCTTTGAGAAATCTCATTATAGTCATTCTACTAGGATTACC
>AK082143.1|@2@|Mus|musculus|0|day|neonate|cerebellum|cDNA,|RIKEN|full-length|enriched|library,|clone:C230013H22|product:unclassifiable,|full|insert|sequence	
ATGCTTATGGTTAATTTTGTTCTTGTTTGGTTTGGGTTTGGGTTTCTGTCAGGGTCTTACTGTGTAGCCCTAGCTGACCTGGAACTCATTGTATAGACCAGATTGGCCTTGAGCTTACAGAGATCCACCTGTCTTCTGCTCCTTGAGTGTTGGGATTAAAGGTTTATTACATGGTGCCCAGCAAAATTTTTTAAATTTTTAATTAGCATGCTTCAGAAAAAGTAATAAAGAGGGGCTAGAGGGATGGCTTAGCAGTTAACACTAGAGGACTGCCGCAGACCCTCTGGGTCCCTGTGTCTGCGTGGAATGGGGTCTCTCGATGCGGGTGGGCAAAGCATGGATGAGCGACAAACAGACACACACAGGAGAATTCGTGTGAAATCTGAGTGTAATTTTTAAATCAAGCATCAGACTTTTTATGCAGAGGACAATAAGGAAGTTGGGTGACATATTCGCAAGGTACAATTGAGGTAACTGGAATCTTACATAAAACAGAGGAATGCAAACACAAAAGGTCTAACAGGAACCACCTGGGATAGAATTTATTGATAACAGCTGGGATCAACAAGGGCTCTACCCAAGATTCACTAATCTTAGAAGCCAGGGTCAAGGGCTTCGTGCCCTTGCCATAGTTCCTATTTTAGTCTCTTGTATAGTCCACCTTCCCCTTAGGCCATTGTAAATACGTGTGTATGGGTGTAACTCTGCTACAGTTTTAAGTATCTATTCTGGTTTCTCCTTTGGTCTGAAACTTCCTTCTTCCTTGGTGATGGTAAATTCCCGTGTAAGAGAGTGACTTAGCTTTTACAATCTTACTGAATTCCAAGCCCTTGATCTTGGTCAAGGACATTTCTAGGACTGTTGGAACACTGGTGAAAGGCTTTAGCCATGTCAAAATTCAATTTTAAAAAGCACTTATAATAGGATGATATTAAAAGAGAGCATGTGGGTCCATACACTAGACTAACTCGGGAATGGAGAATTAAGGGAACGCCAGGCTCCAGGAGGAGAAGTTCCTTAAAACTCTTTTGCCTCATGAGTGACTTTTAAGCCTTGTCCAGCTGACTTGACCGAAGAGCGTAACGGAGGACAACCTAGGTTCCGTTTCCATTTGCATAAACACATGTAGGGAAAATACCAATGCTTGTAAAATTAAAATCCATTTAAAAAGAAGCAAGTAATAAAGAGCGAGGCATGTGGTGTATGCCTTATTCCTAGCACTCAGGAGTCAAAGGTCAAGCAAGTCTCAATGAGTTGGAAACCAGACAAGACTACATATCAATATGTTGTCTCAAAACAAACAAAGAAATAATTTCAGTAATACAAGAAGTCAGGCTAGTGTAGTACTGAGATAACTGGATTTCTGTTTTGTTATGTTGTGTCTTTTGAGTAATAGTTTCTCTGTGTAGCCCTGGCTGTTTTGGAACTCACTGTGTAGACCAAGCTGGCCTCGAACTCAGAGATCTGCCTGATGGATGATCCTGAATGCTGGGATTAAAGGCATGTGCCACCACCACCTGGCAGTAATTGGATTTCTTGAGCCCAGGGATTCAAGGGCAACCTGGCAATAAGGCAAGACAAAGTATCAAAAAAAAAAAGTTGTTTGTTTGTTTTTTAACACTCTATCCATACAGTGTTGTTCTTAATTCACGGCTTTACTTT
>AK083508.1|@2@|Mus|musculus|9|days|embryo|whole|body|cDNA,|RIKEN|full-length|enriched|library,|clone:D030037F14|product:unclassifiable,|full|insert|sequence	
GAAAAGTTGAGGCGGGGTGCTGGTGAATGAAGATCCACGAGAGGCGGGCCTGCCCGTAGGTCCTCGTTCGTCCGCATCTGCAGGGCGTGGGCTCGATTTAGAGCTTCACGCTGGTTCGTCTCTCATTAGTTAATGTATTTTGTTTAAGAGCAAGCTGTATGCGCGCAGGCGCCTCGGAAATTTCATCTGATAGTCGGACATGATGGCTACGCCTTCAACCCCAGCCTAGCCCGGTGTACAGCGCAAGTTCCAGGATGGCGAGGGCTAGGCAGAGAAGCCCTGTTTGGAAAAACCAAAGAAGAAAAGGAAAAAAACATGAATCTGCTGTGTTAGGCGTAGAGGTACAAGCCTGTGATCCTAGCGCGCAACTGGCAGAGGCAGAAGCTTGAGTTCTAGCCCGGCCTGGGCATTGCCTAGATCTTCTAAATAAAGTAAAATGAAATATTTGATGTGATAGTGGGGT
>AK084036.1|@2@|Mus|musculus|12|days|embryo|spinal|ganglion|cDNA,|RIKEN|full-length|enriched|library,|clone:D130078H02|product:unclassifiable,|full|insert|sequence	
AACGTGCGTTCAACGTGACAGGCGAGAGGGCGGCCTCTTCATAATTTTCAATCTGTTCCACTTGTCTTTCCCATCTGTCTACCATGTACTTGTACATGTAGTCATGGCTTAGGTGTGGCTTGTGACAGGTGGGCCTCTGGGTTTCCCATGCTCAAGGCAAGGGAAACTGTCTTACTTAACAGTGTGTGTCTAAAAAAATCTGGCTTTTTTGAGAGTGCAGTATTTAAAAAACAAAACTGTACTATCAATTTCTATAAAGTTGTTCGAGAATTTATATGGGTCCCAAATGTCCTTTCTGACTGAAGTCTGCAGTAAAAGCCACTGTCATAATAAGTACTAATTTGTTATTTGCCCTATTTTGCTTTCATTCTTTAAGAACATACAAGTGGGTGCTGAAGAAATGGCTCAGTGGTTAAGAGCACTGACTGCTCTTCCGGAGGTCCTGAGTTCAATTCCCAGCAACCACATGATGGCTCACAACCATCTGTAATGAGATCTGATGCCCTCTTCTGGTGTGTCTGAAGACAGCTACAGTGCACTTACATATAATAAATAACTCTTAAAAAAAAAGAACAAGTAAGAGTTTCTCCATAAGCTGTCTGAATATGTCACAGCAGGTTGAGTATCAGAAGCAAATATGAAAATTCAACCATCTTATTCTGTTGAGCCAGATATTAGGTTTGCAAACAAATCACTTTTTTCACCTCACTGTATCTCTATCCCTGGTTTGTAAAAATTTTAAGCTTGAAAGGATATATTATTACTAAGATAAGTCATACCTATACAGAGATGTTCCAAACCTAGTTGTGACAAAACAATACAGATTATATAGATCAAGAAGTTGACATAGTATAGCAAGGCAATTTGTCTGTTTCTTGGTGAATCAACCTTCATGTGGGAGGTTTGAATGCCCTATTTCATCATGATGATAAGACTCTAACCTAGAATGAATGACCTGAGTAGTAGTGTTTGAAGACCAAGCAAGTTCTGCATGACCAAGCAGAGGGTATAAGACTTGGGACCTAACCTTGTGCCATTTCCACAGCACTGTTAATTGAAATAATTATGAACCCACCTCGAGTCAAGGGAAGGAACATAAACTCATTGTGAAAAGCACTGCAAAGAATTTGCAGCTGTATTTTAACAACTTTCAAAAGAAGTTTGATGAACTAAAATATTGTTTACATTGAGTTATTTACTATGTAAAGCAATAATTATTAAAACAATACTTGTTCATTCTGTCAACATTTTGTGCCATAACCTTGTTGTTACTAAAGTGAGTCTTTTCAGTCCATGGCCATTGCTTTATGACCCTCATTTCATGCTCCCTGCCTGGCTAAGAAATAATTCTTAGATCATCAATATTTACCTCTTTTTTTTTCAGTTCTTGATCTTCCTTCAAGATACTTTTCTTTTTCTTTCTCCATCTCCCCCCACCCCCAAACAGAGTTTCTCTGTATAGCCTTGGCTGTCCTTTAACTTGCTTAGAGATCCACCTGCCTCTGCCTCCCAAGTGCTGGAATAAACGTGTACACTGACATACCTGACAAGATACAGTTTCTTAATTTTCTTATAGTTTAAATATGGTATGCCGAGGTCTTAATTTTTGTCACTCATTTTGCTGCTACTGCTGCTTTGAGCTCCCAGACTCTCTGGTGTTGTATCTTGCTAATTTAAAAAATAAAATAAAATTCAGCTTTTATTAAATAAGACATTCTTCTGTTATTTTCTTATTTTTTCATTTGTTTAATGAAAGCAGGTTTTCACTCATAGTGTTCGCTATCTGGGATCTTTTGTGTTCCCATATAATTGAACATATCTTTTGTTCAGTTATTTTGAAGAATTATGTTGACATTTCTATAGTGATTGCATTGAAATTATAGATTGCCTTTTTGTTGTTGTTGTTTTTTTCAAGATAGGATTTCTCTGTATAGCCTTGGCTGTCCTGGTCTACAGAGTTAGTTCCAGGACAGCCAGGGCTACACAGAGAAACCCTGTCTCGCAAAAGCAAAAACAAAAAAACAAAAAAATAAATTTGGGGGCTGGTGAGATGGCTCAGTGGGTAAGAGCACCCGACTGCTCTTCCGAAGGTCCGGAGTTCAAATCCCAGCAACCACATGGTGGCTCACAACCATCTGTAACAAGATCTGACGCCCTCTTCTGGAGTGTCTGAAGACAGCTACAGTGTACTTACATATAATAAATAAATAAATCTTTAAAATAAATAAATAAATAAATAAATAAATAAATAAATAAATAAATAAATTTGAAGTGGGGGTGAAAACAGAAAGAGTTAGAGGAGAGTTAGGGGAAGGGTGAAATACAGTATTTGTGTTCCAGTTCTCAAAAGAATCAAATTAAAAATAAGCATAAGGACCAGACGTGGTGGCAGGCAGTTTACATGAGTTCCAGACCAGCATGGTCTACATTGGTTTC
>AK084115.1|@2@|Mus|musculus|12|days|embryo|spinal|ganglion|cDNA,|RIKEN|full-length|enriched|library,|clone:D130096A05|product:unclassifiable,|full|insert|sequence	
ATTGCCTCCACCCAGGTGGTCGCCAACCTGTTCATCCTGTCCTCTGATGAGGTTTTTGGTGAGCAGTGCCCACTGCTGGACTGTCAACCTGATGGCAGGAATTCCTTGGCTTCTGATAGCAAATCCCTTCTCTCTGGTTTACAGCTGTTCTTCTCGGCCTGCAAGGCCTTCTTTGCATGTACATTCTGCAAATGTGATTAACTAACCCATCCTTTGTTTTCTACCCTGCTTTTGAAACTCGGCCCTTCTTTTCCTGTCCCAGCGAGTATACTTAAATTCGCTTGGTGGCAGAACCTCCCACATGGAACCAGTTTCCATCCCTGTGTCCCGCTTGAACCATTTTCAGACAGTTGTACTTTGGCTCAGATCGCTAGCCTGGGTCACTCGCAGGAGCCCGGTGGTGTACTATTCCCAAATCATTGAATAGCTTCCAGCCTTTGCCTTTACCCTCTTTATGCCTTCATTTTGATGAGTGTCTGTGAAGGCTTCCACTTCCCTCCATGATTTCAAGTCCCATTATGCCCCTAGCTCCCTCACCTCTTTCCTGTGTACCATGTTTAAAACAATAAATGAATGCTAATGTAATGCTTATACGTCCATGCTTTCCTGAATTGTGATAACTAATGAATACCATCTAATTGAGACAGGAAAGTCATTACAAATCTCAAACTCCATCACTCTTTTAGACTAAGGATTCTTCTAGGGGCAGGTGACACCACCAGTTCAAACTGCCATAAAATGTTTACTTGGTCATTGCAAAATGCCTAGAGTGTCTTGCCGTTTAAGGTACAGCAGCTGGACCTGTCACTAGGACACTAGCCTCTCTTTTCAACTTCTGGCTTCGTATTCAGACTGTTTTTATATGATACCAATCTTTAGAAGGCACTGTTACCTTTGTCCTTGTAAGAAACAGGCCCCCTTTGTCAATACTTGCAGCTCAAATTTCAGAATTGTTCTTACACGAGACAGTTTGAGTCACATGTCAGTTGTCCATGATAATTTTTTTGAGATTTCTAGCTTTAGAGCTAAAATGCACCTCACATGGTAAAACCAAATAAATAACAATAATTCATTGCCACACTCTATCTTTTCAAAAACTGTTGGAATCAGTTTTTATTTTTTCAATTTTTATTATTCCAGAAAGGTGGATAGATACCTTGGATTCCTTAACATTCATCAAGTGATAAGAACAAATGAAATACTGACTTGGAGCAATAAAATGAATCATTTCTGGAATGAACAGCCATGTGCTTAACTTGTTTCGGCCTTCTGTTACTAAAACACTGTTAAGGGACTAAAAAGCTGCTTTGGTAATCCTTGTCAATCAACATGGTAGAAAGATTTCGTGAACTACAGATTACCCATAATGAATTTGAACTTTTGTTATCCTTAGTATTAGCTTTAAGTATGGCCTCTTATTTTGGTGAACTCAAAGGCAGTTTCCTGGGCTGTGCTCTGAATTCCCATCCTCCGTGAGCTTTGAGAGGAGTTAACACCAGCCTCCCCAGCTGTCATGCTCCAGGCAGCCAGCCTGTTGGCCTTGCCTTTGCCCCAGGGAGAACAGCCTGGGAATGAGCGGCAGGTCCAGGAAAGGCAGTATTCTCTCACAGGATTCATTCCCTTTGTTATATCAAAATGCATTCTCCACACCAAACAGGATTTCATCTCTGTAGCATTGGCTCAAAGAGCCAGTCAGTGCTGATCCCTGGAATCTGGTTCATTTCTCCTTAAAGTAAAAGGGAAGGTTCTTTATTCAGAAGAGCGTACATCTAGGGTACTAAAGGCCATTTCCAATCAGCTCCTGAGAGGTAGGTATCCTCCATTGGTCTGTTCCTGAATTACTCCGAAGTAAGAGTCTTTTCAGCTCTCTTCCTGTTGCCTGTTCAGACACAAATCAGATGCAACATTGTTCTTTCCCTGACCAAGGATTAGCTTTCAAAATTAACTTTGTAACTAGACATCAGGTCTTCTGTTTGGTAAAGGCCAGGTTTGTAACATTTTTTATCTTGTTATTAATTTTTTATTTAAAAAGAATACTTGTGATTTGCTCTTGGCTCTCATGTTAATATCAGGTTCTACATTTTCTTAGTCTGAGTTCTGAAAGAAACACTGTTTTCTTAATTTAAAAATTGCAACACAATTTTCAGAATGATTACCTTAGGTATTCTGTAGCATGTGAAGGTAGGAATTTCATATGAAAATTTTCTTCAAATAAATGAGATTTCCTTTAAGGTCACAGGGAAAGATATAATGTGATCCTACAGACCTGCTCTGGAAAGAAAGAAAAAATACACATATATGAATGAAACCTAAAACACCAGATGCTTCCCCCACCCCAAAGAAATAATGAGCTGTTCTTCATAGTTGATTATGGAGACAAACCAAGGTTTAGCCAACTGAGCAGGCACCCAGGGAGTGCCAGCAGTTTGTGAAATCAGGCCTCCGTGCTGCAGTCAGCAGTGTGCACCGTTTCTCACTTTTGCCTCCAGTGAGAAGACTGCTAAGCAGGCTTCTTGAAAAGTGTGGCACCGGCTCTTCTTTCTGCATGTTTACCTTTATCCTATGATCAGAAGGTAGATGAACCCTATACGTACCCTGCACACACATAATTAATAAATGAGAGAACTTCAAACGGATGATTTGAGTGTATATTTCAGATTTAATGTGTTAGAGAGCTGTTTGGTATTGTCATTGTGGGTGGCTGGATTACAGTTTTGGAAGAGCTATCTTGTTTTATTAGCTGGGGGCTTTGGCACATTCCTTCACTGTGTATTCATTTACATGAATATGAAGACTTTCCATGGCTCAGAAGGCTCTCCACTAGGTCTTTGAGATGGCTGCTAACCAGAGAGATTGTTGAACCTTCCATCCCTCAAAAGAGAAATG
>AK084189.1|@2@|Mus|musculus|12|days|embryo|eyeball|cDNA,|RIKEN|full-length|enriched|library,|clone:D230007A02|product:unclassifiable,|full|insert|sequence	
ATGAACACATGCAGACACACATATACACAGAAACAAACAAATACATAAAAATTAAGGAAAATATAACTTTCAAAATTCAACAAATTTATATCGAGTGTTATTAGGACATTTGACTGACTTCAAATGCTCAATAAATTGTGATGATTGTCATCTCAAAAACTAAACCACAGTTACAGAAAAAAAATGTATATTTGACAACAAACCCAGTACATTATTATCCTTGTGCTTGAAGTGCCTGGCAACATACCATAGGTTCTTTAGGTATGCTTTGCTTTGGCCGGTTTTCCAGCATCCTCCTCTCCCAATCTATTTCCCGTCCTGATGCAGAGACTTCTGGTTCTTGGTAAGCCAGCACTCTGCATAATCAGAGGATTTATTGTAATTATAGGGGAAGGACATAACCGTGAACTCCATATGAGTATTCTCAACATCCCTCTCCCAAGCAAAGGCATAAAATAAACAAACATCAATATTGTGACTTTGTTACTTCATTATTTGATTCTCTTCTCTATTTCCCTTCTTTGTTTTTCCCCAGTACTAGGTATTGATAATTGGGCAGTCTAAACACTCTACCACTGAGTTATATTCAAAGCTCCTTGGTTGATTCTTGAATACTTATCTCTGTGATTTTCTGAGTTCTCCAACTTGTCTCAAATTAAAAACTAAAATAATAACAAAAAAAAAACTTAGATCAGTAAACACTCAAGTGAATAAGTTCCAATATGATAGCTCCTTTTCAAGATTTGTGTGTGTGTGTGTGTGTGTGTGTGTGTGTATAAATGCTCAAAAGTACAGGTGCCCACATTATCCGTTGCCAGAGGAGGCAGCTCCCTCTTGACTTGAGAGCTGTTCTATATGAGTGCTGGGAAGTGAACTTGGGTATTATAGAAGAGCAGAATATATTCTGAGCTATGTTTCCAGGCCAATTTGCATTTCAATGAAGTAATTTTGTCAATAAATAAATGTATAGTGTAAATATGTTACAATGGAAGAAATGAAATGTGCTAGATAAAACATTCTTTCTTTAACGAAAGCTCAACATTAGAACAATTCAGTTAAATGAGTTTGTTTCATAAGATTGTCCTTGTGTGGACATATACAACAGACAAAGCATGAATGGATGAGTTATAGTTTAATTCTTCATGTGTGAATTATTTCCAACAGGTTTACTACCAGAATATGTAAGATACAATTTGTAAATGTCAGAGAACATGTTTTCTTATAGCCATGTAAAATCTAGTTATTTGAAGACACACCGAAACAGATGCTGTGTTGCATATAAATTATTGGTCAGGAGTATCTGACAAATTAAATTTTCCACTTCATGAAGCAGGCAGACATACTCTTTGCTGCTGATGACACACAATCCCTGTGCACTAGAACTCAACACACTTGTGATACAGTAGCGGAGACTAGACACGTGACTAGAAAGATGATAAAGATTGAGAACAGAGATCTAAGAAACAAAAACAAGATTCTGATATCTTTTTTGATAACTTCTCTCTACACATATGCAATCATTTGCATATGCAAGCATGCATACAGGAACACACACACATATACAGAAATGTGAATTTTCACCATAGACCCTAACTTTACTTCTCAGAGAAAGACCACTGTCTCCCAAGGAAAATAAGCGACCGATAGCAGCACACAGTTGCATCGACCACATTTGTCACCATAAAAATATTTAGTTAGCTTATGAAGTACTCCATTTAAAATGTTTTATTCTTTAAATCATAAATAAAAATTAATGGTATATTACTTATCTTGAAATGTTTAAAATGTTTTAAGTTTTTAATTTTTATCAGTATTTACATGCCAAAAACTAATCAATAGCAAAGATATAATATCAAAAATAGAATATTTCTAAAATGTCCCTCCAAATTTATTCATAAGAACTCTGAAATTAGAGACAGTAGAGACATGATGATTCTTGACTTCTGAAGTTCTTTGAGGTAGAAACAATTATGCCCTACTAAATAGTCAGACTTAGTGCAGTTAAAGATCCAGATCTCAAATTCCATGATTATCTAATTAGCTACTTCTTGTACTCCTGATTTGATTTTTATGGTACTGTGACAACCTCTATTCCTAATGCATGTTCCTCAATATTCAGGTAGCATACTGACTAGACACAACCCTTTCTTACTCTGTGCTTTAATTTAACCATGATGGAGATCGG
>AK084363.1|@2@|Mus|musculus|12|days|embryo|eyeball|cDNA,|RIKEN|full-length|enriched|library,|clone:D230032A16|product:unclassifiable,|full|insert|sequence	
GAGAAGAAAAAAAAAAAGCAAACCAAAAGTACCAAAATTGAAAAAGAGAAAAAAAAAGATTTCCCACTTACCACCATTCGGCGAACCATTCAGCATGCCTGTAGGATCAAGAGAATAAATCCTCAAACATTGCTCACTGTGTTTGTGTGCTCATTTTTATGAATATATTAAAATCCTTAGCCTAATAGTTATATTTTTTTTGCTTTAGGCTAACATATCACTGTTTTATACTTAATAGTGACAGTGGAAAGCAGCTAGATTTTAAAAACCTACTACCTCATACCTTAGTTTACTGGTTCCATGAGAGGTGTGGGTTAAGATTGCTATGTTAAAGTCAAGCCTCACCTAAGGAGGGAAGGAGCCCACACTAGCTCAGTAGATCTCCAGGGCCCTTTCTTAGGTATAGAGAATAGATTTCACAGGCAGGATCTTTCTTAGGTGAAGGCTTGTGTATTGTCATTAAAAATAGTCACATTTGCATCAAAGGATTAAAAAATTGTATCAGGCCAAGCCTACTTGGCTTTGGTTCAAAATTTCTTTTCAAAATAACTGTTGGTTTTTTTTGTTTTTTTGTTTTTGTTTTTTTTCGGTGGTGGTGGTGGTGGTTTGGCTTGGGTTTTTAAATGAATATAAAAGAAACATTTTAACTAAAAGGCCTTCCTGTGCAGCCCTCGAGATTCTCTTTCTTCCCTCATAAATTAAGGCAGGGAGTTTTGGGCCCCTTCAATCAATGTCAGACACCCCGGGTCTACAAACTCATGTTCTCACCATTCAGTCCTGATGAAGCCCAGGCAGTGGGTACCTGCAGTCAGATTGCATGGGGTTCTCCCAAGGTGCCTTGCCCTGATGACCTCAGAGCAAACCCCACACTGCTCAGCATCATTTGGAAGTCTTCTTGCAGTCTGGAACCTCTGCCCTGTAGACCTCACCCCCTGGCTTCTCGGTCCTACAGCTGCTTTTCCAGGCGCGTATCCTAAACCTTACTCCAGATCCTTGACTCTGGGTTCTGGTGACCCAGTGTCCCTGAAATACCCAGCTCATCTTCTTGTCCATACTTAAAGGTCCAGGGTAGAAGGTGCCACCTCCATGAAGCATCTGATTGTGTCCCTTTCAACTAGGAGGGCCTTGCTCTCCTGTGCAATGCTATTGGATCTTCATTGTTTCTTCATACATTTTAAGATGGTTTTTTCAAAATCTTGTGCATGTTTTGAGTGTCTGTGAGGTTATGTGCACGTGTGTGGGTATGTATATGCATGTGTGTAAGTATGTGAATATTAGTATGTGTTTGTGTGTGTGTATGTACAGGAACATGTTATACGTGCATGTGTGTGTGTGTGTGTGTTGGTACCTGAAGAGGCCAGAGGTGTTGGGACCTCCTAGAAATGAAGTTATAGGCAATAGTGAGCCACCCAGAGTGGGTGCTGGGAACTGAACTCAGATCCTCCACAAAAGCAATAAGCACTCTTATCCTCTGAGATGTATGAGTTAGGTGTCTCTATGTTAATTTTTTTTATTGTGAATCCCTTTGAGGATAGGGAGCAAGTGTTAATCTTGTTATCCACAGGTTTTTTTATACTGCACGCCATGGTCCAGGTTATTCTCCAGATGTTTGTTTAATGGAATAGGTCAGGAATTTTCAACTTTAGGAGTAAAAGGTACGAATACCAGATACCCGTCCATATTTAAACGAGAACTCTTAAAAAAAAAAGTATAGATTTGTGCTGAATCATAAAGCTAAGATTGGGTTTAGAAACTTTCACGCCATGAGACAATATTCATGACGTTGACGTTACACCATCAGTTTTGAGTATGTGCTCCATGCCAGAGCTGCTCTCTACCCCATCCACATGAGGCCATGTCATCCTCAAGGCAAGTCAGTGCTGGCCTCAGCACCTGCCCTCGGCAGTGGATGAGGGAACTGAGGCACAGAGAGAAAGTCAAGAAGTGGGAAACCACAGCTGGCCCGTAGATGAGCTATCAGTAGGACCGAGGCTCAGCTCTCACTGCTGGCTGATCCCTGCCTTTGCTCTCATCACCACTGGTACCCGGGAGATGCTGGAGGAGATTCAGGACAGCGGCTCTATCATTAGAAATGATTCACAGGGAGGCGTGTGATGATAAACAAGACGCTCTGGGAAAGTGTGACCGTGAGAGCTGTTACAGTGTGGGTGGACAAGAAGCCGGGGGAGGAGACGGAAGAAGTTGGGGAGTGTTGTAGCTGAGGAGGGGCGTTAACTAAATAGTGGCTTTATAATGTGGAGTAGGTTTGTAGGACGTATATTCATGACTTTTGCTTAGGCATTGTCAGAAATCCACCTGCCTCTGCCTCCCAAGTGCTGGGATTAAAAGCGTGCGCCACCACGCCCGGCTTGTCTTCATTTTTTTTTAAAGAATTATTTATTTTATGTATATGAGCTGACTTCACATGCACCAGAGGGTGTCAGATCTCATTCAGGATGGTTGTGAGCCACCATGTGGTTGCTGGGATTTGAATTCAGGACCTTCGGAAGAGCAGTCAGTGCTCTTAACCACTGAGCCATCTCTCCAGCCCCATATCTTCATTTTACGTCAAGAAAACAAAACAAAACAACAGCAACAAAACTGAGGTCTAGAACCAAGTCATCTATCTGTGTTATGAGCATCCTTTTGGTCCATCCTTAAATATAAGCTAGTGACACCTCACAAAGTCACCTCACTCACCTCTGAAGCTTCCTGATCTTTGACTGTTTATGTGTGGTCATTAGAAACAAGCACACTGCCCATGGATGACGCAAGAAGTAGAATCGGTAGGCTAGGACGTTCACTGCTGGCTAATGAGTGAACTTTGTACATGCTTTGTGTCAAATCCCCACTACAAAACTGAGGGGCTTGTGATAATGCTCCCATGTTTCCCATGAAGGACCTGTGGCACAGAGAGGTTACTTGGTTGTCTGTAGAGATGCAGTTCAGCGAGCGGGAAAGCTTGGTTTCGGGGACAAGTGTCTGCCTCTGGAGACAGGTCCCCACCTACCCTTAAGCTAATGCTCTGCACGAAGGGCCTTGCGAGGACTTCCAGTAAACTTCTTTGAGCACTGAGAATGACCACTGTGCTTTGGGATAATGTACATGGCTAGCCTTCAGGGATGGCTTAAATAGGAGATGCTAAGAATGTTTGAAGACTATCATCTGATCCACTCCACACATAACCATGTCATTGCCCCGTATGGCTTTGAAAATTCCTCGGGGAACATTTGTTGCTTGGTTATTTCACATATCACTTTTCTTTTGCATATTATTATTTTTTTATTTTGGTTTTTGTTTTTTTTTTTTCCAGGACAGCCAGGTCTATACAAAGAAACCCAGTCTTGAAAGAAAAACACAGTTCTGTTTGCCATACAATTAAAAAGACTTGGCTTCTGTCATATACACTTTATTTATTTATTTATTTATTTATTTCATGTATATGAGTACACTGCAGCTGTCTTCAGACACACCGGAAGAAGGTACCAGATCACATTACAGATGGTTGTGAGCCACCATGTCGGTGCTGGGAATTGAACTCAGGACCTCTGGGAGAGCAGTCAGTGCTCTTAACTGCTGAGCCATATTCCCAGCCCCTGTTAGGTACACTTTTTAAAATAACTAACTTACTACG
>AK084755.1|@2@|Mus|musculus|13|days|embryo|heart|cDNA,|RIKEN|full-length|enriched|library,|clone:D330039A05|product:similar|to|REVERSE|TRANSCRIPTASE|(FRAGMENT)|[Peromyscus|maniculatus],|full|insert|sequence	
ACTGATTTCCAAAGTGGTTGTACAAGCTTGCAATCCCACCAACAATGGAGGAGTGTTCCTTTTTCTCAACATCCTTGCCAGCATCTGCTGTCACCTGAATTTTTGATCTTAGCCATTCTGACTGGTATGAGGTGGAATCTCAGGGTTATTTTGATTTGCATTTCCCTGATGATTAAGGATGTTGAAAATTTTTTCAGGTGCTTCTTTGCCATTCAGTATTCCTCAGGTGAGAATTCTTTGTTCAGTTCTGAGTCCCATTTTTTAATGGGGTTATTTGATTTTCTGGAGTCCACCTTCTTGTGTTCTTTATATATATTGGATATTAGTCCCCTATCTGATTTAGGATAGGTAAAGATCCTTTCCCAATCTGTTGGTGGTCTAACTAAGGAAGTGAAAGATCTGTATGATAAAAACTTCAAGTCTCTGAAGAAAGAAATTAAAGAAGATCTCAGAAGATGGAAAGATCTCCCATGCTCATGGATTGGCAGGATCAACATTGTAAAAATGGCTATCTTACCAAAAGTAATCTACAGATTCAATGCAATCCCCATCAAAATTCCAACTCAATTCTTCAAGAAATTAGAAAGAGCAATCTGTAAATTCATCTGGAATAGCAAAAAACCTATGATAGCAAAAACTCTTCTCAAGGATAAAAGAACCTCTGGTGGAATCACCATGCCTGACCTAAAGCTTTACTACAGAGCAATTTGAGATAAAAACTGCATGGTACTGGTACAGTGACAGACAAGTAGACCAATGGAATAGAATTGAAGACCCAGAAATGAACCCTCATACCTATGGTCACTTGATCTTTGAGCAAGGGAACTAAAACCATCCAGTGGAAGAAAGACAGCATTTTCAACAAATGGTGCTGGCACAACTGGTGTTTATCATGTAGAAGAATTCGAATCGATCCATTCCTATCTCCTTGTACTAAGGTCCAATTTAAGTGGATCAAGGAACTTCACATAAAACCAGAGACCCTGAAACTTATAGAGGAGAAAGTGGGGAAAAGCCTCAAAGATATGGGCATAGGGGAAAAATTCCTGAATAGAACAGCCATGGCTTGTCCTGTAAGATTGAGAATTGATAAATGGGACCTCATAAAGTTGCCAATCTTCTCCAAGGCCAAAGACACACTCAATAAGGCATGTGTCCTTCTTACCAGTTGGACATTTTCTGGATATATGCCCAGCAGAGCTATTGTGAGATCCTCTGGTCTTAATGTTTTGTATTTTCTACTTTTATCCAGACAAACAAGGTACCACTCTAGATATAGAGAGAAATATCACCCTCCTCCCCCAAGAAGCAAGTAATCTTTTGTTTAGAATATGTTCAAAGAGATGTGGATTTTTTCTAACACTTTAACATTATTTTTAATAGCTGATAAGAGATTTTTTTTAATTTTATTTTTCCAAGCATACATAAAATTTGTAAAGCGATTTTCAGATAGTGCTTTCAACTCAGAGAACTGGCTACATGCATTGTCACTTATTTTAGTATAACAAGTGTCACTATGTATTAAGAGAGAGTTATCAAATTGAGAGCTCTTTGTCTTTGAATATTTTCCCTATAACAGCAACAACAACAACAAAGCACATAAGCATACAGCTACCTCCTGTAAGGGAAATCCAATCTTTTATATTTTAACACACACACACACACAATTTCTTTTGTAGAAAAGGAATAAATTAGGTTTACAGAAATATAGTCCAATAGAAACAATAATAATAGTAGGCTTTAGCTCAAGTGTGACCTCATTCGAACTCAATTTTTTTAAATTTTACTTTGCAATAATGTAATGGGAGGAAGTTTCTGAATGTAATATGTGTAACAGAGGCATGTAACTCATATTTTTGGTTTTGGGTTACAAGTGCCTTTACCTGTTGAGCCATCTGGTAAACCAAGGTGCCTTCATACAAGACGATTAAACTGAG
>AK085609.1|@2@|Mus|musculus|0|day|neonate|kidney|cDNA,|RIKEN|full-length|enriched|library,|clone:D630046H12|product:unclassifiable,|full|insert|sequence	
GATCTCAAAGAAGCAGGCTTCACTAGGTTTCACGCGGGTGAATGTTAAGACATGGTCTCTGAGAAGCAGCTCATCTCTAATGGCTGTGGGGTCAAATACATCCCCCATTCGTGGTCTCCTAGACAAGAGTCAGGCCCTGCATTCCTGATGTTCCACGTGTTCTCCTGAACCCTGCCAAATCACGAAGATCACACAGCCACAAGGAGGGCTGGATCAAGAGAGAGGCTGTTTGTGTTCTGTGCAGCGCTGGGGACATCAGGGAGGCTACGCACGATGCTTGGAGCCCGGTGAACCCTTGATGGCAGGTATAGAGAGACATGGCTGGCACCACGCTGCTTCATGCTGAACTTTGGTTTGCTCTGGTCTGATCATTCCTCACTATGTCCCCATTCCTCCTTGTGAAGAGGAATATTCATTATGTGCTATTGTGTACTAAAAGCTTGTAACTTTTATTATTATTATTATTATTATTATTATTACATAGGAGAAACTCTAGACTTTTGAAAAGTGTTGGGACTCTTACAGACTATAGGGACGTTTAGTGACAGGTGGAATTCATCTTATAAAATGGCTTTGCGATTATAGGGACAAAAGATGGGAAGTTTTGGCTTACAAGTAATGCATCTGGGTGTCATAGTGTCAAGGGCTGGACTTGTAATGGCTGACACTGAACTTGACGAGGTCTAGAATCCCTTAGGGGCGAATCTCTGAACATGTTCATAAGAGAGTTTTTAGATTGGATTAACTGGGGTGGTTTGAATGAAAAATATCCCCCCCTAGGACTAGGTGTTAGAATACTCGGTCTCCAGTTGCAGGTGCTGTTTGCAGTGGATTAGGAGGTGTGGCCTTGGTAGAGGAAATATGTCACGGCTGGGGATGAGACAGGCTTTGATGTTTAAAAGCCACTCTCCCTTCCCAGTTCTCTCCTTACCCCCTTCTGATTGCAGTGAGGTGAGTCCTTGGTTCTCAGCTTTCAACTCTGGCTGCCAAGACTGCTGCCTGCTGCCATACTGTCTCCACCATTATGGACCCTAAACCTCTGGAACCATAAGCCTCAATAAATCCTTCCTTCTAAAAGTT
>AK085978.1|@2@|Mus|musculus|16|days|neonate|heart|cDNA,|RIKEN|full-length|enriched|library,|clone:D830037C19|product:unclassifiable,|full|insert|sequence	
GGATCTCGGAGCTTCCTGGCCAAAGGCACAGCACGCATGGCTGAACTCTATTAATTCTAGCTGGAAAACCCTGCAAGGATACAGGATGCTGGTCCTGTGTGGAAGGTGCCTGGTGGCTGAAGGTACAGCCCCATAGGAAAATCACAAAGTCCTCATGTTAGAACCTACATAAAATAGAAAGTTAAAAAGAGGAGGAGCCTGTTCCTGACTTCTTGAGGCTACCAGGAGAGTATAGCTTTGAGACTGTACCCTGGACTGTCTTCAACCCGCCCCCTACCCCTGGATTCCATGAATGCTTCAAGAAGTACTTCACCTTGAGATGATGGGAGCTTATGACTTCAGATTTCTCTCAGCCCAGAAATGCTGCCATCCCTTCTGCTGTGAGCACCCTTGAGATTTGCTAAAAACTGAAATGGAAGTAGCTCTGTGTGAAGAACATCTCTAATGGGATTTGTTGTCATACAGAAAAATCTCACAATATTTGAGATGGTCTCTTGCCTTTTTGGATTTTGAATTTGACGCCTGTGACATCAGTGATGTAAAGAAAACAGTATGACATTATGTTTAGATTTTACTGATGTATAACTTATAATTAGCTGAGATAAAGTAGATGTACAAGTTGTTTGTGATGCCTTCTGGAAATCATGAAGGTTTGGTACAGCTGCAGAACACAACTGCCAAAGATATCAGCAACCCACTCTCAAGCAAGCTTCAATTTATTAAAAACAAATCTTTAAATATAGTATAAGAATATTCAACAGCCATCTCTTTGTGGCCATCAAGAATGTGCCTACTTCCTGTATGTTTCTATAATGTTTTTTCTATCTGTGTTCCTTCCCTCATAATTGTAGCGAATACAGTTGTTATTGCATGGCTCTGG
>AK086030.1|@2@|Mus|musculus|16|days|neonate|heart|cDNA,|RIKEN|full-length|enriched|library,|clone:D830046E15|product:unclassifiable,|full|insert|sequence	
GAAGCTCTGCACAAAAGGGGGAGTTAGACAAACTGCTTAAAGTCGGTGGGCAGTGAAAAGAAGCTGGAAGCGAGCAGACCCAGACCTCATTGTCTCTCACATGTACCCAGTACCACAACCCCACAGAACATTTCTGTGGGCATGGCACCCTGGAAGAAGAAAACTTGACTTAAAATGTAGTCGATTTGGTTATTTTGTGGCATTAGGGATCTGGAGCTCCATCCCACAAGATCTCCATATAAGCAGACACCACACACAGCCCAGTGGATGTGGTTCCGAAGGAAATACTTTCCTTCATTTTTAAAAAATACTCATTCTGAGATTCACACAGAGCAGTTAATTCTCCGTGACCGGGTGTAGCTCATGTAAGACACTGATGGAGCTGGACACTGAGACAGAAAGCAAAACCAAGCCAACTCCAAAAGATCCAAAAGCATGCATGGTAAATTCTCTGACCACTGTATCAGTCCAGACGGAGCAAACCCCGAAGGACCCAAGCCTCTGTGTATTTACAGATTCAGCAGCTTGGTAAATAATCTGGAAGTCAAAATGGGAGATCACAGCAGAGCTCAGGAGCTGCTTTCAAATGAGTGACAGGGGAGTAACATTGAAGAGAAAAAAGCAGACATATGACCAGCGAAGCTTGGAAATCTTGCCACGGTGGATTGTTTTAAGGTTTAAAAGTAGTTAACCACACAATGAGGCCATGAAGATAGATGTTCAAACCCCGTTACAGTATGTTCCATGGAAGACTTGGGAAACTGCAGTGCCTGAAGACGGCAAGCATGCTGCCATTGGCTCAAGTCAATACAATAAGAGGACACCAGAGATTTAACCCAGAACTGCAAATCAGGCTCCTGGCCATTGCAAATGCAAGGACAATATTGTCTGCAGAGCTAGCAAGGGCATCTCATGCTCCTGAGGGATTTGTCTACAGAACGACCTGTGTATGTAGACATTCTGAGATATTTTGAGCATCGGAGATGGCATTGATGAAATGCAAGCAACTATTTCAAGATATGTTTAAATGAATGAGAAGTCACCCGTGGTAGTTGTACTATAAATAGAAGATTTGTATCCTCTGAAATATGAGTTTATCACAAAAGAAGCAAGTAAACTTCATGGGAATCC
>AK086690.1|@2@|Mus|musculus|15|days|embryo|head|cDNA,|RIKEN|full-length|enriched|library,|clone:D930046A01|product:unclassifiable,|full|insert|sequence	
GCATTCAGCTTGTAGAAAGTGCACACAAAGCAACTTTATATTCTTTCTTTTTTTTTTTAAACATTGCAATGATACATAGGTGAGAAAAGTGGCTCAAGGGAAAGGGAATTAATATCTGGGCTGGAGCCATTGTATGTGGAGAAGATCAGCTTTTTGAAAGATGTTTCATTTTTCCTACCGATGTCCTTGGTTGTCAAATGCTGAACATTAGAAACACATCCAAACTAAAATTGGCCTGTGGGAAAGACAGCAGTCAAGGTTACAGACACATCAGAAAACAGTGAGTTATCCCACCCAGCCGCATCACCTATGATGCTACCAAGTGAGGCAAGCGCCCGTGTTGCCAGCTGGGCCATCTGTTCCCGCTGCAGCTCTCCTGGTCAGTGTGGGGCAGGAGACACCTGTCACATGCATTCGCATGTTGCAGAAAGCATAGTTGTTGGTGTTTGGCAGGTCAGACCCTTCTCCAAATCAGAATGAGACAAGTGCTTTGGCACTGGATGGCTGCATATGGTACAGCATCCTTCCAGGGTGCAGTAGCAGTGTGGTTGGGCTCCTTTACTGTGGTGGACAATCTCAGTGACCCTTGATGAAACATCAGACCATAAAGAACTAAGCGGTGCTCTCCCCACCTATACTAACAGTTGGCGCTGCCTGATGTGTTAAACATGAGCAAAAGGGATAGTAACAATATCACTGGAGGTAGCTAATAGTGACATGTCTATTTACCTGTTTTTAGGTACTCGTGTGTGTTGTCTCTATCCTATAAATCATACTTCAAAAGAGAAACCATCTATGGAAATTAAAACTAGAATTATTTGAGTGACTTACTCCATATCTCACAGGCAGTAAACTAACATCAGATTTATAGCTCTTAATCTCATGATCCCAAGAGCACCATCTTGTCTTTGAAAAGGATGTGGCTGATGGCATTTTGTACATTTTTTAAATTCAAGGTTATTAAGACAGTATTAGATGCAGTACTAGTGAACGTTAAGATCTCAGCCTCAGGTGTATTTTGTTATTAAAAGCCTGCATTTCATCTGGATTTCAAATCTAGTGTTTG
>AK087613.1|@2@|Mus|musculus|2|days|pregnant|adult|female|oviduct|cDNA,|RIKEN|full-length|enriched|library,|clone:E230025C14|product:unclassifiable,|full|insert|sequence	
AGGCAGAGAACATAACATATCACTGTTATAATTTTCTATTTTGTTTTTAGCTATGTTAGTCTCCTACTGATTTACTTCATATGTTAAGCTTTTTCATAGCTATAAGAATAGGAAAAGCATGGTATGTAGAAGGTTCAACATTACCATAGTCTCAGTAGCAGCTGAATACCTCAGAACAAAGAAGGGCTGACTACTGGATAACACCTGGGATGTGGTAGATAATTCTGCAACGTGTCCTAAATGCAGTTATCTCTGCATAGGAGGGATTGGAATAGAAATCAATATGGCACTGGAATGAAAGACAGTAAGGTGAATGGAGCAACCTATATTTAATCATCTAATTTGTAACTTGCCAATAAAATCTTCTGAGGTTGTGTGGAAATACATAAAGTATTCAATTTGAGTATTTCAGTTTAACTTCAAGAATTTTTTTTTATCTTAAAATGCTAGAGAGGTAACAAATTAATTCAGTCGCTCTGATGTTTACATTTTAGTCTAAATTGTTTTGAGTTTCTTTTGGCTTTTCTATATTAAAAGTACAGAATCTGGGTAAACTGTTGTTAGGATAGCTTTACTAATTGATTGGAACTGGAAATTTCCATAAGGAATTTGTTAGTTTCCTCTCTGTGAAAAGTATTGCCTATTGTGAGAATTAAGTCAGATAATGCATTGAAAATATTTACTATCAAAGCTAACACACTAGATACTGGAAAAATTTAGCTATAATTCCCCCCCTCTGTATTGAATATATATTTCATTTTTATCTTCTTACAAAGATAACACCAATATCTAATTTTAAAATGATGTGTGTACTATGTGTGTGTGCCTCTCCATCTGCTAGTGTGCACACATCACAGCATGCCTGTCGAGGTCATAGGTCATCCATGGCTGCCAGCCACCTTCCGCCTTGTTTGAGTGCTACCTCACCCAGCTTCCCGTGGGCTCTAAGGCATCAAGCTCAGATCCTCGTGCTTGTAATATGAACACCTTACCCACTAATTTTCCCCAGCCCCCTAAGAAGTTATTTAAAAACCGGGAGACTGGCAGCTTCCATTATCTTAATTTCTGAGTCTATGAGATTGGTGTAAATGCAAAAGACTGCAACGAGGTGCTCTAGCCTCTGTCAGCGCTTAGCTCTCTTCCCAGCTGCCCTTCAAGGCTTGCTTAAGATGGCACAGCATGGCAAGCAGTAAGGACTGGAGAGGACTTTGCAATTCATCCCATCATTTTCTAGATACCTCTCCCAGTGTCACAGGGAAGCAGAGACATGACTAGCTCAGAGCTTGCTGCTTATCCACCCATCCATCCATCCATCCATCCATCCACTCTGACAGGTGATCCCGCTCCTGATTAATTTATAATGTTGCCTTCTTCTGCTATGCGCTAGATGTCTCATGATGTCACACAGGCAGAAGCCCACTCTGGGGCCTACAGCAGGCACTTGACAATGGCTCCATCAGTCCTCTGATGTGCCTAAGTGAACACTGAGCAGTGGAGATTGGAAACTAACACAATTTTTCTTCTTTTTGCTTTTGAGACAGGGTTTCCTGTAGGACAGCCTAGCCTGTAACCCTATGTAGTTACATAGGAATCTTCCATTCCTCTTCGTTCTACCTCTGAGTCCTGAGTGCTGGGACTTAAGGCCTGTGCCCTAAATGCCTAGGTCTCTGCTATGCACTTGTCTTCTTGTGGTGAGAGTGTTGTCTTACATCTGTGTACACTAGTACCTCCCATGTGGAAGTTTTCTGCTACACTCATGGAACACAAAGGGTCGTGTGGGAATCACTGGCCTCTAGAGAATACCTAGGCTATGGTGGGGTGCTGCTTACTGGCTTGCTCCTCATGGCTTTCTCAGCTTTATTTCTTATAGAACCCAGGACCAACAAGCAGAGGGGTGGCCCCACCCACAATGTGCTGGGCCCTCCCCCATCAATCACTGATTAAGAAAATGGCCTACGGCTGGATCTTATGGAGGCATTTTCTCAAATGAGGGTCCCTCTTTTCAGATGACTCTAGCTTGTGTCAAGTTGACATAAAACTACTCAAGACACACACCATCCACAAGAAGCATTGTACCCAGAGGTTAATTTTTAAGGACAGACCCAGTGTTCAATTAGAACCTGGGACACAGCTCTTGAGAAAAGGAACAGCACAAATGGCTCATCGTGTGATTGACAAGGGGGGCGGCAGCTGAATTGCGTCAGTAGTCAGGGCTGTCTGCGGCGACCTTTCTTGGGCTTGAACATGCACAGCCAAGCTCTGGGGAAAGAGTCAGAAGTAGATGTAATGGGAGAGTTGATTGGATGTGAGCAGCCAAGGTCAAAGGGTCTGCTCACAAAGGGGGACGGTCGTGTTATTTGCCTGTCACAGAACCGTGTAGACAAACCACAGTGAGTCAGCCACGCGAGGAGTTCTCTACCCCCTGACCAATTCTGCTCCATTCCACAAGAGTTAGACAGCCCAGTCCCTCTATTTTTGAATCACTCCTGTCTGCTTGTGTGATGGTGGGGGTTCCCGCTGGGCCATCATTGGGGCTTACATCCAGTGTTGGGGGCGCAGTGCTATCAGGACTTCCCAGTTAAATGGATCCTTCGGAAGGAGGAGATTTATACAAAACTCAGGGTTGTGAGGAGCTAGTGTACCGGGAATCATTTTACAAACGCATCTTAAACTCAAAGCTTCTTGTAAAGAAAACAATAGAACTTAGTTCTGCATTCAACCCTTTCCTCGGGCTCAAATACTCACATAGAAATAATTCACACGCTGTGTCCTTGTCTCTTTACATTTTCTCCTGATACAATAGAACGCTTTTCTAGCCCCCAGGTCACCATCGTATATTTGGGGACAGATTTATCGTTTAATAAAACCCTTGGGCATCTGGAAGACTTGTTTCAAAACTGGATAGG
>AK089590.1|@2@|Mus|musculus|activated|spleen|cDNA,|RIKEN|full-length|enriched|library,|clone:F830003M21|product:unclassifiable,|full|insert|sequence	
TGCTTGGCTGGTACAAGGTAATTGTTCCAGAGCAGGTATGGCTCTATAAATCTGAATCAACTGCTAGGCTAGGGTTTTACATGTGATGAAAGCATGCTAGCTTTCAATTGGGATTGCTAGAGGACTAGTCTCTCTCTCTCTCTCTCTCTCTCTCTCTCTCTCTCTCACACACACACACACACACACACACATTCTGTGGGGTTAGCCTTTCCAGGAACTCACCTGATGCCAATCCAAGGAAGACTCCTTATCTCGAGAGGGGAATGGGGAGCCTGTGTGATGAGAGAGGGGCAGGGCAGCAAACTCACCTGTTTACTCAAAGGATGAGAGTCAAGTGCTCAAGTGGTGGCGAGTGATTATCAAGAAACAATCTTCTATGTAGTTCAGCCTTGCACTTAAGATTGATCTCCTGCCTCAGCCTACCAAGAACTGGTATTACAAGTGTATTTTACATTTATTTATTTTTGGTGAGGAGTGGACATGAGTACCACATTGTGTTTGTTGAGGTTCTCTCTTCCCACCATGTGGGTTCTGGGATTAAACTCAGGTCATCAAATTTGGCAACAAGCACTTTTACCAGCTGAGTTATCTCGACAGCCCATTTTCTTTTCTAAATGTGCCCCCAGCCTGGTCCTGAGCCAGCAGCAGTTTAACCTGTTGTCCTGGAACATATCTTGGAGCAGGCAGTCAATATGAGTGAATGATAAGCCAGACTTGTCTGAAGTGGAGAATTTTGACAAATTAAAATTGAAGAAAACTAATAATG
>AK089614.1|@2@|Mus|musculus|activated|spleen|cDNA,|RIKEN|full-length|enriched|library,|clone:F830005B12|product:unclassifiable,|full|insert|sequence	
GCAATCTCAGAGGGTCATAGTGCCTCTCCCAGAGCTCAGGCAACCATGAACTTGCCTGAAACTTTTCCTGCATTCATTTTATGGTCACACTCAACTCCCTCTTGCGTATCTCATTCTCACTGAGAACAAAACATCATCTCCCTTCATTGAATCTAAATGTCCTCATGTTCTGAATGTCGCCGAGCCCCCTTGCTAGACCTAGTGCACAGGGCTTGCTGCTCCCTTTGCTGTAGCTGTCCCTTGGGAGCCTGGAGTGAGTCTCTCTCTCTCTCTCTCTCTCTCTCTCTCTCTCTCTCTCTCTCTCTCTCTCTCTCTCTCTCTCTCTCTCTCAGTGGCCCCTCTCATCCTTCGGCTTTCCAGACTGACGGAGATCTATGATGTCTGGAAGCAGGCCTGAGCCGATAAATATTGATGATGATTATGGAGCTGAATCGTGAGAAGAGTTGCCTTTAAGTGGGATTTAAATTCTTGTCTTGAGTCTGAGATGTGGAATAAATCATTGTAAGCACAGTGTTGAGTGGAATAGATGAGTATGTTCCCTCCCCTTCCCCACCCTTCATACAGGGGTCGCCCAAGTTCTCTCCCACTTGTCCCTGTTCCCCTCTGGGTGCATGGTGTTTGTGTGCATGGTGGTGACATGGTGGTGGCATGGTGGCACTTTGCCCAGCCTGTTTGAGGATACATGCTTGTTTAGAGACACTCATTCTCCTTTTAGGAGAAGCAGGATGGTTAATCTTCATTGTCAACTTGACAGGATTTAGAATCACCATGGAAACACATCTCCAAGTCTATGAACATGCTCCCAGAAAGAGGTAACAGAGAGGATGGCACCATCCTATGGGGGTGGGGGTCCCTAAAAAGGGGAAAGGGAACTGAGTAGCAGCACCCCACCTCTCTCTGTGTCCTGCCTGCAGATGCTGTGTGAGCAACTGCCTTCTTCTGCATGCCTTCCTCACCATGATGGGCTGTGACCCTTCAAACTGTGAACCCCAATAAGCCCTTCTCCCCTTACAGTGCTTTTGTTGGGTGATGATTGATCTTAGTATCAAGAAAAGTAACATATACAAAGTGGAAAGAGAGAAGGAAGAGGTGTGGGGTGGGGGTTACCCCAATGTGCCAGGCACTGCCTAGATTGCAATGGAGTCATTTTTCTTATTCTTTCAAAGAACCGGGGACTTTTTATACCAGTGAGGAAGCTGAGGCTCACAGAGATGGGTAACCTCGCCAGAATACGAGGATCAGCAATCTGGTCCCTTCCACTCTATAGGAGTGATTCCTTCCTCTGCCCATGGCAGTAGAGCTGTCTTGTAACTGCCTTGCCCCATGTTCCCTAGCTCCACAAGGAACCACCTCAGCCTCTGGCATTCCTCTCAGCCTCGGTGTTCCACCGCTCCCCTACTCTTCTTTCCCAGCAGGAATAAGACAGACAGGATGGCAGCAGTGACTCACGACTAGAAGAATAAAGTCTTAAATGGGGACAACCTAAGCTGGTATGAGCGTGACACTCTGACAAAGGAAGAATGTCCCCTGAGTTTTTGAAGGGCGTTGCTACCCACTGCTGTTAGAAAAAGGCTGCGGCACAGTAGGTGGGTGGGGCAGGAAGGAGAGCAAGGGTGGAGACCTTGGCACTCTCTCGGTTAGATCAAGGAACAAAGGGGATTAGAGGCTTGTCTGTGGTTATCCTTGGCCTGTTGGCAATGTTGACCAAACCCTGTGCTTTTTGCTCTCTATTTGCCCACCAGGTGATCCAGGCCTTTACATGTGACAAACATTTCTCCATCACTGCATCCTGAGCCACCCACCCAGATCCTAAATGGATAACCTGTGATGTGCATGAGGAAGCCAAGCACACAGCTTTGTG
>AK089617.1|@2@|Mus|musculus|activated|spleen|cDNA,|RIKEN|full-length|enriched|library,|clone:F830005C10|product:unclassifiable,|full|insert|sequence	
GCTATATATAGATAGGACTTACTTAATACAAAGCAGTCTTAGTTTGCTATTATTTGACCTGATACAGAAAATATTGTGTTACTAAGTTTGAGGTAGTGAGCTTTGAAGCCATCCTTGTCCTGCTAATGAAATCAGTAACTTCTACTCTTGGATTCACTAATGTCCCATGAATCTCTTGTACTGGGCTCTTTTCCCCCCTTTTCCTCTGACTGTATAATCGATCTCATTTGTGAAATTTCAGGGTTTGTGAAACTCCCCTCTTCAGAAAGAGTATGTCATTACAGCTGCCTTGAAAACCTTTGGACCTCTGTAAACCTGAAAACATAAATCATCAAATTAATGTTCCCTACTGTGTATGTTAGTTTAAGGGCATGTTAAGCTTTTAAATATTGAAGCACCTAACAGCTTGATGGAGAAAGCCAGCTTATAGCAGAACAGGGTAATAATGACAGAATGTTAATTAAAATTTTCCTTGTAAAATTTTTATTTTCAGTCTGAATGATCCAATACAGCGGTATTACTAGCTAAAAGCAAGATATCTGTTCAGCTATGCTGGCTTCTCATTATTGATCCTTGACATTTAGTACATGTGCGTACTTACTCTGTTGTAAAACAAACCACTTGAAAACATTAATAAATAAAATCATTCCTGTTAATTGCAAAACTCTCATGGTGATATGTTCTGATGTCACGGCTAGAAGCTGAATCAATTCATTAGGAACACAAATAACACCAATTCTGAGCATGTGCAGGTTGTTATTGACTCAGCTGAAGCTACCGAAATGAAAGTCAGTCAGGTTTGGGAAAAAAAAAAAATGGCTCTTTACCAAAATACATGAAGAAACTGAACATCTTTTTAATCAAGTAGCATTATTTTAAAAATGTGAATCCATAGAATTCCTGATTGCTTCTGGGAGTTTTATGGCTTTATTAATGCTTTCCTATTTAGTTATTGCATTTCCCCCCCGGTCCCCAATTGTGAAGTTTCTGCATGAGCAAAAGAGAGGGTAGCTTGCCTGCCCTCCTGCCTTTTCTTAAGTTTAATGTCCAGGGATAAACTTTAAAGATTGTTTTAACATCTTACCCTTTGCATGTGTGTATATTTGTGACTGTACATGTCCCTGGTGGCACATATGTGGAGGTCAGGAGCATACTTATGCAGTCTGCCACGTTGGTTCTGGAGCCTGAATTTAGGTTGTCAGGCTTGGAGGCAAGTCTCTTCACCACAAAGCAATCTCTCAAACCTGAGACCAAGATTAGCGTCAAAACTCCAAATGCTTCCTGTCTATAGATACATCAGAAATCACTAAAGAATGTATTAGGTTAGAGTATTATAAGTTTCAAAAGTGTTAGTGGTCCTAAAATGCAAATTCTTTAGGTTAGGGGTAAGTATGCTGAAGCCCCCAGAGGAAACTCATCTGAGGCTAACAGGTTGACCCTTAGAGCTGAACCAGAATGCAGAATGCCTACTTCATGAACAGGAAGGTCTCTGTAAAAGCCAACCTTGACCTTAATGAAATATAATCAGCTATCAGCTGCATCTAAAATTTTGTTTCTTGTATTTGTTCTAGGATTTTCTTGTTTAAAAATCCTCTATTTTTAAAATTGAAATTAGTAGAACAGTGGGAATAATAATAGAAGTATCTATAATGAAAACCAGTCATAATAATGAATGAAAGTTCCAAAACTCCTGTGTGCTAGGCTCTGAGCTTAGCACTTTATGGTTATTAACTCACTGACCTTCACAGTAATCTTCATTAGTAAACTGTTACCATTCTCTTCTCCTAATTGGGAAATTGAGGCCAGAAAAACAGCTAGCTGGAATAATCAGCTCTTTGCAAATCAGGCGATTCCAGGTAAGAAGGGTTAAGAGCTTTGCTATGTAGAGAGATGCAAATAGTTACAAGCTTTTTGATGACAAAGTGTGTATATCCTATGTATATGCAACATATAATGTTTATATATAACATATACAATGTCATATATTAAATATAAAATTCTGACTTCCCTTTTGCTGATAAGAAGAAGAGTCAGTAATTTTCAGTGCCTCATCATAATTTGTACCCATAATTCTCAAAATTCTTATGGTCAGCAGTAATCTCACCATGTATGCAATGAGGCAAGAACGTTGGCTGGCGTGGCTACTTGTGTTTAACTACTTTCACATAGTAAAAGCTGTCACCTCTTATTATTTTATTATTTTTTTCTGTCATCCAAGGCTTCATTCTAACCACGTAACCTCACCTGTGAAGCCCTCTGTGATTAGCTGCTACTTCATATCATCTGTATTTTTATTTAGAGTTATGTGTCTGTTGTGTTGATTTCTTGCTGGCTTTAGAAATGCTTATTTAACTTTTCTCTTTAGTTCACTGAATCTAAGTTTGTGTAGAAGGATCTGTCTAGGCTAACTAGTAGCATATTGTCCTTGTCCCTTGCCTTTATGTGAAGAAATCTATGTTACCCCTCTGTCTGGTCAAAGTCATGCACAAGTTGTAGTATG
>AK089620.1|@2@|Mus|musculus|activated|spleen|cDNA,|RIKEN|full-length|enriched|library,|clone:F830005D11|product:unclassifiable,|full|insert|sequence	
TTATTTACAGAACTCTACATTAGACTTTGGGATCGTCCCTGTAACTAAGTCAGCCAGACGGTCAGAGAACTTTATTTTTCTGCTAACATGTCTGTCTGTGGGATTTGTCTCGGAGGCAGGAAGTCTCATGGATACGGTTCAATGTATTTAACGACACACTGGAATTTCATTGAGTAGGAATGTCAATGGTGCTTTCCTTTCACCTCCTAAAAGAAAGCTTTGTCACTTGGGGCACTTAGTTTGATAGTGAAGATGTTGTATTGTGGGGCCGGGGTCTTTTTGTGTAAATCCTAGTTTCTGACTGCCTTGGTCCCAACTCCATGGTTCTCCTGTTAGGAGGACATGGACATAGGCGTTGGGCTTACAGGTATGAGCCACAGGTCTGCTTTAAGTGAAGGCAAGATGGCTGGGTCTGTCTGTCTGTCTCTCTTTTTGTATTGCGGTTGAACTATAACATAGCACCTTGCTGGGGAACGTTTAAAACTTACCTGAACTTTCCTTGAAAAGTTAAAAATGTTTCACCAGCAGTTTGTGGGCTGGGGAATACTACCACATTCCTAGTGTTTTAATAAGTTAAATTGCTCTGTCACCATCCTCTTTTCCTCCCAGAGCTTAGGGACCAAGGGGAGGAAGAGAGATTATAAGAGTCAGAGGTCAGGGACACCCAGCGGAAACAGTATTTTCTAGATTCCACTTGTGAACTCAGCAGCAGCTGTATAAGATCCTAGCCCAGGGCAGAGAGGGCCTAGGCTGAGTCGAGATGGGCCCTTGATGCTTCTAGGGGTGAGCCAGTCAGTGTTCTCTATGGATGTGGTCCTTGAGGGAAACTAGCCCCAGTGTGAGGCCTCACACTGTTGAGTCTATGGATGGGCAGCACAGATTGGACTAGGTGAGTTTTTAGGGCTGGGGTGGAGTTGGAAGGAAGTAGGGATGACTATGAAAAAGTACATTGAAAGACATCTCAAGACAATTACTTTTTAAAAAGGTAAATTGCTGCTGATCCAAACCCAAACCTTAGTGCTTGGGAATTCCTAAGACCTGACATGCACATGCAGCAGGTATGCCAGCACTCATTCTGTAACCCCCACCCACC
>AK089735.1|@2@|Mus|musculus|activated|spleen|cDNA,|RIKEN|full-length|enriched|library,|clone:F830012F03|product:unclassifiable,|full|insert|sequence	
GCTTACAATTTGAGTCTAAACTAAAAAGAAAAAAGTGAGATATGAAAATATGAGAATTTGGTGAGTGAATTGATCTGTGGGTGACAAGACTACAGAGGACAATACTGGGAGGACAGATGATCAGACCAATGAGAGGACAACGCAGGGAGGATGGTCAAACCTAGGAGAAGACAACACTGGGAAGACAGTCAGATCAAGGCTCTTTAAACCAAGGATACCCCAATTGTGGTGCCATTTATAGGTGACAAAGGGACCATTGGGTAGGGCCACAAATTTATAGCTCATTTAATGTTTGTTTGGGGGTTTGAGACAAGGTCTTATTACACAGCCCTCAATAGCCTGGAACTTATATAGACCAGACTGGCCTCAAACTCACAGAGATCCACCTGCCTCTGCCTCCTGAGTGCTGGGATCATGTGCAGCACCAAGCTGACCACATGTGAGCTGAAACTGATAACATGAGAGAAGCATGAGACAGCGGTGAGAGAGACACTTGTCAAGATCTCCGTATTGCCAGGAGCACAAAAGTGGAGGCAGAGCAAGAGTCCATGGCACATCACCAAAAGGAAAGGGACCTGCAAGGGAAGAGAGGCAGGTGCAACCTCTCCACCCCTCATTTTATTAACTGGAGTCAGTACAAGGGAGAAGAAGCATGCCTCTCTTCTTGTGTTTGACTAGGAAAGATATTAATAATAAAGATGATAGGGANGNTGAGANAGAGAGAGAGAGAGAGAGAGAGAGAGAGAGAGAGAGAGAGAGAGAGAGAGAGAGAGAGAGGAGCCAGAAATGGTGAGGCACCCAGTGCTGATTAGGAATCTGCTTGTAGCTTCTGGTGATGGCCCCAGGTGAGGTCTGGGGGCTTGGAGCCAGCATTTGAATCATTGGAACTAAGCATTATACAGTACCTATTCCTGCTGCATGGATACATCTTCTAGACATCTAAATAGCTCCTGGATGCCACCATGAGTCCCTCCTGCCTGGGCGTTCTGTGACTCCCACGAAAGGAGAGCTAAAAATCATTCTAGTGATACTTTTGATTCGTCCTTGTCCACACCACCAGAAAAGGGAGAGTTACAGGTTTATTTGGGATCTCAGGCTACTATGAAGGGAGGCAATGAGGGGAGGGGCAAAGGAAAGACTGGAGAAGAAAATGGCTTT
>AK089776.1|@2@|Mus|musculus|activated|spleen|cDNA,|RIKEN|full-length|enriched|library,|clone:F830018P21|product:unclassifiable,|full|insert|sequence	
GTTTAATTAGAAGAAGATTATCTCTGTGAAAGCTTACATCTGAACTTGTATATCCTTTATCATGAAGTCTATGAGAAAGGCAAACCTATCTGTCTTTTTGATAAGAGATCTGAGAATCTTAACTTTGTAATGAGTTGACTAATGAGCTAATATGGTAGAGGATTACCTAGAGCTAAGGAAGTAGAGGTCTGTTTTCTAGCTGTCAAGATGCCATTTGTTTAGCTGTCAATGTAATAAAAAATCTGAGAAGAATAAGCTATCACTTAGATGTCATATACTAATTAAACTGACAGAGGTTAGTTTATAGTCCACTACCTAAACAGTTTTCCCAGGTCCCTGTGGTCTCCATCACATTTCAGGCAGAGGTAGTCTGCCCATCAGGCCTAGACAATGAGAGGCTTTATGCTGTGGAGCAAGAATGCAGGAGCAATGACTCACTTTATCTTAGGCAATATGTGGCACTTAGTTCTCTGGGTGTCATGTATTTGTCTATAGATTGGGTTGAGCCCTGGCACCAGGCAAGGAAAGAGAACAATCTCTCACAGTGGACATCATACCACAATCCAGGTAGAGTTACTTGTCGCTGTGTCTGTATCTTCTTGGAGACATTATCGGGGTTCACTGTTAGGATTTGTAGATCTCTGTCTGTCATAGTAAACTTAAACACTTAATGTTATATTTAGCAGCTTTCTGACAAGATTGAGTGCTAGGATCTATTAAGTATATCTAAATTAGGCCATTTGGGTCTGGTTTTAATTATTTGTTCTAGGTTGTATCCAGGAAACAATGAGAGTACATTATAACTTGATGACAGTAATGACAGCCGCCAAAACCAGGGTAAATATATATATTTAAGGCAGTGATCCTTAACCGTTTCATTGTTGTGGATCTTTAGAATAATATTAAAATTCTTATTTACCAAGGCCGTATAGAAATGAATATAAAACCTTTTTCTTAATTGTTAAGTGTCTTTGGCAACTTTAAGTCAGGATATTCCCCTAAAGACAGATGTGAAGTAGGGACTGCCCATATCAAAGATGTCAGATAGTCATGAGCTAGCCTACAACCAAGATATTCCTGAAGTTATAGCTCCAGCTGTAGAGGAAAATCATGTGTTTGTTATATCTTAGAATGGAATGACACTTATCTGTAGAAGCATGGCTATATATCAGCAGAGAAAAACATACAAAGATACAAATAGGAATGTTCTATCTGGTAGACAAGGCATTATGTGAAGATCTCTCCCTGTTGCCACAAGCAGCCTCTACCACTGAGCTGGTCCTAGTGGCATGGGCTGAGCAGCACAGTCTAAGTGGTGGATGGTGGTATCTGAGGCAGGCACATGGAGCATCTCTGCTCCTCTTTCTCCCACCACAGCTGACTTAAAGCAGGTGCAGATCAGAATGAAAAGGAGATAAAATCTCCAAGGAAGTAGAAATTTAAGACTGCCTGTTGGAGCAAACAGCTAGTAGCAACATTTGCTACAGAATGAGTTAAGTCTGAAACAAGATCTCAGATCCACAGGGTCAGAGAGCAGAGGGAAAGCTAGCTGGATCAAGGATAAAAACAGTTGGGAGGAAAAGTGGGCAAAAGCCTGCACAAACAAAAACCTTCCAGTTTTCAGAACACTGGTGAGAGTTGTAAACATTTTTTTTCAATGTGCAGTTAAGTGGCCATTTAGAGCTATTATCTTACAGATATTGGGCCAAATTTACCCTGTGAATTTGGAAGCCATTAAGACCATGAAACATCACAATATGGAGCTTGGAAATAGCAATGAAACCATTGCCTTTAAATGAGGATAAGAGTTATTAACCTTATCACTTGTGGTGTCCCGAGGATAACTTAATAACTAAATATGAAACAAGCAGCCAGACTAGATTATCAGGTCATCAGGAGGTAACTCTGGGGTTGAGCTGCATAGCTAGCTCCTGAGCTGTGGGGTCAGTGCCCAAGGAAGAAAATTTTACCTAGGCCTAGGATTTTCCAGCAGTGAGAGAGAGAAAAGCCATTTCAAGTAAAAAAGAGTGCTTACTCAAAGTTAGAGCTCCTAAAATGAGGAGTCAACCAAAAGGCAGTCATGTAGGCTATGAATACCTCTGTGTCCCAAGACACTATAGGCGGTAGATGCAAGCTCAATAGTGGCCAGGGGCCCACTTTACTCTGATGTGTGTGTGTGTGTGTGTGTGTGTGTGTGTGTGTGTGTGTGTGTGTGTCCGGGATGCTTACCATTTTACCTATGATTGGATAGAGAGAAATACTAATCCAATGGCTGTAATGTCCATGAGGTGGCAGGAAATGTGAACCTGCCAATGTGGAAATACAACTTACTGCACCAAATGATGAGTTTTGAAGCCAGGGATATATTTTCGTGGAACACAATTTGGTGCAATGGGTGCCTCAGCAGGCCCATGCTGAGGCATCCCTTACCCCAAAAACCAGTCAAAAGATGGGTCTAGTATAGAATAGAGTTGATTTGGGAAATGGGGAGGAAAGTTGGGAAGGGAGTATGGACAGAGGAGAGAGAGAGAGATAGAGAGAGAGAGAGAGATCAGTTGTGAATACCTAGAGACCAGGGGATGTAGAAGTAGAGTGGGAGAAGGAGAACAGAGAGATAAGAGGGATATAGAGAGATCAAACAGTCCCTTTCATAGCAAGACTACATGGCTTTAGGTAGGTAACTGATGGGCAGAACCTAGAAGGAATGCTAAAGTGCTAACACATTTGGTAGTTCCTTATGCATTTCCCTTTCCAATGTCATGTACTCTTTGACTTCCAGAAAAGATATTAACAAGTCGTATTTACATTTGCTGGAAAATAATTGTGTATGAACATTTAAAATCAGAAGTCCTCCTACATTTTTGTTTGCACTTTCATTTTCATATTCAGCAGGCATCTAAATCACGAAGGCTTAAAGGTGCATAGAAGACCCTGAGTGATGTTTTTTGCTTGTGAAAACCAAGTACTGCTCTGCAAGATTTCCAATAACTCATTTCAGAAATCTCAAAACTAAATATAACTGCAGATCTGGAGATAT
>AK089849.1|@2@|Mus|musculus|activated|spleen|cDNA,|RIKEN|full-length|enriched|library,|clone:F830032N09|product:unclassifiable,|full|insert|sequence	
GTCATGGCCTGAAGACATTTTTTTGGTAGCACTCCTCCTGAACCCTTGGCTCTTACATTCTTTCTGTTTCTAATTCTGTGATGTTCCTTCGGTCTAGGTGGCAGGAGGTGATACAGATGTCCCTTTAAGACTGAACACTCTCCATTTAGCTAAACAGTAGTAGCGGGTTCTCCTTTAGGGCCTATAAGCTCCCCAGACACAGGTTCCTGGAAAGATTTATAGTATAATTTCTGCGGCATGGGCCCTTAGACAGTAGAAAAAAATAGTTAGGCTGAGATGATTAAAATAAAGGATTGAGGTATAAATGAGCATGTTGTGTTTATTCTGGCTCCAATAAATATGACATGTACGGAATAGCAACAGTCTATAACAGTATGGAACTTAAAATATTTAATGCTTTCAGTCACTCCTTAAAGATATGTGTGTTTGAGGGAGAATGTAGAAACTACTAGGGCAGTCTGGGGCGATGGCTCAGTGGCTAAAGCACTTGCCGTTAGAGCTTGAGGTTCTGAGTTTGAGTCCTCGGAACTCATGTAAAACAGGACACAGAGGCACACATCTGTCATCCCAGCACTCCTGCCCTGAGAAGGGACGTAGGGTCAGGAGAATCCATAAAACTGTGGGCCAGTTAGCTGGTGTCCACTGCTGCATACCTCAAGGGACACAGTCTCAAAGAACATAGAAGGTAAGGACTGATGATACCTGAGGGTGTTGTCCAACCTCAACACATATGGATGCCAATCTACACACACACACACACACACACACACACACATACACACACACACACATCAGTCATACATAGCAATTTAAAAAATAATAGTTTGTATATAATTTAGTATGTTATAATTTTTATCATATGAACTGTATCTAAAACAGTAGAAACCTGAAATTTTTTTTTATAACACAAAGATTCTGTTGAAAGCTAAGTATATGTAAGGTCATGTTTTGTGGATGATATTACCAAGAGATTGAAAAACTTAATGTGAAGCTTTGAATGTGTCTTTCTTTTTCTTTATTCTTTCGTTCATTTCTCTCTCTCCCTCTCCCTTTCTCCCCCTCCCTGAACAGAAGCCTTCCCTATGTCTCTCTTTAGTTTTCATTCTCTCTTCACACAGGGCAGAATGTGCAATTGTGATTAGCCAGGAAACACTTTAAGACACCCAAGAAACTGAAGAGAGCAAGCATATTTATCATTTAAAAAGATGAAATACACAAGAATAAAAATCTTTATTTTCTAGTTGTTTCAAATGAGAACCAAAAGAGATGAGAAAAAGAATAATAAGATTATATTTTGGTTTTGTTCTCAAAAATAACATATTCTTCATGAGGATAAATAATGTGTTTTAGATAGACTGCTCCTAAGCGTCCTAAAGAAACATGTTAGGCCTTATGAAATTCTTTTAAAATAGTAAGTGATTTCCATACGGAATAATGCACCTTTTAAAATTTCAGGGGTATTTTCATACCTCCTTGTAGCCTTCTTTGGCCTGGTAAGATGGCTTTGTCCAAACCTTTAGATGATAATTGGAAAAGGAAGAGTGTTGTTAAAAGAATGTTATTTTTCAACAGTTTACCAGACAATGTTTATATAAGTAAGAAGAATAAGCTGAGAAGTGAGGAGAGCCTCGTGTGTCACACAAAAGCACAGCTCAGCTTCTCTTTCCTTTTATGAAGTGGAGAATTAATCAGACGCCATGGAAACATGTCTGTATTACATAAAGCCCTTAGATACTTGGAACAGAACAAACATATTTAAGAATTTTTTTTTCTTTAAAATTGCACCACACTTGCAGTGATGGCAAATCCATTTAAGTGACTCAGGTCACAACAGCTCACAGTAGATCTCAGCCCGGAGAAGTAGATCACAGCCGATTCTATGCTTTATCAAAGGTCTTAGTTTTATAAAAAACTTATAGATAATAAAACATAATCAAGCAGCACTTTCAGAACCTGAATGCGGTGATTTTAAAAAGGTGCTTTTGTAACTATTAATCATGTGATGAAGTCTCTATAAACTTAACAATAACTGATATCATATCTTTCAGCCCAACCTGTCCCTCCCACTTTCCAGTCATTCTGTGGCTTTCCCTTTTGTATAGTATTTGGACACTTACCATGAGCCAGATCTTATGCTAAATTCCATAAATAACTCTGTCTCTGTGTCTCTGTGTCTGTCTCTGTCTGTCTGTCTGTCTGTCTCGGTGTCTGTGTGTAAAGGAGACTCTCATACACGTTAGGCAAGCATTCTACTACTGTATTTGGAGAACTTCATTTCATTTAATACTTAAAAGCAAACCTGTGTAATAATATTTTGTTTATAATTACATTTGAGGATAACAGCGGTGCTTGAAACAAAGAATTTGATCAAAATATGCTATGTGTATAATCTCTTATCTACCTACCTACCTACCTACCTACTTACCTATCTCTAAAACTCAATGTTGAACTGTTTCCATATATACACATTAGATGGAAGAATAAATTTTATTTTCCTCAAAGCTGTAGGAATGTAGACATTTCATATCTAATGCTTGCAGTGACTTTCCTTTTGTGTGCTTAGAATTCGCATCAAATCATGCGTGGTTTATTGCCAGAGCTCTGGATGTGAACCATAGCACAGGC
>AK089870.1|@2@|Mus|musculus|activated|spleen|cDNA,|RIKEN|full-length|enriched|library,|clone:F830035D20|product:transforming|growth|factor|alpha,|full|insert|sequence	
TTGTTTGTTGTTGCATACACCAGGCTGCTGGACACTGAACTTCTGGCAATTCTCTTGTCTCTGACCCCATCTCCTGGTAGAGGTGCACTGGACTACAGACATGTGCCCTACTGCACTGGCTATTTATGTGGATTTGAACTCAGGTCATCAGGCTGTGGGGCGAGTGCCTTACCCTCTGAACTATCTTCCCAGCCCCTGTTGTTGGCTTGTGTCTCATGTGTTAGGGAGGTTCAGTGCCCTCATGGCACTTGGCAGTGCTTTGTGAGGCACCAGAGAGTTGGAGGCCACCATGGTGTGACATGACCCTTTGCATGTCCTTCCAGCTATTTCTCAGGCTGGATACAAAGTGCCAGGTGCATGGAAACTTCATTATAGAGGTTCAGGTACCCAGGTCAATGTTTTCCTCAGGAACTCTAAGTAGAAAACTAAACTCTAGTCAGTTTGCTATTAAAAACAGATCCCAGCTCAAGCGTCCCGGGACTCCTTTTGTACCCTGGACATCTGGTTGACAGTTCTCATCCTTCAACTTGCTCAGCCCTCTGGGTCTCAGATCAGTAGCCAGCCACATAGAAGCAAACACTCTTTTAATCGGGTACTTGGCCACCCCCTTCCTCCCCTAAGACGAGGGGAATACTCACACACATGCTGGCTTCTCTTCCTGCACCAAAAACCGGCAGGTTCCATGGAAGCAGTACTGAGTGTGGGAATCTGGGCACTTGTTGAAGTGAGACACCACTGCAGCCGCCACGGGTGAGTCTGCTGGGGCAAAGAGACATCATCAGACCTGGCACAGCTCACACCCAGGAGGAATTTCTGCCCTCACCTGATGCCTTCTGCAAAACTCACGTCCTAATGCCCAGCCAGGGCTCAGAGTTTTCATTAAGCAGTCTGTATATTTTTCTAAGATAACAAAATAATTTCTCCAAAGGCTTTGGTATAATTCAAAGATAGCTAGTTAGATTCATTTGCAAAATGGCACACACCTGAAATCCCAGCACTCAGAAGGTAGAGGCACAAGGATCAGGAGTTCGAGGCCAACCTAGTCCATATGTGGAGTTTGAGGTCAGTTGGATCTCATTATCTCCAACCCCCAAAAGAAGCCAAGGAACGGCTCAGTAGGCAAAGTGCTTGCTGTGCAAAGATGAGGACCTGAGCTTGGACTCCAGCACCCACATAAAGAGACATCACAGTAAGGATTGCAACTCCAGCATTCTAGTTCCTGGGGAACCACTATACTGCTGAAGGCAGAGCTCTATGCCTTGTAACAGAATAAACAAAGATGCTCAATGGATAAACATACTGACACACATGTAGGATGGACTCAACATTCTGTGTTCAGAGTCTTTGAAGGAGTCATTGTAAGCAAAGGCAGAAACCTCCTCAATGACATCCCAAAGATTCCTGCCAGTGCCCCTTCTCCTGTGTCATCATACAGCCCAAAAGCTGGGGTCCACACCATGAAGAAACTCCACATGACACCCAAAGGTTTGTCTCTCTGTCCCTGGAGCATAGGGTGAGAATGAGAAGCCTGCTACTTCTGATTCTCTGGTTTCTGAGCCTCAAGTAGTTCAGGCTGGCCTAGAATTCACTGTGTAGCCCAGGCTAGTCTTGAACTCTTGATCCTCCTGCCTCCACCCCCACCAAGTGTTGGGGTTATAGGAGTGTGATGCCACTCCTGGTTTATTCAGTATTGGGATTGAAACCAGGCCAGCACTCTACAACTCTACCTCATCCCAGCCCACTTCTGGTCCTTCATACAGCCAACTATCTTCCTGCTACTTATAATAAATGCTTCCAGTCCTTTCTGCTGCCCTTCTCCAGGCTAAGAGAAGAAAGGATGAAGGAAGAGGAATGACAATCCATGCTATGACAACTAAATGGTAGCTAAAAATAAAACAACCCTTTGCTTTAATTACAGTGATACATACACTTTTGAAACTTTTCCAGAAGCTTTTCTGAATGGCAAAGGTAGTTCACTGAAACTACTGACATAGAATAAAATCCACCTTAGAGAATAAAGCACATCTTAATCCTCAACTCATCAAGAGTCATAAAAACACAGCACACACCAATGACATACTTGTGAACTTACATTCCTGTTCTAAAAATCAAGGGTGAATCACATTGCAACCAGGAAACTGCCCTTGCCTGGGACTCAGGGGCAGCTGCCAAAGCACAGAACTGGTAAGTTTACGAGGAGACTCCAAGTTCCCGATATCTTCCCCCAAGATTGGACCTTTCAACTCTTTTTCTCTTTTTATTCTTTTAAATTAAAAGATGTGTGCGTTGTGTGTGTGTGTGCGCACGCGCTTGTGACTGCAAATGCTGCCAAGTGAACTTGGACAAGCATTACTGCATCT
>AK090205.1|@2@|Mus|musculus|1|month|neonate|cerebellum|cDNA,|RIKEN|full-length|enriched|library,|clone:G630016P04|product:unclassifiable,|full|insert|sequence	
GGTGTCCGCCGCCCGCGGGTGGGGCAGCTTCTTCAAGGCTCAGCCTCCCTCCTGCCGGCTTCCTTGTGCTTTTTTTTCCTCCAACCCTTTCCGCGATCACGGTTTTCTGGTACCCAATAGAAATGGGCGACAGCGAACCGGCCTTTAACCTTTCCTTGAATTAATGAGCTTCAGGTTCAGCTTCCTCCTAGGTTTTTTTTTTTTTTTCTTCCTTGTTTTTAATGACCCTTCCCAACTCCTTTTCCTATCCCTGAGAGCTTCAGTTACTTGCAGGAAGCCAGCGCTTTCCCAAGCTCTGTGTAGCAGGTCCCCCTCAACCCCCACCCCTGTCTCAGCCAATCGCAACTGTTGGACGTCGTAGCAAATTTGTTGGGGTCTCTTGGCAGAACAAGAGTCTATCCGAGCCGCGTTAGATACTCAGATGACACCGAGGTCCGTAGCAGATGGGTGGACTGAGAAGGTACCTGCGAGCTCCCAGCGGAATTCGCTGGCAGCTGCGTGAGGCTCTGGTGTTTTGGTTTCTTTGACATTTTCCCAGCTTCAAAGCGGAGAACGGGAGTCAGGGATTGGGCGAACTTCAACGTGTTCGGTTACAAGGTAATTAGATTAATGAGAGTGGTGAGTTTTTATGCAGTGCAATTATGCCACGATTTCTTGTTGCTCGGTGGCTTTTCCACAAGTTTCCAGTCTATTAAATTAATCCAATGGTAGGTCTGTTTCTACCTGACTTGTCCTCCAAAACCTGGGGCAAACCCCCTCCAACTATCTCCAAGGAAAAGGGCTAGTAAACGGAGACAAAAGAAAGCACTTGTGGAGGAGTTGACGATAGGATCCCATTTGTCATCAGATAGTGTGAAGTGGCATCTCCTCTGGAGAGTGGCGTCAGTGCTCCTAAGAGCCACGTTACTTTCCCCCTGCCTCTGCCATTCTCCAAACTGTTGAGGACTGGCATTTAAAATGCACTTAGCGCAATCTAAATTACAGTTTGCAACTTCACCTGCTACATTACCCAGAATCTCTAATTAGGAATCTCCTATCAACTACAGGCACATTAATATTCCACATGTTACAGTGTGCTGATCAATGACCAAGGATAATTGGGGGGCAAGCCTTAAGTCTCCCCATCTTATTCATTAGACACACTGTGGATTCCTCAAACCACCAGATCCCTAATGAAGGAGACCTGTCTGTTTTCACTGTAATTTTTCATTACTTATTACAGGCCATGATGATTCAAGTGGTAAACACACCTTTCACTACTCAAGATATAATCCAAGCCTTATGTCTATCTTTAATATGCTTAATAATAGCCTCAGAGTTGCCTGGAGAAATGACTTTTCATGGGGGGAGGGCTGGAAGAATCTGACAGCTTTACATAATGGTGTATACTAAATGCTATCAGGACAAACATTTTTACCATCTTGCAGTTACTACATATAATAGACGAAACACAGTTCAGAAAATATTAATAAGCATCTTTCTTTTAAAGAGTGATCACATGATGCTCTTCTTAAAAGTTCTTTTAGCTTGGAGCTGTAGAGATGGTTGAGTGGTTAAGAGCAGTGGCTGCTCTCCCAAAAGACCTTAGGTTCACTTCTCAATGCCCACCGGCAACTCACGATAGTCTGTAACTCCAGTTCCAGGGGATTCGAGACCCCTTCACGTTCACAGGCACCAAACACACACATGGTGCACAGACACACATGCAGGCAAAATGTTCTTATACAAAGATTTTAAGTGCTTTTAGATAGCTGATTGACAGCAAAGTGTAGAGTTTTCTTACCTCAATATTTAATTATATCCCCAAAGGTACATTAGGCTATCATTACATCTCATATAAACAAAAGGTTAAAGATCAGTACATTCAATTTGGAGTCTTTCTGCTGATGACTTCGCTTTTTCTGCACTATCTTGTGTGTATATATGTATGTATATATATATATATATATATATATATATATTTTAAATACAAGGGGGTCTAGATATTCTTATCAGTAGAGGGCACCCTCGAGTTGCTTCAAATCCTGATATCAAGGAAAAAAAACTGGGGTGGTGGTGGTGGGGGAGGAGAATCATCTTTAAGGTGTTTTACTGCACCTCTGTTGTAAAATTTGACAAGCTTAAGACATGTATGCCTAACAATTCACTTTTTATTACAGCGAAGTGTTCAGCTGCTAGAGGAAAATGCTATTTTTTTTAAAAATAAAGTACAAGGTGGTTCCTATTTT
>AK090293.1|@2@|Mus|musculus|13|days|embryo|brain|cDNA,|RIKEN|full-length|enriched|library,|clone:G630039A16|product:unclassifiable,|full|insert|sequence	
GGAGCGCCTGGAACGTGGGGTGACCGGGCGCCAGCCCACCAGGACAAGGAGAAGCAGGGAAGTGCCCAAGTGCGCGCCTGCTTCGGTGCGCGCGCGGGCGTGGGGGGGGGGGGCACGGTGTGTGTGCTGTGGGGCGGGTGCGAGTGCGCGCGTGCCCGCGGACCGGCGAGAAGAGCAGAACAGGGACAGGAACATCACCGGATCCCCTCCAGCACTGCGAGGGCTCACTGGCACGTAGCGACCCACGCGGAACCTGAGCTTTCAGCCTAGGGTCCCCAGCTCTGATCTGATCACTTCCCCGGCGGCCTGAGCTGGCACCCACGTCTTTCTGACCACCCAGCTCCCGTCCTCTATCACTCACTGTCGCCTTGAACCCAAAGTGCAGCAGGCGGTGCCCTGCTCGGAGCCATTTTCCTCCTCTTTCTAGACGTCTCTAGGTTGGGGCAGTGCCGCCGCCGCTGCCGCCGTAGGTGCTGCCGCCGCCTCCCCCACCCCGGTGAATTGCATTACGGGGTGCTGCAGGGAGGCCTGGGGGGCCCCTGCGGGGCGGATGGCTCTCAGTGCCAGGCTCCAGAAGGCAGGAGCTGGTTGCGCTAAGAGGAGGACGTAGCGCCAGCTCTGCACAGGAGCTGGCAGCGAGGCTACACCTCGGGATCAGGGGGTGCAATGCCCCAGCCCAGTACCCATTCCTTGGGCCGGGGGAGGGGCTGGCGTCAATCGGGTGGGGGCGGGCAAGGCACAAGGGCCATTGGCGTCCCCGCCCCTCCGGCCGCTGGCGCCCAATGGGCTGCAGCGGCTGCTCACCCTCCAATCGGAGAGCTGGTTCGTGAGAGCCACGGCGTGACGCCATTTCGGCGGGAGAAACAAGCATGTAGGAGCGAGTAGGCGGGGGCGGTTGCCCATAGGAAACTCTTCCATTGGATTTCGCTCCTAGTATAAAAGGTAGTCTGTCATCTTTTTGTTAACTCCAGCCTTCAAGACTTCCAAAATCTATGACCTATTTTCCACGAATTATGAAACAACCGAGAGTGAAATTGCTCCGTCAGAGACATTACAAAATGTACCAAACCTGAAATATTAAAAACTACCATAAATCCCAGC
>AK131756.1|@2@|Mus|musculus|adult|male|testis|cDNA,|RIKEN|full-length|enriched|library,|clone:1700083G07|product:unclassifiable,|full|insert|sequence	
GGTGCAGATGCCCCATTGCCCAGGCAGGGAAGACAGATGATTGAGAAGAGAACATGGAAAGAAGGGAAGACAGAAGGACAGACCTGTGACTTCAGACCCATGGACACGCTCTTTGAATACTTGCTGAGACTGGGGATGGGGTGCACAGGCCTGGTTCTTTGCCTGGTTTTTGAATCCTGGATGAATCACCTCTTCTCAGGGTTCCTCTTAGTCTACATTAGCCCTTCTCAAATGGACTCTGCCAAGCAAAGACTGCTTCTTCCTGCTGTCGCTTTGGGCTGCTGAGAAGGGCATGGTGGCTTCAGGATCATTAGGCAGCAAGCCTTTCTTCTTGTTGCCAAGATATAAATGAAGTCCTTGAGTTGAACAAAGCTGGGATAATGATGACCCCTAAGGGACCTCTTCTGGATCCGAAGTGTCATAAATCTCTACTAATACAAAGAAAGGCAGAATCACAGTTACTAAGGAACAAGGAGGCAGCACCTGTTACAGCCATTCATTTGAGGAGAGAACCAGTTGTCCCTCATTTTACTGTTAACTATTCCATTGAGAAAGCAGTGGTCACCTCAGAACTCAGGGCCATATATGCTCAAAAGCCTCATTATAGAAAGTGATCAGGCCGCAAAAAACCACTTCACTCCAAATGGACTGGACGAATGCTGAGAACCATGAAGGAGCCGAAAACCTGTGCACACCCACTGGAGCTCACAGTACTCTTCCAAGGTCATCAATCCAGAACTCTGACTTGGCCATGCAGTAGGGGTGCGCTATTCCATCACTGCCTGTCTAAATCTGTTCACTGCAAAATGAAGCTTCCTGGAAACCAGGGCTTGAGTAAAAGATCCATCTAAT
>AK131878.1|@2@|Mus|musculus|adult|male|stomach|cDNA,|RIKEN|full-length|enriched|library,|clone:2200007P06|product:unclassifiable,|full|insert|sequence	
TTTCCTGCCTTTTATGTAAGAAGGAAAAGAGAACTATGTATGTATATTCACATAATGAGAAGTTATAAGGGGACTGGAATTTTATTTACTTGAACAAGGGGCACTTATAGATACTTATAGCACTGACTCGTATGCTGCTCCCTTTCCGGCATCCACTAACTGCCCATAGCCCCTCAAGGAGGAGTGGGCTAATGAATCCTTCTCCGGGCCCAGTCTTGTTTAGGTAGCCTCTGCTGCTGTAGATTTGTGACTGCCTAGCCATATCATGTCCAGAAGATAGTCTTTAATGAGTCTTTCCTGTCTCTAGCTTTTGTATGCTGTGCATCCCCTCATCTACAATGTTTTCCTGAGTCTTGTTGGAGGGAGCAATACAGATGTCCTGTTTCAGACTGAACTCGCATCAATCTTATATTCTCAGCCCTTTGACCAGCTATGAGTCTAAATTAACTGTTTCTTACTGCAAACAGAAGCTTCTCTGACAAGGTTGAGAACAGCACTAATTTGGCTTAAACGTAAATATTTAAAAGGTAGTTCAACACCATATACATTTAGGAAAACAATTCCCTCCTAGGGACTCTGACCTTTTTAGCCTTGAGGTGGGTCTATCACCAGGTTCTCAGCAGTAGGCATGATGTATTACTATGGTGTGTGCCCCACATCCAATCAGAACCTATAGCAGTCATGCCACTGTTGTACCAGTGGCATAGTTTACCTGGCAGGTGGTATTGTAGCTCCCAGATGGAGCTCAGTATTTTGATTGACCCTACTGTTATTTAACTTAAAGATAGGGACGGGGGGGGGGGGGGGGAACTATCAGAAATCTTAGACTTCATTCAAATCGTTAGTAGAAGTTTTGTGATTATAATTTTGAGATTATAAATAGAATAAGAACAATTTTTGAAGAGCATATTAATGACATTAACAAGCATAGTTTTAAAGGTGAGGGAAGAGGCAAATAAGCAAAAAGGTGAAATAGAAAATACAGTCTGAACTCAGAGTTTATTTTTCCCCTAAAAAGTAAGAACTTATTTTGTAGCATTGCTCACCAAAGACAAAAATAACTACTCCGAAGTCTCAGACTTTGTCTTTAGGTACAATTTGAATGAAAAAGAATTAGGTATCTGATCAGTGCAATCCTAGGCCTCATTGGAAAATGTAGAAGCTGAACCTAAGGGCACGTTGTATCTGCAAGTAAAGAAACCGTTAGAGCAGGTACAGATCATGTCAAATGACACTGGAGTAAATTTAAAGGGGTTCCTAGTGGTCAAAGATGGCACAGTCTGAGGTTAATTGGGGGAAAAAAAAAAGAGTATCCAAAAACATAAGATTCTGTGAACTCATAATGACACCAAAGGAAAAAACCATCAGCACTTCACTGGTTGTTCTGGAGATTGCTTGGGGCAGTCACCCTGAAAACTGACAAAGGAAGTAGTTTTACATTGTGGTTGTTTTCTTTCTAGAGACTGGATAATCACATAGTTAACGAGATAAAGTTCTGGAACAGTCATACTAAAAACAGAATTATGGAGTTAAGCAAATAAGTTTCCTACTCCTAATAAAAGAATGGATCTGAGCAACTATGTAGGTAGCTAGTAAGGTAGATAGGAATTTTTTCAGGGACAGATCAATCTGGCAACATCAGAACCACTGAACAGACTCAGTATCACTCACCACCCTAATCTATGTGCCAGTATCAATGATGTGCAGGAAGTACATAGCACTATTACAAATTACTCTGTCAAAGACCTTAATCTGAGTCCAGTTTACCTTCCCACACTAACTATTACAGTGTAGAATACCAGGGGATAAATTTGGCTCATACAGGACAGAATGTAGTTGTAAGACAGATAGGATGACTTCCTTTAAAAATACACAGGGCATGGGGCTGGAGAGATGGCTCAGAGGTTAAGAGCACTGACTGTTCTTCCAGAGGCCCTGAGTTCAATTCCCAGCAACCACATGGTGGCTCACAACCATCTGTAATGGGGTCCGATGTCCTCTTCGGGTATGTCTGAAGACATCTGCAGTGTACTCATAAGCATAAAATAAACAAACAAACATTTAAAAAGTACACAGGACAAATGAAAAGAAAGTGGAAATGTTTGGGGGATGTCGGTCAGGCAGTCAAATGTTTGCCTAGCATTCCTGACGTGGTGCCACACACTTATAATCCCGATGCTTACGTGGGAAGTGTAGAAAAGGGGACCAGAAATTCAAGCTAATTTGCAGCTATATAGAGAGCACAGGAGCATGAGTTGACAAGGTCATCCGTCACTATGTAGAAAGCTTGGGACCTACCTGGGCTACGTAAGACCTTGTCCC
>AK132507.1|@2@|Mus|musculus|10|days|neonate|skin|cDNA,|RIKEN|full-length|enriched|library,|clone:4732473M10|product:unclassifiable,|full|insert|sequence	
ATGCAAGCATGACGACTTGGATTCTGACTCTAGCATCTTTGCGAGAACAGGTCACGGGGGAGTGTGCCTATAATCCTGGTGCTGGAAAGGTACACACAGCTGGGTCCCTGGGAGTTGCTGGCCAGGCTAGACCAAGGGGCAAGTTCCAGGCTCAGTGAGGAAATCCTGTCTTAAAACTTAGGCGTAGAGTGATTGAGGAAGACACCTGACATCAATCTCTGACTTCCACATGCACTGAACACAGGCATACATACACATGGCTAACACACACACATGCACACATGCATGCACATGTGCATGCACACACAAACACACAGGGGGGTCGTCTACACTGTTATGCTAATAAGTGTCAAACAACAGGTAAAGCTCCCACTTTCTCTTGCTGTTAGCTGCAGGCAGAAGGCAGCCTTTGCTGTTTTATGGTCAGCCCTCAGAGTAAGTTTTTCTCTCAGGACAAACACTTGATACTTTTGCAATTCCGTTTTTTATAATTGCATTGATTCCTGTCCTCTTAAGCAGTTTCGTTCTTAGCAAATCCTTGCCACGTGCGATTATATTTGAGGGATTTTCCAATCCCAACTCTACTTATTATAAAAATAATACATGCTCAATTATTTGAGGTTATGTTTAGAGAATGAAACTAACCAGAGCAAATAGAGTCTGACTCTGGCGGAACACTTGCAGAGCAGGTGGGATCACTCTGGCTTGTTACTGCATTTTTGAGCATGGTCACAGAGTGACAGCAGCTTTATATAATTAGGCTTTGAAACCTGTTCCCAGAGACAGACTGTATAACACTTTTTGAGCAGTTTTAGCATCTCTTGAATCAAGTTATGGCTTCCCATAGTAACGTCTTGAAAGACAACGTGCTTTAACATACATCAATATCGCTGTCAAGATGGCTTCTTTCCCTTTCTTCATGATTGTTCTAGAGTTTGCTTCTTTGTTCATGACAGGTGTAATTACCCAAGCCTGGCATGAGAATAATAAAGATGAAATATTCTGCATTTTTTTCTTCTTCTAACTGTTCTGTGTATATAGGATACATACTTTCGCACAGATGTGGAGATGTGTGTGCCTATGGAGCCCCTGGGTTGGTATTAAGACTCATCCTTGGTTGCCCACCCATTCCATTCACAGAGCAGGGTCTCACGATCAGACCCAGAGCTGCCTCACTCTCCAGCGTGATCTGGGGGAGCCCCTGTCTCCATTTTCCTACCCTGGATTGATAGGCCGGCTGTCAAATCCACTCAGCATGACGTGGGCTTCCAAAGATCTAACTAAACACGGTTCTCACACGTGCACAGCAAACATTTAATAGATTAATCATCTTCTGAGTCCTCTATTTGATTTTAAAGTAGTAACTTCTGTTGCATGGTAACTGAAAACATGCTCAGTTGTTAAAGTGTTATCAATGGCCAATTGTATGTGAACCAAGTAAAAAATATACTTTGAATTGTATAGGGGCTTAGGTTGTGGGAGGTGGTACCAAAGGCTTTTTCACGCCATGGTTAACAAATGTAACCATGTAGTTCAAGTTCCATGTAGTTCAAATGGATGATTCTCTATTAATTAGATGAGCTTTAACCACTCAGCTCATTTCCAGCCAGATCGTGTTATATTGAGCAGGCATGAGAAAGGAGATGCTTTAGCTAATCTGCAGGAAGATCCTTTTAGTCTACAGGGTTCCCATTGTTTCAATGGCTGGTGTTTGTTAGTGTCTCTCCAGGAAAAGTCACAGGACATAGATGTGGCCTTCACCACAACAAAGAGAGAAATGAACAAGCACTGTGATGGCCTGAATGAAAATGGCTCCCATTGGTTCAGATACTGAATGCTTAGTTATTGGGGAGTGGCACTATTTGAGAAGGATTAGGAGGTGTGGTCTTGTTACAGGTGCGTGCTCTCTCTCTTTCTCCTTTCTCTTTCCTCTCCTCTTCTCTCCTCTCCCCTCCCTCCCCTCCCTTCCTCTCCGCTCTGCCTGTGGATCAGGATGAAGCTCTCAGCTCCATCTCCAGCACCATGCCTGCCATACCCGCTGCCTTGTTCCTTGATAACAATGGCCTGGGCCTCTGCAACTGTAAGCTAGCCCCAGTTAAATGCTCTCCTTTATGAGAGTCCATGGTCATGGTGTCTCTTCCCAACAGCGGAACACTCACTAAGACAGGCACCAGCATCAAAGGACTAAGACAGCAAAGAGACAACGTGCTCCTACCCCTGGCTTGATGACCACTGTGACCAGCCTCCGTTCCTGGCTTCACTTCCTGGCGAGCTCAAGAAGCAAACATCTCCCTGCTGTGTCCTTATAGGTTTTTGTCACCTGGTCATGTCTACACTCAACTCATGTCTGTTCTCCTGCCAGCTGCCTCCAGCCTGACATACCCACCATCTCCAGGTCTTCCATGAAAAGGGGTTGTCTTCTCTGCATCCTGAACTGTTCCTTGGGATCCCCATCTTTGGGGCACCTCTCCTAGTCCTCAGCTGCCCCTTGAGCACAGGGCTGGCAGGCAGTTAGGGCTGTCCACAAACCACTGAGGGCTGATGGAGGGGGAGAACCGCCGATGTAGGAAGGGAGACAGAGTGAATAGACAGAATCACAGCCAGGTCAGAGAGCGTTTAAAGCTGAGTCAGGAAATGTCTGTTCTGAGGATCCATGGAAATGATCAAAACCTCAACATTTCCCCAAGCTGTCTTGTGCAGAATAGCTTACCTCAGCAGTGTGGGTCTCTAGGCCTCTTTGGGAAGCACACACATGGATTGTTGTCATTAACAACTGCCACCTTGGGCTGGAGAGATGGCTTAGTGGTTAAGAGCGCTGACTACTCTTCCAGAGGTCCTGAGTTCAATTCCCAGCAACCACATGATGGCTCACAACCATCTGTAATGGGGTCTGATGCCCAATTCTGGTGTGTCTGAAGATAGCTACAGTGTACTCACATACATAAAATAAATTAAAAAAAAAAAACGACACCC
>AK132818.1|@2@|Mus|musculus|adult|male|testis|cDNA,|RIKEN|full-length|enriched|library,|clone:4930420M05|product:unclassifiable,|full|insert|sequence	
GATAAGAGGGGCTGTTTAAGCTTTTACTTTTCTTACTCTCGCCCTCTTATACTCTTTCTTAGTCTCTAAGCTTTTACCTCTCTCTCTTTAAGCTTTCTTACTCTCTAGCCTTTCTTCTCTCTCCTTTTCCCCCTTTACTCCTCTTGGCCATGGCCGGTCTCTCTCTCTCTCTCTCTCTCTCTCTCTCTCTCTCTCTCTCTCTCTCTCTTCTACCTTTTCTCTTTCCCCCTGCCTTTCTACAATAAAGCTCTAAAACCATAGACTGACTCTCACCTTCATGGGAACCTCTCTCTCTGCCCTCTTCCCAAGAGTGTCGCCCTGGGGCCCCTATTCTGATCTCAGCTCCTCTGCCATATCCAGCGTGGGATGCCGGAGACTTGAGAACCTGGTACAGGGAAACTGCTCTTGTCTACCCCTCTGCCGTGTGGGGTCAGTGGCTTCACACAGGCCAAATGCCCACTCGGGGCTTCGTGGAAAGCATCCGGCAGTCCTCCTGTGTCTGCCTGCCCAGAGCTCAGGAACTCTGGCCGGATGCTGGCTCTCTCCCTCCCCCCTCTTCCCCTACATCCTATGGCAGAAGTTTAAAACCAGCACAGCATGTCTCCTCTGACCCTGCCTGGGTACATGATGCAGATAAGCCTGGCATAGCTGCTCCAGGTAACAAGGCTACACCATGGACATGAAAAGCTACTTGTAACAGCACAGCCCTCATCTTGCTACTTGAAGCCATCCTCATCTTTCCCACAGAGAAGAGCACATGTAAGTGGCTGAAGGAGAGATTGTTACAAGGAGTAACTTTGAAACTTTATCATTTGCCAAAACAGGAAGCTATCCACAACCAGTGTTCTATGCTAGCAGTAGCAATCTTCTTAGAATCTGCTTTCCAGCGAATGGGGACCTTTTTTCTGCAGTCTGACTTTGTAATAGTTGGTGTTAAGGGTATGTATGCTATAGTGGATTGGGAAGGGTAGTGGGATGCTAGTTCATTGTGGAGTCTGAGGGTCACAGGAAGTCAGGGAGAGATGTCTTAAATGTGAAGAACATAGCTTTAGGGCTAACCATGCCACAAAGACCACCTGGCTGACTATTTATTGAGTTGCAGCCAATCTAAATTATACTGACTGTCAAGTATAATTTAAGCTGTAACTAGCAGACCAACTCTTCCTATCCCACCAGCTCCAAAGAAGCCATGACAAGCTAAGGTAGGTAGGAATTCAGACTCAAGTGCATTAGTAAAAAATCTATTTATACT
>AK132844.1|@2@|Mus|musculus|adult|male|testis|cDNA,|RIKEN|full-length|enriched|library,|clone:4930435O13|product:unclassifiable,|full|insert|sequence	
GAGGAATGTCTGCCTCAGGAAGCCCACCCAGGCTCCACATCCCACCAGGTCCCCAACACCCCGCCCACCACCACCATCATCACACATGACCACGCTCGGGTAGGGAAGAGCCGAGAAGGAGAGGTTTTAGAGGGGCTGATTCCTCCTAAGTGCAGGGGAGAGAGAGCTTTGTATTGGCTCAGAGTGGTCCCCAAGCACAGGAGTTTGGGGGAGTACTAGGCTCAAAGAAAGGAGAGCCAGTACCAAGCTCAGCTTCCAAATGCTTCCCCAGTCTTGGAGGAGGAAGAGCTATATGAACCATGCAGTGGGTCCTGTGATTGACTGCTGTGTGGCTCTGGACAAGTAGGTTCACCTGGGTACCGGGTCTGGCAGGAATGAATGGGAGGACCCAGGAAGAGACACATCAGAATCAAGTGCTACCTCCCAAGAAAGGCACTCCCAGGACACCTGCAGTGATGCTGGGTGCTACCGTGACCACACAGGAATGGCCCGGCCACAGAGACACAGCACAGACTGCTGGAATGTACTCCCTGGTTTAACCTGAGGATCACACAGACCGCTGTTGTTGCCTGTAAACAGCAATGGCATCTGGAACAGCAACAAAAGCTACTGCCCAAGGGGTGAATCGGTTCTGAGCCCAACAGGTTCTAAAGTAGTCATTCCAGCAAACCCTCTTAGAGGCACAGAGAAGGTAGATACCCAGCCTAAGGTCATACAGCTGGGGTGAGGAGGAGGTCCCAGGTCTCCGCAACAGTTAGGTACTATGGGGCGCTACCAAATGGAGTGTTCTGGGAAGGGTGTCTCTGCCTGGGATACTCACATAGACGACATTCCCAAACCCCCTTTTGGGTCCCCAAAATGCTCTGTAGTCACCCAGCTTGGGGTTCCCCTCCCCTCTAGGGCTTGGCTCTGCTCAGCCCAGTTCCAGAGCCAATTTGCAATTGCATAATGAACAATTAGGGACAAGCTTTCTTCTCTTCCAAAGGAGCAATCAGCCTGGTGGCAAAGGACAGAGCAGAGAGAGCCCAGGAAACTTGTCCCCTCCCTCGTCCCTGCCAAGATGGAGAGCCCCCTCTCCTGACCCAGCCTAGCTGGAAAAATCAGGGCTCACTAGAGTGTCACCCCCTCCCTTCTCATCTGCCTCCTGTCTCGGCTCTAGGAAGGCATCCTGACAAAGCTGGCCCATGACTTTCCTGTGATGCTGTGTTTCCAATGTCATCAGGCTGTCTGGTTGGTGACACCTGGCCTGTCCCCCGTAATTACTATCTAGGCACCATGCTGAGAGTTAACATTATACTTGCTAATTCTACATCTAACAGCCAATCCATCACTCCACAGCAAACACACAGCTAGCAAACAAGGCAGCTTATGCTGCAAGCAAGGGACTCTCCTCATCGACTCTCCTCATCAGGGTTCTGTCACTGAACTGGTCCTAACCTCTGCAGTTCCCTCTGGGTCAGCCCCAGAACAAGAGTCTCCTCAACTCCCAATTCCCAGTAGTCTCCTAGGCCAAAGGTGACTAGCCAGCTAGCTCCACTCAACCTAACAACTTCCACAACACTTCAGAGAGTGCTGCACACCGACTTCTAGGCCACCAGGGCACACCGGCGTCACTCGAGGTAAAGAAAGGCACTGGCAGCTGGCCTCTGGTTTGCCTCTGTCCTCCACTGAACTGACAAGTGTCCGGATGTTTACCCAAGATGGTCCAGGGCTCCCTGCCTGTCCAGGACAGGCTGTATAAACACATGCAGTCCCGTGGCGCCTGCTCTGTCTTCCCACGAACACACTACTCACCTCCAGGCTGGCCTCATTCTTGCGGTGAGCCTCCCCCACTCAGACACTCTGCCTATGGACACCTGCTGTATCCCACTGGTACCTGCAAGATGTCCTGACCAGGTCCACGATCATCTCAGAAAAGGATGAAGTGAGAGAGCTGAGCTCTGCCGAGGAGCCAAAGGCTGGAAGGTTCTGCCTCCACGTTTATAAAGTGGGGAATGGGGGGGGGGACAACAGAGCTAGCCCCAGAGAATGGTGACATTGAAATGGCGTAATATGGCAAAAGAACTCCAAACAGTGCCTGGCTCAAGGAAGGAGCCAGAGAGATAAGAGCAAACAAAATGTATTCTTGCTTCTTGAGAAGATCGGATGGCCCAGAAGTCACCCAGTCACAGAGAACACATTCTAAGTCCAAATAAAAACTTACAGCTG
>AK133692.1|@2@|Mus|musculus|adult|male|pituitary|gland|cDNA,|RIKEN|full-length|enriched|library,|clone:5330439O21|product:unclassifiable,|full|insert|sequence	
AATTTACTTTTCATAGGATGAGCAGGAAAAATAATTCTGAACAATGAATAAGAAGTCATAGTGATTATTTTAATTAAAAATTTGAAATTATTATGGGATTAAGTAAACATCATACCTATAATTAGAATTGTTTGAGGTAAAAACAAATACAAGGACCTCAGGGAATAGGATTTTGGCATAATTTGAGCACTAAACTAAATCCAGATGTTTGAACCACTATATCCAAAGGTAGAAAAGTAAAAAAAAAAAAAAAAAAAAAGGAATTTGTGAAGCCAGAAACTATTTCTTAGTGCCCAGACTTACAACTATAGTATAAATTTAAACTGTAGCTCAAGTAAGGGCTTTGGGTTGGTGAGAATATTTCAGGATATCAGTCTCATTCTGAAGGAAGATATGTACATATCCTTTGAAGAATGATGAATTCGGTAGTTCACATACCAATTTCCAATCGCTTGACAATTAATTGATTAACTGTTGGAGTCTTGCTGTCTCAGAAATCTTAGTATGTCTTTTATCCAAACAAGGTTGAAAATCACATGTTAACTGTTGTTTTAGTCCAGTTATTTCAAACACAAATATTTATAGTAGTTATAAAAGTATCTCTCTGTATACTTACTGGTTTGTTCATACAAATTTAGTTTCATGGTGCCAAAATTATAGCATAGAAAAATGGTAAGGAATTCCTCATATAATAATTAAATTTTGTATTAGTTGGTTGATTTAAGCATTCTAAGGAATTGTCATGGAGAGGAATAGTAGATATCTTTTAACTTATCACCTATAAAGTTAGTTAGTGTGGACTGAATTTAGCAGAAGTAAAATTGATCTATATTGAAGATTGACATATTAAAACTTTAATATTTGGGCAAGATATAATATTTTAAAATACAGATTCAATTTTTCCATAGGCACCTTCAGTTCTTTTAGTTGTCAGCAGTTGTCCACTGCCTCTTGACTGGCAATTTAAAAAAGTTTGGAGTGTTTTGACTCAGCAGCCCACTAGCATCTATGACCCCCAAAGCTAAGGATATCATCCAATACAACCTGAAGCTGACAACAGTCTCTCTCTCTCTCTCTCTCTCTCTCTCTCTCTCTCTCTCTCTCTCTCTCTCCCTCTCTCCCTCTCTTTGGTTTTTCGAGACAGGGTTTCTTTGTGTAGCCCTGGCTGTCCTGGAACTCTGTAGACCAGGGTGGCCTCGAACTCAGAAATCGGGCGGCCTCTGCCTCCCAAGTGCTGGGATTAAAGGCCTGCGCCACCACCGCCCGGCTGCTACTACTTTTTCTTCTAACATTCTCACCAAAGTATGTTCAAATGCCCCCATTTATGATGTTCTTTTGTTTTTTAACTACACAATAATATTAATTTTGAATGACTAAATGGTTCTAACCTTATGACAAGGTGAACGTTATCAGTTATTTAGTGTATGAATTATAAAATCCATCTGTTCATAATATAATTTTTAAAAATTTTCTAATGAAATCAACATGGTGGCTTAAAAACATGTTTAAATTTCACCCCAGAGTCATCTCCATATTAGAACAGGCTAATTGGGGAACTGGTGTTTGTGGGACAATATCATTCATATTTACCTAGTACAAATTCTTTCTTGTTTTTGCTGAGAGTAAGGGTCTGTGTCAACATTGCTGAAATTAACCTGCATACAGAAGTAAGAGGAAATGTAACACCCTATCTAAACGCCAAAAATAAATACTTAAAGTGTCTAACAAAGTTACAAAACCACTGTACTATTTCAATAATAAAATATTCATTGTTGTAACCCTAGAAACCAAGATAAAATCTAAAGGTAAATATGTCTCTTTGAAATTCATCTTAACTTGTGAAATATAAAGCAAATAAGAGTACAGGACCTTGAGCTAGTATTTGTTAGGTAAGTGCACAGTTCAAGCATAGTAGGACAACACTACAGAGATTTTAGATGGGGGACATCAATAAAATTTTGTTTGAATGTGGTGCGTTTAACTACCTATCTGGATATGTGCAGATATTATATGGAAAAAAAAAAAAACATGCCAGCCTTCTCTTTCTTACATCTGTTTGCAATGACCTTCAGACTTCACTAGACCTGGAGCAGTTTTGCCCTTGACATACAGACTGTTTGGGAAGGTGCATAGATTTTTCTGTGCATCTATGGTTTTATTATAAACACATAAAATTTGTGTATGTGCAGGAATTTATTTCTATTTTATTTTTCTTTCCCCTTTTGGATTTATGTATTTATTTATGTTATGTATATGAATACACTGTAGCTGCCCTCAGACTCCAGATGCTGATACAGGTGGTTGTGAGCTACCACGTGCTTGCTGGGAATTGAACTCAGGACCTCTGGAAGAGCAGCCAATGCTCTTAACTGCTGAGCCATCTCTGTAGCTCTTTCTTTTTAATTCTG
>AK133765.1|@2@|Mus|musculus|8|days|embryo|whole|body|cDNA,|RIKEN|full-length|enriched|library,|clone:5730409J15|product:unclassifiable,|full|insert|sequence	
GATAGGAGCCGTGGCTGTCAGTCATCCTCTCCACTCTTACAATCTCCTTAGGAAGCAGGGAATGTCCAGAACCTTGGAGCTCAAAGCGCTGCTATGGAGCACAAAAAGAGAAACTCTACAGACCAAGCTCACCAGCTACTAAATATGTGGTCCTGTGGGGCGCTTTTCCTGTGGATAGCTACTCAAAGCATGGCTACTCTCCCAAGGGGTCAACAATGGGAGCCTATCCAATGAGTATCAGCAGGCAATCCAGGTGGCTCTCTTCTCACAACAGAGCCTTCAGATACACAGCCTTATGAGAAGTCAACCCTCTGGGAAAATACCACATGTATCTATTTGACTCACTCTGCAATCTCTAGATCCCAGAATCACACCTGGGATGTAGTCAGGGGTCAGTCAATAAAAGTTGGTTAAATAGAACCCAAATGGGGGCACTGGAGAGATGGCTCAGCGGTTAAGAGCACTGACTGTTGTTCTTCCAGAGGTCCTGAGTTCAATTCCCAGCAAACACATGGAGCCTCACAACCATCTGTAATGAGATCCGATGCCCATTTCTGGTGTGTCTGAAGACAATGACAATGTACTCACATACATCAAATAAATAAATAAATCCTT
>AK133808.1|@2@|Mus|musculus|8|days|embryo|whole|body|cDNA,|RIKEN|full-length|enriched|library,|clone:5730424I07|product:unclassifiable,|full|insert|sequence	
GGCCCCGGCGCATCCGGGGTCCGTAGGCCTCGCCGAGCCTCCCTTTCCTCACCACTGCGTACTAGGGCCCGAAGCCTAGCGAACTCCACTTGCCCCGGCTTCCTCCGACTCCCAGCCCGGATAGGCCCCGTTGAAGTCCGGGCCTCCACCCTGAGCTCTCTGTTCCTGTAGCACGGCTTCGGCCCTCCAGTCGCTACCGCCACCTCGCCTGTCTGTACCCCACAAGGCGCACCTTTGAATAGGTAATCGTACTCGTCGTCCCGGGTCCCCATTGTCCTGGCGCTTCCGGCGGGATCGGCGACTCCGCAGCCCCACCACAAACACCCGTCGGGGGCGGAACCGGCGCCGCGTAGAGCGGCGGTCTAAAGGCCAGTCAACGGTGAAAGCGGTAGTGACAGGCACCTGGACAAGCCAATCAGGCTGAGAAACCGAGCTCGGGGGGTAGGAGCCTCCTGGGATCCACCCTTCTAGCCCTCGGTCTCCCGGAGAAAGGCGGAAGGAATGCGGACCTTTTTGAAATGACAGATTCAGCAGCCTATCAAAAGCAGATGGGGGAAGGCGGGACGGAACACTTGAACAATGAAGTGGATTGACAGAGGTCTCCCTGCCTAGAACCTGATATTTAACACTGAGAGATCCACCTGGCTTTGCGCCGCTAAACACGCCACCTCGTGCTAGCCAACTTTGAACTTATGATTCTCTTGTACACTGGTAACTTGGAAGTTACCTCTCGGGGGCTGGAGAGATGGCTCAGTGGTTAAGAGACTGACTGCTCTTCCAGAGGTCCTGAGTTCAATTCCAAGCACATGGTGGCTCACAACCATCTGTAATGGGATCTGATGCCCTCTTCTGGTTTGTCTGAAGACAGATACAGTGTACTCGTCACATATATAAAATAAATAAATAAAATCTTTTTTTAAAAATTT
>AK134145.1|@2@|Mus|musculus|adult|male|thymus|cDNA,|RIKEN|full-length|enriched|library,|clone:5830452A07|product:unclassifiable,|full|insert|sequence	
TGGTGGAAGAAAGAAGAACCCACAAAGTCGCAAAAAGCCAGTTAGCACCAGTAGCCTTGAACTTAGATCCTCCTGCCTCTGCCTCAGTACTGGAGCTAAAGGCTTGTTCCACCTCCACACCCTGTCAGTTTTTGGTAAGAAAATTGTGTCTATAAATATCATTTTTGGGTTAAGACGCGGCTTTGATGATACTGTAGAGATGCAACATTCAAATAAGGATAAGATTTAGAATTGCCTTTTTAGTCAGTATTGGAGAATTTATAGGATGGCGATACACACCTTAATCATGATCATGGAGGTGAACAGAATCTGTGTTTGATCAGCCTGGTTTACATAGTGAGATCCTGTCTCAAAAAAAAATTTATATATAGAGGGGGGAATCTAAAGACTCTAGGTCCTTCAGTCTTCGTTTGTATGAATGTGAAATACAGTAGCACAAATGGATTTTAATTTCATTCAGACTTTCTAGTATTTTAGTGTGGAATCAGTGTAGCAGTGGTGAGCTTTTCAGAGAAGTCCCACTGGACAAAGTTTCACACTTGCATCCAGGAATTCCCTTTTGGTTCCAGAACCAGGAGTACCAAGTACTCAGATATCGAAGTTTCTTATATAAAATGAGTAGTCTGTACACATCTATAAGTACCCACAAATAATTGATTTATGTATTTGACATTTTGAAACAGGCTAGGCTTGAACTCAATACCACTCCTTCCTTAGCCTCCCAAGTGTTGTGGTGGCTGGTATGCAGCGCTATTGCTAGCCGCATACACATACACTCCGAATCATCTTTGAGTGTTTTGTATGTAGAACAGGATAAATAGTATGCATGGTTGCTGTATTGTAGTGTTGAGGAAATGCTGACAAAGGTGCTACCCAACAACCTGACTTCTTCCTTCTAGACACACATATTAGAAGAACTCATGTCTGCAAGTACTCCTCTGACCTCCATACATTTCACAAGTACATGCAAACACACACACGAAATAAAAACCAAATCTAGCTTCATTTACAAATAACAATGTTAGGGCCTTTGCTCAGGAGTTTTCAGATTCCCAAGGTCATAAGGTATATCCCTGTTAGCTTGTCTGCTAGTGTCCTGCTGTACTCCCAACAGTGGATAGCTTTCAGCCCTAAGTAGAGCTGGGAAGAGCAGCCTGCTCCACACCATTTGCTCCAAGTGTATATGTTGGAACCTAAATACAGAAACAAAGATGAGATAAAATACTGTAAAATTGACAGGAAGTAGTGTTTTGAGTTTTATTTTCTTCATCTTGCTTGTTTTGTTTTGTTTGCTTTTCGAGATAGGGTTTCTCTGTATAGCCCTGGCTGTCCTGGTCTACAGCGTGAGTTCCAGGACTGCACAGAGAAACCCTGTCTTGAAAAGTGGGGGGGGTCACTTTCTCTTAAAGGGTCGCAGAATTGGCTGTGCAACTGGAGAGGCTGGGGATAGAGGTGGAAGCACTTGGGAAGCAAGTAACATCAGGAAGAGAAAACAAAAAGGGTCAGTCCTGGTGACTGAGCGAGAGAGAGCGAATTTCCTGCAGGAGAAAAGAGAAAGCAACTCTTCCAGCTGACAAAGTGGGAGGACAATCTGATGAAACAGCCTATTTCCAGAGAAAGGGGTAATGTCGAACCAACTGAGCCACCAGAGTGGAAGGAGAGGTGGACCAGGGTTATGAGATTAACACCATCTACTTTGCCAGTAATCATAAAGCATATGCCTGCTAATGGTGTGGAATGAGGTTATGATGAGATAGGATGGTCCTATAGAAATGGTAGATCTAAGGCGGGTTTAAAGAGGCCATGTTTCATATGGGATGCACTTGCCTTATGTGAAACAAATTCTAAATAACTGGGCTACTCAAAATAGAATTATTCCCCAAGACTGGAAGCGATTGGTAGAAGCTATACTAAAGACCAGTTCACAGTTACAGTGGTTACAATGGTGGAGGAAGAAGCCTTGAATATTGAACAGTGAAATAGAGCAAGGGGAGTGCATATAGTAAAAGACCAGTGCTATATCAAGGCCAGTACTCTGATATACAAGAACAGATTCAATTTGATGATGCTACTATAGAACAATGTCGCTTAGTGGCTTTGAGACAAAGTTAAGGAGCCTGGGGAAAAATCCAACTTATTTACAAAGATTATACAAGGCTCAGAAGAAACCTTCACTGATTTTCTTTTTAAAGAATTATTTACACCTAAGATACAATTTGTAAAACACCAGAAAATCAACAAGAGGGAAGACCAATGGGTGGATACTTCATTCCTCCTTAGATTGGGAACAAAATACCCAGGAAAGGAGTTACAGAGACAAAGTTTGGAGCTAAGACGAAAGGATGGACTATCCAGAGACTACACCACCTGGAGATTCATCCCATAATCAGCCACCAAACCCAGACACTATTGCATATGCCAGAAAGATTTGGCTGAAGGGACCCTGTTATAGCTGTCTCGTATGAGGCTATACCAGTGCAAATACAGAAGTGGATGCTCACAGTCATCTATAAGATGGAACACAGGGCCCCCAATGGAGAAGCTAGAGAAAACGCCCAAGGAACTGAAGGGGTCTGCAACCTTCTAGGTGGAACAACAATCTGAACTAACCAGTCCCCCACCGCAACCCACCCCCCGCTCGTGTCTCTAGATGCATATGTAGCAGAAGATGGCCTAGTGGGCCATCACTGGGAAGAAAGGCCCCTTGGTATTGCAAACTTTATATGCCACAATACAAGGGAATGCCAGGGCCAAGAAGCAGGAGTGGGTGGGTAGGGGAGCAGGGCGGAGGGAGGGTATAGGGAACTTTCGGGATAGCATTTGAAATGTATATAAAGAAAATATCTAATAAAAAATAAAT
>AK135695.1|@2@|Mus|musculus|in|vitro|fertilized|eggs|cDNA,|RIKEN|full-length|enriched|library,|clone:7420404H13|product:unclassifiable,|full|insert|sequence	
GGCTCTCTTGTTCTGGCTCTTGCTTCTTGCTCCTGAAGATGTAAGCAATAAAGCTCTTGCGCTCTTGCGTTCTTGCTTCTTGCTCCTGAAGATGTAAGCAATAAAGCTCTTGCGCTCTTGCTCTCTTGCACTCTTGCTCCTGAAGATGTAAGCAATAAAGTTTTGCCGCAGAAGATTCTGGTTTGCTGCGTCTTTCCTGGCCGGTCGCGAACGCGGGGTAGGAACAATTTCAAGAGAAAATGTGAGCAGTTGTTCTCAGTTTTGAATTCTGTCCAAGAGCTGCAGACCAAGTTGCCCCTTAGGCCTACAAAAGTGAAAACAGAAACTTGGCTTCAGAGGGTGGGTGGCAAGGAAAACAGACAACAAGTCAAAGCAGGCTCATAAATGGATGGCAGGCTGGGTTACTCAGCTTCTTTCAGAAGGGATGGTGGCCACATGACACGTGCTCTTAGAATCCTTGCAAAAACTCCTGCAGCTGGGTGACAATCTCTGTGTCCACCGTTTCCATGAGGGACTGGAAGCCTTGCTCCCCCAGGATCTCCTGCTGCGCCTTGAGCTTCTCATAGATGAACTGCTGCAGAGACACTGTGTGCACCGGGTCCTTCAGGGCCAGCTGCAGGACAGAGGACAGACAGGGTCAGAGAGACAGACAATCCTCCTGCACGTGCCTCACTGGGCTCTGTAATCTCTCCACAGCAACACTTCTAAGAGCCTCCTGCAGACAGTGTTTTGGGGCCCTGAGTGTGTTGCTCTGATGTGCCCAGTTTCTCAAGGGAACACATCCTTTCAAAATTGTAGAATCTAGTAGAAAGCACCCTAAGAGGGGAAGAACGAGGGTACCCGTGCAACGACTGCTCTCTAGACAGTCAGATTCCACAGCAGCAGCAGCACCTCCTCCCCCCCACCCCACCCCCAGGCAAGCGCACACTATTTGCTCTAGCTTACACTGCAACACCATTTAGTCCGTGCCTATGTTTTTAGGTTGGGGGGAGTGTCAAATTCTTTACTTTCATAATATCACAAAATTATTTTTAAATATGTGTTGAGTGTTCTAACTTATGCTATATTTTTTAACCTGTTAAACATAAGTAAAAGAGACCACAGTTTAAACAATTTTATCTTTAACTTTGCTGGGTATGGCACAGTTTTGGGCTACTATGTAAGCAGCCTTTCTTTATACTTTGGCTTCTTTTCTTTGGTTTGGAACAGGTCTCCGGCAGTCAAGGCTAGCCCCATACTAGAAACTGTAGCTCCTGTGCCTTGGGCTGCTGCTTTCACCTCCAAGCCCTGGGTTTCGGGAATGTGCCACTATAGGCGAGTGCCACTATGCTCAGAACGCCATCTTGGTTTCCTAGGATATGGAAAGAACCACTAGGCATAGAACATTTGTGACTCCTGATACATCAGCTTCTTTTCCCTATGGTTTGTACCAATATATGAGATAACAGTATTTCGTTGCTAACACTGTGTTGCCACTGTTATTATCTAAAGGACTAATAATTATAACAACAAACAATACAGAATAAGTATAAGCTGAGCATTTATTTTTACCATCAGTGACCTTGAATATCTGCATAACTTTCAATAAAGTATATGAATGTCTTTGCCCAATGT
>AK135830.1|@2@|Mus|musculus|in|vitro|fertilized|eggs|cDNA,|RIKEN|full-length|enriched|library,|clone:7420423C01|product:unclassifiable,|full|insert|sequence	
TGAGGTCTGAACCCTGAGGCTGGAGTTGTATTTCCCAGGGATTCACCACATGACTCTGTTGCATCTCATCCCCATCTTTTATCCTATCCCTACATCTGCTGTCCAAATAGGACCCTCCACAAGTCCTGTGTGATGAAGAGTGGGTGAGTGGATGTCTCCAAGAAAAGTGGGCCATACTAGCTTTCAGAGAAAGTGTGATCAATCGAAGGTCTTAAAAGGGATCTTGGAGAGGAGGTAGCTGACATGTTCTGAAAAGAAACTACCTTTTATGAGTAAGTTCTGGACTTACATCCACGGATATTAGCAGGCAAATTTTGTGATGAGCATACCTGGGAAGGGGTAGCGGTGCTGGCACAGAAGAAGGAACTGGAGGAAGAGCTGCCTTTGCCCTTCTTCCTAGTAGTCTGGTTCATCTTGAGCTTCCTCTGCTGCTCTGTGTTAGATCCACAGTCCCTGCCTGTACTGCTGACAAGTTCTGGGAGTGACTCTTCAGAAGGCATCCTCAGAAGGCTCAGTGGGTGCAGCTGCCTCTATAGATAAGGAGACAGCCAAGCCAGAAAATATTGTCATCTCTGTAGATAAAGGTGGGTCTCTATTTGGCCCTAATCTGATAGACTTTGAAATGGAGAGTGGAGGAGGGAGAGGGGGGAGTCACCACCGCAGTACCTCTGGCTTGTAGCTAATAAGAATACATCTGAAATTAATGTAACTGAAACAACAGGCATGGCCAGTTCTGCCACCCACCCCTACTCCCTGGGGGAGAGAAGGATGGGGAGTAAACATTCAGGACACCTCTCCAATGATTCCTCTTTATGAGGCAAAACTGTGTCCCTCATCAGAGGCACCTGTACCAGTAGTTCCAGTAATGTTACACCCTCCTGTGCTATATCCCTCAGCAGCAGCACCTGTATCAGCATTCCCAGCAATCTTATGCCCTCCTGTGAGAAGTGATCCCCAACAGAGAACCTGGAACCTTACTCTAAGGAAGTGCTGAAAAATATAGGAAGGCGGTTCATGAAAATGGGTTAAGCTCTCCTGTTGAGGAGGAGATGTTTGAATCCACGGCCACTACTCTGAATACCCCACAGGATTGGAAGACTATGAGATCTAAATTATTGGAGGGTGAATTTCTACAGTCGAAGGTGGAATTTTATGATCTGGCTGAGATTCTCAGACAGGGTAACTTAGGTACACAAGAGGCCATCCCACCTGAAGCTTTGCAAGGAGAGGATAATTAGAGCTCTCCTGCTGCTCAAATGTAGGGACCACCAAACTACTTTGATTAGGTCCACCTTTGTGCCATGCATGCAGTCAGGAAAGTTACTGAAGATGCTAAGGTCCTGCTCAGAGGCCCGAAGCAAAAGCTCAATGAATATTTTGCAGATTTTACATATTGAGTTCAAGAGACTGTTGACTGTTGGGTAAGTCATCATGTGGCCACTGAAACTTTGGGTAAGGAGCTTATTTGGGAGGGAGCTACTACCAAGGCCTGTAAGGCTATTTCTCTTGTCCACAGTGGAGAAATAGAGGACTCAATCAACTCAACCTGAGACAAATGGAATAGTTATGGAAATCCAGAAAGTCTACCAGCTGCTTTGACCAAGCACCTAAAGAAAACAAGTACAGAAGACATACGAAATCCCCATTTTCACACATGAGTACCTTGACTTTAAAAGAGCTGAGTTAGAATACT
>AK136693.1|@2@|Mus|musculus|adult|male|epididymis|cDNA,|RIKEN|full-length|enriched|library,|clone:9230023I17|product:unclassifiable,|full|insert|sequence	
TATAAATTATGCACATTAGCTTTTTGGCTCTAGACAAATTCATGTTGATTGATGGATCCATGGTTGAGACAGAAGAATGAAAGAGTTAAAGCTGCTATCAGAAAAAGGGTTGAGAATTAGAGAGAGAACATTTCATGGCATCGAGTGACGATTCAAAAAGACAAACACATTACCTAAAAGAGGGCACTGGCCTAGAGAGTTTAGCATCATCAGAGGCTAGAGAGGTCACTTGCTGGGAAAGTGGCCATAAAATATGGAAAAGAGAAAGAGTTGAGCTAGAGATGGCTGGCTGAAGAGGAGAGAGCAGTGAAAATTGCTCCCAGGGAGAAGCGGAGAGGAACAAAAGCCAGACAAGCTCTAGCAAATGACTTGCGAGTTTTTGTCCAGCTAGGAAGTTCTGCTTCAGGCAGTGCTTGGCAGATGATGCTGAGATACCCCTGAGTCTAAACAGTGGGCAGGGAAGGCCTGGCCCTGAGGAATCGAGCCCTGTGTGCTGTCTTTCAAAATGTTACTCTACATCTTCCAAAATGGAGTTAACATGACAAGTGATTGCGTACCATTAGAATCATGTAGCCCAACCCAGCCCTCCTAAATGAACTTACCCTGCTGTAATTGTTCATAAGCCTCAAGTATCCCCCCCCCCCACAGCAAAGGAAACCCAGCAATGCTAAAGTCATACATTTCTGAATGTAATTGGATCACATCAAATTCATCTGCTTTGGATGTCCACATTGCATATTTTTAAAAGGTAAGAAAAGGATGAGAATAGGAAATGTCTGATGGAAGCAGAAGAGTAACAAGGGGTGGCTCTGTCACACTGTCCAGAGCAGCCAGCTGAAGAACTCATATAAGCACCTCCCACGTGCCCCACTCATCAGGCTAACATGTCCCATCAGGCAGATTTGCCACTTGTTTTGGGACATTTCATGAAAGCATCTTGCTTCTAGAAAGATTGTTTTCATACTATTTTGTTGAAAAAAAAGAAACCTATTGCAAAGTTAAAAGATTTTGCAGTGAATAAATACCCACATGGTATCCCATACTAGTGTGGATGTACTTATATAACTTGAAGCACATGACCAAATAAATTAAATAGCCACCACATCCACATGGTTCTGGGACTGTATTACTAACTTCGTTGGCACATGCTTTGGAGTTTTTCATTGGAAAATTAATCAAAAAGGCAAATCAAATGTAGCTGTACTTTAGGTATTTTCACCGACAGGCACACAAAATCCTGGAGCAAAGAAGGAGCATGGTTAGGACACATGGACATACTTACTCTTCCTCCATCTTCAGCCCTTTATCTTTGGATGCATGTATCTTCTCATACCCAGAAATGAAAGTTGTCTATCATACTCAAGCAACATAGACTAGCATGATTTGCTGCGCCTGCTTTAGTAATATTGGCTTAGTGTGTTGAAGGGCTTTGGAGAGCACACTTTCTATCCAATTGAGTCCTTTGGGAAAGTGGCTATCTAGCTGGGCCTTGGAAACACAGAGGAAGAATATGAGTCTCTCTTGGGGCCTCTCTTGTACAGGGAATGAAAGAAAGTACAACCGCCTGGCTGGAGCTCCTGCGTTGGCCCTGGGTCAAGGAAGCAACTGAGCTCCAAGGAGCAAGTTCCTGCTTTGTGAGCCAGCTCTAATATAATTCCCCTCTCTGTATTTTCCATTGACTTTACAAAGAATAATTTTAAAATTCTAGTCTTGTCCTTTCCTTACAAAGCGGGGAGAAAAACAGTTATGTGCCTAATGATGTCACAGAGTTAGAGACATACCATTCCCTTCTTAGCAGAATGCATTGGTGGCAATAGGAAAGCACAAGTGAGTGGCTGCGAGCAGTGATGATAAGTTATTCTACCATCTGTGCAAGGCCTCCTCTATTTTAATTCCGGGATTCCTTGGGTTTTATTTTGACTAACGGGGGTTTGGATTCCCACAGAAGTATGCATATGAACACCACTGTAGGCACACTATAAACATACCAGGGTACCTTAATATCCTAATTAATCAGGGCAGAGGCTGGACCACTGAAAGGTTAGAAGATAAAAGTCTATGTACTCCTCCCAGAAGGTTAGCAGTTCCATGTTGCCTATGAATTAACTAAATGTGTAAAAAACCAAAAAACC
>AK136989.1|@2@|Mus|musculus|12|days|embryo|embryonic|body|between|diaphragm|region|and|neck|cDNA,|RIKEN|full-length|enriched|library,|clone:9430028B05|product:hypothetical|protein,|full|insert|sequence	
TTTTTGTGTGTGTGTATTGCTGTTGTGGTTCTCATGAGTAATCATGGTTATTTGTTTTTAAACAAATATTTATTTGTTCGTTATGTTTTATTTGTTTTTAAAGCAAACCAAGTACTTGATAACAAGGAGAAAATATTGGTGTGGACCATGGCCTTTCCTTCCAATCATTAGGAATCAATGGTATTCCTGTATTCAGCTTGACCTGTCTCCCACTGTGAGAGAAAGGGGTGTGTGTGAGGTTTGGATTTAGAGGGGCTTTGATGGAAGGTGGTGTGAATGGGCCATATTCTCACAAGAATGTGTAAAACCATTTGAACCCAGATGTAGCAGCAGCCTTTTCTCCCTCTCCCCCTGCGATCAAAACAAATCAACACAAAAGACAAAGGAAGTCAGGGTATCTGACACTTGGTTTTTGATAAGTTGAGTGATGGATGCCAGCTTTAACCAAAAGGCTTTACTGGAGAGACACTGGTTGTTTCCCAGTAGGTGGGGGTCCTGTGGGAAGGAAGCTGTTGCTGAGGCATGTGCATGCGGTAAAGTGTGGGCTGGTCTGCATTGGATATTACTACTTCTGGAGTACCTGGTTTCACCAAATGCTTAAGGACATGTCGCTACCTCACCCCTCATGCCAGGAGTGGGATGAGGGGGAATCTACCTAAAGTATCATCGCTTTAAAGCTTGAAGACTAGGAAGCTCCTCCCAGACTTCCTGGCCTTCTTGACAGACTGACAGAAGGAGTAAATGGAGGCCTGGCTTCCTGTGGCTTCCATCCTGTAGCAACTCTTCTGCCTTTTGTTTGAGACATGGTTCTGCAAACTGCTGCTGACTTGTTTTCTTGCTTTCCTTCGGTTTACTTTGACTTAAGTGGACCATCTCAGGCAAATGAATACAGGGTGTGTGTATGTGTGTTCCTAGCAGCGGGAGACGCCGTGTAAATGGAAAAAAAAGGTTTTCTGGCTAAGGAATGGAATTGTGATATTTTTCCTTAAAATCCTGTGGGAGCACCCAGCGTTAACATTGCTGACTTCTTTTTACTGTGCACTTCTTAACCTCTTCAGGCTTGGTTTGTCAGCTCTCAGACTAGATCACACTGAAACAGAAGGGTGCTTGTTTGTCTTAAATCTTAAACTGACATCAATGAGAAGTAGTTTTCTCTACTAACCCCTCTGAACTTCATCCCTGGGCAGGGATATCTGTGTTTTAAAAAGTATTTTGTTTATGTATGAGAGAGGGTATGCATGTAGGTTGGCGTGCACATGAGAGCACTTGTGTGGTGTCAGAAAATAGTTTTCAGGAGTCCAGTCTCTCTTTCCACCAGGAGATAGCTCTAAGCACTACTGAATCATCTCCCCAATGTACAGTTTGGATTCACATTTGCCTGTAACTGGGTAGGAAAGAGCTGACCACCCAACTCTTTGGCAGCAATCATGTTACAGTAACAAACATCTGAAGCACTGAGTCCAGAAGCGTTCAAATAGACTGTAGATGTGGTTCTCTAAACCTGCCCAGTTATCTAATGCTGCCTTTTCTATGGGATCCTATGCATTCAGATGTACAGTCAAAGGCCATGACCTTGTAGTTAATAGGTCTGCACATTCAGAATCAGGACCTTCAGAGCTATTCCTAGGTGGGAAGCAATTCTAAAGGGCTTCATTATAACTTTGCTACAGTGGTGTGACTTCATAGTAAAGCTCATCTCCTAAGAGTTCCATAGTCAAGTAACATGACCTATTCCTGTATGACTGTAGTAGTGCACGAAGCAGGCTCCTGTTTCCTTGATTGAACTGCTGTAGGCTGAGAACATAACTTAATCATTGCTGTTCTCAGGAGGTTGTTTGAGCCTTCAGGAGCCTCTCTGAAGACCTTTCCCAGTTGCTTTGCCATCAGACAAACCGGTAGGGCTTGTTAGACTGGCACTGTTCTTGAGGGTTGCACAGTCAAGGAAACTGTAAGAAGAAAGAAAGCCACACCACCAATAAACTGGCACAATGCTTTGTCATAATACCATTGTACTAAAATGTAGTCGTAGTTATTCAATATGTTTGTTGACTTAATTTTTATTTACAGTAAAAACAAATGGGTTAACTTTGTCTAGTAGTCATACATCCAATAAACCTAAAATAATGAGACAAGAAAAGAAAATAATTAAGTACAAGAGGCACACTGTCTGTTATTACTCAACTGGGTAAGCTCCCATTCTCTTTCTCTGCCATCTTTTAATTAGACACATTATGTTATTTGAGTGGGATAATGTAGAACAGTGGGAATTCTCATCCCCACTGGGTATAATTGCTACCTGTCTTCTAGACAGCAGAAGAAAGCTTTGGGGGAAATGGTGGGAGAAGGGAGGAGAATCTTGGGACAATTGGGTGTGGTGGTTTGCCACAAGCATAAAGAAGCCAGGTTTTCTGGGGTCTGAAGCTTAGATGGGTTTTGTGTGATTTAAGGGGTGGAAGTAGGGCTCAAAATAATAAAAAAATAATAATAATAAATACAAGGACCCATATGAAGGTTCTTAGCCTTCCTTTGTCACACTCTGACAAGGTTAAAGAGAATACAGTTGGCAGATAAGGAGTTCATTGCATTACTATGCTCAAGGCAAAATAAGGAACAGGAGGATTTGGCTTCATATGAAAGGTGTTGACAAGCGAGGTCATTGCTCAGTATGAGTCTAGCCAGTGGTTAGGTGTGAGGCTCAAAGGCCTTACTGGAGTTAGCCAGGAAGAGAATTTGAGATCAAAGGACAAGCCAAAACCTTGGTCCCATTGTTTCTAAGAATTATGGTGGAAACAATGCTCAAGTGAAGTGGGCTCGGGACCAAGGCTTTTCTTTAAGTATGT
>AK137670.1|@2@|Mus|musculus|adult|female|vagina|cDNA,|RIKEN|full-length|enriched|library,|clone:9930021F02|product:unclassifiable,|full|insert|sequence	
AACCCAGAGCTCACTGACTCAGTCAGACTGGCAGGTGTTCAATGCAGTCTGGCTCTGACTGACTGCCTATTTTTGGGATTACAGACATACTACATGACCTGGCTTTTTATGGGCATGTCCTTATATTTGTTCAACAAAGCATGTTCTGACTGAGCCATATCTGTATCCTTACAGAGTATCCATCTTTTCTCTTATAGCAGCATTTAGCTGACTTGCATTTTGTTCACAGAATGAAAATAATCACTTGGCCTCAGAACTCCATTATCCTCAGCTTCCTTTCTTATTTTCTACATTCACACACTCCCTCTAGCGATAGTCAGTATTAGAGGATGCTTAGTGCATGTGGAGTCCTGTTACTTCTAAAGACACAGCAGTAAGTAAGATACTTTTTTGCTTTGGTCCTTACTCTAAGAAGTGCTTCCTTCACCAGGACAGTGTTTGTGAAAGGCCTCAAAATATTACCTCTAAGCAAGTGCAATGATTCCATGAGACTTTCTTTATGATTCTTAGACAAAAGTCAGTGTCTATCTCTGAGCCATATTTGGATGCCTATCTTATTCAGATTTATGTTACACCTAGCTGAAGATATGCTCTTCTTTCTCTAGATATTATAAACATTGGCACATCACACTATGGCCTACACATAGCATAGGAGCTGAAAAACTGTTAACCTGGTGATTGTATATATTTTGTGTATTATTTTATAAATAATAATATTGAACATTTCTATATATTTATATGTGTGTGGCAGAGAGAGAGAGAGAGAGAGAGAGAGAGAGAGAGAGAGAGAGATGGAGGGAGAGAGAGAGAAGGAGGGAGGGAGGGAGAGAGAGAGAGAGAGAGAGAGAGAGAGAGAGAGAAGCAAGAGAGAAAAAATTCATGTGGATTTGTGATCTGTGGTTTGGGCATGAAATGTCCCTGTGTCTTCATTTTTTTGAACACTTGCTTACTGGTTGGTGCTTGATATTTGGGATGTTGTGGAACCTTTATCAGCTAAAGTCCCATAGAAAGGAAGTTCTATAAGTCACAGGAGGTAGGTCTTGAGTGTTTATAAGCTCACCCACACTTCCTGTTCACTCTCCACTTCCCTAGTAGGGACAGAATGTGAAACAATGCATACATCAAGCCTCCTGTAGTTGCTACCACATCTTCTCTGTCACGATAGATTTCAGAATTGTGATATATAATAGTCTTTTGTCCCTTAAGGTTGCCTCTGTCAGAGGTTTATTATTTGTTATTTTTTAAATCACAGCAACAAGCCAGAATCTAAAACATACACTTGCTTCATCCTATGGTTGAATTTGCAGGAAGGAGTGCATTGCTTGAAGAGGATACAAGAGATTAATCATGAGAATAGTTTCTCTGATGTCCTCAAGATAGTTTGTAAGTGAACACAGGGTGGGAGGCATTAGACTCAGAGGTGAAGAGCTGGAGGCAGAGCTCACTCTTCTGAGTGTTTGTCTAGCATGCATGAAGCCCTGAATTCTACTGCTAGCATGGCATAAACTAGTCAGAGTGCTGGACACCTTTACTCCTGGTACCTGGCAAATGGATGTAGAAACATCACACGTTCCAGGTCAACTTTGATTACGTATAGTAAGTTTGAGACCAGCCTGTGATATTTACGACTCTTAGAAAAAGAGATTTAAAGATGAATTTAAGACCATCATTACTAAGGAAAATGGCCATATAATTTAAAGAAAATGCCAAAGACCATACTTGAAAAGGATATGTAGTGGTGTAAGTGATGCACGGCAGAAAATAGGATTGAAAATCAGATACAGTTTACTATTCCTTTTGACATGCTGAGTTAGGCAGAGTATAAAGCTGTGAGCATGTATGAAATCAAAGCACCAATTTCTACACCTAAGGCTCAGGGAATATCAATGGAGAGGGAATGGAACAATTGTGAGAGCCAAAGGGTCAGGAAGTTACCTGAGAAACTGTTTCCTAAAAATGACAGGGAAGCTACATGCATGATTCATCAACAGTGGGGCTCCTAAAACAAGACATGAATAATGATAATACCAATATACATGCTAATGTGGAAAGGGCAGATCTGATAGGAAACAAATTCCCTTCTGGAAAAAACATTAAAGAAAGTAATGACTGCTGAGAGAGGTAGTTAGTTTTTTCTAGGAATGAGTTCCCTAATTGGCTTTCTAACAGCAAATGGTCAGCCCAGAACTCATTTGCAAACAAGCAAAATAGACAAAATCAGCAGGTTGTATTAATTTATTTATGCATATAATAATAATAGTAATAATAAT
>AK138107.1|@2@|Mus|musculus|16|days|neonate|thymus|cDNA,|RIKEN|full-length|enriched|library,|clone:A130095M09|product:unclassifiable,|full|insert|sequence	
GAAGAGGGCATCTATATTGTGGAACTGCAGCCACCCAGATCCTCTGGAACCCAGTTCCTCTGGAAGAGCAGCTAGTGCATCTCTCAAATTCTGTCACCATAGCAAACATTTTGTGACACAGTTGGATTGTTTTTAATTCATGGTAGCAATATTTTAATTTGCTGTTATTAACTTTATAAACAATTTAATGGGCACCTTTCCTTTTAAGATCAATGGGGAAACTTTAATTTACATACAAAATTGAGCAAAATTTGTAGAGTTTCATTCAAAATTAGAAAAAATCTATTTGAAACTAAAATAGTCACATTGACTAAATCTACTATAAACTAGATTATGGGAATTACAGTAAAATAGAATTTGATCTTAAATAATATTTCTTGTTGAATTAGGTTATTGAAAAGACAATCACATTAGAAGTCCTCTTTCAGGTTTGTGCTTGCTTTATGTTTCTAGAGCGAGCATCTTTATGTCTGTAATAAAGCTTACAGGTTGCTTTAAATTCTTGTGCATTTGTGTATGAGAGGAGAGAGTGTATATATGCACATTTTCCTACCTAGATGGGTTTTGAACTTATGATCCTCCTTCCTTAGCTTCATGAGTGCTAAGATTACACATGTGAGCCATCACACAGGGCCTGGCTGGTTTTCTTTACTGGAAGATGTTACAGTGAGTTGATGTGGGCTTTGACATAGGCTCATATTCTGTCTGCAATACATATTGCAGGTGAGACTTTTTTTCAGAGAGCTTAAATCTTTTTTTTATTTTTTTATTTTTTTTTTGATTTTACATAAGATTATTTAGCTAGGTGAAAAGTTAGATTTTCATTGTGGGAGTTTGGGGGCTTACTGCGACAGTGAAGCTAGTCTCATGTTGCCATCTGTTTGTGAATAGTAATACAAAACTGGAGTTAATCCACCTACCTTATGTTAGCCAAGGAGTTGCTGTACTACCTTCAGTCTGTGTGTTGATACTCTCTTGTGATGAAAGATTACCTTTTAGTGTCAGACACAATGCAATAGAGGGGTTCTTAACACTACTTTTTGCTTATAATGATTAATTTGATTTGATTTTGGTTTTTAGTATCCTAACTGAAATTAGAAAAATGTAGTGTAACTATTTAAAATTAAATACACACTAAATTTAAAGCAGTCAAGTTTCTTGAATTTTTAGCTTGTAAGACTTGGTTAGTAGAAGATACTAATTTTTTAATCAGGTTGTAGCAAATTTTTGAGAAAACACTAGGCTATAAATTAATGACATATTTTTTCAAATGAATACTCTGGATTGTAGATTAATATAGTGGGAGAACATGGTATGGGTTAGAGGAAGAAAAAGAAAGGGAGGAAACAATGTAATTCTATTTTAACTAAAAATAAAATAAGCTATATAAAGTGACAAAATATTTAAAAACATGATAGCCAGAATTGTATACTTTTTTATCTATTATCAGGCTTCAGTAAAATTCATCTCAGGGGTTACCTACCTTTACTTTACAATGTTTTTATGTGAAAGTTTTTGTCTTTAAACGATATAGTCACAACATTATAGTTTCTTTAAAAAATATATAATAGTATATCACATATTTATATTTTTGCCATGAATTTTTTAAAAAAGATTTATTTGTTGTATGTGAGTACACTGCCACTGCCTTCAGACACACCAGAAGAGGGCATCCATTACAGATGGCATCCATTACAGATGGTTGTGAGCCACTATGTGGTTGCTGGGAATTGAGCTCAGGATGTCTGGAAGAGCAGTCAGTGCCCTTACCTGCTGAGCCCCTGCTGTGGATATTTTAAACATATATTTAAAACATAATTGAGATTATAATTGCATCATTTCTCCTTTCCTTTTCCTCCCACCAAACTTTCCCATGTACTACCCCTGGCTCTATTTCAAATCCATAGTCGTTTTTCTTTAATTGTTGTTACATATATATGTGTGTGTATTAGTATTCCTAAATATATAAATACAACCTGCTCAATCCATATAATGCTACTTGTGTATATATGTTTTCAGGGCTGTTGGGCATTGGCTATCTGGTTGGTGTGCTCTTCCCTTGGGAAAACTATTTCCACTATCCTCAGCATTCTTGAGTTGCCTGTAGTTGTTTCTCTAGGGCGGAGGCTTCCTGATCTCGCCATCTTCACAATTAGCTAACATGTCTATTCATGTCAGCCTCGTTCAGGTCATGTTTAGGCAGCCCGGTTGGTAGGACTTCATGGAGATAGCTTCTGAGAGTCCTAGGAGACACAATATCACAGCAAGTTTCTTGTTTCTCTGGCTCTTAACAGTCTTTCTGTCCTCCCTTTTACAGTGATTCCTGAGCCATAGGTTTAGGAGTTGTGTTGTAGATGAATCAGTTTTAACTGAGCTCCACAATCCTACACTTTGCTCAGTTATGGTTTTCTGTCTGCATTTTTCTTTAAAAATGATTGCATTTATTGATTGTATGTGTTTGTGCATGTGTATAGGTGCACAAATCACAGTGAATATATGGACGGCAGAGGTCAGCTTTGGGCATGTTTTTTTTTTCCTTCTGCCTTCATGGGAAGTGCTTTTAACTACTGGGCTATCTTGTTGGCCTGTATTGTGGATATTAGTAATTTTTTTAAAAAGTCACTGTCTTAGTCAGGGTTTCTATTCCTGCACAAACATCTTGACCAAGAAGCCATTGGGGAGGAAAGGGTTTATTCAGCTTACATTTCTACACTGCTGTTATCACCAAAGAAAGTCAGGACTAGAACTCAAGCAGGTCAGGAAGCAGGAGCTGATGAAGAGCCATGGAGGGATGTTCCTTACTGGCTTGCTTTTCTTGGCTTGCTCAGCCTGCTCTCTTATAGAACCAAGACTACCAGCCCAGAGATGGTTCCACCCACCACCCACGAGGGGCCTTTCCCCCTTGATCACTAATTGAGAAAATGCCTTACAGCTGGATCTTGTGGCGGCATCTCCCCAGCTGAAGCTCCTTTCTCTGTGATAACTCCAGCCTGTGTCAAGTTGACACCAAAAACCAGCCAGTACAATTGACCCCTTGTCAACTTTACATACAAACACATCACTAATAAGCCTCAACCCTTACGTTCTTATTCATCCCCAAGATCTTAAATACTTTAAAAGTCCCACAGTCTTTACATATTAAAAGTTCAATCCTTTTAAAATGTCCGATATCTTTTAAAATTCAAAGTCTCTTAACTGTGGGCTCCACTAAAATACTTTCTTCTTCAAGAGGGAAAAATATCAGGGCACAGTCACAATCAAAAGC
>AK138551.1|@2@|Mus|musculus|adult|male|spinal|cord|cDNA,|RIKEN|full-length|enriched|library,|clone:A330058N12|product:hypothetical|protein,|full|insert|sequence	
ACAAAGCTTTGGAGGGTATTGAAGTGTTATAATTAAATTATAATATCAAAAAGAAGAGAAAAAAGAAGTGAGAGGAAATGAAACATCTTTAAACATAAAGAAAGGCCAAGGAGATAATAATAACTTTAATATAAATATAGGCATAAGTATTAAGACAAAAAATGTAAGGAATTCAGAAGAAGAAGAAGGTTAAGCATGGAGCTCTAGCAGGATTGTTAGTCAGACTCATATCCATGTGGTATTCCACCTTCTGAATGCTTTTCATAATGCTAGGGCAGCTTCTCTGGATCCTTGATAAGTTCCCTTTGCCTCTGAAATAACTCTGAGCATGAGTATAGACTGCAAAAAAAAAAAAAAATAGCATGAGCACACAGCTTTTCTTATTAGGTCAGCTCAGGTGGACTGGTACCATTGAGAGAGTCCTGTTGCCCCAGAAAGCAACTCTGCCAAAGCTGTTTTGTAGATTTTAGGTTGATGTTTTAAAACCAGCATACATCTGTCTATATACTTGGACAGCACACTCTATGCTTTGAGCATTTGAAATTTATGTGACTGTCATCATGCTGCCTAGTTGTTTTTAAATGTATTTTTCCAGATTTATCTATGTTTACTCAAGTAGATTTCATGTATTCCTACTGACAGTTATTTCATGTTCTTTATTTTATTTCACTTATTCTTGCCCCTTATAGTATAGCGAAGCATTTATGTTATTTTCTGTTTTCAATATTACAGCTAAAGCTACAATAAAACCTATGGTTTTGATCCACATTTGTGTCAGACTTTATCTAACACACATCCCTAGAAAGGAAATTGCCTGATGAGTTATAAGCTGAGTGCAGCTTTAACTTTATCAGATATTGTTAAATTGCTCTCCAAAGTTGTGTAGAAATTTACACTTTAATGAGGCATATACATCCACATTTCCTCGAACCCTGACAATTTTCATATTGTCACTACACCAGATAATTTAGTACAAACCCACTCAATACTTCCTAAGAGAGATTTACCATGTAAAAGATGCCTACATTCATGCCTACATTCATTCTCCACATCAAGTTCCCTATTCCTACTGATGTTGAAGAGACTTGAAGGATATATAAATTACACAGTTCCAACCTCATTCCCTATTCTACTAATCCCTGGTGAGAAGCCTTCCATTCTGGTGTCATCTTGAAGTTGGTTGTTTCTTTATCAGCAGTAACTAGCTGTCATTTCACTTAAAACAGTTGTAGTTCATTCAGTCCTTACAACACTTTATTGCCTCAGTCCCAGTATCTCCTTAGGTACTCTCTATCAAAATGGTCAGAATACATGAGTGGGCTCAGGGCTACTACCCTCAATAAGAGAATAAGGTGAAACACAGATCCTCAATTGTCATGATGATAGTAGCAATAGAAATGAAGGTGCTTAGGCTGTTAATGAAGACCGCTTTTGCAAGCCAAGCTTCCCCAAGTGTATTTATTCTTTCCCTGTTCCAAGTTCACTTTTTGAGAAACTGATGGATAGATAGGCATTCCTTATTTCCTCCCTCTAGTTTAAAGTGTGTGATTAAACTTGAATCTGTCAGACCAACAGTTCCTGTCATCAAACAGTCCTAGCCATTGTTTTTACAGTCTCTGTGGACCACATGGTGTCCTTACTCTTTCACTGCTGTTAATACAAACACTTGTGTGTTTAAGACTTTTTCTCATAAGTTCTATATTAGTTAAACAAAACATTTGTATAGGGTGATGAAAATAACTTCTTCTGAAGCATAATCAGGAGGTCCTATAATATAACCTTATTCTTTTTTTTGTTATTATTTTTATTAGGTATTTTCTTCATTTACATTTCCAATGCTATCCCAAAAGTCCCCCATACCGTCCCCCCCACTCCCCTACCCACCCGCTCCCACTTCTTGGCCCTGGCGTTCCCCTGTACGGAGGCATATAAATTATTCTTAATTTCAGGTTTTTTGTTTGATTTTTTTGTTTGTTTGTTTTTTGAGACAGGGTTTTTCTGTGTAGCCCTGGCTGTCTTGAAACTCACTCTGTAGACCAGGTTGGCCTCAAACTTAGAAACCCAAGTGCTGGGATTAAAGGCGTGCGCCACCACTGCCTGGCATCCTTAATTTTAGTTTAATAACTAGAGCATTGTGCCTCTCTCTGAAGATGGATGTTTTCAGGACATGTACACTGATATATTTTTTCCCCTACCAACAATAGGGTCAATTTTCCTTTTGTTCTTTGCAAATGGAAAGAATAGTTTGGTTCTAGAAAAGGTCTTGTGGACAACCTGAAGAAGGATCTTTTGGGGGATGGAAACATTGTCATCTTTGTAGTATTGGGCTTGAATAAAATTAGCCTTCACTGCTTAATTTGTTAATTAGGTAGTTTGTATATCAGATACAATGGCAAATATTAGAGATGCAGTGATGGTTAGGAAGAAGGCTCTAATCAGAGATAAACTTTTGAGTTGATGTAATGTCTGGGAACATGAGATTTCATTACAAAATAAAATTGTTTCACTGCAGTTTCTGCATTTAACATGGAGAGTTACATTAAAGTATTTAATATTTAGCTTAAGATTTGCATATGAAATAAAAATTGCTCCATTAAACTCTTAAAGATTTAACCTAGAATAGGACTTTTTATTGTAAATGTGTCTTATATTTAGTGGTTGAAAATAAGAAGTCAAAATAGAAGTACAGAGACAGAAATAAAGAAATCATAGAATGGAATGGGCATTTCCTAACATACAAATACATATAAGGGGAGGGTGGAGCAGAGATAGAAAATTATTGTAAGTCTATCATTTCTATGTGAAAGCTCATTTCATTTATAAGTAGTGCTGAGGGGGCTGGGAAGTCTTTTTCTATTGGTGATTTTCTCAATATATCTTTTTCAGTTATATTTCAACTTAGTTTAGCAAATGTTTACTAAATAACTATTGCTCACTGGCACCAGGCTGGTCACAGCAATAGCAATATTAACATGACAAAGTTCCTTCTTACAAGGGCACACACACCTGTAAGATAAACTAACAGGCTTAGGTTGACAGCAGCAGGTCCTCTAGTAGAAAGATGTTTAATAAAGTAAGGGAGGTTCCTAATTTGGATGGGTAAACCTCCAGCAAGAGGATTCTGTCAAAAACAACAAACAGAAAATCCAGGACATGTGTAACAATGACCAGTATTATGGAGCCATAAATGCACCAATACAAAGAGGATGCAATATGTGATCCTGAGAAAAGAGCAAGAAAGAAAAGGAGACCAAAATCTACATGTATTTTCCTTGCAAAACATTTCCTAGGAGGCAGAGCAAAGAGTGGTCGAAGAGACTGAGAACTGAGTCAACTATCTGTTAATCTCATGGGTCTAGTAGACCTAGGTGTGGAGAGGTCTATCCAGGGTGTAGATTCCTAAACTAAACACTTCATGTTTCCTTTGGTGATCCTCCCCTTCAAAGAGATACCACTCAAGTGGAAGAGCGACTAGCACTAGATTAGTTCCTGGGAAGAAGGAAATACGACTGTGGATTAATTCAGTTTCAGAATGGATTAAGATCACCTAAAACCATTGCTCTTGCATGCCAGAAGCAAAAGTCCTTTGGGCACAAGATAAGATTATTGGGAGTTCCAAGGAATTGTGTTGTTGTTCTTGTACACAGTTTCTAACATTTAATTAACCAGTACCAGGTATATCAGATAAGACTAAGTGCCAGAAACTCAAAGAAGCCTAGAAGAGATACATACACTAGAGAAAAAAAATTAGATGGTAAAGTAAGTGCAGCAACCGTTCCCAAGAAAAGAGAGAACAGAATGGAAAGTTTGGGCTAAGAGATAAGGTTTAGATGAAGGTATCAAGATATTCTAGAGTAGAAAATACAGCAACACAAAATAAAAACTTAGGTATACTTATGAACAGAATAAACTGATAAAGAGAAAGTAATTCTCTGGAAGAGAGATCAGAATAAAGAGCAAGGAGAAAAGAAAAGTGGATGCTTCAGGAAAGAGGAAAACTGGTGGCCAACACAGAGGAAGGATTTCTGTCCAGTAAAGTGATGTCAGAAGAGCCAAGAGAAAGAATAGGTGCAATAGTTGAAGAACAGGTCAGTAATACATTTACAATGCTGAGGGAAGACATACAGCTATTAGTAAGACTCACCAGGAAGAGGAGCTGAAAAGCTTGGCTCATCAGTTAAGGAGTACATCTTGATCTTGCAGAGGACCTGTGGTTGGTTCCCAGAACTACATGGTAGCTCACAACTCCCTGTAACTCCGAGATCATGAGATCCTATTTCATCTTCTGTCCTCTGTAGGCACATTTATATGTGCGGTACATATCAATTCACGCAGGTACATGCAAACACACATAAATAAACAATAATAAACTTTCAAAAGAATGTACAGGAATAACAAGCAGGAGAAAGACAGAAGGACTTCTTAATGAAGCTGCTGAAAAGAAAATGTTAGAAGCCAGTCAGTGGTGGCACATACTTTTAGTTCCAGCGCTCAGGAGGCAGAGGAAGGTGCATCTCTGAGTTGGGGACCAGGCTTCTACAGAGTGAATTTCAGAGTAGCCAGGGCTGTCTCAAACAAAACAAAACAAAACAAAAC
>AK138620.1|@2@|Mus|musculus|adult|male|spinal|cord|cDNA,|RIKEN|full-length|enriched|library,|clone:A330077F16|product:unclassifiable,|full|insert|sequence	
GAATCTGCGGCTCGAAAGTCTGGAGAAGCTGAAGGTGAAGTTGGATTGTAGAGCACTTATGTAGCTTGTGCGAGCCTCTGCATTCAACCCACACCACCGAAACAGTTAAATAAAATCAGCGGTCTTCAGAAGGACGAAAACCGACCTACGTGATCAAGTACGCAATTGCATAAACAATTTATTTTCATCTATAAAGATGAAAGCTGTGGTGGCTATTCCCGGTTGTCAACTTAACTACATCTGGAATGAACTACACTCCAGAAATAAGGGCACGCTGTGAAATAGACCTTGAGGCTAGAAAGACACAGGCTTCTGACCCTGAGCTTGACAAGGGGTGATACACACTTTTAATCCAGATCTTGAAGCATAGTGGCCATGAAAAACTTAGGCCCAGGCAAGGTAGTACACTCCTTTAATCAGAGGAGACAGAGGGATCTCTGAGTTCAAGGCCAGCCTGGGACAGAGCAAGTTCCAAATCCAGGCCTGGTAGTACACACCTCTACTCTTGGCCATACCTTCTGCTGGAGACCTACATAAGGACATTGGAAGAAGGAAGGCTCACTCTTCTTTGCCTGCCTGCACTTACTGCCAGCACCTCTGTTGGAACCTACTTCTTCAGGATTCCAGCTTATACAGAAGACCAGCTGAAACAGGTTCATGGGGCTGAGCAACTACTAGGTTCTTGGACTTTCTACTCACAGCTGCCCATTGTTGCATTAGTTAGACTGCAGACTGTAAGTCATTCCCATAAATTCCCTTAATATATAGAGAGACATTCCATATGTTCTGTGGCTCTAGACAACTCTGATTAATCCAAAAGCAAACCTTCTTGAAAGATACATATGCAATACATTATATAAATCTGCAATACAATATAATCTACATAGGAATGTAAAAAAGATAAATGGGCTATTGCTATGAACAGTATCTGCGAGGGAAAAATATGCATCTCTCAACATTTGCTGATACTTGTTCAAATTCAATAATGTGTCGACAATCTTACTGAAGATCACATATAAAAAATGAAGACAATAAAAAGGTTTCCATGAAAAAGAGTATAAAATTTGTATATTAAGATAATCCCAAGAAGTCTGCTGTCTTTAAGGTGACTGAGACACGGTGAACAATTTCAGTTATGTAAGCTACAGGCGGGATATGAAAAAGCACACTTAGTTGCTAAATTGAAAAACATAAAATAACCTTTTCCTAGATAATTGGCTTGCTTCTCGGGAAGCTCAGAACCAGCAGAACTCCTAGATGGGAGAACTTTAGTTATCTACTTTGAACAGCAATTTTAAAATCAAAGTGCTGTGTCCTGCACGCTCTGCCGTGGAGTCAGGAGCTTGAAGTGTGCAGGTGTAAGCTGTGTCCCTCTCCTAGCCACAGCCTTTCTCCATCATCCACAGATGCTGATGTGGCTACAGCTTCTACAGATCCCACAGTGCCCTGTATTCTCCTCAATCGACTACTGTATTTCACTTAAGTGGGGAATCCCTAGGCTTTATTTGAACTATATCTCAGTGATGACTATGCATTGTTAAAAGCCAATTGAACAGAATTGCTAGTGATACGCCTTGAAAACAGAGACAGACTGGCTTTTCTACATGAAAAACATTAGGGTGTGTAGGACCCCATGGGAGGTATTTAGGTTGCAAAAACTGAAATTTTCACTTTATTTTTCTCCATTTTACAAGGATCTCATGTCTCCCTAGATGGTCTCCCACTCACTGTGTGGCAGAGAATGACCTCAAACTTCTGGTCCTCCTGCTTTACCCTCCAAATGCCAGGTTTACGGGCAAACTTCACCACATCAGGCTTGGGAACTGAATTCAGGGTCATATGTGCTAAGCAAAGCCTGCTACCCACTTAGCTCCAGCTCCAGCCCTAAGAGCTATTCTGTTGTGAGGGGGTTAATGTTGGTTATAAAAGAACTTGGGGATATGGGTTCTCACTTGCTCTTGCTCTCACTCTCATTCTCTCTTGCACACGCCTGTCTTTACTGAACTTCCACCATCCAGAATTATGTGCTATACATGCCTACTCCTTAATCCATCCTGTCTATGGTGTATGTCACAGAGGCCTTAGGTAACCAAGACACGGCATCAGTGCCATAACCGCTGGTTGGGATGTGAGTAAGGTACAATCTCATATTGATCCTGGTGCTTGTGAGTACTGGTAGCCAGCTTATGATCAAGACTTTCAATAATGATTGGCACAAGAGGCGTGCCTATGGGGACGGGTTTATGTATGTGGGAGTTTTGCTTACATTTATATCTGCACAGCACATGCATGCAGACCTCATGGAGCCTCCATGTGGGTGCAGTGAATTGAACCTGGATCCTCTGGAAGAACAACAAATGCCCCCAAACATTGAACCACCTCTTCAGCCACATCAAATTAAAAAAAAATAAGATATGTTTAAATGTTGTATTTTATTTGTTGCATATTTTATTATTTTTAAAGAATTATTTACATATCTTACTGTTATTCAATTATTATTTATTTTAAATATGATATTCAAAATATAAGAAAAAAATAAAAATATAAGTTATCTTGACT
>AK138862.1|@2@|Mus|musculus|0|day|neonate|thymus|cDNA,|RIKEN|full-length|enriched|library,|clone:A430093B02|product:unclassifiable,|full|insert|sequence	
TTCCAGGACAGCCAGGACTACACAGAGAAACGCTGTCTCATTAAACAAACACAAAACCCTTATAAGTTGCCGGGCAGTGGTGGCGCACGCCTTTAATCCCAGCACTCAGGAGGCAGAGGCAGGCGGGTTTCTGAGTTCGAGGCCAGCCTGGTCTACAGAGTGAGTTCCAGGGCAGCCAGGGCTACACAGAGAAACCCTGTCTCCAAAAACAAAAAAAAACCAACCAAAAAAAAAAAACCAAACAAACAAAAAAAAAACAACAACAAAAAAGGAAAAGGAAAAATGAAAAGGAAAAGAAAAAGAAAGAAAGCAATATGAGCAAGCCAGGGGAAGCAAGCCTGTAAGTAACATCCCTCCATGGCCTCTGCATTGGCTCCTGCTTCCTGTCTGTCTTGCTTGATTTCCAGTCCTGACTTCCTTTGGTGATGAACAGCAATGTAGAACTAAAAGCTGAATAAAACCTTTCCTCCCCAACTTGCTTCTTGGTCATGATGTTTTGTGCAGGAATAGAAACTCTGACTAAGACACACACAACTTTTAAAAATGGGACTAGAAACAGGAGTCCACATGCACCATATCCTCTTCCCAGAGCGCTCTAGCTGTCTGCTTATTCTTTAGGCCTCTCCTGCTGGCTTTCCATGTGGAGCCCCATTGATGCAACACCACTTGCCGACATTGTTTCTTCATTGTACCTTCAGGCTCTGTGTTCTTGCCTTAGATAAGGCAATGTATCAGTGAAAACAACCTAGAGATTTGGATAATTTTACTAAACCCCTGACAGCTGGCACATTATCTGGTCAGCACATTCCTTACTATACTTGATGCCCGTGACAATCAAAATTCACTGGCAGACGATACCTCCAGCCCACTACACTTTTCTCTTTACTATTTCTCAGTTGGAACCATGATCTAGACTCATCACTGGAGGTGTTTAAAGCCTCAGGAGAGAGGGGCAGAGTGTACAAATATCCCCATTAGGCTTCCAAGTTTGTTTTTGTTTTTAAATGCTAACTTTCTTTTGGCCCTCCCCACTTCTCTAACACCACCAAGCCAAGAATACAAAGCTGTCTAGCACGCAGGGCTCCTTGTGTCCAGTGATGTCACTCTGTGCCTTCTTCTTCGAATGAAGCTCTCAGACATCTAAACTATAACTGGGATTTCTCCTGCTCACCCACCCCCCACCCTGTGGCAGTGACACAGATCAGGAAAGCAATACTCCCTTTGTTCCCCATGGCTCCCAGCAGCCATGTCAAGTAATTCTATACTTATCTCTATACTTACCGTGCTCGTTCTTTCTCCTGTTTAGCCATGTCTGAGAGTCTTACATCACTGGTGTAGCATATGATACTGTCATATTCAATCATAATATTTAGGTAACATTGGAATGTGCAGAAATCCTATTCTCTGTTACTGTTCCTCCCTTTAACACCATGGCAATAATGAGTTCATCATTGCTGCTCACGCTTAGCGACTGGGCAGTGAATTTACGACTACACCGAGTCATACATCACCCTTTGAGTCCTCCGTGACTTTTTAAAGTTTGATGACTTGAAGTTTGTCAAGAAAACCTTGCATTGCTCTCATAGCATTAAGATTCTATAGTCAGGAAGCTCTTTCTGGAGCCAGACTTGGTGGTATGAAGCTATAATCTGTGTACTGAGAAGGACGATGCAAGAGGATCAGGAGTTTAAGACCATTGCCAGTCTTGGCTCTATAATATTCTCATTAAGAACAAGTGGTTCTTGGAAAGTCAGGAACGTAAAAGGGAGGAACCCGAAAATAAGTGTGCAAAGAGGAAGGGCAGAGTATTCCCAGAAGCGTCTATCATGTCTTCTATGCACACCCTAAACACGAGTGAGGAAGCTGGGCATGATGACATTCCAGCACTCAAGAGACAGAGGCAGGATTTGATGCCTGTACCATCTATGTAGTGAGTTCCAGGCTATTCAAGGCTTCACAGTAAGTCCCTGTCTCAAGAAAAAAGAAAATGTGTGTTCTTCAAGGAACCTGGTCTTGGGGAACATATAGAAAAAAAAAAAAAGAAATGGATTGGATAACTGATACAAACATGCCTAGTCCACATAAGCCATGAGAGTCTATGGAATACAAGGGGACGTAGTTAGGTTTGCATATTTAAGATATTACTGTAGCTGGAGAATGGAGTTAGTGAGAAAAGAACAAAGGGATGAAGGGACATGGGTAGCCTAGGCAACAAGAAATATAATCTTGGTGACAGTTGAGACACATTTGGGGTATAGCATGAAAGGTAATGACAAGACTGAATGGTTGATTGGGTGACAAGAGAGAGCAAACTCTTTACAAATGGCCATTGGGCTTAGCATCTGGCATCCGCAGTGTCACTGTAGACAGATGTATTAGTTTGCTTTTCTGTTGCTGTTCGAAATTACATAACCAAAACAATCTGAAGAAGAAAGGGTCTGTTGAGCTTATGGCTCCACATCACAGTTCATTAGGGGAAGTTAGCATCGGAACCTGTACAGGAACCTGGAGGCAGGAACTGGAGAAGAGACCATGGTTGAACACTACATACTAGCTTTCTACTCAGCTCACTCAGCCTGATTTTTGTATACAATCCAAGACCATCAACCCAGGGTTGGCATCACACACAGTAGACTGCACACTCTCATATCGATCATGAATCAAGAAAATGCCCCACAGTCTTGCCTACAATCGATGTGGTAGAGACATTTTCTCAGTTAAGGGTCTCCCATCCCAGATGACTGTAGCTTGTATCACATTGACAAGAAAACTGACCAGAGCATCTACCTCTTAGGAACCAGATTTAGATTCCTAAATCCGAGAGTCTTTCCATTCTTCAGCTCTAGACAGGGCAGTAGCATCCCAGCACTTAGCATTTTTTTTGTTACTCACATTCCTACTTTATTTATATCCTCATTTATTCCTTTTGAACTCAAAATATTCACGTGAAAACTTTTCTCAACTTATCCAATTAGTTCCAAAGTACAACAAGAAGGTAAAAAAAAAAAAGAAAAAAGAAAGAAACAAGAATTTTGTATCTCATAACCCAGATGTCTTATTCACTGTTCTAGTAACGTGAAGAGACACCATGATCAAGGCAACTTGGATTAAGGTTTCAGAGGGTCAGTCCCTGGTCCCTGCAGTGGGAAGCAGGCAGACCTAGAACTAGAGCAGGGGCTGAGAGCTTTATATCCTGATCCATGGACAGCAGGCTGAGAGAGGAGCCCTGGGCCCTGGTAGACACACTCACACTTACGTTCTTATTCTAGAAGTTTGGTCATCTCCGGGAACCAATAAAACCAACTTAGAGTTCTGTTAACATTTAAATAACACCCCACCCTGTCATTTGTTGAACAAAGGGTATAAACTCTGCAGAAATGTCTGTGATGAGAACACAACTTTGCAGGAAATGTCACTAAATAATCATACTAAATAAAAGCTCTGACAACCTTTAAAACTATTTTCTAAGTTTAAACAAAATGATAACTCTCTTGTAAGTCATGTTGACCGAATGATAAAACAACTACCTATCAACAGCCCGGTGTCTGGCTGTTAAGTATTGCTCATCCTACCCCGGTTGATTATGTAATTGCCCTCCTGTATTCTCTTTGTCTGGCATGCAGGAAATGGCTGCTGCTTTGATCCAAACTTGTTT
>AK138914.1|@2@|Mus|musculus|adult|male|aorta|and|vein|cDNA,|RIKEN|full-length|enriched|library,|clone:A530001M11|product:unclassifiable,|full|insert|sequence	
GATGGTTTATCTTGAGATCTAGGTTATATTGATTCAAATTAGATTATTAATAACAGTATTTAATAAGATGCTGGAGAAAAGCCTGGCTATAGAAAAATGAGTTGGGCAAGAGATACTAAAAGCTAGTAAATCATGTAGTTTGAAGATATGGAGATTTAGAACTGAATTATGGTTTTCCAATATTTTCCAGTTGCCTGTCATGTTCATATCACCCAGTGCTTCCACACACCCTTATTCTTAGAATGCTGATATATCAGAGTCATTGTGCAATGCTGAGAAATGTCATCTGTGCAACAAGATCCAAATATTTAAGATAGTGCAAAAGTTCCACTAAGTTTAGGCAATCCACTCATACCTGCTCATTTTAAGATCACACACACATACACATACACAGAGGGGTAGTCATAGACTTATTGACTTAAAATAAAAGAAGCAGTTGCCACTTAGAGACAACACATTGGTCCCTTTCAAACCAAAATATTGAGAGATAAGTGTTATTGTCCTAAAATATACTAGCAAAGGTAATTGAAGGCATCAAAGTCTCCAAATAATCTCCAAAAAAAAAAAAAAATGGGCATTTTTGTAGACACACTGTTACTTTTGTAAAAGAATGAAATCATTTTAAACACTGGAGTATTTTAGTGCATTGATCAGCATGGAATTATATCAAACAACAAAAGTTGCAAAGATAGGATTTTTCATATTGAAAATAAGAAAAACATATATCTAGCTATTGTGATATGATAAAGAAATAAAGCTCACAACAAATTTCAATGTTTTTATGTAATAATGCCTATTCAGAAGGCAGTGCTGTAGGGCCTATCATACTGATTTTCTATTAAAATACTTCAGCTTCGTTATTATCTGAACATTATATAAAGGAGTCTACTCCCTGTATTTGAAATAAGATTACATGTGATGATTTGATGACACAGAGCAATGAGAAAGAAACATAAGGACACACACACACACAGAGAGAACAAAATAATAACAGAGTCCATAAGAAATCTTTTTAAAATGCTGAACCTACAAATAGTCTTGTTTTATGTTGAATATATTGGTATTCCTAAGAGCACATAATGCCTTATAATAGTTTTATTCATGTTTATCTTCCTTTGGAAAATAGTCATACAAAGAATAAATATAGTCTGGTTTTAAATGTGGACTACTGGGTTAAATTGGTACATTCGTGTGAATTTTATCTTTTAATCCCATTTAAATTTGAATTTCCATGAGGATATGTGTAAGAGTACAAATATGACCTTAGAATTCCTTCTTGCTGAAGAGAGTTTATGCTATAGACAAATTATAAGTTGCATTTGCCAAACCAGAACTGCCTAGAACAGTCTGCAGCAGTGAACCCCTGACTCTGGGAAATTAAAATGTTATGCATTGTGCAAATTTAGCACTTTCTACTCATTAAAACATTTGCGTGTCACACAGCTCGGCTCTTCCATCGGTTCTCACCAGAGGAAGTAGCAGAACTCTCTGCATGTAAATTTCAGTGTGGACACGCTGCATACTGTGCTCCTGCAACACCAGGTGCTTAAAACATAGGGAAACCATTTACCTAACAAATCACCACACTCTGGGTTCAGAATGACGTGTTTATAACTGCCTGCGGTGGGCACTTGCCAAGGTGCTAGTCACTTTGCAGCAAAATTCTTGTCAACACAGCAGTTTGGGAGGAAAGCGTAGCTTTGCGTGTTAGACAGTGTGCACTTTTTTTATCTGAAGTTAGAAGTTGATGTCATAGCTGGGTTTCTATAGTTCTTGATATGCACAGTGTCCCAGGTGGCAAATAAATATTCTGCCCATGAACTTCCTGCCCAACACAGCCCTCGATAGTCTCCAGCATAATCAGTGTGCTCTGCCTTTCTACTTTCTGCTAAAACATTTTCCTGCTTTTGAAAGCAAGGATGTGGTCAGAAACTTTAGGCCGCAGAAACCTGATGCACACCTCTGGAGCCCAGAGAGGCTCGTGCAAGGAAACAAAAGCAAGAGCTTTCACCTCTGGTAGCCTTGCTGGTAGATCAGGAAAATTGGAGCTATATAGGCTGAGAAAAATGCCACTATACAGGCAGACCAAAATGGACTTGCTGTAAGGGTGTTAAATTGACTTTTATTTGAGCATAAAAAGTCATCAGATTGGCTGATACTCTTTAGGATTAAATCACCTTAGTTCAGGATTCTACTGTTTTACTCTTTTTGTCGAAAGTCTTTGTTATGATGGAGTCATGATGAGTGTTACCACCCTTGAACATACTAATGCTTTATTCTTCTTCTAAAACATTGATGGCTTTGGATTGTCCAGCATAAAAGCACTAGGGCACCTGATGTATACATAAGCTTGTTTCTGGTGAACTGAGATGAATTTCAGGCAATTATGCTGCATCCGCTATGAGTCCTGAGATAAGATCTTTTTCCTGCTGGGCTGTTAATCATTTGCTGCCTGTTTTCAGAACGTGTGCTGGTAACTGTTTCAAACAAGGTCATGAACCAACTTGGTGTGGCTTGGCCAGTGTCCCATAAAAGATGGAGCAACAGATAGCCACAGGTACCTCAGCTGTCTGACATCCATAAGAAAATGCTCCTTTCCATTTTTGTTGTCGTGTCTTCAATTTTACATATTCTGAAGCTTGGGTTTGTGTAAGCCCAGTCAATAATGAACCCTCAGAAGAGTAGGTAAACGACCTTGGTGTTTTTAACAAACCTGACCTTTGACATCATTAGTGTTCTGATGGGTTTATAAAATAATCCATGACTCTGACTCGGAAGGAGGGGAAATAAAAAGAGCCTGGGCATGTTTATCTTTGAGTCACTCTTGAGGGTTAACAAGAAAATTTGCATCAGAAGAAATGTGATCGAGATGCAAATATCCAACTTGTTAGGTTGGTGTGCAATCACTGGCAAACAGATCAGGCAGCCAGGTCAAGGAAAGGGGCAAGTCTACCTGGAGAGGATTCTTCTAAAGATCAAATCTTAAGTGAAAAACAAACAAACAAACAAACAAACAAAACCCTTAGAAAGATTCTTAGTGAGTGTGTGTCTAATAGATAAATACAACTAAACTAACTAAAATTTGGTGATTTGAGAACATTAGTTTAAGCCAGATGTGTAGCTCATGCTAAGGCTGAGGCTAGTTTAGGCTACATAGTGTGTTCTAGACCAGAATGAGCCACACCTTAAGATCTTGTCTCAAACATT
>AK139228.1|@2@|Mus|musculus|7|days|neonate|cerebellum|cDNA,|RIKEN|full-length|enriched|library,|clone:A730075E23|product:hypothetical|protein,|full|insert|sequence	
TTTCTGAATGTCTCATTGCCTCTTTTTTGTGTTTTGTTTTTGTTGTTGTTGTTATCTTTTGTCTTTTTTTGGTTTGGGTTTTGGTTTTGGTTTTGATTTTGGTTTTTTGACTGTGTACAGGTCCACTCACTATTGCATACATATATATGTGTGCATATATGTTGTGTTATATGTGTAGTGGTTTGTGTGTATATGTGTATGTGAGATATATATATATATATATGTATATATATATATATATATATATATATATATATATATGTCTTTGTGCATGTTTATATATATACACTTACACACATATATATGTGTATGATATAATGTGTTGTGTGGTGGTTTGTATGTGTGTGTATATTTGTGTGTGTGGTGTATGCACACGAGTGAGTGTGTGAGTGTGAATGCCTCTGCATGTCTGTACAGTCTAGAGAAGGAGAGACAGTGGGTGTCATCCTCTGTCACTCTCTGCTTTATTGCCTTGAGAGTCAGGGCAGTCACTTTCAGCCAGACTAGATAGTGAGGTGTTAGGATCCGGTTGTCTCTGCCTCCACTCCTAAATGCTTGTTGGTAAGCATGGACAACCATCCCTGGCTTTTTTATGTGGATGATGGGATTTAAATTCAGGTGGTCACAGTTCAATACCGAGCACTCTTACCTCTGTGCTACATCCCCAACCTCTCCATCTTACGTTTGAGACAGGGTCTGGAGCAGTGGGACCATCACAGAGCACATGCATTTGAGTCCCTTCTGTAGTTACCTCTGTGGAGACCTATGTAGTCATTATGATGCCTGTTTCCAAAGGCCACTGTACTTTAGGAGAAGCAGTGAGCTGGGTGGCTGGACTTATACTTCCCTGCAGACCCTTACTCTCCCTTTGAGACTCAGGCACTGATTTAAGTGTAACGTTCCAGAGATAGGAGGAGAGTTGGTGTAAAATTATCTATTTAATTTACTCTTTTTCCTTTTTTTAAAAAAAATCAGCCTAAAGCGGTCTCTCCTGCAATTTGTGGGCCCTTTCCTTATATGAATGTTCCTCTATAGTCTTGGCAGACCCCCGACGTGATGTTTTCGGGTTCTAGTCTCCAGAAGGAAGGATGAATGAGGGAAGGTTCTTACATTTCTGCTTCACTTCATCCCAGAGGAGAGGGCTGTCAGTCAAGAGTGTGTATCTCTGCATCTGTCCTGTGCCAGGCTCCGCATCCCTTGAGAAGGGGATGCTTCACTTCTCACAGGGAATATTCTGCAGTGGCTACCCAGCGTACTCTTCCCTCCCCACTGCACTAGAAACTCTTGGGGGCAAAGAACTCATTCTCTCCCACTCAGAGTCTGATACAGTCAGAGCCCATCCCCGCTTATTGGTAAGATGCCTGCTGTTGATGTGATATGAACCATGGTTAATGTTGAGAGGTCTTAGGTAGGTGATCACACTTCTCAATAGTTTTGCTCCTTTTCTAAAAACAATGAGCATATTGTTTTTTTTTTAAATCATGTTTACTAAAAAAAAAAAATGCATGCAAAACACCCCATTAGTGTTGGACGTATTCCAGTGCCTGGTCAATGGTTTTTGCTTTGTTTTTTGATGAAAAACAAGAAGAGAGCTTTGGACTCCTACATTATGCAACAAAAACCAAGACAATAATAAGTGAACAGAAGGTACCAGGGCACTTTGCATCCAGTGATTCAGGAGAGCTCTTCTAGCTCGACTAAATGCTGATGTCGTCTTGCCCTTCTGAATCTGCCTGAATCGTCTTGATCTCCAGCACTTTAAGGGGGTCCCAGATGACTTCCTAGATCCCCATCCAGGTTGACTCGACACAAGATTCCAGTCCAAATGAGTCAAACACCAAATCTGTGTTTCAGCCGTGAGGTATGAGAATGGGCCATTGCTGGGCCTAAGGCCAGTGTCTACTGCTGGGAACCTTTCTGGGTCACCATTACTGATCAGAGTGGTATTGATTCACTGTACCCCCGTTGTTGACTGCTGACACTGCCGGGGATCCAGATTCAGAATCTACCCTTAATTTCATTAGTCTGTTTGTGGCTGTGTCTCAGTCACATGCTACCACATCATTACTCTTCTCAAAGTCTATCCTAACATATGGACTTACAGATTTATCATCCACTAGAATCAATGCGCACCCAGTATGGTCATCCCCCTGTGAGTGGGCACAGGCCCATCCCATTTTTGTTAATATAAATAATGATCCTGAGGCACGAATGCACAAGCAAGCCTTAGGGTACACATATTTACCTCAAGGTAGAATTGCTGAGTTATAGGTACTTAGCAAGTCAGTGGATGCCCCCAGCATGCTTTCCCAAAAGCCTTGGCCAATTTATCCCCACTTAGTTGAGTATGCATCTCATTTCCCTGTGTGGCCTGGGATGTTAGTGAGACTTTTGATCTGTGCCTATTTAGTTGACATCCTCATTGTTTTGCATATATGTGAGTGAGTATTGTTTAATACATTTGTTGGCCGGTTTATTCTGTGTATAACAGTTGCCTTTTCTATTATTAAGCTGACATTTAAAAACCCACTAACTACTTGAGGCACCCTCTTCTCTAGTCTCCACTTATCTGAAACCCTATTGTGGATACATTTTCTGTCATATTTAAATATTATAATTTTGAACTTAGATGTGATCATCTATTTCTTTTTGGCATTGAGGTTTTGTCTAATGACTTTGTGTTTGGCATAAAAATATCTGGGAAAGTGTTTGTGTTTAAGTCATCTTTGTATCTGGAATTTATCCTTGTGTATTATGTAATATTTACATTTGTGTTTATATTATTAAAATATAGCAGGCCATCGGCCCCACCAGAACTGCACACATCTTAGTGAGGTTCTCCCTTCAGAATAGAGTGAATATACATGCCAAGTTGTCTGTACTTTCTCTTTGGTTGCCTGGTCTGTTTTTATGCCAGTTTTAAAGATGGTAGCCTTATGCCATATCTTAGTGGCTGACGAACCAACCCTCTGAATAGCATTCATTTCTAAGAAACATCCTGTCACTTACTAAAATATGTTTCTTTTGAAGATGGGCCTTAGAGTTAGTTGGGCACATTTCATTATGCAATCCTGTTTAATGTGAATTGGATAGGTACTGGGTATACAGATCACTTGGAAGTTACTATCTTCTCTATGATGTTGAGCCTTTTCATCTGAGCACATGGCAGTCAACTTTCCTTTTATGCACTTTAGTAAGGTTTTATAGTTGTATTACAAAGGCTTTGTGAGATTTGATCCTAGGTATTTTATTGTTTCTCTGACTTACTGCCAAGGAATTTTTTTTCATTATTATTTAAAACAAGCAATCATGGGTAATAGATGCTTTGGTAACTAGGAGAGTAGTGAGCCTCCCTCTACTGGCAGAATCCAACAGAGGCTAACCACCAGGGTGGGACAGCACAGGGGCATTCACCACCTGGGACATACTCACTTCTAAGATTACTTTCCACTCTAAGAACTAGAGTATGTAGGAAGTGCAGAATTAGGACTTGATCTTGAACGATCTATGGCTTCGTGCCTACCATTTTCAGATTCTTTATGTTTTTTTATGGGAGAGGTGGTAGCTAGAGAAGTTCACACACTGGAGCTGGGTCATCTACATAGTAAGTTCGAGGCCAGCCTGTAATTCATTAGATCTTGTTTCAAAATAGATTAGAATAGAGTAGAGAATGAAATAATGTATACTTTGGTTAGTTCACACCTTGCTTCATTGGTGCCCTCTCCCTGAGACTTCACAGTGTACTGGGGACCATGAAAGCCCTGGTTGGTTCTGCACTCAGGGAAAGTGATTCTAGAGGAGTCACATTGCCTTTCATTTGTGATCTCTGTCCCTGTCATATCTTGGTGCAGAGCTGTCAAGTCTTAAGATTCACAACATCATTGCCCTTGATCCAGTTTCTGAACCTAACTTTGGTCTTCCCATTTGTACCAGAATAATGACAATCACTAAGCTCTGGATGGAGTCAGCTTCACTTTAAAGCAATTGAACAATTCCAAGTGGTTCAGGTCCCAAGTACATCAGTTAGGAATGCCAGCAAGAAGGAGAGCTCCATGGAGATCTTACCCAAGGAAGATCTAGCTTCCTCTAGTACAAAAAATGAGGTGTTTACAAAGTCTTCTGACAGTTCAAGAGGACTCAGACAGGCCAATCCTGCTGCTTCCCATCACAGAGAACTCTTTGGAGCCTGCATCATCAGGGCATGGTCTAAGATATTGTCTGCATAGATGAAGACCAAGGAGGAGGAGGAGGAAGAAGAGGAGGAGGTGAAGAAGAGGAAGAAGAGGAAGAAGAGGAAGAAGAGGAAGAAGAGGAAGAAGAAGAAGAAG
>AK139755.1|@2@|Mus|musculus|2|cells|egg|cDNA,|RIKEN|full-length|enriched|library,|clone:B020015E17|product:unclassifiable,|full|insert|sequence	
GAGCTCTAGCTCTTGCTCTTGCTCCTTCGCCTGCTTGCTGCGTGAGACTGAGTAACTGCTGGATCCTTGGACTTCCATTCACAGCTGCGACTGAATCATTGTTGGGAATTGGGCTGCCGACTGAAGGGACTCTACAGTCTACTGAATTGAAAGAGAAATGTTGACAGCAACTCAGCCACTAGCTTTTGACCTGCAACCTGTTCTGCCTGAAAACTATGCTTGGGAAATTGTGGCACAGAACTTGTTGAAGTAGCCAAATAATCTCTGACTTGACTTCAGGTCCACTACAAGAGAAGAAATCCATGCACAAAACTGCTTGGGTAACCAAAAAATATAGAATAAATAGCCCAGAGACCTAGAGAATAAAGCCCAACACTACTGATCTAAAAAAAAAAAATCAATAAAATGACTTATAATTATATTCTACTACTCTTGACAAGTGCCTTATCCAGTCAGCATCAGAGAGGCCTCCTTCTGCAACAGATGGTCACATGTAGAGGCCCACAGACAGGCATTCCCTGAAGAAAGATTCTAATTGGGATATCTCCATCAAGTCTCTCCTCTCAGAGCTCAGATAGTCTTTCGGGAACAGAAGTAGAAGATTTTAACAGCAAGAGGGCATGGAGGATTCCAGGAGTACAAGGCTCTCCCGATCAACTAAGCAAAGCATAAATGAGCTCAGAGTCGGAAGCAGCAAGCACAGGGGCCTGCATGGTTCTGCACCAGATCCTTTCAATATATTACAGCTTTTATTATAGCCTTTTTATGGAACTCCTGACTATGCCTAATATGCCTACTCATGGTACCCTTTCCTCCCATTGAGTTGCTGTGTCCAACTGAGATATGATAGTGTTTGCCTCACATTATTGTATCCTACTTTGCCATGTTTGATTTTTATCATTTACAAGCCCAATTTTTTCTAATGAGAGACAGAAAATAGTAGAATGAGTCAGGACAGAAGGCAGTGATAAACTGCATGTGAGGAGTAGGAGAGGAAACTATAACCAAGATCTATTGTATGAGAAAAGAGTCTCTGTGCTCAATAAAAGGAAAAACATGAAAAAATGAGGATTAAAACAATACTTTAGTATAATGCCTGACATATAAGTTAAGTATCACAAATATAACATATTAATAATAGTAGTATTAAATAATGGATGATACAAATGGAATCAATGAAATTAGACCTAAGGCTCTAGGGAGTGGGATGGTATGGAGAGGTGGGAATTGGTGGTGTGGACCTTCTCTTGGAAACAGGGGAGGAGGAATGGGATGAGGACCAGTCAGAGAGCAGACCCTGATGGGGATAACACAAGTACCCCAGGTTATTACTATGGAAAAGGAGGAGGTGGATCTGGGTAGGAGGAGAAGATGAGTGGAAGGGAGAGGAAAGTTCAGTAAGGATGTAATATATGAGAGAAGAATTTTAAAAATGAAATATAAGTAGCATTTCAAACTG
>AK139932.1|@2@|Mus|musculus|2|cells|egg|cDNA,|RIKEN|full-length|enriched|library,|clone:B020039I20|product:hypothetical|protein,|full|insert|sequence	
TTGGGAGGCCAAGCCAGTAAAGAACATCCCTCCATGGCCTCTGCATCAGCTCCTGCTTCCTGACCTGCTTGAGTTCCAGTCCTGGCTTCCTTGGTGATGAACAGCAGTATGGAAATGTAAGCCGAATAAACCCTTTCCTCCCCAACTTGCTTCTTGGTCATGATGTTTGTGCAGGAATACAAACCCTGACTAAGACAAATTGGTACCAGCAGAGTGGGGTATTCCTGTGACAATCTGACCATGTTTTGGGGAGGACTGTGGAAGGACTTTGGAACTTTGGGCTTGAAGATCCATCCGTTGTTAAGAGCTCTGTCGGATGTCATGTAGGAGCTTGGAAGATAATGTTGAGAACACTGCAGAAGATGGAGCTCTGGTTTGTGAAATTTCAGAGGGAAAATTAAAGACTCTTTTCAGGGCCATTGCTGTTTTGTTTGTGAAGATTCTGTAGTTCTGGTTAGCTGGGGCTGAAGAATCAGCTGTGATTAACAAGATACCAGAACTACCAAGCAAAAACTTTGCATTACTGGGACTATTGATGCTGGTTAGCTGGAGCTAAGAAATTAGCGGTGATTAAGAAGAGACCAGCATCATTGAGGTGACATCTTCTGGGAAGTGTTTTCTGAAAGCACAAAGAGGCAGTGTTCCAGAGATGGCCAAGGATGTACTCCTGCTGCAGTGGGACTTGGTAATATGTAAGGGTCACCCAGGTGGTACTGGTTTTGAAGGCATGAAGGGGTCACGCAAAGCAGCTGAGGTTCGGTACTGTGAGAGGCCATGGAAGGCCATTGGTGAAGGTGCAGCCTCAGTTGCAATTGAAGGCCCAGGACTGAAGGGGTCATGCAGTGTTTTGGAGATGCCAGTACCATGAGATGACCACCAAGAGCAGCAGCAGCAGTGGGGTACAGGCATCTGGAGCCTAGAGGACGATGCGTGTGCTACAAAGGGCCTGGCTGGAGAAGTTACCCAAGCCCTTGGAGGAGCCCAGAAGATCGTGAGTTGGATCCCAGACATTGGACGGTTGGAGATTGACTTTTGCTTTTGATTGTGACTGTGCCCTGATATTTTCCCTCTTGAAGGAAGAAACTGTTTTAGTGGAGCCCACAGTTAAGAGACTTTTAATTGTAAAAAGACTTTGGATTTTAAAAGAGATGGATATTTTAAAGAGATTGAAATTTTAAGAATATGTAAAGGCTGTGGGACTTTTAAAGTTATTTAGATCTTGGGGATGAATAAGATTGTAAGGGTTGAGGCTTACTAGTGATGTTTTTGTGTGTCAAGTTGACAAGGGGTCAATTGTACTGGCTAATTTTGTGTCAACTTGACACAGCTGGAGTTATCACAGAGAAAGGAGCTTCTGTTGAGGAAATGCCTCCATGAGATCCAACTGTAAGGCATTTTCTCAATTAGTGATCAAGGGGGAAAGGCCCCTTGTGGGTGAGACCATCCCTGGCTGGTAGTCTTGGGTTTTATAAGAGAGCAGGCTGAGCAAGCCAGGGGAGGCAAGCCAGTAAAGAACATCCCTCCATGGCCTCTGCATCAGCTCCTGCTTCCTGACCTGCTTGAGTTCCAGTCCTGGCTTCCTTGGTGATGAACAGCAGTATGGAAATGTAAATTTGAACTCTAGGAGTGGCTCAGGGTATGAATGTACAGAGCCAAGACCATGGGAAGACACAAAGAGAGGGTGACTAAGTGGAAGAAGTCCTTGGGAGAGTCCAGTCTGTAGCACACTGATCTTTGTCACCTATTCTTCAGTATGATAAGGTAAATTTCTACTGCTTAACCTACCCAGTCTGCAGTGTTTTTGTTATAACAGCCACAGCTAACTGATACAGATAATAGCATCTTATACTTGTTTAAATGCATCTTTGCCCTCTTGTGCCTCATGAAATGTTCAGGGTGCAATTTATGCAGCATTTAACACCTATTATATCTATCTTGTCTGAACTTGTATTACCTTTTCAACTTGCTCATTAAACACATTTCATGCAATTTACTTCATGATACACTTCTATTGAGTTTTTGGAACTTGCTGTCCATCTCTAGTGAGCATGACTTAACCATTTGTTTGAACAGGTGATGTATGCTTGTGGTAAATATTTTAGACAGTATGAAAGATGATATGGCAAAACATGTGGCTAACTCACCCCTTAGTTCCCTGTGCCCTAAGTTTTCTCCCCTAGAGGCAACTCTTACTATCAGTGTACTCTTCGAATTTCTAGGGATCTATATCCTTGTTGAAAACACATGTATGTACAATATATACAAACAAGATAGACATGTAGTATATAGTTATGCAAATCTATGTTTTACG
>AK140787.1|@2@|Mus|musculus|16|days|embryo|head|cDNA,|RIKEN|full-length|enriched|library,|clone:C130019A17|product:unclassifiable,|full|insert|sequence	
GCCCCTTTCCCTACTGAGTATTTGAATATTATTGGCTGCTGTTGTGGAATATTTCTTAACATATTTGCCCTACTCATACCTCATAAAGTTTGGTTATTAATAAATCAAAAATTCCAGGAGTTTAATAGAGCTGAAATGGGAAGTGATCCAAAACAAGAATAATATAACTTTACATGCAGAACTAACATTATTCTTATTGGTATACATATGCATATGTAATCCTGGTCTGCATGTAAATATACATATATGCTGCTTCTCTGGATGTGTATATACGTATATGCTCTTCCTCTGGACATACATATGCATATGCTTTCTTCTGGGTATGCTTATGGGTTTTCATTCAAAGCCAATGCAATTCTGTTTGTCTTATCACCAATTAAATCTCTGGCTTGCCCATTTCAGGAGAAAGCTTGCTCTGTTGCTTTAGATAACATTGTGGCAGGTAGTACTATATTATAGATGGCATAATCAGACTTGTATTTATACAGCTTGCAAACCTTTCTGTAGAAATGACCGCTAACGAGTCTCTCTCAGAGTTATACTACCTTATTTTTTCCCCTTCTCACAAAGGTCAGGGGAACTAAAGAACTGTGTTTAATTGAATAAAAATAGTTGTTTCTCTTCTTACTGATCCTGGCCACAGAGCCATCTGGTTTTTCTAGCCTGGTCAATACAGTTAATTAGACAGACATGCCTTTTATTGGGGAGTAATCAGTGTGGAAGGAACCTTTGGAGAGAACTAAGTTGATCAGCACACATCAAGTAGTAATGGATTGATGTGTTTCCTTCAGGAGATGGTGGGGAATTGTGAGAGCCATGCAGACACGCATACCACACACACTGTAGACACACATACCACATGCACACACACACGCACACACACACAATTTTGTGTGTGCCTGTCTTTCCACCCATCCATCCATCTATCTACATAAATGTCAAAAAAGAAGCAAGAGATTTTTCTTTTACCAAAGGGCTTGTTGAGACCTTTTCAGAGTATGAATTGGACTATGTCTGGTGGGTGGCTTGTACCTTTTGATTTTTTTCCTTTTAACTCAGATAGGAAATCGGTTTTTGTTTATAACCATATTTTTAAAATTATATAAAACTTACAGTGTAGCTGCCAAGAATTTACCTGTACTCCAGATAGTCCTTTGAAATAATTTTTCCTATAAGAAGCCATTTAGATCTTTCTTTGAGTATTCAATACACTAAATTTGTGTGTGTGTGTGTGTACACATACGTGTATATGTTTGTCTTCAATGATTCTTATGTCATCTTCTCAACTAGTAAAAGCACCTTGCAACAGAAAGAGACATTTCTAGACAAAGTGTTAAGAGATGAAGACGAGCTCTAGAAAGATGGTGTCTTAGTTACTTTTCTATTGCTGTGCTAACACACAGTGAGTGACCAGAACAACATATAAAAAAGAAAAAGAGGTTCATGTTTCTCATAGTTTCCGAGGGTTAGAGCTCATGATGGTATTATCAGCTGTGAGCTCACCTCTTGATCCACAAGTAGTGGGGCCAGGGAGAGTGAGGGAGTGAAGAGAGAGAGCATAAGCAAGAGAGAGAGAGCGCTTCCTTCCAAAAGGCCACATCTCTAAGTCCTTTTCAAATAATTCTACCAACTGGGGACCGAGTATTCAAATATTCGAGCCTATGGAGGCTGTTTTTGTTCAAGCCATTACAAATAACCCAGTGGTAAAGAGCACCCGTTGCTCTTGCAGAAGACCCAGGTTCAAGTCCTAGACCCCTGTGGTAGCTCGCAGCCATCTGCATCTCCAGATCCAGGGGAGCTGATGCATGCACATGGTACACTTACTTACACAGTGCAGGTCAAACATTTGTATATACAAATTTTAAAACATCTTTAAATATGAGAGATGAAAAAGTAGGGGCTACAGAAATGGCTCAGTGGTTAAAAGCACATCCTGTTCTTCCAGAAGACCTGAATTCAGTTCCCATCACCAACAGCAGGCAGCTCATAGCCACCTGTAACTCCAGTCCAGGCCTCCAGGCACCTGCACTCACACATAGACATAGTTAAATTAGTTAAATACACACACACATATACACACACCACATACATACACGTGTATATTTTTTTTTCCTTTTTAATTTGAAAAAGAGAAATGAAGAAATGGGCAGAAGTTGTTGGCGCGAACATTGCTTTTTATCATAGCACCAGAAAGTAGAGTATGGCCTAAATCACTGTTGCCTTATAGGTTAGCACACTTACAGTGTATCAGGGCAAGCAAGCCCACGCAGCTCCCTGTGTGGTCCTCTTTTTTATGACACCCATTGTGAAGGAGTGATTGTTGAGCCCTTGTACTTGATCAAGTTAGTATTTGTGTACTGACGTGGATTAGGTTAAACTTCCCTGTGAGCAGTGAAATGAGTCATTGTGGAGACAACAGCTAAGCTTTGATACTAGCTGGAAAAAGATTGTGGAGAATACAGACTGTACAACCCATGCTCGGTTTTGTATTGTTATCTTTCTAGCCCAAAGCCAGACAAAGTATGTCTCCTTTGCCCCAAGGTAGTATATGGTTCTCCTTTTCCTCAGTTCTAAGTATTTGGGAGAAATGGAGACACTGTTGCCTATGTATTGTATTTGAAATAGTCTCCCTCTGGCATCTCCCTGTTCTATTCTACCTTATAAGGTAAAGGCTCCTAAGAACTGAGATTTGAGGGGAGGGGGGTTGGTTGGCTTTGGAAAAAGGGTTCTCTCTAATTGTTACCCCAAGGCTGGGCCCTCAAAACTCAACAGAAAATTCTGGCTAACCTCCTGGCTTCCCTGAATTTTCTGGGGAATTTAAAATGGGACCCCAAGTTTTAAACAACCCCCCAATTAACACACCACCAATCTGGGGAACCCCATGGCAGAAAACACTGGGGATCATGGGTTGGGCCCAAGTCTTGGTAAATCNNCCAGTGAATTTAGGAAAAGAAAAGAAGAAANCCAATACAGACAGACAGACAGACAGACAGAGAGAGATTACACCTCTGCTTTATGAAGTTCAGCTTTATGGTTTAGTACAAGTGATTATGAATGTTAATGAGAGCATGGACTGTAGATTTCTCTTGGGAGTGATTGGCATTAGAGCTCTTCTGTCTCTGTTTCTACAGCAGAAATCTTTCAGAGAGCACACCAGGACTTCAGTGCCGTGAGCACTGACCATTGCCAGGCCTCACTAAGTCTGATGTTTCATCCAGCCCAGACCTAGGAGGCAACCTTAGGAAAGGAAGCTCTACTCCCAGTGGTGAGGTTAAATGTGTCACTACCTCAGGGCCCACTTGAGATAATCTTCTACACACATTGAAAAAAGTGGAGCCTAATGACAAAGGCCTGTGGTGGCAAGTTCAAGGTCAGACCGGCAAGCTAGTAAGACACAGTCTCAGAACAAGTTTTAAAAGGTCAGGAGGAAGGCCCCTTGGTCTTGCAAACTTTATATGCCTCAGAACAGGGGAACGCCAGGGCCAAGAAGTTGGGGCGGGGAGGGCATGGGGGACTTTTGGGATAGCATTGGAAATGTAAATGAAGAAAATACCTAATAAATTTTTTAAAAAATGG
>AK140835.1|@2@|Mus|musculus|16|days|embryo|head|cDNA,|RIKEN|full-length|enriched|library,|clone:C130040A04|product:unclassifiable,|full|insert|sequence	
ACTTGTTGGGATTATGTATCTCATGTTACTCTTAAGGGGTAATGGATCAGAATCTAGTTACTACTTTTTAAGTCAGTCCTCCTTTTTCCTGAACATCCTGATCTTTCTAGCTCTTTCCATTCTTCTCTCTTGCAGACCTTTATCTTTCAGTCTCCCAGACAGGACAGGTAGACAAGGTATTGCTGACTTTGAGAAAACGTACTTAACAAAGGGAAAGCAAAATGATGTCGAAGGCAATTACTTTTTAGGCCAGACTCAAAAATTCTTTGTGTTAATAAACCCATATAGTCCCTGTAGCCTATTTTCCATTCTAGTTTCTCCTTGTAGTTTCTCCATCTTTTATTGGACGTAGTGTATTTTACTAGTATATCATTGGCGTCATGTTTGTTCTGTTTTGTCTGCCTGCATTGTAAGAGGAAATTTTTAATTCTTTGTTTTATTTTTTATAAAAATATGGTCATTTAATTAAAAAATGACATTTGTAGAAATGACAATTTACTTTATATACAGAAAGTTAATTGTGAGCATCCCCTTAGCAGAATCAATCTCATTTTAACTCTGGCAGTTTATATAGAGATATGCCTGTATTTTTTTTTAAAAAATTGCTACATTAAGGTTCCAACATAAAATTACCTGCTGGATCTTGGGAGCTGTGAATTTGAAAACCAAAAGCTGAACCTTTTGAGTTTTCCATATAAAGTGGGAAACAGTGAAGGTTTAGAATAATGACTGTTAAATAATTAAAATCTCTTTCCTTGTAAAATGGTTTTCAGTTCCAAAATCTTAACAGAATTGTTTTTACAGTTTTGACCTACGGGTACATAGTAACAGTGGCTAACAAAAAGACTTAACTTTTAAAAGATGAATGGGATCTAAGACTAAAATTATATATATCAAAATTCCAAACATCCAAACACACTGTGTTTATAAAGCCTATTGGAAAGTATTGGAAAATTTTCAAATTAACTCCTAGGTTTACCAAACTAATTTTTCTTGTTTATGCTACACACACACACACACACGCACACACGCACGCACGCACGCACGCACCCCTCACCCTCCCTCTGTCAGGTGAATGGGTACTATTATTTCTTTTTTGTCTTTTTCAAGTGCATATGGCTTTCCTGTTGTTTAATCTGTATGAAATTAAATAAATAAATAAAACCTGTTGGATTTAAGCCTATTGATAGTTAGCTATTTAATAAAGAAAAAAGTAGGGTAGATATTTGCTCAGGATGATTTAAAAACTATTTATAAATCATGTTACTTTATATTTGACATGCTTTGGGGTTGAATGAGCATTGAAATACTTAACTTAGCCTAGCATTTGTTTTAAAAAAATTTACTCCTTAGTATAGTCTAAATAAATGACTATGCATTCAAATATATATATATATTTCTTTATTATTATTATCATGATTATTATTAATTGAATCAATGCTGACAATTTCATACAATTACTCATCTCCCACCCTCTCTTAGCTCCTTTACACTCCCTTGCCTACACATCTCTTCCTTGCATTCTGGTTTGTTTCTTTTATGACCCTCCAAGTTTAACCCACTGGACTTGTGGCCATGCGTTTGGAGCTATTCCTTGGAGCTTGGTGGGTCAGCAGCAGAGGTACAGGTGAAAACAGTGACCCCACTTTCCCTAGAATCACTAGTCAGTGGTTCCTAAGTAGAGGATAAAGCCCCATACGTCATTCCTCCATCCATGACAGACTGTGAAAAGAGCCAGTCTTGTTCAGGCCCAGTGCAAATTACTACAGTCTCTCAGTTCATGACTTCAATGGCTAGGTTCCACCTAGAGAATAGCATTTCAGGGCCCTTCTCCAGGCCTCTTGTTTCTTATATTCTTCTAACGACCTGTGTACTCACCTTCATTCACTGCAAAAAGAGGCATCTGGGATTGAGACTGAGAGTAGCATTTGTCTGTGTGTATGGTGTATATATTTAGAAGACACATTAATACTTAAGTCAGTTTAGCTCATGAACAGCTCCTTCCTTGGGTCTATGACCTTTTCAGGCATTATTGTTGGCTGGGATTTCAGTACCAGACATAGATTGTCTCCTGAGGTCTAGGCTTCAAATTCATTCAGGGGCTATTGGTTTTCACCATAACAATTGTGCCATTTTTGAGCAGGTGAGCTGTTCTTGCATGACGGCTTGGTTTTATAGTCCATAGGGTTCACAGCTCGGTAAGTCTATCGAGGGGTAAATTTCTTTTGAAGCTGCCAGCACTGCATCTCCCACACTTTGAAAATTAGCCACCAAGGAAGAAATTTCCAACTCAGTTCTGGCTTGCTTCTCTTAGCGCTAAGGTGGGTGGTGTCCTTAGGACTAGGCTCTCATCCTCTAGTAATTGTGGACAACCCAGAAGACTCACAAGAGCCTGCATTGTATGCGGTGGGGAGCTCTGTCACCTTCCAAACCAACAATTCTCATGGTAAGATAATATATCTGGGACTGTAATTTTGTTTAGTAACCTACTGCATCTGGAAGCAGTATTATCTCACCATGCAGAGTGTCTCCACTCAATCCCTAGACATGTCTTTAAATTTGGTTGCAATATAGTAAGTTTCCATATAACTTTAAACACACACACACATTTCGTTTTTGTTAGCATTTCCCCCACTCTCTTGTTCCCCACTGCAGTTTTTTCCTTGTTGCCTTCATCCCATTAGACCTGTTATGTAGAAAGTAAAATCTAGAGAGCTTTGCCAGGTATCTGTGTTTGCATCAGGAATGGTTTCAGTGCCCAATCTCATCCTCTCTTCAGTTCAGTCTCACTATAGTATCCAAATAGAAATTAGAAATCCCATCATGTTCTGACTACTTTTCTGGGAGAAAAACTATTAAAGATAAAAAATTGTGTCAAGAAAAGAAAGCAGGATTGCACAAAGTTAATCTGATTTCTTACCCACTGTCAATGTTGAGCGTTTCCTCTGTGAGAATATGAATATTGTGTGTGTTTTACCAAGATGTGAAAGGTTATAATAATATACATGATGAGATAAATATGTATTCAAACAGATAGTAGCCCATGTACATCTCTATTATCAGGATTTTCTAATTGAGAATGAGAAATTTTAGAACAAGTTTGATAAAGTTACCTATATAACATTTTATAAAATCAACTAAACATAGGTAGACTTTAAAAAATAATTTAACTCATCATCAAAAACAATAGATTTGGTGGGCTTATTTGTTTGAGACAAAGTTTTATGTAGCCCAAGCTGGCCTTTTATTATGTAGCAGAGTGTGGCTTTGAACTCCCTATCTTCCTGCCTCTACCCCAGAAGTGCTGGTCTTACAGGTGGGAACTTGAAGCACAGTATTACTGAACGTATACAGGGAAGACATTTTAAATCATCTAGAACTATTGTATGAGGGAATTAACATGAGATACATACAGAAAGCGGAACAGTAAACTATAGAGTGTTTTTAAGCAACATTTTAGAGCATAGTTTTTGCCTTTAAATTTTTTTTCTATTTTTATAGTTAATAGTGCTACCAGTGGGTTTTTGTCTTATGTTGTTTTTACTCAAACTTTTTATTATAGTTGAGTTTTACTTTTAAAAAAAGTTTTCCTTAATCTTAAACTTTGCATTTTGTAGCTTCCAGTTTGTTGAAAGTAGGATTTTAAATATAGTTTACCTTACGAAAATCTCATAATTTAGTGCTTCCCCATTGCTGGACAGACATACATAATATCTTACTCTAAATAGTACTATTACGACTATCCTTCTACTCACAGCATTATTCCAGTATAGTATTTAATATCAAATTTTACATTTTATAATCTAAGGAAATGAATGTCTTTTAAAGTGGCAAACATGCTGTGAAAGAGACTCACAGTACTGGCACCAATGAGCACTTCATTGGTGACATTTTCCATATAAATTTCACCATTTCAATGCTGGTGTTAAATGAAGGCTTAATTACCCCTCTAAAATTGGCAAGAAAGGATGAATTCTACGTGTGTGTCTGTGTATGTGTATGTGTTTCTTGGTGTGAATGCATATATGTACATATGCATGCAGAAGACAGAGGACAACTCCAGGTAGCCTGGGCACCATCCACCTTACCTTGAGGTCTTTTGTTGGTCTGGGCAGAAAAAGGTTAAGATAACTGGGCAAAAAGTAGGAGTGGTCCCCCTGCCTCTACCTTCCTGAAAGTAGGATTACAAGAGTGACCATGCTCAGCATTTTTGCAGGGCTCCCGGTGATCAGGTCCCCCTGCATACACTGCAAACTCTGCCACGTCCCCATCCATGTCCACAGACCCAGTGACTTCTTACTTTTTAAGTAATGTCAATATAAAGTAGGAAATAAGTACTTATTAAGGAACAGCCATGAGATGTTAAATGTTAAGCCAAACAGCATAACTTTCATTTTATATAACTAAACTTTCATTTATATATAACTAAACAATGTTAATTTTACTGGCTTTGTGACTTTCTACTTCAGCAGACTGTCCAAATTATGCTGCTTAGGTAACTATTATATTTTCTAGAATTTAATTGATCCGAAGATAGGCAATAGTGTTTGTTTTGCAACGGTTCCTCAGAGAAAGAACTCCAGAACCCTGACAAATGGAAGGATGACACCTAGGACCTCCATGTCATTGAAAAGTTTCTCTATACCTGACGTAGGAGCTACCACACCATTCTAAAAATCTTAGGGATATTTTAAGAATTAACATTATTCTTAAAAACCTAAAAGAGATAGATCGTAACGTCTTTAACCAGTATTTTATTTTAAAATTTTTATCCTTTCTGTTTAAAAATAAATCATCTTTCTTTCTAAATTGATTCTGTTATTTCCTTTATAAGATATAAAAATAAAGGGGAACTGTTATTGTATGTGAAGGTATCTTAACTTTGGTCCACTCAGACCCCCTTTCACCCAAGAAATTTTTATGTTCCTCTGGTTATACAAAAGAGGTATACTAGTAAAACATTTTACTGGTTATGAGATC
>AK140883.1|@2@|Mus|musculus|16|days|embryo|head|cDNA,|RIKEN|full-length|enriched|library,|clone:C130057F16|product:unclassifiable,|full|insert|sequence	
GACAATGAGTGAGGCTGATCACTTGAATGCCAGGCTGTGCCTGACCCTCCCTGCCTCAGCTGCTGCTCCCTCCTCACTCTTTGCCGTGCCCGCCCATGGCATTCAAGGCTACTGTGAAGGTCAAGAAGTCAGGTGAGTCTGACCCACTCACTAATTCCTAAATTCATCTTATGAATATGTATGGAGAACTTACCAAGCCCCAGCCGACCGGCCAGCCAAGAGCACACACAGTGAAGGAAACAGTTGGAGCCTGTTGCTGATGAACTCTTTGGAGCAAGGGGGAGCACCAGCAAGATGGAAGGAAATACCCTATCTCCGGGGTTAACATGGTAGAAAAGGAGACTGGTTCCATCCTCGTGATCTTTGAGGAGACGCTGGAGATGCTGGTGAGGAGGTAGCTGGCAGAGACCTGAGACAGTCCCTGTGGCAAATACACACCAACACCTTTTGGGCTGACATGAGATAAATCCAGGAGATCAGAGGGCTACCGTGTGTTGCCATGTGGCAGTTTGTGAGTGTGTGTGTGTGTGTGTGTGTGTGTGTGTGTGCATGTGAGTGGGTGTGCTTGCTTACTGACCAGTTTCTTCTGTCTACCTTCTACCATATTGCAAGCTCCCAGAGCCTGGAGCCTCGCCTATTCAAATCACTCTCCATCTCCAACAGGTAGCACAGTGGCCAGTACTTGGCCAATGTTCCATGCTGGCCAGTTTGGCTAAAGGAGGAGCTACAGATCCCACCATTTTAGAGTGGACGGCAACTGTCTGTTCTCAACCATTGCCTTCCATCAGCTGACAACACCAAGAGTGGGGTGGATGTGCCTCATGAGGGGCCCGGGAGCACCCCCACCCCGCCCCCAACCATTCCCTAAGTAGCTCTATTCCTGATCCAGCTCAGCACGCAAAGGCTGACCTATGACCTTCCTCTGCCCCCTGCCCCCCGCCTCCCCCTAGCGCTCTGCCCTCTGGGTGAGGTCAGTGATGAAAGCCAGCAGCAGCCCAGGGGGTGGAGGAGAGAGACAGTGTCTGATTGTTCCTGAGCTGCTGAGGACTGGGTCTCAGACAGCCCCTCCCTCCCTCCTCCTCCTCTCTCCTCCTCCTCTCCTTTCCCTTCCTCCTCCCCCCATCCCCTCCCTGTCTTCTTCACTCCCTCTTTCTTCCCTTCTCTCTCCCTTACTCTTCCAAACTCCAGTGAGAAGTTGTTGCCTAGGCTGATGCTTGGCACCCCACTGTCCACCCAGACGTTCTGAATGAGCTATCTGGCTTGGGGTCCACTTTGGAAAGAGCCTAGGGCAAACGCCAGAAGACCTTGGGCGCTCTTTCCAGCTGTGACCTCAAGAGTGACATACAGGCTCGGAGTGCTGTGAGTGAGCACAGCCTCTCAGGGGTGCTCCAGCAATGACAGGTGACACAGTCCCCTGCAGTGTCCTCTGGACACAACCTTGTGCCATCCCCTTGGTCTCAGGGTCCAGCTGAGCTCCAGGGAGCCCACTGGCCTGAACTGGTACTCTAGGCTAAGGCTGTGCACTAGGCAGGAGAGGCCCAACTCCTCTTCGGGGCGTCTGGGGCTCTTGCTGGCTTTCATGATGGATTGTGTTGACCTGAGCCGGTGACTCTCCCTGAGAATCGGCAGCCACCTCTGGGCATTGATTTTTCTCTTTCACTTTTTTTTCTTTTGGCTTTTCAGGACAGGGTTTCTCTGTGTAGCCCTGTCTGTCCTGAAACTCTCTATAGACCTGTCTGGCTTCGAACTCACAGAGCTCCACCTGCCTCTGCCTCCCAAGCTCTGGGATTCAAGGCGTGTGCCACTATGGTCTTTCATTTCTTAAGGGAAGTCTCAAACATGCAAAACTAAACACCAAACACAAGCCAGATTCCACCAATGCCGTCCCTTCTGTTTTCAGTCAGTCCTGTCAGCTCTGTGCCCCTCCCCTATGTGGGCACTAATATTGTTTTGTTTTTATTAATTTTGTTATAAATATGTATATGTCGGGGGGGCAGTATGTGCACACAAGTGCGGATGAATCAGACCTCCTGGAACTGGGGTCACAGACCCTTACTTAACAGGTTCGGAGACCTAAACTCAAGTCCTTCACAAGAGCTGTGTGTGTGTGTGTGTGCATGGAGGTCAGGAACAGCTTTAAGGAATAGGTCTCTCCTTCCACTGGGGGATCCAGAGCTCACATTCTGCTTCCTAGGCTTGTGTGGCAAGCACTGCCATTCACTAAGCACTGTTATCTCGCCAGTTCCAAGTTTTTAATTTTTAAAAAGAAACCAATAAACATTTTAAAAAGAACATTGTAAATCTTTTATTATATTTAATTGTGTTATTATAAGTGGAATTTTTTTTAATCATCTTTTTTTAGAGCCAACTAGGCTGACACACCCTTGTAATCCCCATCCTGCGGAGGCTGAGGCACGAGGATCAGGAATTTGAAGTCAGTCAGGGCTTCTGAGTAAAACCTT
>AK140958.1|@2@|Mus|musculus|16|days|embryo|head|cDNA,|RIKEN|full-length|enriched|library,|clone:C130084B18|product:unclassifiable,|full|insert|sequence	
TCGCATCTGGCTCTCTCAGCTGCTTGTGGGGCCTCTTGGAAGGCAGCCATGCTAGACTCCAGTCTGTAAGCACACCATAGCTTCAGTAATCGTATCAGGCATTGGAGCCTCCTGTTGAGCTGGATCATTTTTTTTCATTTTTTTTAAACTTATCAGTGTATATTTAACAACTCAACAATTTTATTTATTTATTTATTTATTTATTTATTTATTTATTTATTAGCATGACCCCAGCCTTTTTTCCAGTCTACCTTTATACCACTTTAAGTACATGCAAAATAGGAAGATCAGTTCTGGGCCAAGAAACAAGCAAGTCAATAAACAAAATCCTGTAAACACCAATCAGGATGGCCAAGACAAAAGGAATGCCCACACATGCCTCAGCTGAGCAGTAACTCTAATGTAAATATTACTTTTTTGGGGGGAGGCAAGGATATTTTCTTTATTTACATTTCAAATGTTATCCCCTTTCCCTTCTTTCAGTTTCCCCACTCCTGGAAACTCCCTATCCCATTCTTCCTCCCCCTTCTTCTATGAGGTTGTTCCCCCACCCACCCAACCACTCCCACCTCTCCTCCCTCAGTTACCCTACACTGGGGTATCTATCGAGCCTTCATAGGACCGAGGACCTCTCCTTCCATTGATGCATGACAAGGCCATCCTCTGCTACATATGCAGCTGGAGCCATGTGTACCCCTTGGTTGATGGCTTAGTCCCTGGGAGCTTTGGGGGGTCTGGTTGGTTGATATTGTTGTTCTTCCTATAGGGTTTCAAACTCCTTCAACTCCTTTAGACCTTTCTCTAACTCCTCTACTGGAGACCCTGTGCTCAGACCAATTGGCTGTGAGCATCTGCCTCTGTATTTGTAAGGCTCTGGCATGGCCTCTCAGGAGACAGCCATATCAGGCTCCTTTCAGCAAGCACTTCTTGGCATCTGAAATAGTGTCTGGGTTTGGTAACTGTATATGGGATAAATCCCCAGGTGGTACAGTCTCTGGATGGCCTTTCCTACAGTCTCTGCTCTATACGTTATCTCCATATTTGCTCCTGTGAGTATTTTGTTCTCCTTCTAAGGAAGGTCTTTTTAAAAATATTATAATAAATTTATGTAAATAGCTAACAAACTGAATATCAGGAATGTGTAACTAAGGGGAACATAACTGAAAAAATCCATAGATTATACCTTGATTTTGTAATTTTTTAATCAGTCTTGTGAATTTGAGACCATATGCTCCCAATGTTAGGCAACTGATCAAACTCTGAGCCAGGCCCTCAGGCTCCTCAATGTCTTAAAATTGAAGTGTAAGCATAATCATTTCAATTCCTTAGATTTTCTTTGATAAGCATAAATTGTATACATTGTTAGTGTGCAGAATGTATTTTTAAAATATATGTCTACTTTATCATCCTAATTCTAGCTTAAATTTTTATCCCTTGTATATTGACTTACCATTGCTCACATTTATAATAAAGATAATAATATTGTCATAATAATTCTCTCCTTGATTTTGGCTAAAAAGAGGAAAAATAGAAATCTATTACACTTAGAAAAAAGTAATTTCTTATAGTAAAGGTTATGGAGACACAAACACATTGAAGATTTAGAATGAGGAAAAATATTTAAGAGAGCCTTTTTCTTCAGATGACAACATCTAATAAAGTGTACCGTTTCCCCTTTGCACTTAGGGTGGAGAAAACTTAACATTTCTTATTAACATTTTCTTTTAATCAGTAGAATCATTAGCTAGGCAATCATCTCAGTGTCACTGGCACTTCAGAATCCTAGCCCCAGCCTGGCAATGCCTCACTAACTCCTATTGCTTTTTGGAGAGAGTTCTGTGCTGATAATTGACAGGAAATCTCTGGGGGATTGAAACTACACATGGATGTTTAAACATTTTATAGTAAGACAGAAATTTCAGATGGAAGGGATCACTAGCAATTTTTCCCTATATTCCCTGCTTCTCACTTCCATATTTGGACCAGCTTTTTTTAAAAAAAAATCTTATCCTGGTGCTAAAAAGTTATTCATTGGTGCTACTTCTAATAAGTCAAGATAAAAATTTGGGTAGTTCACAATGTGCTATACATATGCTCTTGGGATCATCAAGAAAAGAATAAATATAATTTCTTCTGTAGTCTAATAATACACTGTTGCCAGGGAGTGACTGAAAGTGTTGATTCTGATTCTTCATAATGACCTATGGACTTGGAGAGCAGGTGACATTAACCTGCAATAGAAGGTGGAAGTTCCCTTTGTGTTCACATATGGAGGTTCCCTACAGTCTATGTCAGTATAATGTTTTTCATTTTAAGTGAGTTAAATTCAGATCAATTAATATAACCTACCATTGACATAGGCTACAAAAAACTCCAGGAACATGCCACAGAGTAGAAGACTAATGAAGTCTGAAACTGAAACTTCAAAGATCAAACATGCATAATCTAATGAGGCCATTCCAAAATGGCTTCAAAGAAGGATGCCTTCTTCTGGCAGGAACATAGTTGTGGCCTCAATGGAGAGAAGAGAGAGGGACAAACAGACTTTTTTTTTTTTTTTTAGCAGTAACTTAACCATGCCTAAGGCACCCTCCTATTAATTTTATCACATTGGTTTACTTGGCCAACATGTTTATAATGGTGAATAACACTCTAACCACAGTAAGGAAAACTCAGCTGAATGAGCCTCACTCTTTCCCCAGACCTCTATGTTACTTCAGGGGAAATCAATCCAATATGAACACTAAGTGTGTAAGGATAGCTTGTGCTGTAACCCTAGTCCTGTTTCTGACACCTTTTGCGTTTTTATAATGCGATATTCACAGTTTAGAACAGAAACCACATGCTGTGTCCTGTTGTTTTCCCACACATTGTGTCTGTGTGGCTCATCCAGAGCACTTTGTTTAACTCAAACTTTGGATGCATGTGCTTGGTGACATTGATGGCTGAGGAGCAGAAAGGATTGCCTTTGAATTGTTTACTGGCATAAGTGTCGCAGAAAGGCAGGAAACATTCAGTAAGATGAAAATACTTAGAATAGCAAATGTGAGCTAGATAGGCTAGAAATAAATATTGCTATATAAAATTGATTTATAATACAGTAAGTACAAGGTAAAGCAAAAATATTAATTACACACAAAGAGAATAGTATTTAATAAGTAGATAATTTATAAGTATCTAAATGAAACAAAATTTAGTTGTTAACATTAAATTTTGCTATTTAATCAATTAAGCATAAGAATATTTTACAGTACTAAACAGCAAAGCTCAATAGAAAACAAGAGGTAGAAAATTGAATTTGTCATCATATGAAGCAATGGAAAATAAGATATGTTATAGCCTAAAGAATGTTTAAATACTGAAAAGTAATAGTAAAAATACAGACAGAAACTGATATAACATGAAGTTAGATTAATGGGAAAAATTCTGTTAACAAAAAGTACAATATTCAAATTCTCTTCAGTTACAAAGTGTAATTGAATTGATGTTAAAACCTATGTCTACTCCTGAAATATATACTAGCTAAGTAAAGGTAACTTTTCATTATTAACTGCCTTTTGATTG
>AK142410.1|@2@|Mus|musculus|13|days|embryo|lung|cDNA,|RIKEN|full-length|enriched|library,|clone:D430042I21|product:unclassifiable,|full|insert|sequence	
AGTTAAGCGTCTTTAACCTGAATGTGGTTTTTTTTTTTTTTTTGCCTTCAGTAGTTTCTTATTTATTTATTTATTTATCTGACTTGTTATTTTTGGCAGCTCTGGAGCCTGAGCCCAGGGCCCTAAGCATGCTAGGCATGTGCTCTGCCTGCAGCAACAGTGTAGGCTCTTTTTATTATCTTTATTTTAACATAGGGCATTGTTGGTCAGGCAATGGTGATACCTTTAATCTCAGCACTCAGGGCACAGAGGCAGGAGGATCTCTGAGTTTCAAGGCCAGTCTGGTCTATAGGTCAGGGCCACTTGTTGTTACAGAGAAGCCTTGTCTCAAAAAACAAGAACATACCCTAAACAAATAAACAGATGATGATGATGATGGTGGTGGTGGTAGTGGTGGTGATGATGGTGATGATGATGATGGTGGCAGTGTGGGATGGTGATGATGGTGATAACAAGGCAGTGTTAAGTTGTACAGCTGGCTTTGGACTTGAATCTTATTGCTTCAGCCTCCTGAGTAGCTGGATTACAGGCATTTGCCACTACCCACATCTTGGGGTCTCCCTTACTAGAGGAGAAACATATGATCCTGGGGTCACGTTGTGGTTGCAGATAAAATTACATCTGTGGAGCCAGGGAGATGGCTCAACAGGTAGAGGCATTTGCTGCCAAGCCAGACACTCTGAGTAAGACCTCAGGGACCCACATGATAGAAGAGAACTGACCCCCAAAGTTTTCCTCTGACCTCCAGATGACCCCTAAACACAATACATAAAAAGTAATAAAAATAACTATTAAAATTTAAATACCTGTTGTATCTTTGAAAGTTTAAATCTGGAACTTAAGTGTCTTTTAAGTTTTCATTTTCATACACACACACACACACACACACACACACACACGCACACTATATGCACACACACACTATATGTATACACACACTATATGCATTCACACACATGCACACACACACACCACACTCTACACATACACTATACACACACACTATACACACACTATAGTACACACACTATACATACGCACACTACACGCATACACTATACACACACACTGTATGTACACATACACTATACACATTCACACATACACACACTACACACACACACACACGGTTCTTCCCTGTTTCCACTTTCCAGTCTCCCGGCACTCACAGCTCCCTTCCCTAGAGATTATCATCGCTGCTATGAATTCGTGTTATGCTTCATTCATTTGAATATTTCCAAACCCTCGCTGTAACTCACTGCTTTCCCTAGACTTTGCACTTCCTCCTTTTCACCTAGAATCTTGGTGTCGTGGTTTGTTCCTGAGGTGTCATAAACCCGGCTCTTATTTTAGTCCTCCCTTCTGAAAGCCCGGCACACATCAACTCTAACCCACTTTAAATATTCTTGGCTTGGCTGGTGGATCCTGGATGTAACCAGGGTAAGAATTTCAAGACCTTGAGCTTCTCACTTGCTGTGAAACCAGTTCTGTTAGTTAATTTATCACAGCAGTTTGACAGCCAAATGCAGTCGTGGGCAAAAGCATGTTTCCTTTTCCTTATTCTCCCTCTCTCTGTCTGTCTCTCTCTGTCTCTGCCTCTCTCATTGAGAAAGAGCGGAGAAGCTGGAGATGTAGCTCATTCAGCGGCTTGCTTGTCATGTGTGCGCAGTGCCCTGGGTTTGATTCTCAATACTGCATAACCAAGTGTTCAGGCTGGCGTGGCTGTAGACATGTGGTATTAAATTTCTCTACAGAACTGTGCAGTGAATGAGAGGATTGGACGTATGTTTCCTATTAGGTTTCTTGCTGTAGTGGTTAAGGACATGGCCTTTGAAGCTAAAAGTATTTGGGTTCAAGTTAGTCCTGCTAATCGCTTGATGTGTGGCTTTGGATAAGTTACGCACTCTCCCAGTTTCCCTAAAGCGGGTAGATGGGATGTATTTTATAGACGTGCCAAAGTCATGGTTCATGGACAGTGTGTGGCACGAATTAAATACTGAACAAATATTAGCTTTTCCTTTACTGCTTTGTTGGTTTCAAGTAGACAACCTCCAGTCTGATCACCTTGAAGAGGGGAATCCCCAGTTCTTCACAGCGGGTAGGGCTCACTTTCATTTGCCCCGTTAATCAGTCACCAGAAGTGATGTATAGTTACAGACAACTTTGGAAGGCTGGTGCAGATCTCAGGATCTCTCTTGGTGGTCAGTTCTAAGTGGCATGAGGATTTCCTTGCATCTCGGGGGTCTGTCCGTTTCTCCACATCTTTAAGTGTTTAGTTTTGTGTCTACTGAGGAACATAGTGTAGCCTATGTAAGAGATCTTTTGAGGTTTGATTGACTTGTTCAGCAACAGAGAGAAAACAACCTAGACTGGCTTCCTTATCGCCTTCTTTCTCTGTCTCCTCCTTTCTCTCCCTCTCTTCTTTTTCTGAGCTGGAGATTGAATCCAGGGCCCCACACATCCTAGGCATGTACTTTACCATTGAACTCTCTCATCCCGTCCCGTGGGGCTTTGTTTCTTGTTGAAGGCTGTGTATGCAGTGTGTGGGGGTGGGCTGGGGTGAGGCCAGGCTCATTCCATGAAGAGAGCTTTGAGAAGGGAAAAATAATCCCCAGAAACTCAAAACTCATTTTGAAATTCCATAAAGGAAACGGAAGACCCTGTTCCCTTAGTCCTTGAACTGAAGGAGTCAGAGAAATATATGCATTATGAGAAATTTTGCTTTCACAGAAAAATGCATGGATTTTAAACACTTTTTTAAAAAATCAGAAAACTCTATGAAGAATTGTAATCTCAGAAAGAGAAACAGATTAAGTTTGTTGTTGTTGTTTATTCAGGCCAGATAAATTTCTGATGGAGTCACTGTGCCCACCATAAGAAAAAGACAAAGAGGAAGCTGTGTGCACAGCACCTTCTGTTCTTTTGGGGAGATGGGAGGGTAGGTCAGATCTGAAGATGGGACTGAGAGCAGGCAAATTTGTATCCTCCTGGGAAACTCCAAAAAACTCTGGTTGTTTCTCTTCAGGTGAAAAAGGTCAGCTTTGTTGGAGAATAAAGTGGAAACTCATTTCCAAGTGTTCTGTCACCCCAGGATTCCACCAGGGACTGGCCCTGACTGCAGAATTCTCCACTGCAGCAAAGGCTCTCACTAAATGGCTCTGGCTATCCCAGGACTCACTCTGTAGCTCACAGGCTGACCTCCAACTCCTGGAGCTCCTGCCTCTGCCTCCTAGAGTGCTGGGGTTAAAGGCATGTGCCTTTTTAATCTTTTATTTTTAGTGATCTGAGTGTGTGTGTGTCTGCATGGAATATGTTTGTGTGTGTACAGTGTCTCCAGGGGACAGGAGACAGCCTCAGATCTTCTGGAGTAACAGGCAGTTGTGAGCTTTCTGAACTAGGTGCTGGGTTTGAACTGTGGCCTCTGTAAGAGCACTGTACATTTCTAACCACTGAGCTGTGCCTCCCCAGGCTGGCCTCAAAGGCACAGTCTTCCTTCAGCAAGTCCTGCCTACATGTGCCACCAAGACCAGATGGATACTCCTTTTCAACGAAAGATTTTCTGTTACAGTTAAAGTGCTGCATTGCTGGCTGTATGCT
>AK142416.1|@2@|Mus|musculus|13|days|embryo|lung|cDNA,|RIKEN|full-length|enriched|library,|clone:D430045M03|product:unclassifiable,|full|insert|sequence	
TGGAGAAGTCTCTTTTTTTGTTTGTTTGTTTGGGTTTTTTTTGTTTGTTTTTGTTTTTGTTTTTTTTTTTTTCGAGACAGGGTTTCTCTGTGTAGCCCTGGCTGCCATGGAACTCACTCTGTAGACCAGGCTGGCCTCGAACTCAGAAATCCGCCTGCCTCTGCCTACCAAGTGCTGGGATTAAAGGCGTGTGCCACCACGCCTGGCATATCTGAGCCTATTTTGTTCTAAAATAATTTGTATATGTTAAATTGCCTAATCTTTATTAGATAAATAAGTTTTCAGGAACCCAAGTGGGTATCAGAAACTGCAGATAATACTGAAACTTACATATAGATAAATTTTAATCTATAAATTTATATAGATGTATAGTGAAAAGAGTCTGTGATGAATGGGTGTTGGCTGGGACATGCTAGGCACTCAGCTCGACTAGTAGGATTCTTTTCCTTCTTGTTTGTTTGTTTGTTTGCATGTTGGCTGAGCATTCTACCACTAAGTTGGCTCTGTGTGTGTGTGTGTGTGTGTGTGTGTGTTTGTACATTTCATCCTTCTACCATTGTGTGGGTTCCAAGGATCAAGCCTTTATCACTGAGCTATCTAGTCGGGTCTTCCTTTTAAATTTTTATATACTTCCATTTTCTACTACTGGCCCCAGTCTTTTATTATTATTTAAAAATTAAAAAAAATTTTTGAGTATGAGCATTTTTCCTGTGTGTTTGTCTGTCTGTGCACCACCTACATGGCTGTCAGAAAAGGGCATTGGATACCCTGAAACTAGAATTACAGATAATTGGCTTTAACCTGCTATGTGGGTGCTAGGAATCCAACTCTGGTTTTCTGGAAGAGCAGCCAGTTCTCTGCTGAGCTTCAGTTTTACCTCATCTTCACAACACCTTCTTTTATTATTGTTACATTTATTTAGGGTTTGTACACCAATGTACAGGAGTGGAAATCAGAGGACAGCTTGGCAGGAGTTGGTTCTGTCTACCTTGTGGGTTTGGGGTTTGAAAAGGTCATAAGACTTGTAATCAAATACCTTTGCTACAGAGTCATCTTCTCTTCCCAGTGTTGCTTCCTTTTGTCCTGATATACAGCTGTCTGCAGTATAGAACTCTGCTTATAGAAGATGTAATGGGCCTGTTTGTTAATAATTTTGAGTATATGTTGACTGGATGATTGCAGACTTATCTGAATCTAGAGGGATGTTTTTGAACAGATCTGGTTTGTAGTGCTCTCCTCTAATTTGCTTTTTAAGCTCCATTTGGAAAATGTTCAGCGCCCTTTACTCAGCTGATGTATAAAACGAGAGACTTCCAAGTAGCAGCATTGTAGGGCTAATTGTTGTCATTTAATTACAGGTCAGTTTTAATGCAGTGGTATCTTGATATGAATGTACAAGATTGAGTTTAGTACATTGCATTTCAGGAAACCCCTTTATCCTGAAAAACCAGTTGGCCACCCTAAAATGGCATTTCTTCTAACTTACTTGATTATAAAAGATATTACATGTTTACTATAGAAAACCTGATAAGGATAAAGCATAAAATAAAATAAACACCAGTAATTACTTTGGTGACCAAAAAACCATCACTGTTGCTCTTACGATCTAGTTCTTTCTGGTCTTTATTGTAGCCATTGATACTGTTGTACTTATTTACTGGAATTATGTGATAGAGTTCTATGTCTTATTTTTGTACTTAACATTCTATTCTAACCATTTTTTTTTCCAATGTGTTCTTCTTTCAAGAATGAAGTTCTAGGTATAAACAGAAGTATTTGTTACTGAGTGGTACTTGTTTATACTGTTAGTGCAGCTGGGTGCACATCTGTCTTTTACTACAGATATAGAACTTACTTTTGAATTTTACCTTCTTAGATTAATTGTATACTTTTTTGGATAGCTCAATTTTACTTTGGAGACAGAGTCTCATGTAGCCCCTACTGTATCACTTGAGAATAATCTAGTACTTCTGATGCTCCTGCAATCTCTTCTCTGTGCTGGGATTACAGGCATGTGCCATCATCACTTTATGATGTGCATGGTTTGGGGGCTCAAATCCACAATTCTGTGCACGATACCAACTAAGCTAGCTTCAGCAGTTAGAACCATTGAACTACTCTGAATCATTGGTACATATCTATAGTCCTTTATGTTTTGATAGTTTTAGTTTTATCTGGTATTGTAAATATTGGCTTAAGAACACTGAATAATTCTTTGGCACACTTGCACAGTGTCTGTTAAAACTGTCAAATCTTGCATGGATCTCACTTTCTTACTTACTCACATACATATCTTTAGATGAGACTGATGTGAGGCACGAGTTGACTCAGGGACTGAGAACAGACACCTATCTTGTAGAAGACCTGAGGATGGATGGTCTCCTGCATCCAGTTCAGGCAGCTCTTAACTGCCCCTAACTGTAGCTGAAAGGAATTTGATACCTCTGGCCTACATGTGCAGCTGTACACATACATAATTAAAAACAATAAAAAATAAATATCTTATAAATTGTTAGTGGGATTTTCTCTTTTTTTTGCATTTGGACTACAATTTTCTGCCATCGCAGTTTATTCAATTAGATTATCAGGTGTTTTGAATGTCTTGTAAGTAAATAATCTATGATTCTATCACAGGAATAATTCTTAGACTAGTTGGACAAATGAAAGTTAGAATAAATAATTAGGATCCCTCCTAGTAACTGCTGCTAAAAACACACATATAGCAATATGTAATAAACACAAGATATTATTCATTTTTATAGAGCATTAGAGTTGAAACTTAAATGGAGCAAATTTTAATTGGACTTAATAGGTTTTGACAATAATATGATTATTATATTAGCTATCATTGAGAGCTTGCTTCTGCCACTTCTTGTAGGCCTTATGTGTAATATAATACATGTATAATAAATATACATGCTATATACTAATAACTGTCAGCTAGAGCAGATACTCTGACAGTTTACAACTGTAGATAAGGCCAGAAGCAGACCCTTACCTGGCTTGCTCAATGCCCAGGGCTCTGTCCCTAGTTGACCATCAGAAAAAAAAGTGCTAATGTTTCACTGAAAGATAGGTCAATATGACTCCAACTTTGTGGAAAACATATACAATTAAAGATAAAGAAACCAACCCTGAAAGCACCCGCAGTGACTGCCCATGGGCATAGGCAGATGGGCATTTTCTTAGTCTCATCTCATTTTTCCACTACAGTGTTTTTGTTACCTTGGTGACCTGGAAACTCAGTGACTTGTATTCAAGAATGGTTCTCACTTTATCAAAACAATTTGGCTTTTGAGAACTGTTTTATGAAGCATTTCTGGTTCATATTTTTGAGAAAGTCCTTGAGTTGGGGTACATTACTTCAACTGTATAAATATCTGCATTCCATCCAGAACACCGACACTAAAAGTAGAAAGCAGTCACCTGAGTCTATATTTTAACATCTAGAAATTGTGACTCATAATTTCTCTTTTTATTGTCAGGTTTTTTAAATCAAAATATCCAGTTACAACAGGCTTCATATTGAAATTGAAATAATTATTGCATCGTCTAAGTTTTTTTTTAACCTAGAAACTTGTGTTCATATAAACTTTTGTTCTGGTTTTAGAAGCATCAAAAGAAAATGAAAAGACAGGAGCTGATGAGCGGTCAGTGGATTCTGGGAAGTGTTCTGCAGCCAGCGCTCTAGAAGAACCAGCTGTGAAAACCG
>AK142482.1|@2@|Mus|musculus|13|days|embryo|stomach|cDNA,|RIKEN|full-length|enriched|library,|clone:D530030G05|product:unclassifiable,|full|insert|sequence	
GGGCAGTTTCTAGATGGTCATTCCTTCAGTCTCTGCTCTGAACTTTGTAACTTTTTCCATGGGTATTTTGTTCCTCCTTCTAAGAAGGATCAAAGTATCTACACTTTGGTCTTCCTTCTTCAGAGAAGTATTTATAAATGAGAACAGTTAAATGTTGAAAAGTTAAACGTTGATAAAATTACTCTTTTGAGCCAGGCATGGTGGCGCACGCCTTTAATCCCAGCACTTGGGAGGCAGAGGCAGGCGAATTTCTGAGTTCGAGGCCAGCCTGGTCTACAGAGTGAGTTCCAGGACAGCCAGGGCTACACAGAAAAACCCTGTCTCGAAAAACCAAAAAAAAAAAAAAAAAAAGAAAAGAAAAGAAAAAAAATTACTCTTTTGTAAAATTGAAGATTCTTCACCCTCTTTGCAACTCGCCTTACTGTTGCTTCTTGGGCTCTTGCACTGCTTCAAGGAGGTAGTTAAGATTCAAACTTCGATTGGGGCAAGTGTTGGCTAGTTTTTATAAAGGGCCTGTTTTGCCTGTTTTCTTCACTCTGACAAGGAGAAAAGTAGACCCTCAGCTCAATGGCTGCACTGGGCTCCTGGTTAGGCCTGGGTGCTACCTCAAGCTGGCCATTCCTGTTTCAGTCCTGATTTCTGCTGTGAAACATAAATGAGGCCACAGCCTTCAGTAGGTAGATACTGAGGCCACTCTGAAGTCAAAGGATTCTAGACTAAACCAGACCTCTCTGCAGTCTTGTCTGAGCAAGGAGATAATATAAACAACCAAACTACAGAAATGGCCAAAAACTCTGGGCTAACACAGCAACCGTTACTGCTTTACAATGATAGTGTCAGCCTCTGTCCAGATGCCTCCTCCAAGATAAGACTGAGTAAGATAGTCAACGGAAACTATTCGCCCACCAGTGAAAATGGACCCATGCTTCCTCCTAGACACTCAAGTCACAGGAGTCAGCCAAAGTCTTACGTTCTTTCTTACTGAGGGACCGAAGGGCTCCATCACCCAGGGAATCATAAACTCAATCTGTGTTTCCTGGAGTCTCTCACTGGAGGGCAGTGGACTTTTATATCTAAGAATCTACTGCCGTAACTTAGAGTAACCAGTTCACAAACTCATTTAGTTTTAATGACAGGAAAATCTAGTTTTCTTAAAGTCAGTATTTCTATTAAAATAGTTAAATATAACTGGAGACATTTTGGAAAATATTTCATTATAGAAACGAGAAACATTCCCAGATAATGTCTAGAAATATATCTTAAATAATCAGAGGAAATAAACACAGGAAAATATTGCCCATATTTTTAATAGGCTAGCTATCATATAATTTGTGTCTGTGTTTTTTGTTTTTTTGTTTGTTTGTTTGTTTTGGTTTTTCGAGACAGGGTTTCTCTGTGTAGCCCTGGCTGTGCTGGAACTCACTTTGTAGACCAGGCTGGCCTCGAACTCAGAAATCCACCTGCCTCTGCCTTCTGAGTGCTGGGATTAAAGGCACCACCATGCCCAGCTGTGTCTGTGTTTTTATAGCAGCAGGGAATCTATTAAGTCCTGGGCAAGTGCATTATCACTAAACTGCATCCCCAGCCCCACACTTGTGGTTCTAGAATCTACTTTTTCTCTTATCATCATCAATGGGTGTCTTATCCATTGTCTGAGCCTTACAAATCTAAACTTACAGTTTGGAGTATGTCATCCTGTTTATCTTGTATATTTAGATTGTCTGGAGTTTTTGCTAACAGTTTTCACTACTATATTGATATAACAACATATGTAAATAAAAGTATTTATCGGAGAATTTATATAAGAAACTTTAGGGAAAAAAACCCTTTATGTTCTTCAGTACAGGAATGGGCAATGTATGATAGAGACATATGTGGAGAACTCCTGTAGTACAAGGGTAATGGGACTCTTCTGTAGCAGTTACCTGTAATGTTTTGTTTTATTTTGTTTTGTTTTTTTCGAGACAGGGCTATACAGAAACCCTGTCTCGAAAAACCAAAAAAAAAAAAAAAAAAAAAGGGTGAAAGGTTAGTCATATTTTGATGTGCTTGTTTTATATAAAATACATTATTTGTATATTCTTTAAATAATATAAAGCATTTATATGTTCCTTAAGGAATATATTCTTAGCACAAAATGAAAATCAGGTGTTTTAATTAATAAGCACCTATAATTTTTTATAGTATTCCAACCTGGTTAGAAACCTAGAGGAATTAGTTTTCGTATGACCAGCAGATATGAGTACTTAAGATTTAAGACCTTTAAGGCAAAGTAGATCTTAGACCCGTCAATTTTAACGTGAAATTGTTTAAAGTTACCTGAAGTGCCAGTACTGTTAAAACACTCAGCCCGCTTTCGTTTAGTCTGAGATGGGTGGCATGTGAGAACTCGCAGAGTATCTGAGAATCTAAAGAAAATGTATAAAGAAATAAAGTACACTGTTAGAGTTGAAGTAGCATGACTAAAGATGCTGCTCCACTATTATAGCCTGAGCACCAGTCCTACCACAAAACACATAACAATAAGATCATAACTTGTACTGTTTAAGACACTTCACAGAGTGATCCAAGGACTCTAGGATACTGAAATGGTTGAAGGTATAGTTCTACTTCCAAACACACAGACCTTTGGACTTTCTGCTAGGATTTAAAACTATGAAT
>AK142778.1|@2@|Mus|musculus|15|days|embryo|head|cDNA,|RIKEN|full-length|enriched|library,|clone:D930008P07|product:unclassifiable,|full|insert|sequence	
TTAACAGAAGCAAAACCAACAGTGGGCAAGGATGTGGAGACTTCATAGTGACTTCTTAGCAAATGTCACCATACCACTTTGGGAAATTTGCCTTATATAACAAGCATGTGGTTTCCAGTTGACTACATGGGGAAGTTACAAGAACTACCTTGGATGTGAACACTGAGGATATGGAGTACTTTATACCCAGTACTGTGCCCACCCAGAACTAGCACTGTATAAAATGTTATCTGTCATTCTTATTATAAAAGTGTGAAAATACACTATTTTCATTTAAGAGACATATCAATGTTGAAAATTCAGTTCAAAACCACACTGAAATGCCTTTTTGTAATCATTCAGTAAGCACTCACATGAAATGTAAGCAGTGTTCTTTACACTAAAATTTATTGATTTCAATATTGACAAATGGGCCACAAAAGAATGATGATATTGAAGCAAAGCCTACAATATGTCCACCACATTGAATGATCTGCTAAATATGCTTGCTNTGATCCATNTGTGTTCTCCCAAATCCCATCACTTTACATTAGAGTCCACCATCTTTTGTTCAACCCTCTGTCTTCTCTAGAATGAAAACCCCCAAATCAGAGACAAGATCTCACAATCATTATTGTGTGGCAATATACCTATCAACTTTTAGAAAGAAAATTAGGGAAATAATTATTAACTTATATAAGTCTGTGAAAATCTTATAAAATTTCACAAAATAACATATAAACATCATCAACAACAATAACAACAAAAACAACATAACAAAAAGAACCATGGCAATAGATATATTGCTAATAGCAGATGAAACTAATATGAGCCACAAGGAGAGGTAAAAATGAATTAGGTAAGTCTGGGTTTGCTGGGCACTCTGGGAATGGTACATGAAGAGAAGGCAACAATCTCTAAGAAATGTATGTTCTACATATTTTTCTGCGGTGCTTAAAACGTTAGAATATGATCTTTTGAGTTGGATCCCAAGTTGGGCCTGTCACTGGACCTCCTTTCACTCAGGCTCTTCTCCATTTTTGTCCCTGCAGTTCTTTTACACAGGAACAATTCTGGGTCACAGTTTTTGACTGTGGGATGGTAAACCCATCCCTCCACTTGATGCCCTGTCTTTCTACTGGAGATGGACTCTACAAGTTCCCTCTCCCCACTGTTTGGCACTTCATCTAAGGTTCCTCTCTTTGAGTCCTGAGCATCTCTCAACTTCCAGGTCTCTGGTATATTCTAGAGGGCCCACTATCTCCTACCTCCTGAGGTTGCCTGCATTCTTTCTGCTGGCCCTCAGAACTTCAGTCCTGTCCCCTCCCCCAATCCCATACATGATTATGTTCCCCTTTTCCTTTCCATGCCTGCTCTCCCTCCCTCTGCTCCCCCCCACCCCTTCTGTGATTGCTTTCTTCTCCCTCCCAAGTGGGACTGAGGCATCCTCACTTGGGCCTTTTGGCTTCTTAACCTTCTTGAGTTCTGTGAATCATACCCTGGGTATTCTGTTCTTTTCTTTGCTAATATCCACTTATTAGTGAGTACATAGCATGCCTGTCTTTTTGGGTCTGAGTTACCTCATTCAGGATGATATCAGGCAACACACACCAGATGATATGAGGTCCCCAACAACGTATACAGCAGAGGACTGCCTGATCTGGCCTCAATGAAAGAAGATGCACCTAACCTAACCCCCAACAGACTTGAGGCCCCAGGGAAAGTGGAGGTCTGGTGAGGTGGGGGTGGGGTTGGAGACAGGGAAAGTGGTATGAGATAAGGAACAGTCAGAGGGTGTACTGGGAAGAAGATAATGACTGGAATGTAAAAAAAAAGATTTAATAATAATAATAATAATAATAATAATAATAATAATATTTTTGTAACCAAATATTTTTCTTGGACTATACTGTGTTTCTTACCTTATAATGACAGGTGATAGATCAGGGGCTTCAGACAGGTGCTCCTTTCATGTCTGTAGTTGAGAGAAATGCCGAGCAATACTATCCAAAGAGCTAGTGTCACATTTAGAACATGAATTCAGATTTTCTATCAGCAAGGACATTTACCATTCACTAATCTACCCTTTACCATGAGTTCCTGAAGAGATCAATTGTTCTCCCTGGTACACCCAGGGAATCATCTGTCCTCAGCACAGGAGGCTGCACACAGCAGTGAATAAAAGGTGAGCAAAAGACAAAAAACCAGTTCTACAATGTAAATGACACATTCTATTAATGCAAGTGGCTCCAAATGAACCAATTTCATTCAATAGTACTTTTACATTCTGAAGCTATATGGGCTGGGATACATATTGTAATGTCAGTTTGTCAGGAGAGTGGACTGGGGTGCATAATTACAAGTTCTCATTCAGCACTTCAGGAGCTAATCAGAGCAAGGATGTGAATCTGTAATTTGCAAATGTTAAGAGACAGAGGTTATATGGCACTAATGGCTCTTCTGATAACATTCTTGTCACCGGATCATGGGAGGGTGGATGAAAATTCCCCAGGTTCATTTGATCTTCTGTTTAGCCAGAATTACAAGGAAACTGTCCTTATGGCTGCATCTGTGGGTGCTTCTGTGGCTAGTGATGTTTGAAAGGTAAACCATCATATGAAAATAAATTAACATTGATATTCTGATGGACAATGCAAAATCAGAAAGTAATGCATAGAGCAAACTAGTGAAAATTAATACAGAACAAAGATCGAAAGTTAATATATCCCAAAACCTGTTTCAAACAAATATTTTTCTCAAAGGAGAGACAAATAAGAAAAATAAATAATGCATAGGTAGGTAGATAGATGATAGACAGATGTAGACAGACAGACAAATAGGCACATATATGTGCACATATGTGCACTTCCGTATGTCATCATCTGATATTCTCAGGGAATCTCAGAGTCATCTGTAGATATGAAAATCTGAGAAGATGCTTTTTTCTTCATGTGTCTTTGTTGAGAGCAAGGCACTAGAACACAAAACAAGAAGTTCCCATAGCTGCTCACTCTGAACTCCAGGCAGAGATTAACACATTCAGTGTTTGATTCTTCATTCAGAATGAGAGTCTTTGAGGTGAGAGTAGCCCTTCTGAATTTTTCCATATAGGACTAAAGAGGACAGGCTAATATGTTCCAGTTATGGGTCCTCTCAGAACAACACAACTCAAACATCAGGTCAATGAAGAAAAGAAAACTGTATTGTAGTCACGCTACCAGTGATTGATCAGGGCTGCAAGACAAACTTGGGAGCCAAACTAAACCCTCAAGCTAGAAATCATGTAGAAACTTTTAAGCCCCCCCCCAAAACCACAAATATTTGGTGCCCAGTTAATAATTATTACGTTTTCACCAAATCAGGAACTCAGGGAATGGGTGAATTTTCATTAGGAACATTTCCCTATGAGGTGCATTTATTCTGTTCTCATTGGCTGGTTTACTCAGGCTGTAGCAGAGCACCTTGCCTGGCTGTCGTGACTCTACTTGCCAACCAGGATAGTCAGATACCCACCTACATATATCTCTCTCCACCAAACAGGATGTCAGTTACCCAGGAAGGTCTTTGGAATTTAAACTTTATTTGACCCACTATTCAAAATGGAAGTTTTATTCAAAGTGGCTTCAATTTGGTGCCTTCTTACATGTCTACCATCAGTCACAGGATATAAGCTGTTTCAGGCAGTTGTTGTTGTTGGTGGTGGCAGTGGATAAGAACAAGGACAAGTGATTCCAGCCCCATCAGAACCCATCAGAGCATCCTCATCAATGAAACCTAATTTCTTATATGTGCATACCCCTGATTGCCTCTTCTTTCCCTCTCCACGCGATCTTCTTATCCTCCCTCCACCTCTTTTATTTTTACTTTGCAAAATTATCTTATTTTATAAAATAATACCAAGGCTTTTTTTTTCCCATTGAAAAGTACCTCTTGTGTGCCAAGTTTGAAAAAAAAAAAAAAAACAATGTCTTTTTTTGCTGTTAATGGATGATGACACTTTGACAGATGAATGAGCAATTCTGCTCTAACTTTCTGGGGAAAGTATGGATGGAAGTATGTAGCAGCATTTATCCTGGCATTAAATGCATGAACTATCCAAAGAGGCAGCCTCTTACCTTCTAGGGGATTTGTGTGCTTAAATCAAGGCTGACAAACTCAATACATACATTTGGGCAAAAGACAGCTTGGCTTAAAGC
>AK142958.1|@2@|Mus|musculus|0|day|neonate|lung|cDNA,|RIKEN|full-length|enriched|library,|clone:E030018A17|product:unclassifiable,|full|insert|sequence	
ATTAAAGGCGTGCGCCATTAATTGGGGTTGGCTTACAGCTTCAGAGGTTTAGTCCATTATCATCAAGATGGGAAGCATGGCTGCATACAGGCAGTCATGGTACTGCGGGAGTTGAGAATTCTACCTGGTGATCCTCTGGCAGCAGAAGGAGACTGTGTACCACACTGGGCATAGCTTGAGTGTCCTAATATTGCTACTTTCTAAGGGCCATGCATTCAATTACAGGAGTCAGTGGGGGCCATTCCTATTCAAACCACCACACATTCAAATAACAAAAGGAAAGGAAAATATCTACCCAATGAGCACTTACTGGATACTTATCATATGCAAAACAATATCCAGGTAAATAACAGGATGTGTTTATTCTGTTTAGATCAATAGATAGTAAAGTTGTATACAGTGAATAAACAATAAATTTTCAGCTAGAAATAACTTCCTGAAGCCAAATTCAAATCTGGGCCCAAACTGAGTGAAGTAGAAGCTCCCTAAGACAACGTGATGAAAGATAAGAAATTGTCTTGAAGGCAGGTTGGTGAACACACAATTGTCCTAGTGTAAGACTGAAGATTCTGCATGATAGCCCCTGTGACGATGCCCTGTGCCTTCAGCTACTCTTCTGACACGGTTGTTTCTGTATGAACTTTTTATGTTATCATATCAAGTGACAAGACTGCTTTACTATAGTGCACACATACAAGACTATTTAATTGAATACAACATTTTAATACATACAAGGACAGTATAAAGTGGATCCAGATATTATAGAGCGGCCCAGAAACCATGTCCAATGAAAACCAGTTGAAAGACACAACACTTGGAAGAGAGGAGCTTCTCAGCACAGGGAAGCTCTGCTTACATACTCTCCTTAACTCTTGTTACTGAAAAACCCAAACTTGTACATTGGTGCACGCCTCATATAGATCAAGCAATAGCAGCCACATTGGAAGACACAACAAGTTTAAAAGCTTTGGGCCTAGGGCAGTGGCTCTTACCCTTCCTAATGCTGTGGCCCTTTAATATAGCTCCTTATGTTGTGATAACCAATAATAAAATTATTTTTGTTGCTACTTCACAACTGTAATTTTGCTACTGTTATGAATTTCACTATAAATATCTGTGTTTTCTGATGGTCTTAGGTGACTCCTGTGAAAGGGTCATTCAGTCCCTAAAATGGTTGTAACTATTAGGTTGAGAATCACTGATCTAGCGAGATGTTAGTGATGGAAAATTGAATCCTGCCTTTCTCATGCTTGGTATAAAGGGAAAAATCATAAATTAAAACAACTCATAAAGACCGAGAAGAGAAGGAAACTTTAGACATGGTGGGAAAGGAATCAACCTTGGAATTATTTTTTAGTACGTAAGAAATACAGATTCTCTTTCTATGCAAGGGGTTTTGGTGTAATTGTTGCTCAAGCTAAGCATGAACTTACTGTGCTGGGCGGATAGACCTCAAATGTGTGAACCCTGTAGCCTCAGCCTTGAGTAGCTGAGATTTTTAAGGCCCTTACACCACCACTTGGCTTATTTAACCTTATGTGCTTAATTGGTTAAAATAACCATCCCAGCTTTAATATGACTTATTTAAGCAATTGAGTTGCCGAGGGCCCTTGCCACATTAGGACCCAAACAGAGAAACCAGTAAAGAAACAAAAGTTGTTCCCCACAGTTTACAGTACCTCCACCCCAACCAGCCCATTTGAGAACATTAGGAAAATCAGAACTGGTTTAGCTAAAATCATAAAAGGAATTAAGTTCCAAATAATTACTACACTTTAAAATGAATATTAGACTATTCGTAATATTAGCTGGATTTCAGGAATACTTTCTCTGCATCTATGGCTAGCTCATTGTTCTCAGTAAGGTAGTGTGATACACAGACCTTGTTCAAAGGTAGACTGGTTCTCTTTTGACTTGGAGAAACAGTGTACGAGCAGCTCTCTTTGTTAAGGGTATAATTCTCTCCCTATTTGTCCCTGTGTGACTTTTTCTTAGCTTCTGTGGAAATCCACAGAAACGTTTTTCTTTTCTCTCTCTTTTTTTTCCAGATAGAATTTCATTATATAGCCCTTGTTGTCCTAGAACTCCTTATTTAGGTCAGGCTGGCCTCGAACTCATAGAGATCCACCTTGCCTCTACCTCCTTAGTGCGGGGGATTAAAGGTGTGCACCTTTGCCCCCCCCCCAAAAAAAAAAACCAAAAACCAAAAACCAAAAACCAAAAAACAGATTTTGAGGTAATTGACTGTGTTCATTGGGAATGATTCCTGTTGTATAGAAATTATACTTCCATCCTTACTTAGGTTTCTAGAATTTTCTGAGTTTTGGGTCATTCCAGCCTCCTCTTATCAGACTTTTCCCAGTGCATACATGCTCACAAAGGGCCTTAATCACACTTGCTCTCATTTATCCTCCTTTGAGAGAGGGAATCACTTGTGCTTTTAATAATCATGTTTTTTTTTCCCTTTAAAGAAGAAAACAGCCTTTGAAATAAGAACAATCTTTTAAATTAG
>AK143034.1|@2@|Mus|musculus|0|day|neonate|lung|cDNA,|RIKEN|full-length|enriched|library,|clone:E030047I16|product:hypothetical|protein,|full|insert|sequence	
GCTGGAGAGCCGTCCATAATGACTAACTTGTGCTGGGCCGCTGTGGATGGCAAACCCTTGCCCGCATGTCTTTCATACTGTGGCATTCAGCTCATTCTCCTTTCCATGGGGGTAGCACTGGAAATGCTGTGCACCTGCTGTCTCCTTCCTCGAACAATTCTTTCACTGAACTTTGAGCCATAGCTTCTGATGATTGGCTTTTTGAGCCACCAATACTTGATTGGCACAGACAGGACTTGACACCGTGCTTCTACGCTTTGCAAGCTGTATGGGAAGTGCGCTGTTTTCTGTCTATTGTCAGGGAGGGGATGGTCCAATTCACATTCTCCTCTCTCCACTCAAGTGACAGGCTTTGGGTTTTAACCAAAAATATGTCAAGTGCCACAACAGTGGTGTATGAAAAATAAAGCTCCCGCTCCTATTCCCTAGACAAAGACGGTATTCACTTAGCCAGTGTCTGACTACTTCATAAATAATACTATTTATAACATCATACGTCTCTTTACTGAAGGAGGAACATTCATTCAATCAATTGAAGTTTTGCACAAATAATAAGTATGACAAATTATGATGTAAGGTGGGCTCATTCATTGAGGGTCATTTTACTTACTATTAAAGGAGTCAATATTTTCTTAGTGTTTTAATAATATTAGCTTTGCTTTGTATCATTTAGAAAGATGGAAGCTGTTTATTAGACTAATTCAGGAAGTCTAATCTTCATTCATAAAAGAAAATTGAAAGTGGTGGGTTTTATTTAAATCTTTCTCAGATTTTTGCTAATCTGAATGATGCAGCATCCCATAGATTTATATTAATTTTTGTTAACCAGCAGAGAAGATATGCAACAGAAGTGGCTGCTGCCTTTACAGCAGTGCCTACAGATGTTTTACATAAACAGATTGTGTTGACTATACTTATGAAGGAAGTGAACATTGATTGTCTTTGATTAGGACTGAATACAGATATGGCCATAATGATTGCTTTAGAATTAAACATTTCCTTGTAGCTGGAAAATTATGGTTTTTCTTTACCAGTTCTTGTAACATTGAGGGACTTTTATGAAGCCCATTAAAAATAGTGTGATCATGTAAAATATATGTTCAACTCAAAGTAAACCTTTGTGCTCTAAGTGATATTAATTTGCAAGCTGGAGTCAATGCTTTGTACTAAAAAGAGAAGTCTCTGGGATGATCACTCACTGAAATAATTTTGGAACTCTGTCACATGAGGCTACAATACAGAGAAGCCCCAACTCACTTGCTTCAATAATTATGATTTCTTAATATTTATTACTGCTCTGGCATTCTCAAATCCCCTGCTCTTTTGTAGAAATTAGCTTTTTAATAAAGCGAGAGGAGAAGGTTAGTAATCTGTTTCCATCAGAGCAGAATGTCTTGTTGGCTTCACCAGATGAAAATTGACATCTATTTATCTTTCCCTTAAAGGTCATTGCCTGAACTTCTGACTCATAGATTTAGGGGTTACTGCTGTTATTTTAATAGAATTGTGGTTCATATAATAGTCCATCTTTGTTGTTTGTATGAATTAATATTGCCAAAGAGAATAATTTAAAATCCCTTCTTAATAGATGTTATTGCCAGCCATTAGAGTCTCGTGAAGGCACAGAGACATATGGGACAGCCTCAGAAGAATAATTAGTAAAATTCATACAGACAGCTTGCCATTCAAGGCTTCAGGACAGACAATAGCAGAAACCTAACAGTCAATCTGAACGTGGTTTCCGGTTGGGCATAGAGGGTTTGGTCTGAGCCTGAGAATGTTTCTGGCGTGTTTCGTTTCAGGAACTACTGAGATTCATTTCTGTTCTTTTCTCTCTTCAACTCATAATTTTTGGTCAGCGTTCTCGAGTGTTACACATTTTGATTCATTTTTATGTGAACCCCGTGTCACGCTCGGCTACTCTTCTCCACTCTTGACCCCGTGTGTCTCTTCATCCTTCTCACCATGGCCATCCCTTTGACATCCTATTAACTGAAACGTAGCCCAAGAAGTAAATGCTCTCAAATAGAAATTGCTCTTTAGAAGTGTTAGAGAATTCTGCGATTCCGTAGAAATTTGTCAGGTTCCAAACACGCTGCACCTTAGTGTGGTTCTGGTCTTTACTTCTGGGCTCTAATGGGATGTCACTTCTTTCCCCAACATTACTGGTCTAAGATTGTTTGTGAAGACAACGTGGAGTCATTTAAGCAAGAAAATAGTTACTGATATCCCATTAACCTTGGTACCTTTAAACATGAGAGGGTGACTTTAGGGTTTAGTATCCTTCATCCCAGGTGGATTCTTTCCTGAGTGATCTGCCCAGTGTGGGGGATGGGACCACACATGGGAGCATTTCAGTTACTTGGAAGGGAACTTGACAAAGGTAAGCAGCATAGTTCATGTATCTAAGTTGGTGGCTGTATTCGGGGCATGAGGAAGGATGCTCACTAAATATATTACTGTTCTATGTACCATCCCTGAGCACTTTTTTCTCCCTTTCTCCTGCTTCGTGCTCTAGATCTGAATACCATTATCCCCAATACTTGATTTTTGAGGTTTCATGGAGTTTTTCCAGTTTATTTTTATTCAGTGTGTATAGACATATTACACGTTATGTCTGTGCACCACATGCATGCCATGCTTGTGGAGGCCAAAGAGGCACTAGAGCTGTGGTGAGCCACCATATGGTGCTGGGAATCAAACCCAAGTCTTCTGAAACAACACAGTGCTCTGAACCTCGGCGCCATCTCGCCAGGTCCCAAAGATTTTATTTATTTTAACAGAAATTTTTATTTCTGATTTCTTCTTTTTAAAAAAAAAATTGGATATTTTATTTATTTACATTTCAAATGTTATTCCCTTTCCCGGTTTCCCCTCTGGAAACCCCTTATCCTCTTCTCCCTCCCCCTGCTTCTATGAGGGTGCTCCCCCACCCACCCACTCCAGCTTCCCTGTCCTGGTATTCTTCTACACTGGGGCATAGAGCCTTCACTGGACCAAGGGGCCTCTCCTCCCACTGATGTCCGACAAGGCCATCCTCTGCTACATATGTGGCTGGAGCTATGGGTCCCTCCATGTATATTTTTTGGTTGGTGGTTTAGACCTTGGGAGCTCTGGGGGATCTGGTTGGTTGATATTGTTCTTCCTATGGGGTTGCAAACCCCTTCAGCTCCTTCAGTCCTTTCTCTAATTCCTCCAATGGGGACCCCGTGCTTAGCTGCGAGCACCCGCCTCAGTATTTGTTAGGCTCTGTCAGAGCCTCTCAGGAGACAGCCATATCAGGCTCCTGTCAACACTTGGCATCTGCAATAGTGTCTGGTTTTGGTATCTGTATATGGGATGGATCCCTAGGTGGGGCAGTCTCTTCAAGTAGAGCTGTCAGGCCCATTTGGTATCCAAAGACTTAAAGTTCACATAGGAGTTCATTAACTTGAATTTGCCCTTGGTAAGACCACCAAAGAAGATTAATGGCTTCTAATGCTAAACAGTTTAAATCTTCCAAACAGTCCAGTTTGAAAACTTCATTAAAAGTTTTAAAGC
>AK143146.1|@2@|Mus|musculus|0|day|neonate|eyeball|cDNA,|RIKEN|full-length|enriched|library,|clone:E130116D02|product:unclassifiable,|full|insert|sequence	
TTTCTGATCTACACAGCCCTGTTTGCAACTTGAACTTGACTCCCATGAGTGGTCCCAGAAAGCAGTTGCTAGGAGGAAGGTCGGGATGGCAAGTCTAAACTAGTTCGCTAACCCCAGTCTAGGATAACAGGGCTTGGTTAGTATACTCCAGAGCCAACTGAGGGGGTTGGAAGAAGGAAGGGAAGCCAAAAGCTTCAAACCTGTGCTGGACCACGGGTGGTCCAAATGCCTTCCAGAATAGACTTATCAAGTCCTGGCAACTCCCACCTGCCCTGAGACCTTCATGTCCACTGGCCAGCAGAGCTTGCTTAAAGAGACATTGAAAATGATATGATCTTCATCCTCAGGAGCTCAAAGCCTCATGGGGAATTGTCAAGAACATGATCATTTCATTTCACAAAAAGCAGCATTGAGAGACATTCAAAGAATAACTAACTGCACGAGAAGAATGTTGCCAAAAACCAAAAAACAAACAAACAAAAAAAAAACTCTGTTNTTCTCTCCTGGNNCTTGTTTTCTCCATTACAGTACCAGAGTAATAGCTTTGTAGTGTTGCAATGATGAAATACAGGAAAAACAAAAGGANATATATATATATATATATATATTCTTCCTTCCATATATGTATATAATGTTACAAATAATGAAGAATATACTAAAGTGACATGGTGTTGATTTTTAATGCACTGTGTTGGTAGTGTTGTTTGGAAAATGCATCAAGAGTGCATTTAGTTTTTTGCCTGTCAGTAATCCATGCCATTTGATGCTTTTTGCTTAAGTGGTGCTTTCATGGGTTTTAGTGTCTCCCTAGGCTAGCATGCTGAAGTCCAGATTCACCAGCCTGCCTTTAAAACACCCATGCAGGCTGGGCTGATACCTCAGTAAAGTGTTTGCAAGGCAAGCACCTGAGTCGGATCTCACATTAAAAGGGGGGAGGGCATGGTGCTGCTGCTTCTGATCCCACTGCTGAGGAGGGGGGACAGAAGTCAGGCTTGCTGGCCTCCCCTAGAGCCAGCTCCAGGCCAATGAAAGAAAGAGTAGACAGTATCTGAGGGATGATCTGTGAGGTTGTCCTCTACACTCCATAAGCACATGCACACACATGTTTGTGCAAACACATGCACATTTATGCACATCCACATTCTCCTTGCCCAGACGTGATCCCCAGGGGTTCTGATTTAATTGAAAGGGGCCTAGGTGTTAAAATGTTTGAAAGGCTCTCCAGGAGTTTCTGTTGTAAAGGCAATCCAGAGAGTGAAGGCTAAGGAGCCTCATTCCACTGTCAGATGGCAAGATGTTTATTAAACCCAAATAGTTGTAGCAGCAGCACAGCAGGGGTGGGCCTTAAATGACCTTGCTTTGTTTAGTAGGCATTCTATGGAGTATCACACTGTACCTTATAAACATGTACTTCTGAAATTATAATCTTTAAAGCAATTTAAAATTTTGATGTTTATATCTACATAAACAATGAATCAGGAAAATAATTAAAATTATACAAACAGGC
>AK144104.1|@2@|Mus|musculus|colon|RCB-0549|Cle-H3|cDNA,|RIKEN|full-length|enriched|library,|clone:G430009L18|product:unclassifiable,|full|insert|sequence	
CGGGGGGGATTCCTACTTGCATGTTGAAAGGTTCCTGAATAAACTGCTTCGAGAAGAATGCTGTGTCATCACTCTTTTCTGCTGGTCGGAGAAAGAAGCGACATATGGATATTGAGTCTTTGGGGAATATACTCAGGATGACATAGAAAGGGTTTCTCTGTATATCCCTGGCTGTACTGGAACCCACTTCATAAACCAAGCTGGCCTTCAACTCAGAAATCCACCTGCCTTCCAAATTCTGGGATTAAAGGCGTGTGCCACCACTGCCCGACATCTTCTAATGTTCTAACTATACCTTACTGAAGGAAAGGATATTAAAACATGTTATTTGATACATTCAGAAAATAATTAGGTACAAAATATTTATCCAACAAGTAATAATATTCAAGTAAAAGACTGCATATTGCAAAATACGTCCATCTTGTACATCCATCCACATATGTTTGTGTCTAGCTGATTTGTTCTACTATTATGCAGAGGCTGGTAATGTATTTATGAGAAATGGTCCTTCATTGGAACAAGAATGGAATATAACATG
>AK144201.1|@2@|Mus|musculus|colon|RCB-0549|Cle-H3|cDNA,|RIKEN|full-length|enriched|library,|clone:G430100G05|product:unclassifiable,|full|insert|sequence	
CGGAGGGGCCATCTAGGCCCATGAGGCCGCACCGCTTCCCGCAATCCTGCTAGACTCATAGACTGCCAAAGGCGTTTCATCTAGCAACTGAAGAGAAAAGATGCAGAAACCCACAGCCAACAACTAGGAACATCATTGTGTATAAAGAATTGTTCCTTCTCAAAAAGTGACAAAGAGTGATATTTGTCTTCTATATAGAGGAAAAATGCCAGCATTTATTACCAAGAAACAATAAGGGAAAACAATGACTGTGGAGATGGGACATCTTCCGTTTGGCCTGAGGAAATACAGGAACAAAGAGTGGAGCCGAGATTGAAGGGAAGGCCATCCAGAGACTGCCCCACCTGGGGATCCAACCCATATACAGTCATCAAAGGAAGACATTATTGTGTATGTCAGAAGTGCTTGCTGACAGGAGCCTGATATGGACGTCTCCTGAATAGCTCTGCCAGAGCCTGACAAATACAGATGCAATGCTCTCAGCCAACGATTGGACTGAGCATGAGGTCCCCAATGAAGGAGTTACAATAAGGACTGAAGGAGCTGAAGGGGTTTGCGACCCCATAAGAAGAAAAATATCAATCAACCAGACTCCTCAGAGCTCCCAGGGAGTAAACCACCAGCCAAAGAGTACACGTGGAGGAATCCATGGCTCCAGCCACATATGTAGCAGAGGATGACACCTGTTGGGCATCCATGGGAGGGGAGGTCCTTGGTTTTGTGAAGGGTTTTATGCCCCAGTGTAGTGCAATAGCCAAGGTAGGGAGGCAAGAGTTGGTGGGTGCATGGGTGAGCACCCTCATAGAAGGAGGGATAGGGGTCGTATAGGGGTTTTCAAATGTAAAACCTGGAAGAGGGATAACATTTGAAATGTAAATAAAACAACCCATATCATTTTTTAAAAACTATCATTTACAGCTTTCTTTATCTGTATTACACCTTACACATAAAGAAAAACTTTCCAAACCAATTTATAATGTAATTATCTTGCTCCATAATATGAGAGAGGATACCAATGTTAGTCATAAACCTTCCAAATCCAAATAATATAATGACCACTTTTATTTGATATAACGAACCATAAAGTACTTATATTTTGCTATAAATGTGGTCGAGGACGTATTTACCGTTCAGGCACGTGTTTCCAGGGCTGTATGTGGTACCCTGGATGGTTAGAAGAAAAGAATACATGTAGCTGTGGAAATGAGCTTGGGATGAGCCTAATGTTGGACAAAATGATCAATTGTGTGTAAAGGATGTGACCCTCACAAAAACACTGTATAGATACAGAGGGTCATTTCCATTCATTGTGTTTAATTAGTGGTCTTGATTTTGGAAGCCTATTTTGATTTTTACTTTGCCTAGTGATCTGAAGTTTCACATTGTTAGGAATTTGGCAGAGCCTAGTTTCCTTCCTGGTGACAGTGGCTTTTTACTTTGTTGTTTGAAAACTTGGATTTTTTTTTCAGTTCTAGCTACACTCTGCATTATTTTATTATTATTCACCCCCCCTTTTTAGCTCCTCATTCTAAACTGTGTATTCTACTTGTCCTAGAACAGTCAGATCATTTCCCACAATATCTTTGAATTTTCTGTTACATTTTTCAATATGTTGCTATTAGTTTACTATATGCCATCAAATATCTCAAACTTGGAGTTGAATTTTAATGTTTTATATTTATAGTCCTATAGTGTGTACACGATAGAATTTTTTAGATTTTATCATCTGAATGAGGAGATTTGTTTTCTCATGATTCTTAATTATGTATTTGCTTCACATTTTGTTGTCCTTTGTGGGGTGTCAGTATTTGCCACTAAATATGTTGTATAATTGCTTATTCTGTCTCTTTTAGAGTTTTGTTTTAAACACTGCATGATAATATTTAAGGTCAAGAGAATGAGGTTGGCTGGACACTTGTCCTTTGAATCAGGGCCTTACTGATTGGGAACTTCACTTATGGGGTTTAAAGGTGGGCAACCTGACTTATCCTCCTCTTCCTGCAGTGACTTTGCTATCATTAGGCCATAGGCTCCTCCAAACCCATAATGAATAGAAGGTTTTATTCATTTGTGGAGCCATAGAGGTAAACGGGGTGTTAGATAATTATCTCATGTTATGTTGTAGATATAGAGGTACAAATATTATATAATCCTATTTCCAAACATACCTGGATGTAATATCTCAGATGTTTTATGTCCAACCATCTCAAAACCCATATATTACTCATATAAAGACATTTTCCACAATTATTTCATTTTCAATAAACTTGTGTGGTTTCACTGAAATTTTGGTAAATTTTTAATATCCACTATATTTTGTCAGATTTTGAGTACCTATTGAAAATATTTATTTTGTACTCTTTTAACTACAACTATGTGTAGTTAATTAAAGTGATTAATTGGGATATTGAGAGATGACTCAATAATTAATAGTAGTTGTAGCTCTAGATGAAGCTGTGTTGGCTCTCAGCCTACTTATCTGACTTATCCTTCTGTGGGGTCTGTTGCCCTCATTTGACCCCTTGGACATTTGTAATCATGAAGAATAGAAACAGACAGACACACATACACACACACACACACACACACACACACACACACATAAACATATATGTAAAAATACAATGAAAATTTAAAACATGGAATTACATTCTTTGAAATAATGAAAAGCAAAGAAACTTAGTAGCAAAGTTTTAATAAAATTGAAATATAAACATGTTGCTATATTTGATATTATAATTATCTAATAAGATAAGAAGTGGTTTAAAATTTTATAATATTATAGAAAACTATAATTTGGTAAATCTGTATTGATCACTAATCTAAAACCTCAACACTTTGAAAACTTCTGAATCATTTGATCTAAAATGTCTAGGTTGTTTACAAAGATTTGATTTTTTTGACATTATCAAGGTTATTAATCTTTACATTCCTTGATTTAATCTACTAATAAGCTAAAGGATTTATTATATTATCATCAATATAGTATTTTTTCTTATAATCTCTTACCATATTAGTTTGTATACTTACTCTACAAAATAATGTGATTCATTTTGACAAGTTAAATATGTATATGCAAAACTTTGTTTATATGTACTTCCCAATAAATTTCTATAACCATAAAC
>AK149037.1|@2@|Mus|musculus|2|days|neonate|sympathetic|ganglion|cDNA,|RIKEN|full-length|enriched|library,|clone:7120478D08|product:unclassifiable,|full|insert|sequence	
GAGAAGAACATGAAGCCAGTGGAGAGTGCAGCCTTCATCAGGCTGGGGGACAGGCCCTTGAAGAAGCCCCGGGTGCCTTCTTCCTGTAGTACCTGCTGGGTGAGGTCCAGGAGGCCCCTGTAGCTCCGCACCTGGAGAGAGGAAGGTGGAGGCTGAGGAGGAAGCAGGGACCTAAACCACGACTGCCCACCCGGGACAAGGCAGCTCCTGTAACTGCCTGCGGATGGATGAAGGAGGCCCTGGAGGAGGGAGCTCCTCACTCTTTCTAATGCATGCTGCTAACTGAGGAAGGGCCTGGGGTCGGCAGCTGGAGAGCAAGAGCTCCTTCCTGATGTAGAACTCTCGGCTACTTCTCCAGCACCATGTCTGCCTACACGCCACCATGCTTCCCAGTATGGTGACAGTGGATGAAACCTCTGAACTGTAAGCCACCCCCAATTAAATGTTTTCCTTTATAATGTTGCTGTGAGGCCCAGCACTTACCTTTAATCACCACCCCCTACACACACACACACACACACACACACTGGCGAGGCAGAGGAAGGTGGATCTGACTTCTAGGACAACCAGGGCTACATGGAGAAATCATGACTTGAAAAGCAAAACAAGAAGATCACAGCAAAAGAACTTTAACTAAGACACCCCCAAAACAAAAGAAACAAACAAAACACCTAAGAAGAGAAGCCTTTGAAAAGGCCGTCAAATTAGCCCGCAGCTGAAGCAAGCACAGTGACCAGGAGGTCAGGACACTGGTTCCCCGCCTTGCCTTCTCTCATTCACCCTGGAACCGTTCCAGTAGGTTCCCCTGGGAAACTCAGTCAGGTTAAACCAGGGCAGAGGACTAAGTCACTGAACCGTCTTCTTAAGGGTGACTGGGCTGCCCAGTCCTTCATGGTCTCAAGTTTCCCTCAGTCTAAGAGGGGAAGAAGAGATAGCAAAGATGCAGGCCTCCTGGCTCGTTGTCCACAGACACCGAGAAGCTAGCAAGTCTGCCTGCAAACCCAGACGGAAACTGCACCGTTCAAGCCAAACACAAGGTGGGAGAGGCTGTTGTGTCCGGATTTCTAGAAATGAGCACTTCTGCATTGCTGGATACGGGTCCAGAAGACTGGGTTTTGACTCCTAGGGAGACTGAGGTGGAAGGACCACAGTGTGAGGGCCAGCCTGGACTACACAGCTCAACTCAGTCTTAAAGGCTAGAAGGAAATCTGTGACTCACACCTGTAACCTAGAACCCTGGAGGCAAGGGCAAGAGGACTGGGAGCCAGCCTGGGCTATATAAGACCTCAAGAAATTCAGAAATTCAGACAAAAGGCAAAATGCTAGCCAAACATGTACAAGACCATGGGTCCTGCTCCCCAGCACTAAAAGGAGTCACGGTAGAGTCCCTGCCTTTTATGCACAAAATCCTGAGTTTATAAACCCATTGTTACAAAAATAAATAATAAATAAATAAAT
>AK149172.1|@2@|Mus|musculus|2|days|neonate|sympathetic|ganglion|cDNA,|RIKEN|full-length|enriched|library,|clone:7120491F20|product:hypothetical|protein,|full|insert|sequence	
TATTTGACACATTGTGTTCAATCTATTATGGATGCTTGTACTCCAGACAGCAGACTGTTTGACCTACTGCTTTAATTTGGAACTTTTATTCCTTATTCTTTAGAATTCCATCACAAGTAGGTTTTTTTTGGGGGGGGGTGATTGTTTCTTTTGTTGTGTCTTCAACCATTCTCATTGATTCTTCCCTTTCAAAACCCAACTGAAGTCTAACCCATTGATAAGTGGCACATAGTGACTCTAAGTGAATCTTACAGTAATTCCTCTGGGAATTCTCAACTCAGATTTTACGTAATTATTTTTCCCTTATTTGTACACCATGTTGAATGTATTCCGAAGGAAGATTTTTTTTTCTTCCTTTAAGTGTTTAAATGAAATCTGGCTCTTTAACTGGAAGTTTTGACAATGATTTCTGAGATGGCATTTATTTTACCTTTTGTTATCCTCCCTAGTTTATAGAATTCATTGTTCTGTGTGGTGAAGGAATTCTTGTTAAATAATATTGGGTCCTAGGTTCTGGACTACAGAATAACATGGATTATATTTGCCTAAACAGATGTTTTCTTAAGACATACAGCAGTTGTTCCAGTGCCAGCTTAACTTCATTTTAAAAATAGGTGAAACCCGACTTGGGAGAGCGCTGGGTATCACAGCATCCCAAACAACAGGTTTCTCAGGCGAGGCTCTTTGTCTCTTCCACCATTCTTCATATTCCTTCCAGATCGATTGAGGCATATGGCCTTAATTATCACGTAGAGGCTGAGAGCAGCGCCGAGCTCCCGCCTTCCCCCGACTTTTCTAATGAAGCTCACTCCTAGCAGCAACGTGTGCCAGATTATTGTATTGCATTATGACATTAAACATGGACCAGCAGAGGTCTGGCTAATTGGGAAAGATGCCTTTCTTTTGCTAACTGCTTGTTTATTTTCTAGGAAGCTAATTTGCTTTGGTTAGAAAATGAAACCTCATAATCCACTATAAATGAGTTTGGTCATATAATATTCATAGCAAGGCTGGGGAAATCCTATAAATAAATAAACAAAAATACTAAGAGAAATTATTTACACAACATGACTCAATGAGGCTTTGTTGCTGTTATTTGCTGCCTGTGAGACTCGAATTAACATCGACTGTGTGTTTTCCTTCCTTCTTTTAATGAATCAGTAAACAGTATTTGTAATTCCCAGGTTAATTATTCACAGACAAGCACTTGCTTAAAAGCTTTAATATTAAATTGGTTTCTTTCACTTCACTGGAAAATAAGTAAAACTGTTTTGTAATGTTTAGAGGATATAATTTAAAATGATGAACAATTTAAATAATACACAATCCAAGATTTGCACTTATTATGTAATAAAATCTTCATTTAAGGATTTAATTTCTAAATATGTATATATGTGTGGGTTTGTGTGTATGTGAATGCAGGTGGCCTCCAAGTCCAGAAGAGAGTGTCAGATCCTCTAGGACTGGAGTTACAAATGGTTGTGGGCTGCCCAGCTGTGGATAATGGCCCCTGAACTTGAGACCACTGAGAGAATAGAGAGTCCCTTAGCCTCTGCAGCCATCATTGTCCCCAGGTCCATGTAGCAAAAGTGTATAGACACAACCTGAAACCATACTGCATCACCCACCTGCTTACCACACTTTGCCCACTACCCAGCTCATTCGCGTTTTGATACTCTGATTTTCTCCCAAGCCCATTTGATGTCTCCTAAATATATGTTGAAGCTTTTCAATGACTGGGAAACTGAAAGCTGTTTCTAAATGCAAACCTTTTAGGTTTTGATCTTCTTCCCACACATTAGCTTTCTGAATAATCCCAACATGATGCTTTTGGCTTAGAGGTAATTTTGCCAAGACTCCTTAGGTCACAGCGGCTGTCCAAGAGGGCTTCTCGCAACTGTTTCTGGAGTTATGCTAGGGATTCCCAGGGGAGAGAGGAAATGGTAAAGTGAGAATTTATGCTTCAACCCCTTGAAGAATTATAATGGAAATATGAATTCAACTTGGGTACAAGTGTTGCATATTATCGGAAGGCGACTTCTTCTGTAGGTAAGAAGTTACCAAGGAAGCTAAAGTAGTAGGATAAATGAAATCTGTAAATATTTTTCTAATGTTTTGTTTTCAATTCAGAGCCATGAACTTGTAGATGACTGCTCTTTACTATAAACATTCTAAAATTATTCATATAAAAGAGTGGGAAAAGTAAGATTTTAGGTAGGATTTTGACACTAAATGGGTAGGTTTTTAAACAATGGAAAATATTGGAGTCCAAATATGCTCTAATGTTCAGAATTGTCAGTGAAAATGCCATATTGTGTGTTGTGGGCTCTCTAGTCTTTATCTGTGTCCAGTGCTAACTGCTAAGTCTTGTTATAGTCAAAAGTAAGTTTCAAAAACTATTGGAAAATATGTCATGTCAATTTGTAGAGCTTTAAAAAAATCCCAGAATTTGTTTTTAGATTTCTTATATAACTAGTCACTCTATTAGATAAAGTAGATTCAAAAGCAGAGTGCATAAAGACTCTACCAATAAATATTTACAATTCAGCTAAAATGACAGTGTAAAAAACATTGTGGTGGCCAAGGGTGACACTTTTAAAAT
>AK153753.1|@2@|Mus|musculus|3|days|neonate|thymus|cDNA,|RIKEN|full-length|enriched|library,|clone:A630075J03|product:unclassifiable,|full|insert|sequence	
GACGAAGCCCTGATGTCGGGAGGAGAAGAGACTAGCTTCAATACCATGTCCTCCATGGTAGCCAGGGTTTTATTATCTCATTGAAGGGCTATTTGGCTCACTCCCTGAGACCCGGGTTCCCTGAAGCACACCTCCGACTTGTGCCTCCGTGGGAGTAAGGATCTGAGAGGACCACCGCTAAGCAGCAGGTTTACGATGGATGTTCTAACCATGGTCAGTAGCTTCTCTTTCCTCTCTGAGCGCAGGGGCACTTGGATGAGCCCGGTGGTGCTGAGCCAAGCTGTCTCTGGAATTTCTCATGCATTCTATTTTGTCACTAGATATTCCAGATATTTTCCCAAAAGACAAGTGACTTTCCCCAGGCTGCTTAGAAACTCAAATGGTAATTCTCTCGAGAGATCCTAGCCTTAGAGCCTCATGTCAGAATCAGATACCTTGAAATGCCACTGTAAGAGTCACTGATCTGCAGGAGAGTAACATTTGCCCCCCCCCCAGCCCCCACCAAGTGGGCAGCCAGAGACCCACATGGCTTCTAATGTGCACGTGTCTCTATCAGTCAGGCTCCAGGGCCGTGGCAGTTGCAGTACTCACGCGGTATGTGTGGGGAAGCCCATGGCCAGGAGGGGATCCAGGAGTGAGGGGGTGCTGCGGCCCTTGAGCTTGTTGGAGACCTTGGCATAGAGCTGTGTCTCCCCCGCAGCCATGTCTTCCTGCTTGCTGTACAAGAGGCGCCTGCTCACTGCAAGGACTAGATAAAGTGAGAGAGGAGAGGGAGGCAGGCTGAGGCTGTGAAGAAAAACCTCAAGCCTTTTTTGATCTCTCTGACACAAGTGAATATCCTGTTTGCACAATGTTCGGGGCTTGAATTCTCCTTGCCGACCCACAGCAGTGGCTTCCAAACCCACCGGCTTCCACAGTGCGGTCTGGGCCGAAGTTCATCACTGGGATCTGCTGTGTGCTTGGGAAGCACTTGGGAGGAGGACCTGGGAGTGTGGGGGAGGGAGGAGCAGAAGGAGGGAGCAGGAGTCTGGAACAGGCTTCTCTCATGGGTTCTGCCGAGCACCCACCCTCGCCATCCTGGACCTTAGCCTCCGTGTCTACAGACTGAACACTGGTATTCACTGTATGTACTCTCCCTGCTTGCTTATAAAAACTTTTTTAAAAAAAAGATTTAATTGACCTGCTGTTGTTGTTGTTTTGAAGTGAGAACTTTAAACATTAAGCACTACGTATGTAGCATGAGGGATTTCCGTAAAGTGACTCGACTCCCTCTCTCCTCCAGAACCAATGAAACAATAATGTAAATCCCACAGCATTTAAGTTCTACAGCCACCTTTGTAAAGGACAGTTGGCAGTGTCAGGAGACATGTGCAGTTGTCAAAGCTCTGAGAGGGGTGGCAACTAGCGGATGTCAACCACAGATGCCACAGGACCCAGGACTGTCTGTACAGCAAAGGGCGGTCTTGTCCAACGTCAGTAATACAGGTTAGGAAAACCTGCTCCAGAACTTTCCAAATCCTTAGAAGCATTCTCTTCTCTTCTCTTCTCTTCTCTTCTCTTCTCTTCTCTTCTCTTCTCTTCTCTTCTCTTCTCTTCTCTTCTCTCTTCTTCTCGTCTCGTCTCGTCTCGTCTCGTCTCGACTCGTCTCATCTCTTTTCTTTCTTTTCTTTTTGTGGCGCCAGGGATTGAATCCAGAGCCCCATCCATGATAGGCAACTGCTTTAACCCCTTAGCGTTCCCTGTCTTGATTCTTGGCTCCAAATGATGTTTCTGGGATTCACCCATGCTCTTGCTTGCTTGCAGTTCATTGCCATCCTGAGTAACATCCTACTAAACAGTGCCTGATTCTTCCATCTGCTTCTTTGCTGAAGTACATGTGGGCAGAAGCGACAGTCTGCCCTCCAGCAGGAAGAGGATGAGAGGCTTGCTAGTTTTTGTTTTTTGATTGTTTGTTTGTTTTTTATTTATTTTATTTTGTTTTATTTTATTTTTTTATCGCTCTGTGGAAGCTCTGGTTGGCATCTTCTGCATCCTGTTTGAGAAGCAGCTGTTTATCCATGCCAGTGAACACGGTTTCCTTCAGTTTGTTCTAGAAGTTTGTATGTAGTTGTCATTCCTGTTGAGCTCTGTGGGTTAGTGTATGGTACATTACCGTACACTGTCACAGTTGTGTATCACAGATACACAATCACCTTGGGAATGGTTCCAGGTGAGGCTAAAGGTTGTTTATTCTCCGTTGACTAGATCAGCACATGCTAGCGGATCGTCAGTCGTGTGACGGACAGATGTAGTTTGCCTCTGGCTCTTTCGAGTTCTCTTGCCTGATTTGTTCATTTTTGTGCTCCCTTTTAAACCACTATGGTGTGAGAGTGTGCTGATTTTGTGTCCGTGAGGTTGTTCTCCGTTCTTAGCTCTTTTATGTAAAATCAAAGAGCGGGCCGCATATGTACCTCAGAGGGTGCAGGTGACTCACATATATGTCAGTCAACTGTCAATAATCGGGCGCTCTAACTCCCCAGGAAGGGCTGCTGCTTCAGTAACAATACTGGGGAAATTGCACGGCACGTGTGGAGCTAATTCAAAATGGATGACAGGCTTGAATGTAAAGTCTGATGCTATCAAACCCGTCAAAGAAAACCTAGAAGAAAAATACGCGCTGTGTTTTCACTTATAAAACTTTCTTGGGGCATAATAGGAGAAACCCACGATCTTTTATTCTTCCACATCAGGCTTCGTCAAAGTCGTAAAACATCTGCTCTTTGAAAAGTATTGTAAAGGAAACGAAAGGAAAAAGAAGCCACAGCGTAGGAGAAAATGTCCCCCGCCTACATACTCGGTCTGACACCCAGAATGTACAGTGTGTGCATGCATTCTTACAGCTAATGAAAGAACCAGAAAGCATGGAGAAGAGACAGGCGCAGTGATGAAAGATGCCGAGTCTCATCCATCACTGAGGGATGTTGAAGAAGACCACAGCACAGTTCCATAGCACCTGCTGGACTTGGAGCTCAAGTCAAAAGGACCAATAAGGTCAGGCTTCAACAAGGCCAGGGACCTCTTGAAATACCCGTGCTTTTAGTGGGATTGTAACTCATCCAATTACTTTGGGAAATTCCCTGACGCAATGTCTTATAAAGGTCAACATACATTTACGACCCAACCAATTCTGATTTTTAGATTCTACCAGGGAAAAGTGAAAATGTGTGCCTCC
>AK156229.1|@2@|Mus|musculus|activated|spleen|cDNA,|RIKEN|full-length|enriched|library,|clone:F830012N08|product:unclassifiable,|full|insert|sequence	
GGGAACTCTCATTCACCAGAGAGGGAGACTGATCAAAAAGGAACAGTGAAGGAAAGACAAGACAGGAGGGAAGAACTTCCTTGGTGTACGGCAACAAATGCCCCCTAAGGAAAATTAGAAAGACGCTGGCTGAGCTGGGTCAACCTCAGGGCGGTGGGGAGGAGATAGAACATCAAACGCAGCAGCTGAGCTTTTCAAAGTTCATATCACCAAAGGAGGCTAGAAGATTCTATCTGGTCTTTTACAAAACCTTTCCCTCTTTATAATCTATTCAGATAAATCTCTCAGCTACCCAGAAGGCCAATGCTGGTTAGGTTGTAAGTGGATCTTTTGCTGTTGATGTTGGTAGAACTCTGACCACAGAGAGGCATATGAGAGAGAGAGCTAGCTTATAGCCAGACAGTTTTGCCTGATGGTTTTCAACACAATTCATTCTATTCCCTCACTTGAAATTTGTTCCCTTTCCTCACTAATGAAGTGTCAATTTGCTATAACTTATGATTTAAACTGCCTAATATCTGCCCCACGCTACTTAAGCCCATCGCTATTATCATGACAAAATTATGTTATTTCAGCTACAATTAATTTGATTCAGACACCCTTTCATTTAAGAAAGATTCAGGGAGTTCAAATTAAGCAGGAATTGAATTAACAGGAGAGAGCTACACAGTGAGTATATTAAAATTCATGGTGGATTTTAAGCCATCGCTTTGAATGAAAAGCATCTTTCCAATTTAGCCTTGGATAGCTGCTTCTTCTTGGAGTACTTGTTCCCGATGAATAATTCAAGAAAAGTATTAACGAGATTCACTGTTGTAATTCCTTAGAATATAAAAAAGGGACTATAATAATGGCCTTGTCGGGTCATCTCCAATGAAGCTATACAAAGAGCTTTAGGTAAAAGTGCAATAAGCACAGAGGTTCTGGCAGCAACAGTTTCCAAATGGTAAGGCAAACTGCATGCCATCAAGATGACAATGGCCATGGTCTTGACTCTCTCGGCCAAGGGCCTTCAAATGGCCCCTTGGGTCCCTCAATACACAAATGAATAAGGTAAGAAAAAGAGTCAAGACTATAAACTATAAAATCTTCATGGTTCACAAATACCTTCCTCTGGTCTCTCCTACTGGCAGCAGCCTCCCTGGAAAGCATGTTACTCCTTGAAAAGCTATGGCAAGAACTCAGAATCACCTGCCCTGTCTAACTATAACAGCAATGAGAGCCTTGAAAGACCTCGTGTTCCATTTTCCTTTCATGGATGCTGTGAATTAAACAGACTGTCTGCATCAGAAATTGTGTTAAGGGTTACTTGGCAACATAACAGCATTGAGGGGTTCTGGGGCCTTTAAGAGGCGATTGTTTCCTTAAGACATAGAAATGCCTTTCCCCTGCAACTGTGTTGGCTTAGGGCAGAGCGTGTTGCTGTGACTTGAGCCTAGTGCCTCCCCTCTTCCTCACACCTGCCTCCCTTCCCCTTTTCACCCTGAGTTATCTCACCTCATAAAACGCTTACCAAAAGCTGGTCAGACTCTTAGACTATGAACTAAATAAACCTCTACAGCAATAGGAGACACGTCAAAGGAATGGGTGTGGAGAGGATGCTTTTAGTGAAAAGGAACCAAGCAGCTCTGGCTTTCTCCATCATCAGGCATGCAAACAAGCCAAACTGACTGCAAAGAGGTGAGCTAGATATGATCCTAGGTAGCTACTACACACGCCAGCTCAGTAAGAGGTCTTTGAAGATGCAAAAGTGTCCCTTCAGAGAATCAGGCATAGTCACCATCTAATATAATCCAAGCCTGGGCACCAGAGTGAGGATCTCGGCACCCAATAAGAAGTGAGGGCATGGACCTGCACATCCCTGAAACCGCAGAACAGAGGGGTGGGGGAGGACAAAAGTTCCAGATTCAGGGAGAGACCCTGCCTTAAAGGAATAAGGCAGAGAATGATAGAGGAAGACACTAAACAGCCTCTGCTAGCCTCCACATGCAAGGTGCACATATGCATGTATGTGTACCACACTCATATACATACACACACAAACATGAAAAGCCTGTAGTCTGCTAGTATTCTGCTCACCTTCATCTTCATTACACTAAGCACTTTTATTTGGTTGGTTGATTTTTGGGGTTTTTTGGTTTGGTTTGGTGTTTGTTTTTTCGAGACAGGTTCACTCTACAGAGCCCTGGAACTCACTCTGAATACCAGGTTGGCCTTGAACTCACAGCGATCTGCCTGCCTCTGCCTCCTGAGTGCTGGGATCAAAGCATCACAACCAGTTTGAACCAAGCACATCTTTACAGTTAAGAGTTGCTTTATAAACACCTAATAACTTGAAGCTCCCTATCAGACCCATCAGCTTTTTTCCTCTGGCTTTGTAGGTACACTTACTGATGACAATGACCCCCCCCCCCAGTCATAAGCTGAGTGGTTCCAACCTCCCATTGTCAACACGCTGTTAGAGCAGGCTGGAGAGATACAGTC
>AK156672.1|@2@|Mus|musculus|activated|spleen|cDNA,|RIKEN|full-length|enriched|library,|clone:F830036J21|product:unclassifiable,|full|insert|sequence	
GATGTACACTCCTTTATGTGGGCGCCCCAAGAACCCCAACCCTTAAACTTCTTATTTCCCTCTGCATGCTAGCTCCCAGTATTGATCTCATCCAAGAGTTTTGTTCACATTTGTAGACTTCCGAATCATATTTAAAAAGTCAACAACAGAGCCGAGCGTGGTGGCGCATGCCTTTAGTTCCAGCACTTGGGAGGCAGAGGCAGGCAGATTTCTGAGTTCGAGGCCAGCCTGGTCTATAATATAAAGTGAGTTCTAGGATAGCCGGGGCTACACAGAGAAACCCTGTCTCAAAAACAAACAAACAAACAAACAAACAAACAAACAAACACACACACACAAAAGAAAGTCAACAACAGTGCTAATCAGAATTAAAATGGCTTTGCTATGAAGGTTCAGATCTGTTGAATCTTGAGCAAGGCCTCTCTGTTTACTTCCTGTGTATTTCTTCGCATTCTCACTGAGAGGAAGGACCACTTTGGTTTTGTGTGGCTTTTCTAAGAATTTACTCAGAACTTTCTCTATCTGCAACAAGGCTCATTCACTTGTTCAATCAACAAATATTTATTGCGTCCCTGCTAGAGGCAGCTGACTGAGTAAAGGGACACAAAGAGGCAAAAGGCACAGTCGCTGCCCATCAGAAATCGCCACCAGTGGAGAATTAAATTAATTAGAAGCCCACTAAATAACTGGTCTCAGTTAAGCTGATGTGGTGAGAACAGTGGGCCTTTTAAAATGCTAATATATAATTCACTTTGCCAATGTAGACAGCAGTTCGGGGGGCGGGTAGCTCTGTGGGATGAACGAGGATGCTATTCTTTATGTAGCATCATTGGCATGCATACTTACAAACGGCTTTTCAAAGGGCAGAAATGGGTGTATCTTGGTGTCTCCTCGTGGAGCTGGCCCAGTCTTGTTTATAAATACCAGCACCACAGGATTTAGAAAGAAAGTAGTAATGGAGACATAGCCTTTGTCCTGCAATCAGAGATAAGTGACCTGTACAGGGATGGAGTCCGGGTATTTTAAACCCCAAGGTTGAACTGCAACCATTCACCTGCTGCTAATTCATTCTAATGGAACTCAACAAAGAAGTCTGTATTTCTCCCATGGTCAGTATTAAAATGTCTCTCAGAATACCCACATACAAAGCTTCTTCAACACTCTGCAGTATGCCAGGTGGTGTCCCAGTCACTAAAAGAACAATCAGGAGGTACAAGACCAATGTCCCTTTTCAGAGAGTGGGGTCTGTCCTATTGGTGGGCAAGATTGTAAGAATAAAAACACATGATGATGGAGGGGTCTGAAATTATTAATTCATAAACAAGACATGAAAACTGGAGGGATGCAGGAGTCATTTCCTGGAGTATGTAAAGATGGT
>AK156802.1|@2@|Mus|musculus|activated|spleen|cDNA,|RIKEN|full-length|enriched|library,|clone:F830050N14|product:unclassifiable,|full|insert|sequence	
CTCTCTGCTGTGTGTTCCTACCCCCAAGCTTTGACATTTCATGTGTTTCCATGTTGTGTTGGCATAATCAAACCCTTCAGTTCACAATGTTTCATACATGCCAATCTTTATTGACTAGTTTTCAGTTGTCAAGAATTCTTCCCACTCAACCATCTCTGTGTTAGTTTGCAGTCAACTCTCCTGTAGGCCAATTTAACACTGTAAAATTAGAGGAGCATGAGGAGTTCCAGAGATCGTGACTTCTCCCCCCTTGCCCATCCCAACTGTTCAGAAACTATATTACTGGATATGTGGGCAGATGATTTATAGTCCAAGACTTACACAGATGATTATAGCCGCAGGGGACAGTGAAAGAGGTGCAGAGTAGCCTCACAGAGTGTGTAGAGGAAGTAGGAAGAGTAAAAAGATTAAAAGTGGAACTGAGGGAGAGTAAGTTGTGGGGATGGCTTCTGCCTTTGGAACTCTTTGGACAATGCGTCTTGTCCTGACGTGTTCATGGCTTACTCTGTTGGGGAGCACTTTGTAATAACTGGGCATGGCTCCATACACCTGCCTCTAATGACTCTCTTGGAAATTACATCTTATTTTAAAGGCTTGGTATGCCTTTGATAGCTTAGCTTTAAGACTGCTTCCGAAATATTAAACTAGGAAAGAAGTCATAAACTAGCTAATAGAAACTTTGCAGATAATGAAAGAAGTGGAAACAGCTTAGAGCAAGACTGATCAGAGCAAGACCCGCCTGTCCACTTTCTAAGAAACAGCAACAGGAAGATGTCTGGCCATTGAGTGATTGAGACCCAGAGCAGCAAGCAGGCGAAGCAACAGGGTCAGAGCAGAAAGTTACTGAAAAGTTTTGTTGTTTTTCATTTTTTATTTTAATTTTTGCACATGTGACCCGTTTTACTTTTTTTAAGTTAAGGAATCAGCCAGCAGAGGGCTCTCAAAGGAACTTGAGTTCTCTTAAATATTCAGGTGATATCTTTGAGCTTTTAGTTCTTTTCTGTACTAAACGTTTTGAAAAGGATAACCAAAACGAGTGAGCTGGTGACACAATAGGCTAAAGCCTCAGTGTGCATCACTAATACTGAATCTCAGCGAAAGGTCAGTAGGTGGCACATGTCTGCAGCCACAGGTCCTGTTTCCTGTCCCACTTGTAGACAGTGCTGAGGTTCTTGTAGGTGGCACATGTCTGCAGCACACAGGTCCTGTTTCCTGTCCCACTTGTAGACAGGGCTGAGGTTCTTGTAGGTGGCACATGTCTGCAGCCACAGGTCCTGTTTCCTGTACCCACTTGTAGACAGGGCTGAGGTTCTTGTAGGTGGCACATGTCTGCAGCACACAGGTCCTGTTTCCTGTACCCACTTGTAGACAGTGCTGAGGTTCTTGTAGGTGGCACATGTCTGCAGCACACAGGTCCTGTTTCCTGTCCCACTTGTAGACAGGGCTGAGGTTCTTGTAGGTGGCACATGTCTGCAGCCACAGGTCCTGTTTCCTGTACCCACTTGTAGACAGGGCTGAGGTTCTTGTAGGTGGCACATGTCTGCAGCACACAGGTCCTGTTTCCTGTACCCACTTGTAGACAGTGCTGAGGTTCTTGTAGGTGGCACATGTCTGCAGCCACAGGTCCTGTTTCCTGTCCCACTTGTAGACAGGGCTGAGGTTCTTGTAGGTGGCACATGTCTGCAGCCACAGGTCCTGTTTCCTGTACCCACTTGTAGACAGTGCTGAGGTTCTTGTAGGTGGCACATGTCTGCAGCCACAGGTCCTGTTTCCTGTCCCACTTGTAGACAGTGCTGAGGTTCTTGTAGGTGGCACATGTCTGCAGCCACAGGTCCTGTTTCCTGTCCCACTTGTAGATAGTGCTGAGGTTCTTGTAGGTGGCACATGTCTGCAGCCACAGGTCCTGTTTCCTGTACCCACTTGTAGACAGTGCTGAGGTTCTTGCTTCTTTGTTTTCGAAATAGGGGGTGGATAGTGATGGTTTGTGTAAGTAACATGTGACATATTGGAAATACGCTGAATACAAAAGGTAAACCCCTTTCCAAATAGTTTCTATTTTTGATTTATTTACTTTATGAATAACTATGAATGTTATGCCTGCACGTATGTATGTGCATCATGCCCATGCAGGTGTCTGCAGAGGCTAGGACACCAGTACTGGAGTTATAGGTCATTATG
>AK157094.1|@2@|Mus|musculus|activated|spleen|cDNA,|RIKEN|full-length|enriched|library,|clone:F830201F02|product:unclassifiable,|full|insert|sequence	
GATGGTTTAAAAAATATATAACAATTTTGCAATAGGTATAAAAATTTAGTGTTTTTAAATAACTGGTCTGCATTAAATAAATTACGTAACTGATACTTGTTGAGAAACTGTCATTTTTTAAACCATAAAATCTTATTTAGCAGTAATTCTTTCTATATGATTACAAAGCAAAAATGGACATTAAGGGTCTAAGATCTCATTCTACCCCTCAAGCACAGGGTCTACCTTCAGTAACATAAATATACATCTATTTTTCTTGCTTCTTAAAGAATCAACAACTTTCTAATAGTGCTGCCTTGGGAACCAAACCTTCAATTCATGGTTGTTTAAGGGAACCTTATAGTCAAAGCTAGAGGAATGCCTTACATTTGCTTTTAAATAATAAGTTTGCTTATTTATTTAAAATAGTGTGTGTCTGTGTACGTCTATATGTGTATTTTGTGTGTCTGTGTACGTCTATGTGTGTATTTGTGTGTGTGTGTGAGTCCTTGTGTGTGTGTGTGTGTGTGTGTGTGTGTGTGTGTGAGAGAGAGAGAGAGAGAGAGAGAGAGAGAGAGAGAGAGAGANAGAGAGAGAGAGAGAGACAGTGTTTGAGTGTTTGAGTGTTTGGGTGTGTATTGTACAGGGAACAAGCATTCCACATAGCTGTATATTCAGTTGTTAACATTTAGAAGGCATTCATTTACACCATGGTTAAGGGAAGCAGTTGTGACAGGAGCTTGGTGTGGTGTGTAAGGAAGTAGGTAGAAATATGTGTCAGTTCTCAGTTACCTTCCTACTTTCTCCCCTTTGTATTTTATACTGCTGAGTATGTGACTCAGTTACCAAATTCAGTGTTTATTCTGTCTTTGGTTAAACATATCTATAAATGGTCTCAAAATTATACCTAGAAGTATATCTTTTGATTTCAAATCTAATAACTATCAGTTAAGATGAACTATAACATCATGTGTCCCTCACTGACTGAAATTTGTACTAGCTGCTTTAATGTCTATATTATATAATATTCTTTTATTAGTATTATTGAATTCTCATTTATTTATCCCAAAACATAAAAACAGTTTGTACAAAACATTAAAATATTTGAAAAATAATCGTTACTAATGGATGCACCACATTCACCCTAGAAGACTTTGTTCATTTCTGAGGTTTTTTTTTTAACAGTTAAATTTGTTATAGTTTTTAAAATTAAATTTAAATATATCTTGGTCACATTCTGTTCCTCCCCAAGTTCCTTGCAGATTCTTTCTCCCTCTAAACTTTTAATTTCTTTTTCAAAAAAAAAAATACAAAATAACAACATTTCTGAAAATTAAAATGACAAATCAAACAATACCCTCCTGATAAAACCATAACCAATAAAAACACACTATAAACTATGTAGTTCATT
>AK157185.1|@2@|Mus|musculus|activated|spleen|cDNA,|RIKEN|full-length|enriched|library,|clone:F830206D18|product:unclassifiable,|full|insert|sequence	
CTCTCTAATATAAAAAGATGTTTCTCGTAAAGGACGAGCAGATGCTGTGAACACTTCTATCAGGACTGAAATTTTCTTTTTACATTTTATATAAAACAGAAATGCATATATGGCGGCTGCAAGTCTCTCCTTCTTAATTTGGTGGTGATGTGAAGGCTGCTCCAAAAGAATCCTTAGACACTAAAGGAGTTTAGCTATTTCGTACTAGAGCTTCATAATTAAATAGTAAATACAGTTCTCGAAAGAGATAGTTTTCTAAGAGTTAAGACAGGGGTGGGATGGTGATAGCTTCTATAGTTACAACTAACCAAGGCCCCTATGATAGAGAACTCTTCAGATATTCCATATGTGCACGATGCAAAAGAAGAGGACCCTCACTGAAGAGGACAGATGGGCAGAGAAGTAAATAAGCAAAATGCATTTTCTTGGCAGACAATAGGTGAGAAGGGCAGAGGAGATATAAGTGGGGGTAAAAGTGAGAAATAAATCACGGGAAGGAGTGTTGGTTTTAATTACTGAATCTTTGCTATGCGCATAGTCTTGTATGAAAATTATAAATTTAACATATAAATTTAAATATTCAAGTAAATTATAGTTTAAATATTTTAAGTTCTATGTTTAAAATAAATTTCAATAAAATTCTTATATGAAAATCTACATTAAATAAATTTAAAACAGGTTAAATATATTTAAAAATAAATTGAAATTGAAATTTATATTAAATTTCTTAAAGTTATATTAAAGTTATTGCTTATCTAAGAGCTACAGGTTTTGTTAAGGGACACGTATCTTAAACAGAAAACCATATAGTGGGTTAATTAATTTATTAAATTTATTAAATTTAGTTTAAACAAAAGTAAATGATAACTGAGCAGAAATGACCTGGAAGGCTCAACAAGAGCACTTGATTACTTTACATCTTCAAGACCAACCTAAATCACCCACAGGGGTCTGATCTCTTCTAGCTTCCCCATCATTTCTAGCCTGTCCCATTATTTAATTAAAGAACAACTAGATTTCATTTAGGCAAACAAACATCTGATTATTGTCTAGAATTACACTCCTCCTATGCAGCATGAACAAACAGCATTATTTTAGATGAACATTTAAAAATAGATCACAGTTTCTATCTTTGTGTGTTTGGGAATCTTAATAAACACAGAATTTTGAGACACACAGGATCCTAATATAGAATCCAAGCAGAGAACTAAGCCTTTAAGGCTCTCACTGACAAAATTGTTTTCTCTTAAGAAATGTTATTCCTAAAAAAAAAAAAAAAAAAAAAAAAAAAGAAATGTTATTCCTAAAATTATCTATGATAGCAAATGAAGTCAATGTAAACCAATGTAAACGTAGGTGTAAAAAGATGTTTTAAAATTGTAGACAGAATATATAGGAAGAAAATAAATATTTTAAGCTTATTTTAGGAAAAGAGTGTTGTGTTTCCAATAAGAAAGAAAAATAGGAGGGAAAGAGGCATTTATATGCAATTATAAATGTAGTAATTAAATGAGACAGAGCTTGGGATGAGAGCTTTCTACATATTCACATGACCATAAATTGTCGCGGAATAGGAGATATTAACACAGCTCCCATAGATATTTCATTTCACTGCAACATTTTTCCTTTGTGTTCCCATTTCTTCCTCATCCTATTTTAAGTCTTTATCATGAAGTCCAGATTCTTTCCTATGTGGCTCCTAACATGAACGTGCATCCTATTTGTCTGGTAGATCTTAAAAGTCACCTCTGGGGACAGCATGTCTCATACTCTGAGTCAGTCCCAGAAGAGGAACCTGGAAATTTCCGTTTAAGAAGATCTGCGCATGCGCTTCTTCACAGGCACATATTGGCCCGTTACTTGTGAAGAAGCTATCCTCTGCCAGCTGAATCTACAGCTGCCTTCTCACCTATGACCCTTGAGTTTCCATCTCTTCAGTCTCAGATGCATCTCTGCCATCACCTTCCTAGTTTAAAGACCACAACACTTGGTCTTTGATATACAATACCCGCCCCCAAATTACTCGTTATATTTCAAGGTGAAGTTCCAACTACTTTCTCCGTGATGCCCATTACTTCTTCATTACTGTTTACCAGTTAATAATTTTCACTTTTCTATAGTAATTAGCTATGCATTTATAATGAACTGAGGACACTCATATGATATTACATATATATAATATACACATATATGCATATATATTTACATCTTACAAAATAGATAATTGCACAGATAAAATAGATCCAAATTAAAACAAAATGTTTTTGAGTCACATAAATATTTCTATTTTTTTTTCCTTATGTGCTATATGCTGAACTCCAGGTTAAGTTGAGTCAGGTCTATATCACAGGGCTGCAAACATTTCTAGTATTCAAAATTCCTTCTGCATGTAACTTTAAGCAGGCATCAGGAGTGTGGGAACCCATTAACTATGTTAGACCATCCTCAGAGGTCTAATTCACATGCCTATTTAAACATATGTAAATGAAGACCTTAAAGTGGAAACATAGAATACATACATCAATAAAAGAAAACAAATTATGGTATAATCTGTTGCTGTTAAAATAGGCTTAACTCATTAGTTTCTCTGAGGCTAGGAACCTTGAAAGCCGCTGGCATGGAGATCATGACAGCTACCTGCACAGATCTGAGGGGCATGCTGGAAATTCTACTTCCTTTCCCTGTATTTCTAGCCCCCAATTTGCATCTTACTCTAAATACTAGGACAACCTTCTCCCTATCAAACAATTCAAGTGCATCTTCGTTGTTGTTTATTTTCCTTCAGTATAAAAGATGCACAATCACGTTTCAGATGTATCTGAAAATCCTCAAATTGTGCCAATTAATGGAATTAATAGGAAACAACAACAACAGTAAGAACAATAACAACAACAAACAAAATTAATGCCAGCTTTCTGGCTCAAAAAATCATATTGAGTATCTGTGGTGGTTTGAATATGCTTGGCCCAAGAAATGGCACTATTAAGAAGGATGGTCCTGTTACAGTAGGTGTGGCCTTGTTGGAGTGGTTGTGGCCTTGTTGGAGGAAGTGTGTCACTGTAGGAGATACTTTAGGATCTTCCTCCTAGCTGTCTGGGAGACAGCTCTCTCCTGTTTGCCTTCAGAACAAGATGC
>AK157495.1|@2@|Mus|musculus|activated|spleen|cDNA,|RIKEN|full-length|enriched|library,|clone:F830219I22|product:unclassifiable,|full|insert|sequence	
GTTAGAAATGTACAGGAATAAAGAAAAGCAAAACCAAGCAAACAAAAATAATGGGTTGTTTGGAGCAAAATTCTTGACAATTGTTTTTGTTCCTCTCTTACAACCAAGTATAGGTCTTTTCATAGATAGTAAATACACTGTAAATGATGAAATTAATTAAACAAGAGTATCACCTAACAAAGGAAAGACTCAGAGGAAAGATCCAGTGGCTGGCCGGGGGCATCCCAGCAGGCAGGGCTTCCAACTCTAGTGTTGGAAGTCTCCTTTTGGTATCTTCCACTGGCACAGAAATCACCCCTGATCATCTACAAATAAAAAGTGTTAAAGTCAGCCTGAAGTGCACTCTGGGAATTACTGGGCTCCAAAAACCAATTTGAGAATTATTGATCTGAGGACCCCATTGGATTATTAGTTCTATTAGACTCAGACTGCAGAGTTTGTAACGATAGCTTTTGAATCTGCTGTTCCTAGCAGGGTAAGGAAAAGAAATCCCTTGGGGTAATTCTGGATGGGAGACAGCTCATCGCTATTGATTCTGCATCCACTTACTTTCCTCCTGAAATTTCTAAGCAGGTTAAATAAATTGCAACTGTGAGGGAAAAGAGAGCCAAGATCTGGGATCAAAAGTATCCCAGAGGGCCCTGGACCTCCCAGATTTTCCTGGTGGTCTAAGAGGTGAATAGAGGTACCTGCTTACAATTCATAGGGCCACTGTCTCATCTGGCCCATCTCATTTGTGGGTGACAGCCTATCATAGTCCAGAGGGTACAGAGGGGCCAAGGGATAAAGAAGTGTGCAAGTGGATGGGAGAGGAACCTTAGGGGAGAGAGGCCAGAAACAGAATGAGGGGCTAAGTGACATTAGACAGAGATGAGGGACAGGAGGAGAAGCTGACAAATGAGAGGGAGGGCAAAGCATGGGAGAAGGGACTGGCAGGAGGAGGAGCCAAAGGTTAGGAAGATGGCTTGGGTAGGGAAGCTGGATAGTGGGGAAGGACTCACTTAGGGTCCTCTGCTAGGATGTTTTAACTGGATTTACTCCTGGTGTGCTGCTAAGAACAGGTAATCCATGTTCTTCTCTCCTAACAACACACTTCAGGACAGAGTGAAGAGGCCCCACACTGGGCAGCAGGTCAGAAGTTCTCAAACCCAATGCCTGAACAGCAGCTCCTCTTCCCCTACCCCAGTCCAGCAGCCACCATTTCACTTGCTTCTTCTCTGAGAAAGACCATTTCAACTCTTAGATCGAGTAAAGTCCTGAAGTACTTGCCTCTGGATCTGACCCACCCAACTACACATGTCCTTTACTCATTCATCCTAGGACACAGGGCAGGGTTTTCCTTCTTTGCAGGGCTGAACAGTACTCCATTATTATGTTCATGAATTTCTCCATCCATCCACCCATCCACCCATTCACCCATTCACTCACCCACCCATCCATCCATCCATCCATCCATCCATCCATCCACCCACTCATTCACCCATCCATTCATCTATTGAGGTTATTCGGGGCATCAGCATATCTTGGCTACCAGGAGTGGTAGGACATTGTAAATGAATACAGAGCACAGCTCATCTCTGAGGTTCAGATGATTCCCTCTGGATGGACACAAACACAGAAGTGAGACAGCTGGGCCATATGCTAGTTCTGGTTTTAGTTGTATGAGAAAATGATACACAAGGAAAAGATGTGAGAGGGTATCTCTCTCTCTCTCTCTCTCTCTCTCTCTCTCTCTCTCTCTCTCTGTGTGTGTGTGTGTGTGTGTGTGTGTGTGTGTGTTGAATGTCCTAACTCATTCTTTGACAAGTGTTAGCCCAAGTTCCATCGTAAAATCTATCACTCCATCTGCCTTTTCTATGAAGTGCCAGGGATGGAACCCAGAGTTCCTTGCTACTACCCAGCCCCAAGGCAGACTTCACCTATCTGTATTCTAGCCCCTCTGAAAAGAAACCCTTTGCTTAACATTTTATAAATGATTCTCAAAAAACTTGTATTTTCTGAGTGTATTTTTATTTTTTCAAAAATCAAGGGATAACAACTGTAAGGGCAATTTATCACGTATGATTACTTGCTCTGAAGTCAAGATGCTTTCAAAAGACTTCCAACTAAGGGCCAGTTGTCTGCTGCAGATACCCCTGCCCCTTCACTGCAGGAAACTGCCGGCACTCATTGGCTCTGCACAGTCAAGCAGCCCATGTTCAGTGCTGCTTAACTTGGGGAAGTTTCAAAATCCATTGAGGGACTTAAGAGTGTTCACTCTCTGATCATTGCTTAACTTAATGTACACAGCAAATTTAATGAGACAGTTATGTCTCAGTTTAATGCTGTGTTTTGTGAAAAATAAAGTATTGAATTTGATTTGGGGAACATGGGGGCATGTTCCAGTACACAGAGGGTGGGCTATCCCCACAAGTGGAGTTCTGTGATCACTCAAAGTACAAGATGGAGCTGTTGCCTGCATCTTGTCTCTTCTCAAGCTGGTGTCTAGGGTTTACCTTGTTAGGTTGATTCCACATCATGGTGTCTTTTAACTTGGTACCTCTCTCCATATCACTCTGTCATGGTCCAGAGGATTCTGACTCAGATAGCCTTTCCCCACCCATGCTACAGCATTCCATCTGACAGGTCAACCGTGTCCCCACCCCCATAGAATCTTTACTCGGAGAGAAAAAAGATATTTCCTCTCCATATGCATGTCATTCTGGCCATGCCTTGGCCTTCCCACATCTCCTCCTCAGATCCCTCACTCTGAGGATGATGCCATAGTTCTATGGCCTGCTCTTGGTTATATCTTTGTGAATAAAAGAAGTCTTGTTGCAATCAATGGTAAGCTTGGGGATAGCAGTGTGTTGTAAAGACAGAAGACACTCTGCATATGCAAATATTTCTACTGCCTATAGAACACATGGGTGTCATTTCC
>AK157498.1|@2@|Mus|musculus|activated|spleen|cDNA,|RIKEN|full-length|enriched|library,|clone:F830219L14|product:unclassifiable,|full|insert|sequence	
CTCAGAGACATATGTGGAAAAATAGGCAAGTTGGCAAGAAAAACTTAAAATATATTCCATTTTTCCATCATAGTGAATTAAAAACACATCTCTGTAGGTAGGTATAGATTTGAAAGTTGACAGCACTCTTGTAAAATCATGATTTCTTTCATAAATCTTAATTTCCAGTGGCACAATTTTTATTAATAATGGATGCTCATAATTACCTTATGATGTGGTATCATTTATTAAAAATAATGCAGTGAATTAGATAAATGATTACAATATTAAAGTGAAGGTTCAGGCAAAATGGGGATGATAATATCTACATTTCTGAAAAAAAAGATGTTATTTTATTTATTTATTTTGTTTTTTATCGAGACAGGGTTTCTCTGTGTAGCCCTGGCTGTCCTGGAACTCACTGTGTAGACCAGGCTGGCCTTGAACTCAGAAATCTGCCTGCCTCTGTCTCCCAAATTCTGGGATTAAAGGCATTCACCACCACTACCCGGCTGATTTTATTGTTTACCAAGAACTCACCGAGCACCACATATTGTCTTAAACCTCTCAATACTTCAAATATGCCTCAAAGCAGCTAGACCCAACTTAAACGCAATAAAATGGATGGAAATCACTTATGTTCCAAAAACAACTGGCTTTACTAATCATACCTGGAATCTGGACCAGAAATATTCAAATGCAACAGCAACTCAATTTATAGGAGACTGTTAATGACTAGTTACACGTTCACACACTTGTTGGAAATATCAATCCTCTGACCTTGCTTTCAAAGGAAATGAATATCTTTTTACAGCCTTTTATATCTAATTATATGACTGATGAAGTTGGGGAAATGAGAGTATACTCAAGACACATGTAATATATCTATAATTTGAAGGGTCATATAAATCTTACCAGGAAATGTGACAGACAGAAGGCAGCCACTTCAAAACGTGCTAAAAGCAGAGTCAAAAGGGGACTGCTTCCATCAGCACGTGTAGCCAAGTGTAGGTTTTAAAAACTCTCCCTCACTAGGAAGAATGCGCATATATATTATGACTATTATATACTCAATAAAAACCAATTGACTTAAATTACATTTTCTGTCACATAGTATTAATGTCATCAGGCTCATGATATTTAAGCAGATATAGGGTTCTTTATACAAGGTCTATCCTTAGGGAATTAAGTTAGGCTCCAGAAATGGTTTGGTAGTAGCTCATTGTGTTTTAGCATGTAAGGGAGCCAAGTACACCAATATAGCTGACATAGTGCTTATCAGTAGTCTCTTGTCTGCTTTCTACTGACACAGGGTGATAGTAGTTTGTGGCTAAGTGGAGATGGGATGTGGGTGTTGAATAGCATCTTTATTACCAAGGGCTTGCTTCTGCAATCAACAAGAGGCTACTAAATAGCAACTTTCTTAAAAAAAAAAAAAGGTTGATTTGATGCCATTGAACTCTATACTTATTCAAGGTCAGACAGTGCAGAAATCCAATAGATATAAAAAACATTCACAAGAGACTTTCTATTTCTGCAGGACAAAATCAGTCATGTGTCCAGTCCAGGAATAATTGGTTAGAGAAGGCTTAAGTTCAGTTCCCACATTCTGGAAATTCTAGGGTCAAGAGAAGCAGCTCTGTAACCACCATGGTGCCCATGATTAGAAAAAAAGAGGGATTTCCAGAGAGGGAAAGAGTCATGTGGGTTATTATAAGTAATTTTACGAAAAAGAAACAGATTTCCATCCTAGAGCACATATGAGCATATGACATTCTGGACCAACACCCTGTAATGTCATAAATGCTTCTTTAAGACAATACACAGGTTATTGCTACAGATTTAGAACCCTACAATCAGGACTGGCTCACCTTCATGGAGCGGTACCATTTGAGGATAGGAGAAGGCTGTGAGGAGTTGGGTAACTCTCTCTTAGGTCAGAGTACTTGGTTATGGAGGAGGTTGATACAGTTTGGGCCATTTGGAGATGCCAGTACTACTCATCTTGCAACAATGGACACTTTAAGAAAATTCCCTTAGAATTAAGGCACAGAAACATTGTGTCACCTTTAGGAAATCTAATTTTCAGTGTAAATTCCTTCTGATTGCTATTTTACTCAGCTGACGTGTGTGCCAGAGGTGAAGGGGAAGTATTTGACCAAACAATTGTTTAGACACTATGAGTCTGAAACACTGAGTGTCAAATAAAAATTCCAGAAGGGACATGAAATCTCACCTGAGAAGGACTTCATGGTCTTGCATGCCAAGCTTCCACAATCACACAGACATTAATCACGCTATCCTTCTCAACTGTCTGCATTCACATCCTCATTCCGCCTTTTACAAATGGCTTTCTTCACTTCTTTGTGTGGAGGTAGAGTGGATAGGGATTTGCAGAGCTCAATCCACTTTTTGGGGGGAGTCCTTTGGATGCAATAGCTAAGCTTGAGAGGCTGTCCCAGTTGCTTGCATTCTGTTGTTTGGAGTTAAGTCTTTAAGAGGCAGCTGGGACCTGCACTGCATCTGGCTATATTTGGGATTAAGAAAAGAAGAAGGGAGATGATATTTTCCCCATCTGTGCCTTGGAGGATGTCTAATTATCTTCTGTCCTTTCTCAAGGGGAGAATAAAGCTATTTAAGTAATTTAGCTTAGGAAAAACAACACCATCAACAACATACGAATTAATTTAGGAAGCAAAGGACTAAATGATGTGACACGTTCTTCCTTCTCCGCAGCTCTTCAGGTTTCAAGTTCATTGACAAGCATGCACTTCTTAGGAAGCTTGATCGTCAGTGATGTAATGTCAGCTCTCAGGCTACCTAGCTAGCAACCTTACAAACACAAACCCCATATCAATTTTTGACTGGGTCACAGAAGGGTTTCTGGTGACAGCAATACTCACTGCATCTTACAGAGTGAAGAAGCACCTTGTATAAAGGAGGGAGGGGGAGCGTAAGCCGGAAGGATTAATGACCACAGAAAACTCAAGCTAAGGAATAAGTTGGCATACCTTGTGAGCAAAGCAGCATCTAATACTGAGGAGAACTGAAGTTTTCTAGAAGAAAAGATGCATTGGATCCCAGAGGGGATCTTAACCTGCTTTTTTCAGAAAACTGCCATTAAAGGTCTGAGGAAAGAAGAATGGCTAATTTGCATAATTTAAATGGACTTCTCTAGCTGCCATGGAGGACTTGGTTCACCTCAAGGCTGAGAGCAAGACCTACAAGGTGTGTAGGCAGGAAGTGATGAGACATGTTCCAAGGGAGGAAGGCTAGGGTGACAGGGGCAACACAGATCTTCCAGCCACACTTGGGCAACACTGAGGAAGCAGAGACAGAGCAGACTAGGAATTCTAAACTGAGTGCTAGAGGGTGAAGCATCCGAGGGGAAGAAAGAAGTTGGGGAGGCAGGTAGATAAGTGAGTCTGAGGTTTCAGACAAGAGTGGCCTCAGAAACTAATGAACTGACCACTAATCAGAGCTTACGGTAGCCTTTAAAATCAAGTCAGGAAATGAGATTTACCGGGTGAATCACAAGGCACAGGAATAGGGTTCAATATAGAGAGTTGTGGTGTCTGGCACTTAAGGAGTCAGCCATGCTGGTTTCATAAATCATTGGATATCTCTAATCTTAGCTAATAACTACTTAATTTTTTATGTTGGCGAATGTAAATGGTAACACATGCCCCACTTTGGCTTGGCATTATTTATTAAATACCCCCCTTTCCTTCTTAATTTTTGTACTGTTTTTTTTTTTATATTTGTATGTGATCAAAAAGTAAGCTTGACTATTATCATTTCGAGTGAGAGCAAAAAAAGTCTACTGTATGTTTTTACTGAAGAAGAGTGCTTTAAAATTATATCTAGACGTGAATGAACTGGCTTGATTATTCAGATTACACAAAACAATATTATGATGAAAAATTACAACGGGAGGTTTTTATATGCATTGATTCTATTTATATAAACTGGAAACTTTAGCATCGAGATTCAATTCATAGTCGAGTTTGACAACACGTAAGCGATAATTCATAAACACACATCTTAGATGAAAGTAATGAGTCTCTCTCATGTGCTATTCTTAAGTGCAAGGTAATGATGATATAGGCCCAAAATAAATGGGCTGTCAGATGCCTGGCCAGATCATCTCCACTGTGATAAAAATGACTCTGTGAAAACACTAAATAGAGCAGACAGAAGCAAAGAGGTCTACTGGATGGAGAGGCCTTTATTAACTCTGTGCTCTAGATTTTCCAATGTATGTGCCTACCCAGAACATGTTTATTTGGTGTACACAGCTATTTTAAGTTGATGATAGCCACTTGCCGAAATTTTCTGAACATTTAAGCTCCCAGTCATCAACTCAGAAAACTGTGAGCTGTAATTTGTATTCCTAAAAGTTACAGAGTTTCAATCCCCCCAAATATGGCAACATTTACAACATCTGGCCACCAATAAGTAATGCCAGAGATGGGCTCTTCCATATGCAATGACTGGGTTGACTAATCTCTATGAACCCATTTCTTTCTCCTTCCATTTTACACAGTGTGTATTTGAAGCCAGCTCTGCACTGGAGACAGGTG
>AK157530.1|@2@|Mus|musculus|activated|spleen|cDNA,|RIKEN|full-length|enriched|library,|clone:F830221E05|product:unclassifiable,|full|insert|sequence	
CTCTCTAGCCATATTTTATGTACTGTCCCTGAGCTACCTAGTGTAGCAGCCACTTCAAGAGAACACTAGGATATGCTTCCTAAATCTTGTATTCTACCTTTACTCATCTGCTGAACTCAGCTCTTCCCTTGAAAATTAAGAAATTTCCTTTGTTCTATGGGTTATTTGGGCCTCTACCTCAGTATCCCCAACTGCAAGTGGGAATCATTACTATGGGATATTTCACCTGGGATCTATCTTAGTGTATCCCTACATCAAAAAAGAAATGTGTTTTTAAAGTTTATTCCCTCTCCCTATTCCCCATCCCTCTCCCATGTGTGTGTGTGTGTGTGTGTGTGTGTGTGTGTGTGTGTTCACATGTGCATCATGTGTGTCTGTCTCTCACTGGCCCAGGAATGACTTTCTATTGGAAATTGGATGAAAAACCACTCTTGTCACACTGTAGCAAAGAAGTTACCAGATTGGGTACTTCACCTTTGACTATGGAAAGCTAAAATTAAGAATGCTAGACTACTAACTGAGTATAACAGTATGTGCCTGCCTTTAATCTCAGCACTTGGGAGGCAGAGGCAGGTGCATCTCTGTAAGTTCAAAGCCAGGTTGGTCTGCAGAGTAAGTTCTACCAAGGCTACATAGAGAAACTTTGTCTCAAAAAACAAATAAAAGATTAATTTATTTGGTAAAAGGGATTCTTTCTTCCTCCTTCTCCTCCTCCTCCTCCTCCTCCATCCTCCTCCTCCTCCTCCTCTTCCTCCTCCTCCTTCTTCTTCTTCTTCTCTCTCCTCTCTCTCTCTCCTCTCTCCTCTCTCTCTCTCTCACACTCTCTTTTTCATCCTGTGCATGTTCTGCAAACACTCTTATTACTGAGCCTAATCCCCAGCTCTCTTTTCACTTTTATTTTGACACACTGTTTTACCAGTTATCTACTCTGGTCTTGAACTCACCTATGTGGCTGAGGTTGGCCTTGACTTTCCAGTCTTCCTCTCTCATTTTCTCAAGTAGCTGACACTACAGAAGAGATGTTTTTAAGTTATTTTATTTTATTTTATGTGTATGGGTGTTTTAACTGCTTGTATATTTGTGTGCTATGCATGTGTAGTGCCTGAAAGAGGCCAGAAGAGGATATCATATCACTTGGACTGGAGTTATGATTGTGAGCCACCATGTGGGTAGCTGGGAACTGAACCCTGTCTCCCAGAAGAACAGCCAGTGGCTTAACCACTGTGGTGGTTTGAATGGGATGGTCCATAGGTTTAAATATTTAAGTATTTAGTCCCCAGTTAGTGGAACTGTTTGGAAAGGATTAGAAGGTATGGCCTGTTGGAGTTCGTCAAAAGACCCTTACTCACAAAGACCACAGAGATCGCCATCGCTGCAAACCACATGAGGAGTTTTTATTGATCCAACATGCTGGGGACTCCCCTCTCAGCATGCAGACCAGAGGAGAGACATAGAACATAGAAAGAACACACTTTTTATACCTTTGTAAGGGGCAGACTTGGGAAATAGAGTTCTCATTGGTGTAGCAAGTAACCCTTTCAGGCATTGGTTGGTTTGCATAGTGACTACCTTTGGCCTAGTGACTCACTTTGCTTGCCCCCATGGTGGGTTATTATGATTTGGTCAGCAAAGTAATAGTCCATTTTGAACTTATGGGTCATTCACAGCTACTAACGTCACAGGGGATCCTAGCAAGGTCAGGGTGGTTTGTGGTCTTTCTCAGAATTCAGTGTGGGGTGGGGTAGGGGAATTTCTCTAGGAACTGCTATCTTGTTATGGTTATTTCTCTGAGAACAGCTAATATTGTTTTGGTAGCTGTAGTCTTAATCATTTTGACCGCTAAAACTATGTTTTTACATTTGTTTAGTCAGCCAGCTTTCTTATCTGGCTCTGCACTTGTCCTGCTAGTATAGTTTGGAAATTCCTTTTCGAAGGGTGAAGGTACTGGGTGGTCTTGAATTCATTTTGAATATTACAGCCTTGTTGGAGGAGGTATATCATTGAGTGGGCTTTGAGGTTTCAAAAGCCCATTCGAGGTCCAGTTTCTCTTTCTCTTCCCTGTGCCTGTGTATCAGTGTGTAAAGCTTTCAGTTATTGCTTGGCACAGTGCCTATCCACTTTTTCATGATAATTGTGAACTCACCCTCAAAAACTTTAAGCAAGCCCCAAATTTAATGCTTTATTTTATAAGAGTTGCCTTGGTCATGATGTCTCTTCACAGAAATAGAACTGTAACTAAGATGCTGGGTAGTGGTAGCATATGCCTTTAATCCCAGCACTCTGGAGACAGAGGCAGGCAGATCTCTGAGTTGGAGCCTAGTCTGGTCTATGGAGAGAGTTTTAGGACAGCCAGGGATACACAGAGAAACCTTATTTCTAAAAAAGAAAGAAAGAAGAACCGTAAATAAG
>AK157564.1|@2@|Mus|musculus|activated|spleen|cDNA,|RIKEN|full-length|enriched|library,|clone:F830223M03|product:unclassifiable,|full|insert|sequence	
GCATAGTGCTCATGATCTAGTGAGTAAACACAGTATGTTTAGATGAATAAATAGATACCATTTATAAAATTGAACAAGAGTCATGCACTCTTTTCATCTTTTATTAGTCTCATTGTTCCAGAATAACACTTTATGACAAATATACAAATACACTGTGTATTAGTCAGGCTGGACTCACTTAAAAGCCCCAAATATTGAGCCAATAAGGAGATTTGGGCTTTAAGTTCTCCAAGTTCCTGATTTATACAGAATGTGGAATAGGCTACAGTCCTCAGATGTTGAAAGAAAATGAATGATGAGAGCTGTTTATCCTCATGGCCAAAAGAAGTGCTACGCTACATTTACAAGAATAGAGCTTAGCCTATTTTGCTTTGGGTGACAGCTTTGAAAGTGACTGCCAAGTCGGTGACCAGCAACATGAACTTCTGACAATTCATCATCTCCTGTGACTTTGAGGGCAAACTCTTGCATTCTATGAATCCTTTGAGGCAAACAGTGACCTGCATAGCTTTCCTTTATTTTGAAAGAAAGTAACAAACCTCAGAAGACACAGCTCTCAACTCGGTCTGGCAGCAAGTGAGGCTGAAGGAAGGGTCCAGAGCTAAGATCAACAACTAGCCACAGAGGCATTCAAAGGCTGGGAAGGCTGGGTTGAAATGTATCTGGGTTTTGGGTTCATGAGAATAAAAGCAAATATTCATGGGGGTAATTTGTTTACAAAGGGAAATCCAAGGCTGAGATATTTTCATTCCAGGCCATGGTCAGTGTTTTGGGCTTGTGGCCAGGCAGCATATACGATGCCAGCACATAGCATGGCAAAGCAAATCCGTTCATGTCGAGGAACAGAAAAGGAGAGGACTAGCCTACAAACCTCCCTTAAAGCTCTACCACCTCTCAAGGACCAAGCCTTTGACACATGGGCTTTGGCAGGGGACCAATTCAGTTGATAACAATGTTAATCATTCAAGTTCCTGGATCAAATCTAAGAAATGCAAATGTCAATGAATTTCTATGTGTGCAACATGTAGCTTAGAAGTTGGAGGGGTGTTGTTGCTGTTGTTGTTTTGGGGGTTGTTGTTTTTGTTTTGTTTTGTTTTGGGGTGGGTATTTTTTTTCAAGACAGGGTTTCTCTGTGTAGCCCTGGCTGTCCTAGAACTCACTCTGTAGACCAGGCTGGCCTTGAACTCAGAAGTCTGCCTGCCTCTGCCTCCCAAGTGCTGGGATTAAAGGCATGTACCACGACTGCCTGGCTTTTTTCTTTTTTTTTATTAGATATTTTCTTTATTTACATTTCAAATGCTATCCGGAAAGCTCCCTATACCTTCCCCCCACCCTGCTCCCCTACCCACCCACTCCCACTTCTTGACCCTGGCGTTCCCCTGTACTGGAGCATATAAACTTTGC
>AK158741.1|@2@|Mus|musculus|visual|cortex|cDNA,|RIKEN|full-length|enriched|library,|clone:K230309K13|product:unclassifiable,|full|insert|sequence	
GGTATGGATACAGAAAACTTCCTTATGCCTTTGTCCCTTGAACTGTTGCATTTAAAATTCCACTTAATATCTGTTCAGATTTATAAAAATAATCTTATATTTTTGTCAGATGAAATAAGTAATGTTTTCAGTAATCACTTAATGACAGCCCACAGTGTTCCAGAATGCAGAATTGAATGGTCTAGGCTCAGTCCCTATCCTGAAAAAAGATCTCAGTGTGAAATGATAATTACTACCATACTGGTACATTAGGGCTAGAGAACACTCAGATAAGGAACACATGACATAGACACAGGCATCACAAAAACATCCTAAAGAAAATAAAGCTTAGATTATGCTTTCAACAGTGGTAAGACCCAGAAAGAGACAGAGGTGGACATTCAAAAATATGGGCTTTCTGTTTTGAGGCTGTGGCAGACTGTGATAGGTAGAGCTAGAGGTGGATCTATAAATTCCTGGCATTTTTAGGCAGCATCATTGTTCCAAGTATCAAGTATGCTTTGTCAGGCAGAGATGATGGGATAAGGCTATAGAGAATATCATAGGCCAGATCACAAGGGACAGATTGTAAAGTATTCTAGTGTGGCTTGAGTAGGACGAAGATAGGATAGCATTTTTGTCTTGATGAATATGATTTGCCAATGGAAAGGTGACTCCATCTGTAATTTGAAGATAGAAATACAGATGGGCACAATGGAGTCAGGCAGAGACCAGAAGATAACCTCAGAGAGAAGAACAAGACTACAAGTGGTGATACAAGTTTAATTTCCAAGTCAGACAAGATTCTAATAAAATACATTGTAATTAAACTTATTGCTTAGGGTATAGTGCAGTAAACCAGGCTCTGAAAGCAGCAGTCAGATTAAAATAGAGTTAGTAGGATATCATGAAAATGGGCTTTGGGTTGTGTATATGTTTTGTAGAGAGCTAGTATAATGCAGAGGCTAGATACTTGAGGTTTGAGGTTTGATAGAGATTAGTTTGATTTCTAGCTCAGCTATCTAACTAGTTGTATGATGTAGTGTATTGTTATTGATCTTCATTTTTGCTACCTGCTGAAGAGGATATTAATATCACCCAGAATCAGATTGTCCTTGTGAGACTTTAGTTAGAAAGTATAGAACACTACCAGAGGTATTTCGGGATCCTCTGGTAGTACTATGTCCAATTTTCTGAGGAACCACCAGACTGATTTCCAGAGTGGTTGTACAAGCTTGTAATCCCACCAACAATGGAGGAGTGTTCCTCTTTCTCCATATCCTCACCAGCATCTGAATTTTTGATCTTAGCCATTCTGACTGGTGTGAGATGGAATCTCAGGGTTGTTTTGATTTGCATTTCTCCGATGATTAAGGATGCTGAACATTTTTTTAGGTGCTTCTCAGCCATTTGGTATTCCTCAGGTGAGAATTCTTTGTTTAGCTCTGAGCCCCATTTTTTAATGGGGTTATTTGATTTTCTGGAGTCCACCTTCTTGAGTTCTTTATATATATTGGATATTAGTCCTCTATCTGATTTAGGATAGGTAAAGATCCTTTCCCAATCTGTTGGTGGTCTTTTTGTCTTATTGATGGTGTCTTTCGCCTTACAGAAGCTTTGAAATTTTATGAGGTGCCATTTCCCAGAGACAGTGAAACTTATAGAGGAGAAAGTGGGGAAAAGCCTCAAAGATATGGGCACAGGGGAAAAATTCCTGAATAGAACAACAAAGGCTTGTGCTGTAAGATCGAGAATTGACAAATGGAACCTTCTTTGAATTTTTTATATGACCTGAGCTCACCTGAGCTTCCTTGGTCTCCGTCTCTCATCTATAAGATGAGGTATATCAGGAAGTTCACTGGTCCCTGGATTGTGAAAGTTAGTCTGAGAACAAAAACATATAAATAGATATATGTTACAAATATATACATACACAATTATAACTACTTTCTACCTATCTATTATGTATCTATTATACATCTACCTGCCACCTATCATCTGTCTATCTTTCTCTCTGACATGCATCATTGTTTGTTTTTCTGCTTCTCTTCTTAGTACATTGCTGGTGCCCCAAACACGATATGCCTTTTGTCAGGGTTAGTATGCATCTGCCTTTGCCAGTATGTAGTTCAGGAATGCATCTGCGTTTAAATCAGGAGAAGAAAAAGAAGAATACCCACACACAGTGCAGCCAGTACACATAGTATCTTCAGGCCATGCCATTTGTTTTGCATACACTTTTGCTCTGACAGAGCCAGAAACAAAACATCCGAGATCCCAAAGAAGTGCGAGGCAAAACCCCAGACTGAATGATGCTTTTGATGTGGCTCTTTCCTCTGGGGCTTAGGGCTTCCTGACGTATATACACCCTGCTAACTGACCCCAGTAGCGTTAGGGTCCAGAACGCAGAACTGAATGTACCAGGCCACTGTGGGACAAGGCCAGCACATCAGCTTTGGAATTCAGTACACTGTGTTCCGGGAGTGCTGAGTCTGGCAGCGTACATGCTGAGCACTGGGGAGGGAAGACAAGGCTCTCCTGGGAGAGCTGGTGCTACCATGTCTCCGTAGTGTTCTCTGTGTGTTTGCATCCTTTAAGTTCATCATTGATCAGTCCAAGAAGTAACACTGCCTTCTTGATGTGGAAAGGAAGCTG
>AK158887.1|@2@|Mus|musculus|visual|cortex|cDNA,|RIKEN|full-length|enriched|library,|clone:K430358E04|product:unclassifiable,|full|insert|sequence	
GGGATTGCACTTGGCAGGCGTGGACTACAAAGGAGCTCAGGGTGAGCGCGCTGGGAGGAGAGCAGAGGCAAGCAGACTAGCAAGTCTCTCCGCGAAGCTCCTTCTTCAAGAACCAGAGCCCAACAACCACTGCCGCCCCAAGAGGGTGGGCAGACAGGACCTTTGGCAAACACTGGTGCCACAGGTTTTGATTTGGGTTGGGGGTGGGGTGGGGTGTGGGGAGGACCTAGAAGAGCCAGTACTAGAGAGCGAAGAGGCAGGTTGGTATGAGTTGCGCACATTAGTTTGTCCTGGTAGTTTTGTGTTTGTTTGTTTGGATTTCTGTTTGTTTTGTTTGTTTTGTTTTGTTTGGGGAGGTTATTTTTTTTTATAAGAAAGCAGACATTTTATTAGCACACAGCTTGCCTTCTCTCCTGGACTAAAGGAGGCTTTGGGACTCAAGCATGCAGTTTTCCCAATCCTTATTCCTCTACAGACTTGCAATGAGCAGAAGTCATTCTCTGTGTTATATTTATTCATCTAACGTACAACCCTATGAATTCCGCATGCATTTAGCTGTTGAGAGGCGACCGCTTCTGAACTGAGTATCTAATAGTTGCAACTGAGTCAACCTTTTTGTTCTTCCAGTTTTCTCTCACAATGGGAGTTTTGGGGATCTTCTGGAAAGTTGCTTCCGAACATAAGAGCTTTGATGTTTGTGCTCTCAGGGAAGTCTATACTTTTTCCTCAAAGAAGACAATTCCAGCTCTTGCTTAACATCTCACTGATGCTCAGAAAAACTAAGACTAGTAATGACATAGTTAGGGCCTCTGTGTCATAGGAGTTGTGTGCTTTTTCAGCCTGCAAGCTTTTGTTTCACAGTGAGTGTGTGTGTGTGTTTATGAAATAATTTTCTTTCTTTTCCTTTCAAGATGCACTGATGAACAAACCAGAAAAGACAGCATAGTCATACATGCTGGATTTTGTAAGTCTCTTTCCTTCCTTTTCAGAAAGACTGGGACGGGGTGGGGAGAACTAAGAAGCCAAGCCTTGTCTTCAATTTCCAGTTCTGGGACCACACTTCCACTCTCTCTTTTCTCTTCAATGTTCCTTGTCTTCTTGGGAAAGTGGACTGCATTGATTCCTTGGGCAACTAGGGGAAATTATAGACACTGGCCTTTCAGGACTGGCTTGCCTATCTGGTGTGTGAGAGAATTTCTCCCAATTGGTTCTGGTCTACAACTGGAGTGTCTTACTTACCAGGGGCTCAACTTCTTAAACTATCAACTCCCAGTAGTCCTGTAGCTACTAGCAAGTAACAGAAAACACATTAAAGGGCAGCAGGCCTTCCTACTCATCAAAAATGCTCAGAGTATTCTACAGAGACTGTGTTCAGAGCAACTCAATGGTTCTTGGCTCTAGGGTGATGCCATTATGTGTGAGTCTCTCTAGGGCTGTTGGTACCCGGGAGTTTTTGGGTGCTAGTGGATCTAGCTTTGCTACACATAGGACACATGGCCATATCAAAGAGATGTGCCCGGAGAAATCAATGAGTTTCCATGAAGACCACTTCCCCCCTTTTCTCCCTCCTCCTTTTAACTGCCTGGCTTCTGAAGTGGCTCCCTAGCTTATAGAAGTTAAACATTTCAACTCTCAAATATGAGGCTCTCCCTTAGATTTTTTTTTCCTCAAGGTTCTCAAGCAAAATTGCCAGTGCCACAATGTTATGATGGAAGGATGCTGAAATGACAGGCCTAGTAGACGCTTGTCTTAATCATCGGCTTCTTAATTTAGTTTTAGAGCTCTATGTGTGTGTGTGTATACCCACTCCATGCACATATGCGCGCCCTCGATGACGTTAGGGGTGCGTGCATGAGCCTGCTGAGAGCAGCCTCTGACAACCTGCAGCTCCCTAATGAGTGACGAGGCAGGGCTGCCTAGGAAAAGTCACACTTCCCTGGTGTGAAGACCTCTTACTGGGAAGTTTAGTTCACTACTGTTCTCGCAAACCTAATCGTATAACCTGTAACCAAAACCCACAGAACAAGGATACAACACGCTAAAGAGTAACTTCTAATCACTAAATGTTAGCACCATTACCTGCTGTTAGGAAGAGATTATAGACAAGTTGGCTCTAGGGAAGGCAGACTTCATTTGTTACAGAACCACTGAAATACCTGGATGTCTCAGCATGGGATCTACTGACTCCCACATGTCAAGAGGTCACAAACCGTCCTGTGCATTTGTAAGAAGAGAACTTTAGCTTGAGTTTGTCTCTGCTCCCAGGGGAAAGATGGAAGTTGATAAATATGGCCCACCCTTGTTACTAGAAAGTAAAGATGGCCCAAAACAAAACAAAACAATGTACCCAAGAAAGAAAATGCAACATCCATCCACCCTCAAAGATGGAATAAAAATAAGCTGCCCCCTGCTCGAATGAAGTGCGCTGTGTAAGCTTGGAGATTAATTTTAAAATTGACAAGGAATAATCTACACTTCTCCAGCAACTCTTCTGCTGAAATTGCTCGCTCTACAATTCTTGTCCTTTTTTTTTTTTGAGTGAGTAGGTAGTGGATGAGAGCTGAGGTCTACGAGGTCACCACTATGTAAACTAACAGATCACATTTACTCTGGTGTGCTCTTCTATTCATTACTTTCCTAAGACTACACATTTGCAAATTTATATGTGTGAGGTTAAATTGATTAGGAGGGAAAATTATACTGGTGGGGGGATTTGTTTCCGGTCTGAGACCACTGGCTGCCTGCCCTCTGTCTTCTGAAGGTAATCACAGCGACTAGGAGGCTGAAAACAGGGCTTTATGTGCAGAGGGAAGAGGCCCTCGGTGGACGTGGGCAGGACTTCAAATCCAATTTGCACCCAAATTGGTTGGTAGGATATACAAAGCCTCATCCAGAGACTTTCAACTTCACAATACTTTGTCCAGGAACTCCTTCCCCCTCTGCTTCAGCTAGCAGCAGATCTAAAAAGAAACCATTGCTTACACAAATATAAGCCTCTGAGTAAACAGTGCATGTTTTGTTGAACAAGCCTGATATACATATGTGTGTGCATTCTGATATATAGCCCCATCTCACCATAAAGAACAAGTAAAATTATTTAAAGGGATTCAAACTTGCTTTTTCGGGAATTGCAAATAACCTTTGCATCAGGAAACTAGTTTTAATATTATTTCAAACTATATGCTATGTTTTTACGATCAATCATCCTGCTTTGAGAGACTCGCATTCACGTAACCTTAAAATAACACAGCACACCCTTAATCTGCATGCAAAACAATTTTCAAGCCGCCATAAGCCTTGACATATAAAATCAGAGTATTGCAGCTCTCACTGTACAAAACCCAGTTTTTGCTCCTTGAAAGTAAAC
>AK162998.1|@2@|Mus|musculus|0|day|neonate|thymus|cDNA,|RIKEN|full-length|enriched|library,|clone:A430048C01|product:unclassifiable,|full|insert|sequence	
TAGGAGTGCTGTCTCAGCAGAGAAAGGAGGCGGATTTATTGTGTTTACTTTGCAAAGAGGAACAAACAGGTCTAAAGACCCCACCCCCACCATCTTTGGGGTCCTTATAGTAAGGTTGTTTAAATGGATCAAGAGGTGTACGTCATTAACCAGGCCCGATCAAGGTGATGGAATGGGATGAAATCTCTTTCTAGGAGACAGGCTGCCCCACTAGCTGGCACCAGACACTGATGATCTTTTCCTGCCCCAGCAGGAGACTCCTAAGGAAGTTCAGTTCCTCCGGGACTATGATTTCAGCAGCCCGATGGCTAAAGGGAAGGACACAAGTGTTTCTCCTTAGAGTAGATTCCCTCCTGCTAGGTGGTTACACCTGCAGAACAAGGAAACTGCATCTCAAAGTGACCCCTCTATCCTAAGGGGGCACCAGATGCTGCTCCAGATGTGCTGCCTGTAGGCTGCCTGCCTCCTCTCTTCAGGCTTGCTGCCAAAGGCACCTGGCTGGGCTACCTTGTCCAGCTCCCAAGACTTCCATCACGACTCCCCTCCTATCTTGGGAAGTCGAAGTCCTGCTCACCTTGAAGACTCCTTGAAGACTTCGGTTTCCCTGGAAGCATCTACTAGCATGGAATGCGTAAACAGGTTGATTTTGTCAAGTAGTGAAAACAGCAATACACAGAATAACCCAGACATGGATCCAGGACCCAGACTCCCAAGCAGAGGCCACTAACACACTCCTGAAAAAGTGAAGTTCAAGTGAAAAGCACGTGAGATCTCTGACTGCCAGGTTTGTGCTATGTCCACATGTCAGTGGGCTTTCTAGGCACAGAACACTGGCTCTTATTTCGTTCCAAACAGTATAACTATCATCTATGACTGTGTGAGATGAGTGTATAAGAAACGTCAGAGTAACATAAAGAGTGGCATTCCTTCCCCCGAGAGGACTGTCCCGTCCTGAATAGACTTGACAGACCATGATGATTCCGTCTTCCATCTCACGCTGAAACTGGAGCCGTGGTAGAAAGTTAAGTTAGGGGATCGGGAGTCTAATTTTGTGCTGTGTCTTACAGAAACATAAAAACCCAATCACATTTAGTTATACACTTAAAATTTGTTTTGCTTTTATTGGAAATAATAAAATTATATGGACTTGAGCCATTATACTCTCCCTCTCCATACACATACACACACACACACACACACACACACACACACACAGAGACACACACACACTTGGTAGTGAGAGTTTTTAACAGCCCTCAAATGCAGACAAGTTAGTGCCTGAGATGTGAATGTTAAGAACTGTGGGCTTTGGATAAGACCTGTTAATTTAGTTTCACTTGTCTCCAGAGCTTTACACATGTTCTCCGAACTGTCTATTCTTCTTCATCATCCTGGCATCCAGAAAAGCTCATGGATGCAAGCATACACATGTATATATGAAAACATGTATACACAAGGCACATGTGCTCACATATGAGCATATGCATACACCCACACAGCATACACTACACAGACTGCATCCACACTTGCATATGTTCATATGCTTGTATGCACACGGACACACACTCATATATACAAATGCACACATGTTTGTATACGTTTGCAGTCACATCTCTTTAGAATACCTAGTCC
>AK171827.1|@2@|Mus|musculus|activated|spleen|cDNA,|RIKEN|full-length|enriched|library,|clone:F830013C20|product:signal|transducer|and|activator|of|transcription|3,|full|insert|sequence	
GGGTACAACCCCGCTCGGTGTCGCCTGACCGCGTCGGCTAGGAGAGGCCAGGCGGCCCTCGGGAGCCCAGCAGCTCGCGCCTGGAGTCAGCGCAGGCCGGCCAGTCGGGCCTCAGCCCCGGAGACAGGTGAAGGGGGTGCAGGGTGGGGCCACCTCCCCGACGGCACGGGGGACGGCATGGGGGACCCCACGGTTCGTCAGCTGTGGGGGTGCTTAGAGCTGTGAATGGACACTTACATGGGGCAGGAGGATAGGAGGAGACACACAGGGTCGTCCCGGCGGCACTGACGTCCGGATGACAGGAACCAGCCTGGGAAAGGAAGGGACGCTGTAAGTTTCGAGGGGGAGATGCGGAGAGAGAGTGGGGAGTTCTGGGGGGTGTAGGACCGTGGGGGGGAGGACATTCTAGGCTGAGGGTAACAGAACTGACAGAAGCGGCCCTCCTGTGACTGCTCCCGGAGGCTAGGGACGTTCGGGCCACCAGAGCCACTGCCACTCAGGTGGAGATCATTGGGGTGGAGGCGTTAGAAGGAGCCTCCTTCCTGCCCCTGTGCTGGGCCTGGCCGTTCCTTGCCTAGCCACTTTCTTTGCCTTGCTCCCGTTCCTTCTGTAGTCAGCTGTACCCACTTAGGAGGTGGGAACTGTTGTGTCTCTCCTCCTGCCTCTCCGCCCCTCCCCCTCCCCCTCCCCCCCCCCCCCCAGCCTCTGGGACTGGCTAGATTTTTTTCTTTAGAATCAGATTTCCTATAGAAAATTGACAAACTTGTATCCTTTCTAAATTCTCTCCCATCTCTTTCTGTGTTAAGCTATGATTTCCCCCACCTTGTTAAGAACACTTTTTTTTTTCCCAATTCAAAATAAATCCCTGGCCGAACCAGCTCTAAAGAGCAACAAACCTCTTTCCTCTTTGACATTGTTCTCTCATAAACACCTGGTAAACTCGACGAGACGATAAATAATTGAGCCATTGCATTTACTGGATCGTGGTGTTGCTTAATTGCACAGGCCAGGGTGAGCCAATCAAGAGTGGGAGTTTTCTGTCTCATAGCCAAGCTCTTGTGTAAAAGCAGAAGCTAGGGAAACAAAGACAGGCTGGCCTTGGCTGAGTTCTGTGTGTAAACTTTACCTGTTGGGGGGTGTGTGGCTATAAATTGGTAAGTTGGCAAAATCCAGACTGTTGCTCAAGTCACTTTTTTCATACCTGGTCCACATCCCTCGGTTGTATCAATTGATGTGTGTATGGGTACTGTCAGTGCTTATTCAGTTTCCTTATTCAGAGTGTGTGTAGTTTATACCTGCTGTTTACTACAGTGCTTATTTGTGTATGCATTGTGAATGTTGGGCTGTCAGTGTAGGTGCAGCATGGACGTGAATATATTAAAGCAATAAATCACTTCTATCTTCTTTTTAATGTGGAATTAGACTGTTAGGATTTGAGCCAGCCATTTTTTCTCTTTTTATATTAAATAATGTCTATGTTCCTTGAGGAAACATGTTTGTTTCATTATTGCATGTGCCGGACCAGAACACTAAGCGGGATCTTTTAATTTTTTTTTAGTTTTAGACTTTATTTATCTTTGTTCTATGTGTATGAGTGTTTTGCCTGCATGCACGTCTGTGCCAGTGTGTGCCCAGTGCCCTAGGTGGCCAGAAGAGGACATCAGAGCTTCTGGAACTAGTGACAGATGGTTGTGATCCACCACCTGGGTCCTGGGAATCAAACCTAGGGCTTTTGGGGAGAACCACTGGGAAGAGAATCTGGAATAATAATGAAAATGTTGGAGTGTTTGTTCTTAGTGTTAGCACACTCCCCACAAAGAACCATTAGCAGATTCATGAATCTTTTATTTTCATCTGTAGTTCATCGGGACAAATAACCACTTAGAGATAATCCTCAGTTATGAGGCTCTCGATAGGGGCTGAGAGATAGCTAGGTGGCTCACTGAATGCTAACCTCATTTTGTAGATAAGGAAATTGAGGCCAATAGGCCTAGACACTTGCCTTAAGGCATCGTGAGTTACAATGGTTTAACGTCTGCCTTTTACATATTTCTTGGTCCATGCTTAAGTATTCAGTTTCAATTTAGAGTGAGTATGTTCCCTGTTGAGAAGTATCAGAGAAAATCTGAATAATGAAACATTGGCAGCTGAAAGCCAAAGTAACTGTTCTGTGTCTCACCCTCTCTCCTCCCTCTCCCCCCTCTCTCCTTTCCCCTCCCCCTTCCCCCTCTCTCCCTCTCCTGTTAGCATAATTTACTGTCAAACTTCAGCTATTTTTTTAATGGAGATGTTTAGGCAAATTTTAGCTAAAGGGCGGCTGTGACCTCAATGACATTTCAGCCGGAGAGCCTTGTGGTCAGTGGTCGTTTCTGTCTGTAGAAAGTTCCTTTTTCTTTTGTCTTGACATCCAAATGTGAGAAGGGCGCGGAGGTAGTGAGCACCTTCCTTGATGCCCAAGCCCAGAAGCCTTTTAGCTGATGTTTTCTAAGAGATGGTGATGGTGTACAGCTCAGAGAATACTTAACCTCTCTGACATTGTGAAAAGTGCTAGGGAGAGTGACATCTTGTGTGTAGATTTGCAGGCTGTTGGAGCAACTTGATAAATGCTTTATTGTCTAATACAACACGTTGATGTCATTAAGGAGAGCAAGGCATTATTACTTACACCTGTGCCTTCTGTCCCTCCCTGCTCTCTTCTTTCCCTCAGTTTCCCTCCCTTTTACTCTCCTTTTCTCCCTTTCTGGGGACGAAACCTAGGTTGCTAACAAGCACTCTACCACGGAACACATTTATGTCATTCGGATTTTAAAGTTCTAGCCAAATAAAAAAACCAAAAAACTCATCTAAAGAGTGCTTGAAGGATAGCCCTAAATCTTGAAGGACTCCTGGTGCTGTGGACCGGCCTCAGTGAGATGGTGGAGGATGGCATTGGCTTGCTGTCTTTGATGGTGAAAAGAATGTTTGGCTTGCTCTGGTGCAGATAGTTGGGATTACCAGATTGTATTTGGTGGCAAATTCTTGGAAATAATTTGTTTAAAGGAGTAACATTTGGAAGAATGAATTTCTACTATGGTTCTCATTTTTTTATGTTATGTTTGCTATAACTTTATTCAGCTAACATACACACACACATACACACACACACACACACACACACACACGCATGCACACATGCTAGACGGATGAATGGTGCTGGCGGCACATGCCCTTAATTCCAGCACTTGGAAGGCAGCAGCAGTGGATCTCTAAGAATTAAGGGCCAGCTGGTCTACAAATTGAGTTCCAGGCCAGCTAAGACCCTGGCTTAAGATGAACAGGAACAAAACACTAAGCAGAAGCTGGCCATGGATGTTTCATGTCTGCAGTTTTAGCATGTGGCTAGCCAAGAACTGAGGCCG
>AK212600.1|@2@|Mus|musculus|cDNA,|clone:Y2G0125I02,|strand:unspecified	
CGGACTGTTTTCGCAGAGTCACAGACACCATTTATTACTGAACTGCACTTTCACCTTCACACAAACTATTTCAAAGAGCTGGAACAAGTGTAGGGTGAGGGGAGAGGAGGGACAGGTGCCCCTCACAAGCCAGAACCCCTGCTGGGCTTCCCCAGGCAAGGGCAGGGAGGGAGCATCAGGCTGTCAGTCTCTGGGCACCAGCTCTCCACGGGCACGCGCACAACAAGCCAGCAGCTCCTCACACATAAATACAGACACGCTTAANAAAAATAGTATATCATCTTCACAAGGAATAAAAACTAGTCTCGAATATGTGCAGCACACAGCCCGGCCTCTCCC
>AY178855.1|@2@|Mus|musculus|clone|Spt1|putative|noncoding|RNA	
ACCATTTTCATAGAATCATTATGATGATTAACTAAATTGTGGATAAATAAAAACCAAAATACCAGTGGAATGAAATATTGTCATTACTTGGCCATGAGCTTTTAAGTGTGTGTGTCTATGTTTCTAGCGGGGCACATGCCTGTAATCATAGCTCTTGGTAGRAAGTGACAAGATTAGGCCTTGAGTAGAGCAAGTTTGAGGCTAATATGGGCTGTGTGARACACTATCTCAAAGCAAACAGTATGTTCCTGAGATAGGGCTGTAACTCAATSACAAAGCACTGTCTAATATCGCGAAGCCCCCCAAGTTCAATCCACAGCCACTCAGAGGCTCCAGAGTCCTCCCTTCTACTCCTATTGAGTACAGTTTCATTAGAGGTGATACACACCATTTTTCCAAATGGCTAATTGTGCCTTTTACATATAGTTGATGATAAAAATACATATTGTGAAATAAAATATTGTATATATGTGTGCATGCACACATCTACTGTTCTGAACAGAGAACCCAGGACTTTATGAAGGACTTTATTAACTATTGCCCCTAAGCCATGAAAGATATTTCTTTGACTGGCATATTCGCAGCATGATTTTTCCACTCTTCTGCACTCTTCAACTTGTGGTTCGTGTATGCATGTGTGTACAAACACACATACACATGCAGTGTAGAGGTGTCACTATTTTGACCAGGCTCGTCC
>BC018588.1|@2@|Mus|musculus,|clone|IMAGE:4216631,|mRNA	
GGTGGTGGTGCATGCCTGATCTCTCTGAGTTCCAGGTCAGCCTGGTCTACAAAGTTAGTTCTAGAAAAGCCAGGACTATTACACAGTGAAACCCTGAATCAAAAAAAAAAAAAAAAACCCAAAAAACCAAAAAAACCCCAAAACAACAACAACAACAACAACAACAAAAAAAAACCAACAAAAAAAACCCTAAACTAAAAAAAGGAGGCATATTTTGACATTCCTAGTCCAATGCTGAAATGAGATTAAATAAGAAAAGGAAACTAATCTTCATTATCAACTTGCCTAGATTTAGAATCACCAGAATTAACACCTCAGGTTATGTTTATAAGGGCATTTTCAGAAGATTCAGTATGCAAGGAAGACCATCCCTGAAACTGGGCACTGAGGTCCCAAATTGAATAAACAGGAAAAAGTTATGCAGGTACCAGCAGATGCAGTGTGAGCCGCCGTCAGGTTCCCATCACCAAGTTTTTCTGGCCATGAAGGATGGTCCCCCTTTACCAAGTATAAGTCAAATTGAACCTTTCCTTCAAGTTGCTTTTGTCAGAGCAACAAATAAATGACTAACACCAAAGAATAAATGATCTGCTCTGTAACTGAACTATTAATAAGAGTAACTTCTAGGACTACAGACAGACTCAATAGCATTTTCGTTCTATCTCAATGCAAATATTTTATATTTATTCACATATTCAAACAGCTCTATATTCTCATAATCATTATTTCCTCAACATGGTTTTGCTGCAAACTCATTTTTGCCAAGAGAAAATCTCTGATAAAACTTACATTTGTAAGAAAATGCCACACAGCTTCTGGCATGAGGTAGACAAGAGGCATGCAGAGTGACTTCTACTGTTTTGTGTATGTAGATGCATGCATGCTGGGGTTTACATGTGGGGGTGGATGACAAGTTGCCATGAGTTCTCTCCTACTATTGGTGTTCCAGGGATCAGCTTATGTATGCCCTTATACACTGAGACATCTTGTGTTCCCACTTACTAATCTTCTGGTCCTTCATGTGGTAAAAAGATTTCTCTAGAAAGATATAATTACCTAAAATAATTTGAAAGGATGATTTGAAGGTGATTCTTAAAACAGGCAACACAGTTGAAAAGTAATCACAAAGAATGGTGAAAAATTATTGGGCCTTCTCTATAATTGATTCTTACTCTACTCCTAGGAACTGTGAAGATTATTCCGTCTCATGCTTTCTCAATTAGATTTTAAAGAAAAAAAAACAACAACAACAAAAAAAAAAACCTGGCTAACTAAAAGCCTTAAGAAGTCTCATAAGCTGTTGTATGACTGGTTTGCTGTGAAATCTGCACTCCAGACCACACAGGCAGGCCAAAGCACGCGAGTGAACAAGGTTAAGTAAGCTGTAGCTCTGTGGAATCCAGACGGTAACAGAAATGATTAAAATGCTTTCTCACCACTTCTACTTATTAAGAAACTTATGGATTGTTTACAAATTTGGTCTAGGTACATATTATCTTGTTCTAGGAGGAAAAACAAATTTACAAAACTCATGCTTATATAAAATAACATTTAGCATATGCAAGGGATTGCAATAAAACAGGAAAACCAAACTGTTTAAAATCTACATCTTTAATATACCAAGTAATAAAATATTAGCACATTATTTATGGAAGGTATTTAAACAATATTTACAATGCAATGGACATATGTATCTACATTTTTACACCAATGTTTTAGAAAGTAAAATGACATGTATGATTAAACCAACATATTGACACACAGCAGAAGACCAAATACATCTTGGCCATAACTATGACTTCTAAAGTCTCCTTATTTTTGAAAATAATAAGGGCAATTTAATTTACTATGTTTTCTACAATGTTCGAATCAAGTTGTAGTAAAGTATGAGTAAATTGGCATCATGGTGACTTAGAGATTTTCAAGCATACCAAATATTTGAGAAATGGGAAAAATACCCTGTTGTAATTTGATATTTATTTTAAATACAAAAGAAGTTTCATTTTGCTTGCTGAAAATATTTGAGCAAAAGATGGCCTTCTTTCCCAGACTTGAAATACATTTCTAAAGGCATAAATACCACACAAGGACATTGATTCTTCTTATTGTACATTTTCTTTTGAAGTGTTTCTTCTAAATTTTCTAAGCATGTTTGAATTTGTTTTGTTGGTATTTCTTTTATAGCCTAGAGAAGAAATAAAGATGAATAAATATAAAGGACTGCCATTCAAAACTCCTTGTTCATTCCACCCATAACAATACATTGACACAAGTTTACTCTTGGAATTCATAGTTAGTTAACACAATTTAAATTACAACAGATTCCCTGAGGTTTCCACATCCTGTTTCAGCCCAGGGCTTCCATAGTTTTTTCCCTCTGTCCCTCTCAGTCTTTCCTTCTAATCTCAGCCTTTCCTTTGTGTGAATTAGCCTCAGAACCACAAATACCTTCTACCAGGTTCTCCCAATAGCCACCGAGGGCTGGGATGCTGAAGTGCTTTCCACCAAGGACCCCACAGCCATCACACTGTCATAGGATACAGGGTAGCCAACAGCAACCAAAGAACAGAACAGCCAGCCTGTTAAATCCAACCTTATCCTAATAAAAAAAAAAAAAAAAAAAAAAAAA
>BC038887.1|@2@|Mus|musculus|translocase|of|outer|mitochondrial|membrane|40|homolog|(yeast),|mRNA|(cDNA|clone|IMAGE:3326417)	
TTTTTTTTTTTCCTATTTTTTTTTCCACGTATATTTTTTGTTTTTTAAGTTTTTTTTTTCTGTAAAATGTCCCGGTTTTCCATAACTTATAAACATGATTTCTATGGAGGGGTGGAGGGGGAAGTGACAGGCGGCTCGGCGCTCCTCTGCTGCCCTCAGGAGGACATCAAGTCTTTCCTTTCTGAGCCTGTGTACAGCCGCCTCTGCGCCTCTGCCTGGGCGCTCACAATCGAATGCCCTTCAGATCCCAGGACTCCCTCCGGGACCCCAGGCCCCCTGGGCACTGTCCCCTGGCGCTGGGGATCCTTGGGCATGGGAGGTCCCCTCCTTCCCACTGCCCCAACCCCAAGAGAGAGGGAGAGGAGGGGAGGGCAGCCGGCCCAGCGATGGTCTGCAGAGGAAGGACAGGAGGGCTCAGCCGATGGTGAGGCCGAAGCCACACAGGAACTTATTCTTGCGGTGGTTCAGGAAGGCGCAGAGGGACAGTGTCAGGGGCAAGGGCGGAAGCTTCTTCTCCAGCGTGGCGCCCACGATCCAGTTACTGTTCACAGAGCCTTTAAAAAGGAAGTTGGCCTTGGGCAGGTCCAGCTGATACCCAAAGGAGGCACTGGTGTCCTGCATCCTGGTGCTGGCCTCAAACTCCACACCCACCTGCAGCTGGTCACTGGCTTTGTGGTAATACGTCGCATGCATGCCTGCCTGGCCCAGCGTTACTGTAGCCAACCAGTTGTTCAGTGTGTATTTCCCAGCTAGAGACATGACAGTGCCCTCCTCTCCTGGCCGCCGGTGGTAGACGAGCTCTCCACCCAGGGCCAGACACGGTGTGATGCTCTGGAGGTAGTGGGCCACGAGGATTCCTGAACCCACCAAGACATCTGGGTTGCCCAGGGTGACAGCAGCTGTGAAGTCAGAACCACGGTACTCGCCATCCACCTGCCAGTTCACGAACTTGGACTGCTGGGTCTGGATGGCCATTTTGGACCTGAGGCCTGGGCTCAGCTGGTGGATGACCTGTGCATTGAGGCTGCCACTATTGTCCATGTCACCCACCAGCACGGGGAACGCCTCTGTGGGACTCAGCTGCTTCGTCCCCACGTATGTGACCCCAAAGTGGTAGTTGGACTCCCCAATTGTGCCGAGGGCTACTGTGTGGGTCACCTGGAAACGGTTGCTCAACCCTTTGTTGACTGTAAGTTTGACACCTTCCATCTGAACTGGAAACAGCTCCTTGCACTTCCGGTGGCACTCCTCGAACGTCCCCGGGTTGGGCAGGCATCCGCAGCTCCCATCTTCCGAGGCCGCCGCAGCGCCGCTGGCCGCAGCCCCGGGAGTCCGTTCCGAACCACGGCCAGTGCTTGACCCAGTGCCCAGGCCGCCGCCGAGCGGCGGCAGAGTGAAGCCTGGCGGCGAAGGAGGCGGCGGCGGGAGCCCCACGAGGGACGGCGTAGGAGGCGGCGGTGGCCCTGCGGGCGGAGAGCTGGCAGCCAACACGTTCCCCATGGTATG
>BC055052.1|@2@|Mus|musculus|cDNA|clone|IMAGE:6493732,|partial|cds	
GCTTGCTGTCGTCCATTTGAATGTTTCAACTCCTTCTGCTTTTGTATTGGGAAGCATGATAGAATAGGGAAGATGGTAGATTTGTGATTTCTTTGGGTTGTTTTTGTTTTATTTGTATTTTTTGGTTTGTTGCTGTTTGTTGGGGTTTTCTTGGGGTGTTGGTTGGTTTTCCATTTGAGAAGATATTACATGTACTGTTACTGTGCTAGTCACTGTACAGGAAAACTCAGAAGGCTTAATTACTATGGCCTACAAATAAATCCTCCCGCATAGCATATACAGATGGCCACTGACGAATGCAAAAATCAGGTTTCCATTCGTGATCTTTCTTCACAAACAGTTCGAGCGGTAACATGAAAGATGGTTACCAGTATTACCGCCTTCTGCTTTTCTCCTGTCTTTCCTCTAAGGAGCTCAAGAATCTCCAACAGCATATTTTCCTCTGCCTTGATTAGATTTTTGAAGCTGTGCCTGATATTTTGAATGCAGTGCATAGTGGAATTCCACCCGCCACCCCACTTCTAGACGCTGGAGGATGAAATATGGCCAAGTCTCAGGGACCTGTAAGCCTGCACCTAGATTGACTTTAATCTCTTCAGCTGCTCTCTCCCAAACAAAGGATTATCAGAGTTCTTGCTGGGCAATAAATGTCATTTTTAAGGTAGGATTTAGACAGTATCATCACCCGACTCTCTCAATATGAGCAAACGTTCAACTTTAGTTTTGTATGGACAAAAATCGCCTTGAGTTTTCTCACATTTTTGGCAGGGGAGGGACAGGAAGTGAAAGCCAAGTTTGTACCAAGCAAAGCTCAATGCATGCTGCCTGCGTTCTAGATAATCTTACCCCTCACACAGCTTTAGTGTTGATACCGCATAAGATAGGAGTGGTTCTAAAGTATTTCCTGAGACTGAGTTGTCTTATGCTCGTAAGCTAGCTGTATGAAGCCTACTCAATAAAGACTGTAAATCTCAGCCATATGTTTATAGAATGCCCTGCCCTCCCGCAGTCAACACGTGGGGTGCCTTGGTGTCAAACATCTTGCTAAAGGTGATAGGAGAGAGCACACCTTGTAGTGATATTAATCCATTTTCAATGTCTGGCAAATAAGCACAATGTCTAGGGCACATTAAATTGAGTCATCCAAAAATAGAAATTCAAAGTGGCTTTGAGGCAGGAAGCAGAACATTGCTTCTCTGATGGTGGACCTGCCCACATCTCACTTTGCTCGCTTACCTCCAGCATCTCATATGGCGGTCACTACAGTGCCCAGGTGCTTTACAACTTGTTTCTCTTTCTGCTTCCCACACCTCACTGGGAGCTTCTTGCAGGAAGAAAATACGTTCTATTCATGCTGGGACATTCAATCAACGTGTGGTTGGTAAACAATAAGTAGATGCTGAATAAATACCTTAAGAGAGCAAAATCTTGTCCTTCCCTCGAGGTTAAAGCTAAAGATACTCTGATTTGGGACAAGCTGGTAGTTTTGTTTTCTTTGTGCAGAGAATCTTTTCATTATTCTTCGCTGCCATTTTATTATGTGATCTGGATTTTAAAATGGAATAAAAAGAAGTATGCATTATGTATATTGGTCTAACATGCTAAAATTGTTTCACTTACCTAGTTGTAACACACTATAACCAGCATATAATCCAGCTGTTCCATTCCTGGGTTTATTTCCAAAGGAAATTTAATACGTGTTTCGTACATATGTGTATACCTGTGTTTTCAGTAACTCTTCTCAGTGGCCAGGATGCAGCAAGACACCCATGCCTGGATGAGTGGATAAAGAAAGTGTGATGTATTTATTCAACTATAAAAAAGATTGAAACCCTTTCATCTGTAGTGCAATGGATGGGGCTGGAGGACATTGTATTAAGTGAAGTATGCCAGGCTACAGAGTCCAACTCATCTTAAAGCTGAAATCTAGAGGCTAGAAGAGTAAGAGCTTGAATGCCATAGGTCCTGAGAGATGGGTACCAGAATACAGATGGCTAGGAGTGAGTTCTTGCATCCCCCTGCAAGGTAGAGTGCTTTACAGCAGCTCTTATGTAGCATATAAGGAAGTGGAAGAGAAAGAGTTCTGGGGTTTTTGACACAAAGAATGATTTGATCATCATTCATTTACATATTCAGTGTTCCACAATGCAGCACCATGCCAATTAAGGGTGTCCCCCCCACCCATTAAGTAAAGGGAATTCTCTTATGTGAGGTTCTTGGGCGCCAAGGCGAGGTCCTAGACCACTATAAGCTAGTGCAACCACCTGTGAATGTGGTTGACCAGTGGGACTTAGCCTGGGGCCTCTTGTGAGCTCCAAATGAGATCCTTGGTATGAAGAATTTGACCCAGCCAAGGTCAGCCATGAAGGTAACAGTGGTCTCTGTGGGTTGTTCCTCTCCCTGGGGATGAGCCATGTTCATTCAATCTTGTTGAACTCTTAAGAACTAAGGTCCTTTGGCACTGTGATGAGAGCCGAAGTGCAGGCACAGTTGTGCATAGTCACAGAAAGTGGGAGAGTGTGCGATGGATGGTCCTTCTCCCTACTTTCTAGGGACGTTAGATTGTGGATTAGTCGACCCATGCATGTTCGGTGGCAGTGGTTTGTTTTTCCAGTATACAGTGTGTGTAACTAATAGACTCCTCTGCTGTCAGATGGTTCTGAAAGCCACTCACAGCATAGTGAAGTGATAAGGCTCTGCAGATGTGTGTGTCCCCTGAAATATTTCTCTCCTCCATTTAAAAATGTGTTTCTAGGTCAGAAGCTGAAATGTATCCAAGACCATCTCTCTGTCCTCAGACTTTTATTAAATGACTATTTCCTATTCTTGCTAGGATCTAGTGATGTGGAGTTCAGCACTGCCTCGCTTACCTGGGGGTGGGGGTGGGGGCTATGTATCGGATAACCTCAGCAATCTGGACCACAACACACACACACACACACACACAAGCCACATATGCATACACGTATATAGTCACATTCATTTTAAAAGGGCTGATCCTATAAGCTTTGGGGTTATTTCATCAATATAATTTTATTAAGATTTGTTTTTCTATACTGTCTGATTCCATATAAGTGGAGAATTCCTTTTTTTTTTAAGTTATGAAACTTCTTGGGCCATGCACCTTCTTGTCTTTGTAGTTTTTAATAAGTTATCTTTATTTTTGTGCCTGTTCCTAGTACAAACATGACTCACCTCTACCTTATTTTTACCTTTGAGGGAACTTCAACTTGTGTTTTAGAGAATAGAGAAAATTTGATGGTACCAAATATAGAAGTTATCAAAGCTTGTGTCTTTAATTTTCAGCATGTTACCTCAAATTAACTCTTTTCCCACATAATAATATTGATCACCACCACCAACAGCAAACAGCTCAACATGGACAAGTCTTTTCTCACAGGTAGATCCACCAGCTTACAGTGGGCAAGGAGCTTGCCTGGAGTCCCAAGCTTCTCACACAAGAGAATACCCTCTTCTTATGAAAAAAAAAATGTATTTGACATTGTGCTCCTGTGCTGATGCATTTTTGAAACAAAGTAATCCGTAGATTGACCAGAGAGTGGTTTGGCAGCCATGTCACACCATGTGATTTTGACCCAAGAGTGGGTTGAGGAGCCACACCACCCCATGTCACTAACAGTGCTCCCTCACTGCCCCCTTACCATCTCCAGGAGAAATGCTCTTCTCGTCCCCATTTATATTCAAGGTCGTGGAAGGTCAGACAGTTTGAGTGATGGCTCAAGTTACTCTGCCAGAGCATGGATCAAGAATGGGTGTCTTGCCTCACTGAGCCATTAGATGCTGCTCAGTTTGTTCTGGTCACATGGCTCACAGCTCAGCTTCCTGGACAGTTTACTGTCACTGGTCTAGCTCTCTATGGTGGACAGTCCTCAGAAGAGCCGAGAGCTGGCTGGTAACAGTGGTACATATGCAGAAGGGGCCGTGAAGAGACCTGTGTGCAGAGATCTTTTCGCCAGACAACCGCCCAGCCAACCTACTGCCGATTTGTGTTTCATAATTGATAAAAAGACAAATAATTAAAAAAAAAAGGACTGGTTGAAAAACGACTTCTCCCAACAGGAGCAGCCCATCCATCTTGCTAAGAACCCAACGCTTAAAGAACAAACTTTCTCCAAGCACTGAAATTTCACCATGCCTTTCCCCCTTCATCGTCTCTTTTATTTTCCTTTTCACTTTGACAGAATTCTTGGTTGTGTTGAATTGAAAAGGCCCACTGGGTTGAGGCCAATCTGTATGTTTAAAATTATGCACTGCCAAGTCCTCCTCTGGTGCTCCTTTTTTAAAAACTTCGTTTTTTAGAAGGTTGACAACTTTAAAAGAAATGGTGTGTTCCTTTAACCCCTAGAACATTTTATTTAAATTTAGTCACTGGTTTGGAGAACGAATAAACAGAACCTTGACTTAAATGTTCCCGTGTCTGAGAATGAATGGGAAGTGATATGATTTATAGCTAGTTGGAAGGAAAAAAATAAAGAAGATAAAAGAGAATTGAAACCCCAAATTATTGGTTTCTGCAGTGCGTTTCTGATCTAACTCTCAATCGTGAGTACAGTTTATGCCTTGCTTAAATGCTACTTGCCAGGCCACGGAAGCAAATCTCTGCCTTTTATATAACGTCAGCTTAATTGGATGTTTGTCAGCTCTGTAGCAGTCTGAAGTGGAAAGAGGAGATCATCTGTATTCATAGCCAGCAGGGTCTTGATAAATATTTCTTAATTGACTAAATAGAGGAATGAATGAATGAATTGTATTCAGAAATTTACAGGATAGCACAGTAGTATTTGTCATCTGTGTAATACAAATGGTGTGTATATGAGTGATGAAGTTGCTGGTACCATTATCAACTGTGTTTCTAGCTACAAGAAACAGACCACTGTGGGAGACACAGCAGAAGACCTTGTGGGAGAATTCATGCTCGTCCCACTGTTGTCCATGAGTGCTCATTGAATCAGCTTGCTTCTTAATGCTTAGTAGTATATTTAGCGAGTCAAAACGCCATTCTAGAATGAGCTTGTGGTTCTAGTTTCTGAATGTATAAAGCGTTATCTGTTACTTCACCTCTCATGTCAGCCACAGGTTTTTTTCTAAAGGTACTTCGAGAACACAGAAGTGGATTTCTTCAACTGGCATGAGAATGCTTCATACCAGCATATTAATATTAAACCTTTGGTTGTGGCATTTATCTAGTTGACCATATTCCATAAAGAAGACAATAAACACATAAAACCTTTGTCTTTTACAGTAATCACTTTTAAAAGGCCAGGTAGGTAGGCTTGTTTCACTGACGGTGTATTTAGCCAAACCTGTTCTTATGACTTGCATGTGGGTAGCCTTTGTACAGACTCGCTGGCAGCAGGTCTTTGTTCTCTATGGTAATTTATTTAGGACTGAGCCATTGGAAATTGGTATGAAGGTGGACACTGCACTTGAGGATTTCAAACAAAAGAATCCTGGAAGTAACTCTAAAGCGGAAGCGCCAAGGAAGATGTGCCAGGCCCGCTGCCATGCAAGGGAAGGTTATGAGGAATAATTGAGGGTGTGTGGAACCTTTGACAGAACATAGCTGTGCATTGCAGCTAGCGCAAGGCATAATACCACTTTAAACCTTTGTCTTTCATTTCCGTGACAGTTTTAACCTTATTAGTTTAAAGTCTTACTATATACAGACTTAAAAACTGACAAACAATCTTAAGACAAGAAACTCTTGGATACTTGGGACCTAGTTAGTTCTGTATGGTATAGATCCACACCAGCCTCAGCATGAGACAGTCTTAGGAACTGGACCCCAGTGTTTTCTCCTTGGCTTAAGTATGGGGACTGGATTTAAAATGTTCCCATAGCCTTTTGCTGTTGGTTATAGGTTTGTTTGTTTTTTTTTTTTCTCACTTTGGAAACAATGTAACTGCTTTGGAGGGGAAGACATGGGGTCTTCTCTACTAATAGAAGGTAAATCTTTTAAGGAATATGGTTTTATTTTTTTGGATCTAGCTATCTGGGGCATTTTATCTTTGCAGTTAACTTTTTCCAAAGGAAAATAATGTCAAAGAATATTTAGGCTCTAGTTATCTTAAATACTTCTAATTGAAGTTCTTACCAACTTTCCCCCACCAACAAAAAAAAAAAAAAA
>BC058854.1|@2@|Mus|musculus|cDNA|clone|IMAGE:30006693,|partial|cds	
CGACAAGAGGTAATCCCCCATTACAGATGGTTGTGAGCCACCATGTGGTTGCTGGGAATTAAACTCAGGACCTGGAAGAGCATCAGTTCCATTAACTGCTGAGCCATCTCTCCAGCCCATTATTTCGAATCTTTATTGCACTTAATCCCAGCACTCGGGAGGCAGAGGCAGGCGGATTTCGGAGTTCGAGGCCAGCCTGGTCTACAAAGTGAGTTCCAGGACAGCCAGGGATACACAGAGAAACCCTGTCTTGAAAAAAACCAAAAAAAAAAAAAAAAAAACCAAAAAACCAAACCAGACTGCATTTGAAGTAAGAGTTTTGTTTCTCTTTCTGTTGTAGTAAAGGTTTTAAGTATTTAGGGATTTTAAGTTAATTCTTTTCAATGGCTTTGTTGATATGGTTCTGGTAAGTATAGTCAATTAAGTCTAATGGAGGTGTAAAAAGCTATAGGTAGGATTCACTGGCCGATGACTAAACAATCAATGCAGGTGTCACTAACTTTCTTCTTTGTACTAGACAGTTCTTCAAAGAAAGAAATAGTATTGGTACCATTCTTATTGTGTGGGTAGGACTTGCGAATTACACTAAATATACTTTCTTGTTTGGTAATATTAGAACTTTGAGCAAATGAGAAATTTTCTCTGCCAAGAAAAGTCTGTACGTTAGTGTTAGCAAATGTACTCATTTTTCTGACTTGATAGCTTTTGTTTTTAAGTTTGATATTTTAAAATTAATGCTTTTTAATTTAATTCTGTTTTTATTTTTCAGTATAAGAATATTGAATAAAGAATGAATTCTTTAATATGACTAATTGTCCTGTATTGATGTTAATATTATTTTTTCTTAATAAAATTCTTCTAAAAGCTTAGATTTTTAAAAAGATTTATTTACTTATTCATTTATTTATATTATATGAGTGATATATCTGCATGTATATCTGCATGCCAGAAGGGGACATCTGATCCCAGGATAGATGGTTGTGAATCACCACGTGGTTGCTGGGAATTGAACTCAGGACCTCTGGAAGAGCAGACAGTGCTCTTTACCTCTGAGCCATCTCTCCAGCCCCCTAATTTTTGTTAAGTAAAGCCAGGAGATACTCACTTTCTTATTTTCCTTTTCTCTTAATTGTTTTGATTTTTGAAGACTGGTGTATATATGTGTGTATGCGTGTGTATGTTTGTATGTGTGTATAGCCTTGGCTGTCTTGGAACTTGCTCTGTAGGCCAGGTTAGCCTCAAACTCAGAGAGTTCTGCCTGTCTCTGCCTCCTGGGTGCTTGGGTTAAAGGTGTGCACCACCTTGCCTAGCTGAAATATTCATTTTCTAATTTGTGTGCTTTAAGCAGAATGCATCATGTATAAAACATTAACAACCATGGGTTCTTTTGTGGTGTTCTTTTTTTTTTTCTTGTCTTAAACATTTCCCGGACAGCCAGGGATACACAGAGAAACCCTGTCTTGAAAAAAACCAAAAAAAAAAAAAAAAAA
>BC075654.1|@2@|Mus|musculus|cDNA|clone|IMAGE:30539344,|partial|cds	
CTCAGCCTGAGGAGGTCACTCGTTCACAGCCGCTCCTCCCATTCTATCTCTCCCCTTATTGCAGAACTGCTGTATGTATACAGTAGCAGAAAGGACTCAATTGACTTCAACTGCTGCCTGGTTTTGCTTACAACTTTTTCTTATAAAGGAACTTACCTCCATCTGTCTCTTGAAGGGATTGTTATCCCCAGTGTATGAATGAGAAACAGGAGCATCAGAAAAAGCAGCTCACAAAAAACCATATAAATCTCCAATTAGACAATCAAAGTGGACGCTGGACAATGATTAAGTGCTGATCGGTGGCTGGCTACTTCCTCTAAACTCCACAACTCATTCGAAAGACTATGGAGCCTACATAGTTTCTAAAGACAAACGATGAATTTCAAACTCTAGTTCCCCATCATTAAGTCCTCTGTTCATTAGTGCCAAGTAAGCCAACAGTAGAGCCTGGAAAACTCCCTCATCTGAATGTAATCTTTAATCTCCAGTACATCTATCTCACCATACTTACCACAGGATAGTCCTGTGTTGCCACCACACTTCCTCACAGTAGAAACATGGCTACACTAAAGAAAGTGACACTTCGTCCCTCCAAGACGACTTGGAGAAGCCTCTCTGACTTTTGGTTGATTGTATTGTTTTGTTTTCTGCTTGTTTCTATATCCACACAGCATGCTGGCAATATTTTACATAAAATTTTAAGTTAATATATTACATATTTCAGGGATTTAAAAAAAAGTTGAAGGAAGAGAGAAGGAAGGAGGGAACCGAGGGCAGGGGATCCGTGTGAAGACTTAGCTCTTCCTAGCCACTGCTGGAGACAGTCTTCACAATTAGGACCCCTTGACTGTGGTGTGAGCGAGAGGGCTAGGTGGGGATAAAGGGTGAGGAAAGAGGAAACTGATGATAGAGTAAGAAGGAAGAAGGGATGAGAAAGAAGAAAGAAGTTGTTGGAAGATTCTCAATGAGTAGAAGCAGGAGAAGAGGGAGAGGAGAGAAGAAGTCCTCAGTAGGTAGGAGTGACGTGAGGAGTGGATGAGTCATTTGAAGACCTATAAACAGTTTTTTCAGAGTTCTCGTGGAGATTCTGTGGAGGTGCCCAGCAGGATGGCAGAGCAGTTCTTATTACATTCTCAAGAAAGAACCGTCTCTGAGCAGTGACCAATTGAACTGGAACATGCTGGATCTCTTCAATGGGATCTGTTCTTCAAAGATGGAACCTGGAAAAGGAAGAATGAGAAATATCTCATCGATTCTTTCTGTGGTGACCCTACATTGACATAATAAGATTTGGATGACTTCAGTTGAATAGAATAAATTTAATGGATTTTTTTCCATTTAATATGATTTTTGTTGTACATTTGTCACAGTTAGGCTTTATTATACTGAGGTATGTTTCTTCTATTCCGTGTCTTCTGGATGTGTATCCTAAAGGGTTGTGGATTTTATCAAAAGCCCTTTCTGCGTCTGTCAAAATGACCACGTGACACATTTGCATGATGTATCATAACTATTTATTTGCATATGTTGATCCATCCCTGAAACTCCGGAATGAAGCCTCCTTAATCACAATGAATGATCCCTCGGTATCTTCAAATATTTGGTGTGCAAGTTTATTCTTGACAATTGTTGCATCTGTGTTCAGGAGATTGATGTAGAATTCACTTCTTTGTTGTGTCTTTATCTGGTTTTGGTGTCAGGACAATGCTGCCTTCTTCTTCCTTTCCCATTTTATAGAGTGTGCTGAGAAGTATGTACACTCTTTTGTATTTGAAGGTCTCATAAATCCAACTTCATCCGAAAAAAAAAAAAAAAAAAAAAAAAAAAAA
>BC127080.1|@2@|Mus|musculus|cDNA|clone|IMAGE:40110988	
AAAGGGACAGCGTGGCTCAGATGTGCACTATTTCTCAGAATGTGTAAATAGCCCTGGAGTTCATCCTCAGCACAAGAGACAAGTGAAGTGTGGATGCACTATTTGCTCATGGGTGAAGCCTAAAGTTAAGAACCATGGTCATGATCATGCCGGGTTCAGGGCAGGCAAGACAGCCCATTGTGTAGTAGTTTCTTTCCATCCTTCAGGGAAGCTCCTTACAACAGTAAGTAAACAATTCAAAATTGCTTCAGGAAGTCCCTAAAACTGACCAGATTCATTAGACCCCAACCTCACTAAGAGGAAACAACAAAGGCTTCTGGGAGTTACTCAGACCAGCCAAGCCTCCTGGTATTGTTCTGACCAACCGAGTCTCCTGGAAAGAGCACTCTCCAGCCTGTTGAGCTGCCTGCAAGCTATGCAGTGTGTTTCAGGTTCCCAGAGCTGTCACCCATGCCTGGGTGAGTTGGTGATACAGCTGTCTTTGAGTTGTTTCTGCTCCTGTAAGTTACCCCTCACCTATACTCCTGTGAGCAACCACAATAAAACCCATTGATTCACTCATTTGGACTTTGACGATATCCACACGTTGGTCTGTTGTGGGCTCCCTTCTGGAGTGAGCAGTCGTGTGATGCATCTCCCCAGGAAAGGTCTGTCACACAAAGTCCACAGAGAAAGGAAGTGGGTTCTTAGCTGCCAGGCCTGGGGTGTGAGGTGGAAAGTGACTTATGTAAGGTGTTCCCCCACCCCCTCCGATGTTTAGAATATTCTAAAAGCTACTATCTCAAGATGGACTTATTGCAAAGTCTATAATGCCAGCGCTTGGGAGACTGAGAAGGGAGAATGTGAACTTCAAGACCAGCCTGGGCAGTTTACTGAGATCATGTCTCAAAGGAAAAGCAAGCAAGCTAGCAACCGAACAAACCCCCAGAAAATAGTATAGTACCAAGCCTGATTGTGTGAGTCACTCGCATGCCCATGAAAGCAACCTTAATTATGCCCTGTGGCTCACCAAACAAGCAAGCAAACTACATCAGAACAGAAAAGTCTGCAGGTGCAACTGTTTTGGGAATAAAAAGGAGTCCAGCCAGGAGTGAGAGAGAAAGGAGAGAGGAGGGAAAGAATCCAGGGTTATTACATATATGCATAAAATTGTCAATAAACAGAAACACTAAAAATCGTTAGTGATAGTGGCTGGAGAGATGGCCCAGTGGCTAAGAGCACTGTTCAAATCTTACGATGGCTGCTCACAGCTCTCTGTAACTTCAGTTCAAGGGGATCTGATGCCCTTATACAGATACACGTGTAGACAAAACAATGCGTGGAGATAACATGAATAAACTGAAAAATTATTAATCAATGACGTGCAGCCTAAAGGATACACAATTGTGTCCCAGAGCTGCCATTCGACAACGTCTATGAGGGGTCTGTATGTAAAAGGTGCTTGGTGGCCTGAGTTTAGTCCCCAGGACTCTTTTAGGAGGAGAGAGCCCACTCCCTCCTAGAGCTTGTCCTCTGACTGCCATAGGTATGTAGCACACAGCCTCCTTCTCTCAACAAATAAAGAAATAAATAGGAAAAAGAAAAGCACATGGCTTTAATCCCAGCACTAGGGATGCAGAGACAGGTAGATCTCTGAGTTTGAAGAAGCTAGCCTGCTTTACATAGTTCCAGGGCAGCCAGAGCAAAATAGACTGTCAAAAAGAAAAAAAAAAGAAAAAGAAAGAAGGAAAGAGAGAAAGAAAGAAAGAAAGAAAGAAAGAAAAGAAAAGAAAAGAAAAGAAAGAAAGAAAGAAAGAAAGGAAGAAAGAAAGAAAGAAAGAAAGAAGGTAAGTGGGGGGGGCGGGGAGGGAAGGGATTAAAGTTTTATGGCTCTTCAGCGCCACCTTGTGGGCTCCAGATGCACTGCTGCTCCATGGTCCCTGCGGGCTGTGAATAATGAGTTCCGGGATAGATGAGGCACTCAGGGCTTCAGTGATTAGAGACTACTAGTGCCACACATCTCAGGCTCACAGACACAGGCTTATGATGGGTCGGATGGTGTCTGTCATCTGAGCCTTTGCATCTGTACCCTGCCAGGGAGCTAGGTGTGGAAGAGCCCTGGAGATAGTCATGGATGGGTTTGGAGTCCTACAGGGCTGCTCTGAAGTACCACTCTGAGGATTAGGGGACTCCATCAGCTCCTGCTTTGCTGAGAGGCTCCCAGTGACACTTCTGGTCTCCTTGGACTGGGATTATCAGTCAGTCCCTCAAACTTTGATTTTTTTTTTTAACCCAATGCATAGTGATCCAGAGGTGAAGCCACAGTCCCTTTGGGGGAGATGAGAAAAAGATCAATGATATCTATTGCTAGCATTTATTGTTTCAATGCTGAGGATTGAGTCTAAGGCCTCACTTTATGCTAAGCAGGGAAATGTACTACTGAGCCACGCCCCCAGCCCCTTACTGGGGTGGGGTGGGGTCAGGGTGGAGATTCTAGGCAAGGGCTCCACCACTGAGCCACGCTGTCCC
>NR_001591.1|@2@|Homo|sapiens|transmembrane|phosphatase|with|tensin|homology|pseudogene|1|(TPTEP1),|non-coding|RNA	
GCCTCTCCCGGTACCTGCTGCTGCTCCCGGGGCTTCGGGAAATGCGAGAGTCTGAGCCGGGGAGGAGGAACCCGAGCAGCGGCGGCGGCGGCCGCGGCGGCGGGAGCCCCCCAAGAGGAGGACCGGGATCCATGTGTCTTTCCTGGTGACTAGGATGTCGTCGGAGGAGAACAAGTGCGTGGAGCAGCCGCAGCCACCACCCCCCGAGGAGCCTGGAGCCCCGGCCCCGAGCCCCCCAGCCGCAGACAAAAGACCTCGGGGCCGGCCTCGCAAGGCGCTTCCCCTTTCCAGAGAGCCAGAAAGAAACTCAGCCCACCTGCACCCAGGTGAAATAAACAGCTTTATTGCTCACACGAAGCCTGTTTGGTGGTCTCTTCACACGGATGCGCATGAAATTTGGTGCCGTGACTTGGATCGGGGGACCTCCCTTAGGAGATCAATCCCCTGTCCTCCTGCTCTTTGCTCCGTGAGAAAGATCCACCTACGACCTCAGGTCCTCAGACCGACCAGCCCAAGAAACATCTCACCAATTTCAAATCTGATCTGTTCGGCTTAGCGACTGAAGATTGACGCTGCCCGATCGCCTCGGAAGTCCCCTGGACCATCACAGAAGCCGAGCTTCGGGTAACTCTCACAGTGGAGGAGTTATGGATTCACTACCAGATTCTACTGTATGCTCTGACAACTATGACCACAATGGCAGCAAGATTAAGAAAATTGTGCATTCAATTATATCATCCTTTGCATTTGGACTATTTGGAGTTTTCCTGGTCTTACTGGATGTCACTCTCGTCCTTGCCGACCTAATTTTCACTGACAGCAAACTTTATATTCCTTCGGAGTATCGTTCTATTTCTCTAGCTATTGCCTTATTTTTTCTCATGGATGTTCTTCTTCGAGTATTTGTAGAAGGGTATGGTTTCTGTGGATTCTCTGCTCTTTGTGCTCTCCTCCCCACATTGGTGGCTCCACCTGGCACAGGGAAGCTTCTGGATTCCAGAAGGGAACAACACTACAGTCGCCCGTAGTTTTGTTTCTGTTCAGTCTCCATTGTGGCATGCCACACTCTCCTGGTTTGGGCCCTGCTCATTTCTTTACTGCCTTCCTGCCTGCCCTTTTTGTGCAGGTGGATTCTTGCTCTGTCACCCAGGCTGGAGCGTAATGGCACAATCTTCGCTCACTTCAACCTCTGCCTTCTGGGTTCGAGCAATTCTCCTGCCTCAGCCTCCTGAGTAACTGGGATTACAGGCGTGTACCACCACATCTGGCTAATTTTTGTATTTTTAGTAGGGACGGTGTTTTACCATATTGGCCAGGCTGGTCTTGAGCTCCTGAACTCAAGTGATCCACTCGCCTCAGCCTCCCAAAGTGCTGAGATTACAGGCTTGAGCAACCTTGCCCAGCCAAAAGTAAACTTTTTAATTCCATCAAAAAAAAAAAAAAAAAAAAAAAAAAAAAAAAAAAAAAAAAAAAAAAAAAAAAA
>NR_002212.4|@2@|Homo|sapiens|nudix|hydrolase|4|pseudogene|1|(NUDT4P1),|non-coding|RNA	
GTCTCCGCGTGGCGCGCGCCTCTAGCCGCCCTTCCCCTGGCGGCTACGGCTGGAGGGAGCGGAGGCGAGCGGGAGTCGGGCTCCATGGAGAGCGGCGGACAACTGGGCAGAGGCGGAGCTTTCATCTCGGCACCCTGGTTCCAGTGACCCGCGCTAGCGTCCCGTCCCGCCCGCGTCGGAGCGGCCGCCGGCCCCGGGACTGACCGGCCTCGCCGCACCTCCCGCACCGACTAGCGCTCCCGGGCGCTCCTGCGCCCGACTCGCCCTCGCCCCCACTCCCCGGCGGGGTGGCGGCGGCCGGGCCCCCACGGCGGCGGCCGGAGCAGCAGCAGCAGCAGCAGGAGCCCGCCTCTATGATGAAGTTCAAGCCCAACCAGACGCGGACCTACGACCGCGAGGGCTTCAAGAAGCGGGCGGCGTGCCTGTGCTTCCGGAGCGAGCAGGAGGACGAGGTGCTGCTGGTGAGTAGCAGCCGGTACCCAGACCAGTGGATTGTCCCAGGAGGAGGAATGGAACCCGAGGAGGAACCTGGCGGTGCTGCCGTGAGGGAAGTTTATGAGGAGGCTGGAGTCAAAGGAAAACTAGGCAGACTTCTGGGCATATTTGAGCAGAACCAAGACCGAAAGCACAGAACATATGTTTATGTTCTAACAGTCACTGAAATATTAGAAGATTGGGAAGATTCTGTTAATATTGGAAGGAAGAGAGAGTGGTTCAAAGTAGAAGATGCTATCAAAGTTCTCCAGTGTCATAAACCTGTACATGCAGAGTATCTGGAAAAGCTAAAGCTGGGTTGTTCCCCAGCCAATGGAAATTCTACAGTCCCTTCCCTTCCGGATAATAATGCCTTGTTTGTAACCGCTGCACAGACCTCTGGGTTGCCATCTAGTGTAAGATAGAGAGAACTGGGTAGGCCTCTCCCACCATGTGCAGTCTCATGGGGAGAGGCTTCTTTCGTTTCCTCGTCAAACATCTGATTGACGCTTGCAAACTGTCTGAATTTGCCATGCAAGGTTTTCAAACAATTTGCATGTTTTTCAGATGCTTTCAAATCTTTTTTTAAAAAAATAGTGTAAAATATTTTAATAAGCCAAAGCCATGTGGAATTTTTGTTTAGATGCCTTAACTGTGCCACACCCCACAACCCCCTATATTATTTTGGTTGTCTATTTCTCACAGCATATTTTCAGTTTTTTGTCCATTTGACATCAGTCTGTGGTTTATTTTGTCATCAGATTACTTGTGGGTATACCTACCCCAAAATTGTTTTCTCATTCACAGCATTAGCATATTCAGCAAATCCATCTGTGGTGGGAATTAAAAATATTATTGGTTTTAAAGAAATCCATTCACCCCAAAACTTGTTTTACAGGATTACAATTTTAATTCAAAATTTCCAGATTTGGGCTATTTCTGTATGATCCAATAACTTATTTTGTCACAGGGCTTAATTTGCCATTTTTGGGGATTTGTCGACTCATTTTGTCTGAATTTTCACAACTGGTATTATGTCACTAGCTACCTGATATGGCTATTTCCCTTATAACTCAATAGTACCTTAACACAAAGTATAACTCTGTAGAGTTGGTGAATATTTTAGGGAAATATTAGCAAAATGCATGTAGTAAAGACATCTTATGAAAACTGTATTCATGGAATTTGATTTAGCATGCTCAGTTGCCAGTTCCCATTATCGATACTCTTTCTATGCAGAATACCTTAGAACCGTTATTTCCCTCAGTGTAGATTGCTCTTAAAATGTATTCAGTTATTTAGTGGCCCCCACAGGAGTGGAGTCTTGAAATCTAATTCTAAATGCCAGTCAGTGATGATCGCATCACAGTTGAGTGAAATGGCCTTCCTGTTCAGCTGTTAGAGACTGAAGATTGTTAGGGCACCTTAGAATGTCTCATCTTTTCTAGGTTGTCAACAGGTACTATTTGTCACATAACTAACTTTCGAGGCACTGGAACATACCTGAACTAAGAATTAAGTCTTTTACTTTATACTCACTTAAAATCAAGAATCCCATCTAAAACACATAGGTACCTTATCTGAAACTCTTGCACTTCCCCAACCAGGGCAGAAATGAGGTGGGAGAAGTTTGACTAAAATGAGGGATGGGGGAAAGTAAAAGATGTTTTTTTTTTTTTTGAGACTCGCTTTGTCACCCAGGCTGGAGTGCAATGGCACAATCTCAACTCACCGCAACCTCCGCCTCCCAGGTTCAAGCGATTCTCCTGCCTCAGCCTCCCGAGTAGTTGGGATTACAGGAGCCTGCCTCCATGCCTGGCTAATTTTGTATTTTTAGTAGAGACAGGGTTTCTTCATGTTGGTCAGGCTGGTCTCAAACTCCTAACCTCGTGATCCGCCTGCCTCGACCTCCCAAAGTGCTGGTATTACAGGCATGAGCCACCATGCCCAGCCAAAGATCATTTTTTTATATAGACTTCAGCCCTTTGTAAATATTGTAACTGGGGAGTATAGAGTAGAAAAAAAGTATAGTTAAAACATTTGTTCTACAAATTAACCTTTAAAAATATAATTACTGCTAAAAATAGAGTGCTGTTACACTTAAGGAAAATTAGTGCCATTTTGGAAATGAGATCTTGTGCCATAAATACAGCTGAACTGAATATAAATGTTCACAAATTAATGCTGTCAAAGGAATGAGTAAAGCAGAAAAACTTTTAACCAGCAACATTTCAAGTACGTAGTGTGATCAAACATGATCATCCAGAATTTGTATATTTTTTTCTTTGTACAGAGGTTACATATTCTGGGTGTTCTTTTATAAAGGAAACATTTTAAATCCCACAAATTGACACTTTCTATCTTCAATGGACTAAGATTTTTTTGGTCAGTAATCTCTGAAATTTCCTTAAATTATATACTTAACATAGCAGAGAAACTGGATTGTTTTTGTATATAAGACTGCTTCCACCTGAAATGCTGTCATAAGTACTGGGGGGGTGGGGGAGTGCCCATCTTGTACATGATATTCTTAGAGGTAATAAGGTAATGATGCATGAATTTATTTTATAAACTCTTGGACTATGTATTTGACATGTAAAATATGTACAGTATTAACGTCAACCATCTCTTTAAAGTTAGCCTATAAATATTGTTGTATAATTTTCTTTGGTCAGAAACACTTGTACTGAATAGTGACACTCGGTAAGGATTTTCAGTGCCATTTAGCAAAACGTCTTTAGTCTATGCAACTAGCAAAAATCTGCATAATGCAACAACACAGTTTTCACACTTCAAATTTTACATGAGGGGTTCTTCACGATTCTCCTGGAACCCAGTCTAGCAAAATGAGAGGAAAGGCCCTAGGGAGATTTATTTCTGTTAAATAGTTAACTCTGCTGAGTATGACAAATAGTGTCTACTATCTCAACCCTCCAAAATTTGCAGAGTGTTGGGACTGTCATTTGTGATTTTTTTTTTTTTTTTTTGGTGGGGTAGTTGAATAAAATTGGGCAGCTAAATTTTTCAGTTCCATGTGCCTCCCAAATAAAAAACAGAAAATAAGTAGTTTTTGTGAATTGACTTGCAGACAAAGTAGAAACTGTGCTGCATGATGTTATTTTGTAAACAGATGACATTTTCTGACCAGGCACATGCCATCCAATTTTCTGTCAATCACACTGTTGTATAAAGCAGCAGAACTGAAGGGGAAAAATGATTGTTGTATACACTGAATTGCTTTGCATGGTCTCATTTGAGATAATTGATGTAAGCATCCTGACTTTTTTATATTTGGAAACATCAAATAAAAATGGAAAAAATGAAAAAA
>NR_002312.1|@2@|Homo|sapiens|ribonuclease|P|RNA|component|H1|(RPPH1),|RNase|P|RNA	
ATAGGGCGGAGGGAAGCTCATCAGTGGGGCCACGAGCTGAGTGCGTCCTGTCACTCCACTCCCATGTCCCTTGGGAAGGTCTGAGACTAGGGCCAGAGGCGGCCCTAACAGGGCTCTCCCTGAGCTTCGGGGAGGTGAGTTCCCAGAGAACGGGGCTCCGCGCGAGGTCAGACTGGGCAGGAGATGCCGTGGACCCCGCCCTTCGGGGAGGGGCCCGGCGGATGCCTCCTTTGCCGGAGCTTGGAACAGACTCACGGCCAGCGAAGTGAGTTCAATGGCTGAGGTGAGGTACCCCGCAGGGGACCTCATAACCCAATTCAGACTACTCTCCTCCGCCCATT
>NR_002451.2|@2@|Homo|sapiens|ATP|binding|cassette|subfamily|A|member|11,|pseudogene|(ABCA11P),|non-coding|RNA	
ACTGCCCAATCAGGCGCGCAGTCTGAGAGGAGGGGGCGGCATCCGGGATCTTCGGCGGCCTTGGCCTGTTGCTTCAGCCTGAGCTCGGTTAGGGCCTCACTTCCCTGCTTCCACACCTCAGGGAGGCCTCGGTGATTTTGCCAGAGCCTCAGCCTCCATCGCTCTGTAACCTGCGGGTATTGGATGATTCGTAGCTAAGACTTCGCGACACCCTTGAAGCTGAGAAATGGAACCCTTAACATTCAGGGATGTGGCCATAGAATTCTCTCCAGAAGAGTGGAAATGCCTGGACCCTGCCCAGCAGAATTTGTATAGAGATGTGATGTTGGAGAACTACAGAAACCTGGTCTCCCTAGGTGTCTGGAAATGAAGTATGGAAATGAAATCATGAATAAAGACCCAGTTTTCAGAATCTCTCCACGAAGTAGAGGAACTCATACCAATCCAGAAGAGCCTGAAGAAGATGTTCAAGCTGAAAGAGTCCAAGCAGCAAATGCACTCACTACTCCAAACTTGGAGGAGGAACCAGTCATAACTGCAAGCTGTTTACACAAGGAATATTATGAGACAAAGAAAGTTGCTTTTCAACAACAAAGAAGAAAGCAGCCATCAGAAATGTTTCGTTTTGTGTTAAAAAGTGAAGTTTTGGGATTACTAGGACACAATGGAGCTGGCAAAAGTACTTCCATTAAAATGATAACTGGGTGCACAGTGCCAACTGCAGGAGTGGTGGTGTTACAAGGCAACAGAGCATCAGTAAGGCAACAGCGTGACAACAGCCTCAAGTTCTTGGGTACTGCCCTCAGGAGAACTCACTGTGTCCCAAACTTACAATGAAAGAGCATTTGGAGTTGTATGCAGCCGTGAAAGGACTGGGCAAAGATGCTGCTCTTAGTATTTCATGATTGGTGGAAGCTCTCAAGCTCCAGGAGCAACTTAAGGCTCCCGTGAAAACTCTATCAGAGGGAATAAAGAGAAAGCTATGCTTCGTGCTGAGCATACTGGGGAACCCATCAGTGGTGCTTCTAGACGAGCTGTTCACCGGGATGGACCCTGAGGGGCAGCAGCAAATGTGGCAGATACTTCAGGCTACCATTAAAAACCAGGAGAGGGGCGCCCTCTTGACCACCCATTACATGTCAGAGGCTAAGTCTCTGTGTGACCGTGTGGCCATCATGGTGTCAGGAACGCTAAGGTGTATTGGTTCCATTCAACAGCTGAAAAGTTTGGTAAAGATTATTTACTAGAAATAAAAATGAAAGAACCTACTCAGGTGGAAGCTCTCCACACAGAGATTTTGAAGCTTTTCCCACAGGCTGCTTGGCAGGAAAGATATTCCTCTTTAATGGCATGTAAGTTACCTGTGGAGGATGTCCACCCTCTGTCTCAGGCCTTTTTCAAATTAAAGGCAGTGAAACAGACCTTCAACCTGGAGGAATACAGCCTCTCTCAGGCTACCTTGGAGCAGGTGTTCTTAGAACTCTGTAAAGAGCAGGCGCTGGGAAATGTTGATGATAAAATTGATATAACAGTTCGATGGAAACTTCTCCCACGGGAAGATTCTTAAAACGAAGAACCTCCTAACATTCAATTTTAAGTCCTACTGCATTATTAGTTTCCATAATTCTACAAGAATGTTTCCTTTTACTTCAGTTAACAAAAGAAAATATTCAATAGTTTAAACATGCAACAATGATTAAAGTTTTCATTTTTAAAAATTTTAGGATGAAGGAAACAAGGAAATATAGGGAAAAGTAGCAGACAAAATTAACAAACTCAGACATGTTATTCATCCCCAACATGGGTCTATTTTGTGCTTAAAAATAATTTTAAAATCATAAAATATTAGGTTTGTTTTTGGTTATTATCAATAAAGTTAACACTGAGCACATTTT
>NR_002599.1|@2@|Homo|sapiens|small|nucleolar|RNA|host|gene|6|(SNHG6),|long|non-coding|RNA	
CCTTTCCCGCGCGACCGGCGAGGGAGGAAGAAGCGCGAAGAGCCGTTAGTCATGCCGGTGTGGTGGCGGCGGCGGAGACTGCGGGCCCGTAGCTGGGCTCTGCGAGGTGCAAGAAAGCCTTTGAGGTGAAGGTGTATGAAAGTCATCATAACAGATGTTTTCCAAAAACTTGTAGAAGGTTGTGAAAAAACTACTAGGATCACGCGGCATGTATTGAGCATATAGGTTGCTGTAGATGAATGTTCTTAGCTGTCATGTTTAAAAATACTTCTGCTTCGTTACCTCAAGTGTGGCATGCAGCATTTTGGAAGGAAAATTGAAGACGTGTTCAAGAAAACATGAACAGAAGCAAATGATGAAAATGAGCATTTTACTTGATGTTGATAACATCACAATAAATTATGGAGAAAAATACATATTTGGCTAACTTTTAATTGCTGAACAATAAAGTGTTTTCTTTTAAATCAACTCT
>NR_002612.1|@2@|Homo|sapiens|deleted|in|lymphocytic|leukemia|2|(non-protein|coding)|(DLEU2),|long|non-coding|RNA	
GGAGCTTTGCTGAAACTGCACAAAAAATCGAGCCGGGGGGTTCCCTGGTCCCCGGCGATGGGGCGGGGAGCGCTGCGCCGGGGGAGGGGGCGGGCGCGGCGGCGCGGGCCCCGCCGAGGGGGGACACCTGGCTGAGGCACAGCTGCCGCCGTGCCTTTCCGCGCGAGCCCAGAGCTCCGATCCCTGCGCGGGCTCGAGAGCTCGCCCCGAACGGGGGTCTTCCTCCTCCGCCGTTGACAGGTTTTGACCTGTAGCAGAGAACCAATTCTGGAGAACAGCCTCACTTCTTTGATTGAATACTTACATAATGCATTGGAACATGACATGAGATTAAGGTTTAATAATGATAGAATGAAGACCACAATAAAAGAGACCTCTACTTAGCTCAGCAATTCTTACCTTTCTTACCTATTTGATGAAGATGTCTTTTGAAAGGTGTACTGCAAGGAACAAAATGTTTGTAAATTCTCCTTTTACCAAGGTGGATAATTACTGTACCTTCCTCATGGAAAAAGTTTTATTTAAAGTGTTATTTCTCATTGAATACTATCAAAAAGGAAAAAAAAATGACCTAAACTTTTGAGATAGATTTGGCTCTAGGCCTACTCTAGGTGCGGTACTTCACTATAGTTTATAAAAGATGGTCCCTGTCAGCAAAGAACTGTAACCTGTATGAGAATATTATACTAACATACAAGAAACAAGTAGAGAATAATGGAATGTAAACTCTGGCTTGCTAACTTAAGTGTGGTAGAAGCTTGAAGGAAATGTGGACTTAAACTTATCAGAGAAGACTTATAAGAGGATATGAAAGGTGTAAATTTTGATACCACCATTGCCGCCTTCCCCTCAAAAAAGGTGAGAACTGACTAAACTACTGGTACTTAGACCATGTGGAGAAGGAACTGAAAATGGAAACAGAAACACGTCTGTACAGAGCAGAGTGTCAGATAATAGCTCATTTTAGTAGAGGGCAATAAATGCCACATGAGATGATCACCTCAGCAGAAAACTGGGATGTGGAGACGCTGGTAGCGGGGCCAGGAAGGCTCCGGACGGAGCAGGTTTTCTGGACCACAGACACACTGCCCCGGCGCCCTCCGCAGGCCGCTCCTCCCCAGGCCCATGACAGTGCCCCGCTGGTTTCTGCCGCGCTGCCGGACTGGAGCTCAGACGGCCTTCGCCAGCCCCCCCAACCCACGCAGATCCCTGCTGACCTGGGCAACTCCCCACCCTCGCTGAAGGTTCGAGGACCACCCCGCTTTCCCGAGAGGAGCCGGGCGGCGGGTACTTATCTCCGACCTCCGGCTAGTGGGAAAGGCCGCGCGACCGCCCGTCCTCCAACTACAGGGACCGCACGAACAGCGACTGGGAAACTGCCACTAGAAAAAGATGACTGTCCAACTAAAACCTGCATACACAGCTACATCCTTCCCTGGAAGAGCACAGTGGAACTAGATCCTAGTACAGATAGCACAGGGATTGTCAACATTCTTGTCACACTGAAATTTCCTTCTACTGATCTCCAAACTTCTAAAAATTTGCTGTTGAGACCAGCTGAAATGTTTGAAAGAAGCAACTAAAGAAAGAAACTTTGAAAGAAGCTTCCAAAAGAAGCAACCAAGTCTACAAAGGCACAGTTTGACTCAAATGGATCCAACTGATTAGCAAATGGAAAATAACATGGAGGAATATATTTTGCATGACAAGCATAGCAGCTCCAAGTCATCCCTAATGAAGCCAAAAATTTAAGTGCAACCCAGAGAATGGATGGTTCAGAATCTTTTTTTTTTTTGAGATGGAGTCTCGCTCTGTCACCTAGGCTGGAGTGCGGTGGCATGATCTCGGCTCACTGCAAGCTCCGCCTCCTGGGTTCACGCCATTCTCCTGCCTCAGCCTTCCGGGTAGCTGGGACTACAGGTGCCTGCCACCACGCCCGGCTAATTTTTTGTATTTTTAGTAGAGACGGGGTTTCACCGTGTTAGCTAGGATGGTCTCAATCTCCTGACCTCGTGATCTGCCCGCCTCAGCCTCCCAAAGTGCTGGAATTACAGGCGTGAGCCACCGCGCCCGGCCCAGAATCTTTTTTAAATTTTTTATTATTATTATTTTTTCTGAGATGGAGTCCGGCTCTGTGGCCAGGCTGGAGTGCAGTGGCACAATCTCAGCTCACTGCAACCTCTGACTCCCAGGTACAAGTGATTCTCCTGCCTCAGCCTCCTGAGTAGCTGGGATAACAGGCACGTGCCACCACGCCCAGCTAATTTTTGTATTTTTAGTAGAGACGGGGTTTCACCATGTTGGCCAGGATGGTCTCGATCTGCCTACCTTGGCCTCCCAATGTACTGGGATTACAGGCGTGAGCCACCGTACCCGGCCCAGAATCTTTGCCTTTTGTTTGCATAGTTTAATCTTCTAAACCAGTTGCTTTCCCAGAAAAGGTGACTTAAAGTCATAGCCTTTGTGTTCATCACCATACTCTCCATAGTTTTACAAATTATTCAGTTTATTTTTAAAAGGGGTAATTTTTAAAATTTTTATTTTTAATTCCGAAGCATTCCTTTTAATACATTCTCTTGAGGGAAAAAAAAAATCACACATAGTGATTGTGTGTGGTAGTGATTATGTGTGGCCTAAGTGGCAATTGATCAATACCCCAATCTCAAGCCTGTACATTGTTACTGGTTGACTGGTTGGTTGCCTGGTGGGCTTTTTGTCCTTCCAGATGTTTTTCTACCTTCTGCCTTTTCCAATAAAGCTTCCATTAT
>NR_002855.3|@2@|Mus|musculus|insulin-like|growth|factor|2,|opposite|strand|(Igf2os),|long|non-coding|RNA	
TGGGGGGGGGGAGTGGAGTGCCTGGTGGCAAAGATGGGGGGGGGCTGTGCGCCCCAACAGGCCCACTAAATCCTGGGTGTCTATCCCTAAAAATCGAGGTCCCATGTCATGTTTCCGGGGTGCCCTGTGCTTGTGCAACATGGGCGCGTGGTGCGAACCAACGTGCGTGGCACCCTAGGCCTCAGTGGTAGTGGCAGGACCTGTGCTCAGTTAGAGGGTTACAAGGTAGGCGCATCCCGGCCGACTGAGTTAAGGCGCAGGTAGCTGGGTAGAGGGTTCTCACAGGGACCTACTTGCTAAGCAGGGGACAGTCCCCTGGATCGGCTGGGGGGGGGGGGGGGAGCGCGCAGCCTCCACCTGCCTGAGCAGGCAGGGCGGGCTGTGAGGCACCTCGAATAGCAGCCAGATAGATCTTACTAAGCGCCCCTAACCTCTGCTTTGCCTGGGATCTCCTAGCAGCCTTTGGGGGGCCACCAGGTGCACCATGAAGGGAAGGCTGGCTTGGCCACGCCAAATCTGGGCCCCGCGTGGAGCCCCCGCACAATGTCTGCGCCCTTCAGCAGAAAAAGAAGCAGGGCGGGAAACGTAGCTCAAACCAGACCTGTAAACCAGAGCTCACTGAAGTGCTTCTAAGCGGCGCGCCTTTGGGACCCCACCCAGTATGAGCAGATAACAGTTCCCTGTCCTCAGCACTTTGAATTTGCTTAGTTGCAGGTTCGGCCCCAGGGGCCAATGCGATAATTCCGGGCTATTAAGAAACTCTCCCCGGGTGGTTTCAGATATAAGAAGCCATTGTGATTTTTACCAAGTCAAAATCACTTCTAAACCGGTGCACCTTGTTTCCCTCTCCCGACCTCCGCACCTCTAGGCCTCTAAAGGGCCACTACTGGCGGAAACCAGTGCACCCGGGGCTAACCTCCCGGCCCGACCATCAATCACCGCGCCCGCGCTCTACACTCGCTTCCCCAAGCCCTCGACCTGTAGGGTTGGAGGCTCCAAGCCGCCCGAGCGCTCTGCCCTTCCCGCTTCCTGGCCGCCCAGGCGCTTTCCCTACCACCGCGTTGTTTGCAGAGTGCACACAAAGTGGCGCGCGTTTCGGAGCGCCCAGCCCAAAGGAGCGCTGCCGCCGAGGGAGAAGCCAGCAGCCCGCTCCCGCGCTACTCCGCAGCAGCCCTGAGGACAAACTGCGAGGTAGCCGGTGCCCCGCAGTGGAAGAGCTGGGGCACGAGGGAGCGCGCCACGGGGAGCTCACCACAAGGCCGAAGGTCGGGTCCGCTGGCGCAGGAGGATCGGAGGAGAAGGGCGGGAGAGCGGATGAAGTGGGAGCTGCTGAAGTGGACGCTGCTGAAGAGGTCTCTGGAGAAGCCGCTGACTCACACCCCGGAGATGAACTCCTGGACTTTGCCAGGGTCCCCAGCATGCTCTTCCTCATGCCTGTGCTGGATGCCTGCCACAGAGGACACACTCAACTGGGCTGCGGTCTTGGACACCACATAGGGACTCCACACCAGGAAGACCCAAGCAATGCTCTATGCCAATCTGCAAGCCTGGGAAGAAGTCACTACCTGAACCACCAACATGAGGATTGCACCAAACTGATCAACACAACCCACACCAAAAATTCTTTCCTCATCTGGAACCCTGCCTTTCCCTCTGGAGCTGTCTGACCTCCCCCCTTCCCCAGCATTTGCTACCTTTGCCCCTGGACTCCTGGAAGCATTACAGAGACTGCTGCCTCGTGTCTGCTTGGCTTACACCCCTTGTTCCCAAGAAGTGACACCTGGAGCGCACCTGAATCCCAGATACTGTGACTGACTAGACTTCCTAGCCTTGGCTGGTTCCTTGGCTGAGTCTTGCATTTGCAGGAGCTCTGATGCTCCTGTGCTAGAGATACCTCTGTTCTGCTGTATACCTGAAGGACACTCACCTCTGAGGAAAGACTGGGGCTGGTGGGAGGTTTCTGAGGTTTCATTCAGTTCTGGGAGCGTGGGGATCTCCTGGGCCACAGGCCACAGCACTTGGGCACGGGGCTGGAGTCTCGGGATGCTCTAGCCTGTTTCTTCTCAGGTTCCGGCTCAGGCTTCAGCTCGGGCTCAGGCTCAGGCTCAGGCTTCAGCTCAGGCCTCGGTGGCAGAGGCCTCGGCTCGGGCCTTGGTGGCAGAGGCCTCGACTCGGGCCTTGGTGGCAGAGGCCTCAGCTCGGGCCTTGGTGGCAGAGGCCTCAGCTCGGGCCTCGGTGGCACGGGCCTCGGCTCAGGCCTCAGTAGCAGAGGTCTCAGCTCAGGCCTTGGTGGCACGGGCCTCGGCTCAGACCTCAGTAGCAGAGGTCTCAGCTCAGGCCTCGGTGGCAGAGGCCTCGGCTCAGGCCTAGGTGGTACAGGCCTCGGCTCAGGCCTAGGTGGTACAGGCCTTGGCTCAGGCCTAGGTGGCACAGGCCTCGGCTCAGGCTTTGGTGGCTCAGGCCTCGGCTCAGGCTTTGGTGGCTCAGGCCTCGGCTCAGGCTTTGGTGGCTCAGGCCTCGGCTCAGGCTTAGGTGGCTCAGGCCTGGGCTCAGGCTTAGGTGGCTCAGGCCTCGGCTCAGGCCTTGGTGGCACAGGCCTGGACTTAGGCTTCTGCAGCTCTGGCTGGACGAGAAGTTTAGCCTTAGGAGACTCAGAACCCTGGGTTAGGGGCCTGCAGTCGTCGTAGTCGTTCTCCTCTTCCTCCTCCTCCTCTTGCACAGTGAGCTCTGTTTTAATTACTCGTCCCCTGAGGAGGAGAAGCAAAAATCCTTGAGATTATCTCAAAAACAAATCTTCTCCAGCTGAGTCTGGCCCCCTCCCCCCACCTTGCTGCTGGATGGGGAAGCCCAAGGGTCACCTTGTCATGGTTGGAGCACTCCCCCCTACCCTGTCCCTTCAGCTGCCTACTCTCCCCACCCCCTTCTCAGTAGAAGGGAGGAAGCAGTTGGTGAGAAGTCACTTTGCCAAGTTTGACAACTGTTCAGGGAGAGGCAGGAGACCCTCCTTTGGGAAGGACAATCTGGCTCCTGCCTGGCTGGGGGCGGGGGTGGTGGTGGTGTAAAACTGCTGCTGCACACAAAAGGCTTTCTTTGAGGGGTCACAGCTAAAAATGTGAATGTCTCCCATTCCTCTCCTCACACTTCTACCTTGGATGGGAACAAAAAACAAAGGGCACATGGATCTGCCTTAGGAAGGCAACTTCTGGAAGGGGTGGCAGGGCTTCTCCCCATAAACATTATACCGGTGGATTAAGGAGTCTGGGATCCCAGTTGCAGGGAAAAAAAGCTTTGTGCACAAATGAATGTGCAACTGGGAGTGCTGTGGCTGCTGCTCCAAATTCCTGCCTGTGCACAGGGAACACGGAGGGGGGGGGGGGAGGGGGAGTTAAAGACAGACACAGCCAGGAGAAAAGCAGTTTTTGTACTTAAACCCTGCTAGGGAATAGCAAGGCACATCATCCTATCTATCTACCCTCCAGTATCCTGGTGGTAGTTAGGAGGTACAGGATATAAAAACAGGGAAACTTTGCTTTTAAAATTTTATATATATATATATATATATATACATACATCTACATAATATATATGTATAATAATAATACACACCCCCACACTGCTCTAGAATCTCTGGCCCCTCTGCACAGTTTAGCCGGGAGTGGGGTGGGGGTGGGGGGGAGGAGCGGGGGGAGCATACACCAGGGGGAAAATGTTCACACAGAAAAATTTCACATTTGCAAAAACAGCTGTGTACTCCTGCTGGGAAGAGAAAGAGCGCTGCCTCTCCCCTTTGCATGGTAGATTAGAGAACGAAACCATACTTTCCTTGTAGCTTTGTGCAGCCCTTTAAGTCCCAGTCCCAGTTGTCCTTTTGTCCCCTCAGAAGTTGAAGTCACTCTTAAGACCGTCCGGTTTAGCGGCAACCTTCCCCCTCTTCAGAGACTAACTGAAGGACCCTAACTCTCCCAAGTCCCCAGCCACCTACCCACACCAGAATATTTAAACTGCACCTTCACTCATACACAAAAGGCATGAACAAGGGGAAATCAATTAGTTACCTGTACTCTAGTCGCTTCGTAGTTCCTGAAGTTCCCGGACGGTGGATAAAGAGGACCGGGGAGTCACTGGTGCCCAAGATTCTCTTCCGAAATTGCCCGGACGATGATCCGCTGGCTGGGTCAATATTAGCAGCCCCCTCCAAAGCAGGGGGTGCTCTGGTTGTGGTGCCCGGGCCCTCCAGCCGGGGCGACGATGTTGCGGCGGGGCTGGAAGGGGCTGAGTCTGAGTCTGAAGAGACGGTGAGAGGGAGTTTTAGAGCGTGCATGATAACAGAGCCCCTAGAAGTGGCTTCTGCTCTCCACCACTGAGTAAGGCACCTGCTCGAATGACACCACGCTTTTATCCCTCACCTCGTCCCCTCCACGCCCACTTCCAGCCCCCTCCAAATTTGGGAAATGATATGCCAGTAAAGTACTGCAAAGACTTATGGGGCAGCTGGCTATGGCGCTTTCCCACACTAGGGTATGGGGGCATTAGAGGGTGGGGCTTTGGCCCCTGCCTGACAGACAGGAAGGCGTCTATGCAGGTTTGAATTAAGCTAGAAGCACTTCCTGTTAGCTAGGGGGTAGGGACTATGTGCAGGGGTGGAGAGTGGGTGGGGCTTCACTGGATTGACACCTGGCAGTCACCTGACACCCTGGAATGTCTGTGGGCGTGGCACAGGTAAAAAGGGGCGTGGCTTATGCAAATTAGGGTCCGGATTTAAAATAAATATTAAAATTACTTTCTAAGGTC
>NR_003062.1|@2@|Homo|sapiens|small|proline|rich|protein|2C|(pseudogene)|(SPRR2C),|non-coding|RNA	
AGAGGTTCTCAGCCTCATGACTCCTAAACTCCTGGTACTTGAGCACCGATCTGCTTCGGAGAACCTGATTCTGAGACTCCAGCAGGATGTCTTATCAACAGTAGCAATGTAAGCAGCCCTGCCAGCCACCTCCTGTGTGCCGCCTGCCAAAGCGTCCAGAGCCATGTCCACCCCTGAAGTGCCCTGAGCCCTGCCCACCACCAAAGTGTCCACAGCCCTGCCCACCTCAGCAGTGCCAGCAGAAATATCCTCTGGTGACACCTTCCCCACCCTGCCAGCCAAAGTGTCCACCCAAGAGCAAGTAACAGCTTCGGAATTCATCAGGACCACGAAAGGATAGGGATAATTGGCTCACCTCGTTCCACAGCTCCACCTGCATCTTCTCATCAAAGCCATCCAGGGATACACAGGGAGCTTCTTTCCCCTTAGCCTGTGATCTGCCCATGATGATCCCCGACAGCAAAATGTTTCCTTTCTGAGGCTGCCATGCTGCCACTGTCCAGGTGGAGACTGAGCAAAGGAAGTCCTCAGCTGTACCGGCCTTTCAGAGCTTCTCTTTGGGTGCCATCAAAGAATTATTTTGATGTCTTCTGTCTCTGTCTGTCACCTGGCATGAGCTTCTACTATCTGTGCAATTGTCACTTTTCTTTCACTCCCTGAATAAAGTAGCTATGCCTA
>NR_003108.2|@2@|Homo|sapiens|neighbor|of|BRCA1|gene|2|(non-protein|coding)|(NBR2),|transcript|variant|1,|long|non-coding|RNA	
GGATGACGTAAAAGGAAAGAGACGGAAGAGGAAGAATTCTACCTGAGTTTGCCATAAAGTGCCTGCCCTCTAGCCTCTACTCTTCCAGTTGCGGCTTATTGCATCACAGTAATTGCTGTACGAAGGTCAGAATCGCTACCTATTGTCCAAAGCAGTCGTAAGAAGAGGTCCCAATCCCCCACTCTTTCCGCCCTAATGGAGGTCTCCAGTTTCGGTAAAAGTTTCATTTGATCTGAATAGTATTAAAATAAAATACCTGGATGAGGAAGATGAAGAGGTGCTGGAAGCCCAGGAAGCACACATCAAGGCTCCCTTGCCAGCAGGGTGCTGCCAATAAAAGGTAGTCACGTGGAATTTGGAATGTGGAAAGGAGGTAGAAGTCATCCTTTCCTCCCCTGTAGCAGCAGGCGTGCAGGCTCTGGTGGTCAGCTGGACTCCATACTCCCCCACCAGTCACCAGCCTGGGGACCGTGGGGCTGCAAGGACCTCAGCAGCGGTGTCCCAAGTTTCCTGACTTCTTCCATCCTCTGGAAATCAGCTGTGTTTGCTGAGGATAATGGCCTCAAGATCCATCTGTGTTCCTACAAAAGAGATGATCTTGTTCTTTTTTATGATTGCACATCTTTTGTTCTAACGTTTGGTCCTTCACCTTGGTTCCTGACACAAGGATTCCTAAATCCCTTGGAATTTTCTGCATGATAGGAGCGTCCTTTGTTCTCATGAGGTGACTCTTGGTGGGCTCCTTATTTGGGGACTGGTCACCAAAAATACCTAACTATGGTTGGAAGCTTAGTGCTTTCAGCCCCATTCCCCATCCTCTGGGGTGGGGAGCAGAGCTGGAGCTCGATCATGCCTGCGTGACAAAGCCTCCAGAAAAATCCTTGAAAGACAGGACATGGAGAGCTGCTGGGTTGGCGAACACATCCATGTGCCGGGAGGATGGTGCACCCCAACTCCACAAGGACCCTTCCAGACCTCACCCTGTGTATCTCTTCATCTGGCTGTTCATTTAGCAGCTCCGAGGGCAGGCATGGTGGCTCATGCCTGTAATCCCAGCACTTTGGGAGGCCGAGGCAGGTGGTTCATCTAAGGTCTGGAGTTCGAGACCAGCCTGGCCAACATAGCGAGAGCAGCTCCGGTGGCGGGAGGAGTGGCAGCGGCCAGGCAGCCCAGCTTCGCGAAGGCTGTAGGCACACCGCGGCCAGCAGGCACCTGGCACCCACCTTCCCTGCTGCCAGGATGCCCAAGAAAAAGGTCAGCTCCACCGAAGGGGCTGCCATGGAAGAGCCCAAGAGGAGATCAGCGCAATTGTCAGCTAAACCTCCTGCAAAAGTGGAAGCGAAGCCGAAAAAGGCAGCAGCGAAGGATAAATTTTCAGACACAAAAGTGCAAAAAAAGGGAAAAGGGGAGCAAAGGGAAAACAGGCCGAAGTGGCTAACCAAAAAACTAAAGAAGATTTACCTGCAGAAAACAGGGGAAACGAAAACTGAGGAGAGTCCAGCCTCTGATGAA
>NR_003110.2|@2@|Homo|sapiens|chaperonin|containing|TCP1|subunit|6|pseudogene|1|(CCT6P1),|non-coding|RNA	
GTGCCGCGTCGCTTTCTTTTCTTCCTCTGGAGCAGTTATGGCGGCGGCGAAGACCCTGAACCCCAAGGCCAAGGTGGCCGGAGCGCAGGCGGCGCTGGCGTTCAACATTAGCGGGGCGCGGGGTCTGCAGGACGTGCTGAGGACCAACCTGGGGCCCAAAGGGACCATAAAGATCAAATTCAACACCCAACAGCTTCCTTAATAGCAAAGGTAGCAACAGCCCAGGATGATATAACTGGTGATGGTACGACTTCCAATGTCCTAATCATTGGAGAGCTGCTGAAACAGGCAGATCTCTACATTTCTGAAGGCCTTCATCCCAGAATAATCACTGAAGGATTTGAAGCTGTGAAGGAAAAGCCCTTCATTTTTTGGAAGAAGTCAAAGTAAGCAGAGAGATGGACAAGGAAACACTTAAAGATGTGGCCAGGGCATCTCTTTGTACTAAAGTTCATGCTGAACTTGCAGATGTCTTAACAGAGGCTGTAGTGGGCTCCATTTTGGCCATTAAAAGAAAAGATGAACCTATTGATCTCTTCATGATTTTGTGATCATTGACAAGAAACATAAATCTGAAACTGATACAAGAGAAGTGAATTCTGGCGTTTTTTACAAGAGTGCAGAAAGAGAAAAACTCATAAAAGCTGAAAGAAAATTCATTGAAGATAGAGTTAAAACAAATAATAGAACTGAAAAGGAAAGTCTGTAGTAATTCAGATAAAGGATTTGTTATTAATCAAAAGGGAATTGACCCCTTTTCCTTAGATGCTCTTTCAAAGAAGGCATAGTCGCTCTTCACAGAGCTAAAAGGAGGAATATGGAGAGGCTGACTCTTGCTTGTGGTGGGGTGGCCCTGAATTCTTTTGAGGACCTAAGTCCTGACTGCTTGAGACATGCAGGACTTGTATATGAGTATACATTGGGAGAAGTTCACCTTTATTGAGAAGTGTAACAACCCTCGTTCTGTCACATTATTGATCAAAGGACCAAATAAGCCCACACTTAGATCAAAGATGCAGTAAGGGATGGCTTGAGGGCTGTCAAAAATGCTATTGATGATGGCTGTGTGGTTCCGGTGCTGGTGCCGTGGAAGTGGCAATGGCAGAAGCCCTGAATAAATATAAGCTCAGTGTAAAGGGCAAGGCACAGCTTGGAGTCCAAGCATTTGCTGATGTGTTGCTCGTTATTCCCAAGGTTCTTGCGCAGAATTCTGGTTTTGACCTTCAGGAAACATTAGTTAAAATTTAAGCAGAACATTCAGAATCAGGTCAGCTCGTGGGTGTGGACCTGAACACAGGTGAGCCCGTGGTAGCAGCAGAAGCAGGCATTATGGGATAACGATTGTGTAAAGAAACAGCTTCTTCATTCCTGCACTGGTTGCCACCAACATTCTCTTGGTTGATGAGATCATGCGAGCTGGAATCTTCTCTGAAAGGTTGAATTGAAGCTTCCTCTGTATCTGAGTCTTGAAGACTCTGCAAAGTGATCCTGAAGAATACAGCTGTGGAATTTTTGTCCAAGCTTCAAATGAGTTTCAAGGGAATTTTCCCATGTGAAAAAAGGAGAGAACACTGGCATCTGTTGAAATTCGGAAGTTCTGAAATTATAATCACAGTATTTTTTAAAAATTGCACTGAAGTGTACACAGATAAAGCAGGTCTTTCACCCAGTGAACAGGATGTTTTGCTTTAGCAGCAGTGACATAAAATTCCATGTTAAATAAGCATATATTACCTACCTTATTAAATATTCCTTGAAAAAGCAGAAAAAAAAAAAAAAAAAA
>NR_003138.3|@2@|Homo|sapiens|small|nucleolar|RNA|host|gene|10|(SNHG10),|transcript|variant|1,|long|non-coding|RNA	
AGCCTCATCCTACTGCCTTACTATTGGTCGTCGGCAACCGCTTTGTTAGTTAATTGGAGAGACTGGATGTCCATCAGGGTCACGCTTGCAGGGCAACGAGAGGCAAAACAAGAGGGAAGACGACTTTCCTCCTGTGAGCCAATGAGGCCAGCTGGACTACGCCGAGACAACTGGGAGAGGCGCGGGACTCGCCCGTTCCGCGGAACGCCGGGAAGGGGTCACCTCCTGATGAAGTTTCCGGTTCCGGTGTCAGCGGCGGTTGAATTGCCATGGCAATGCGGTGGGCGCGCGCTTGTCGTGTTGGTCTCTTGGGAGGTAGCGGGGCTAGGCCGGGCGGGTATCCGCCTCTCCCAGCTTAGGTGAGCGTCCCCGGGCGCCTCCGGAGCGCCGCGGCCGCATGCAGTTCGTCGTGGCGGGGAGCCGGAGCCTGACCGGGGTTCCAGCGCTCGGGCCGTAGCCTTGGCTCCTGGACTTTCCCTGGCTCCGCCGCCACGTGGGAGCTGAGGCTCTGGGGCTTCCGCCTCCGGCGCGCGATTATTTCTCTAGAACAGTTTTCATTTTTAAAATTTGTAAAGCGCTTTTGCCTGTGTGATTTCCTCTGGGTTTTTTTTTTTTTTCTTCCTTTTTGTAGAGACGGAATTGGCGGCGGGGGCGGGGGGTCGATGTCTCACTTTTTTGCCCAGGCTGGTCTCGAACTCCTGGCTTCAAGGGATCCTCCTGCCTCGGCCTCTTAAAGTGCTGGGATTACAGGCGTGAGCCACCGCCCCCGGCCGCCTCTGAGTTTCCAGCCTCGTTGGCCCTCCAGCCTTTTAACCTGTTGGGCCTAGGATCAGGAAAGGTTTGTTGAATGGGGAACTAAGAAGTGAATTCGTTCGTTCGACAAACGTTTCCTGAGCAGCCGCTGGGTGCTAGGCGCAGTGCCAGCGCGGAATGTCCAGGGAGACCTGGTGCCCAAAGCTTGGACCCATCGTGAGAAATGAGAAGCAGATACAAAGCAGTGTGGGAGTGCAGAGGAGACAAAGCAAGCCTCATCAGGCCCATTGCTTGCTCTGCTCTCCCTTGTACTTACCAGTGCTTGACAATATACAGTTATTTACTAGCTTGGTTATTGACTTCCTACCCAGCACTCAGTTTTATTCACTGCTGTATCCTCAGTGCCTAGGACGATGCTTGGAACGTGGTAAGTGCTCCTATTGGCGGGAAGAATAAATCCGGAAGAGCAGGACCAGTGGACTTGCTACATAATCTGTAGTCTTGGAGCCGCACAGGGTTGGTGGTACCCTCGAGCACACCAGACTTGCAGAAAAAGCATACTCCAGAGGAAGCTGAGGCATGCCTGCTCGAGAGCCAGCTGTTCCATGTGCAATTTTCCTCTGATAGTTTCTGGTCACTGTTGCCACGGTGATAATGACTGGGCTATGTCATTATCTATCCGCCAACAGTAAGAGAAGCTTTGCAGTCGAGATATTGTTTAGCAGATGGAGTGTTTTCTGTTGAACACTAAGTACTGCCACAAGTTACTTTTTTTTTTTTAAACTTTGAGTATTTTTTTACAATGTTGCTGGAGGTGATCTGTTTATGCTTTGAGAGTGTTCGAATTTAAAATCAGAAAATCATGTCAGTGAGTGAGTCTTTCAAATAATCCTTCGGCATGAAACCTGAGCCTAGTAAACTATGAAAGTAAACTCGGCACATTACCCGAAAGTCTCAATGTCATATTTTCACCCCCATCAATATTATTGATGATTGCTCATTTTCTAATGTGGGACCTGAAATTTACCAGGTGCTTAAAGAATCTTTTTGTTTTTCAGATTCATTGATTCCAGGTAAATCAGAGGAACAAGCAACATGAACAGAAATATGTAGAAAAAGCTATTATGCAGAAGCATAATTGTTGTTTCAGAAGTCCAGCATCTGGTGCACTTAACAATAGAGAATATATTAAACTCTTTCCAAAATAAAAAAAAAAAAAAAAAAAAA
>NR_003142.2|@2@|Homo|sapiens|small|nucleolar|RNA|host|gene|9|(SNHG9),|long|non-coding|RNA	
GCGGCCCGGGAATCTACGTCACCCGAAAAGCGACTATAAACGCCGGCGCCTCCGTCCCCAGCCGCGGCTCGGGAATCCACCCGAAGAGTGGCTATAAACGTCCGCGCCTCCATTGCGCTCTCCTCTTCACTTAGGACACTGGTCCTCCCACGCCTGACACCGACGTCGCCAGGACCGCGGGGTTGGGGGAACTTGGCTGTCCCACGTCTTTCAAATAAAGCTGTTTTGTCTAAAAAAAAAAAAAAAAAAAAAAAAAAAAAAAAAAAAAAAAAAAAAAAAAAAAAAAAAAAAAAAAAAAAAAAAAAAAAAAAAAAAAAAAAAAAAAAAAAAAAAAAAAAAAAAAAA
>NR_003246.4|@2@|Homo|sapiens|golgin|A6|family-like|5,|pseudogene|(GOLGA6L5P),|non-coding|RNA	
AGTTGCACAGCTGCCTGGTAGGTGACTGGAGGCATTGAGCAGTGCTCACTGGTATTTCGCTGATGTGGCCCCAACCCCGCCTCCCTCCCCACCCCGCGATGTCAGAAAAAACACAACAGGGGAAATTGGCCGCAGCCAAGAAAAAGTTAAAAGCATATTGGCAGAGGAAGAGCCCTGGCATTCCAGCAGGAGCTAACAGGAAAAAGAAAATCAATGGCAGTAGCCCTGACACAGCCACTTCTGGTGGTTACCACTCACCTGGGGATTCAGCAACAGGTATCTACGGGGAGGGCCGTGCATCCTCTACTACCCTGGAGGATCTGGAGAGCCAGTACCAAGAACTAGCAGTGGCCCTGGATTCAAGCTCCGCAATAATCAGTCAACTCACTGAAAACATCAATTCACTGGTTCGCACATCTAAGGAGGAGAAGAAGCATGAGATACATCTGGTACAGAAGCTTGGGAGGAGCTTGTTCAAACTCAAAAACCAGACGGCTGAACCCCTGGCCCCAGAGCCCCCAGCAGGGCCATCTAAGGTAGAGCAGCTACAAGATGAGACCAACCACCTAAGGAAGGAGCTAGAGAGTGTGGGAAGACAGCTCCAGGCTGAGGTGGAAAACAATCAGATGTTGAGTCTCCTGAACAGGAGACAGGAGGAGAGGCTACGTGAACAGGAGGAGAGGCTACGTGAACAGGAGGAGAGGCAACGTGAACAGGAGGATAGGCTACATGAACAGGAGGAGAGGCTACGTGAACAGGAGGAGAGGCTGTGTGAACAGGAGGAGAGGCTGTGTGAACAGGAGGAGAGGCTACGTGAACATGAGGAGAGGCTGTGTGAACAGGAGGAGAGGCTATGTGAACAGGAGGAGAGGCTACGTGAACAGGAGGAGAGGCTACATGAACAGGAGGAGAGGCTACGTGAACAGGAGGAGAGGCTGTGTGAACAGGAGGAGAGGCTACGTGAACATGAGGAGAGGCTGTGTGAACAGGAGGAGAGGCTACGTGAACAGGAGGAGAGGCTGTGTGAACAGGAGGAGAGGCTACGTGAACAGGAGGAGAGGCTGTGTGAACAGGAGGAGAGGCTACGTGAACAGGAGGAGAGGCTGTGTGAACAGGAGAAGCTGCCAGGGCAGGAGAGGCTGCTGGAAGAGGTGGAGAAGCTGTTAGAACAGGAGAGGCGGCAGGAGGAGCAGGAGAGGCTGCTGGAGAGGGAGAGGCTGCTGGAAGAGGTGGAGGAGCTCCTGGAGCAGGAGAGGCTTCGGCAACAGGATGAGAGGCTGTGGCAGCAGTAGACTCTGCAGGAGCTGGAGAGGCTGCGGGAGCTGGAGAGGCTGCGGGAGCTGGAGAGGATGCTGGAGCTGGGGTGGGAAGCCCTGTACGAGCAGCGGGCCGAGCCACGCAGCGGCTTCGAGGAGCTGAACAACGAGAACAAGAGCACACTGCAGTTGGAGCAGCAAGTAAAGGAGCTGAAGAAGTCGGGTGGAGCTGAAGAGCCAAGAGGCTCCGAGTCTGCAGCAGCAGCCAGACCAGTAGCTGGAGCCCCAGTCCCACAAGGAGCTTGGATGTGCGGACAAGCAGGGTGGACTCCCCAGGAGCACCCAGGCTTGAGTGGAGAAGCTGTTGGTACAGGAGAGGCGGCAGGAGGAGCAGGAGAGGCTGCATGCCATTCTTTTCGGGCTGCGGAGAACAGGGAGCTAAACATCACCATCATCTAAGAGCGGGTCAAGGAATTGAAAAAAAAAAAACAAAACATTTAAGGGGTTAATATCCTACACAATTCATTTACTTCATTTGAATGTTAGAGCCACTTATGTTTATTTGTGTTTCTAATTTATAGTTTAAATTTATTTGTGTTTCTAATTTATAGTTTAAATTTATTTGTGTTTCTAATTTATAGTTTAAATTTATTTGTGTTTCTAATTTATAGTTTAAATTTATTTGTGTTTCTAATTTATAATTTAAATTTATTTGTAAAAAGTTAAATGAGAGTGGGTGTTTCTCTCATGTTCACTCTGGCATCTTTTAGCATTTTTTTAATTTGATAATTATAGGACGTTAGCATGCATATCGAGTTTGCCCTTATGTGGTGGGAGTTCAAACACACAAAGACCCACTGTATGCACACAACTGTTCTTGCTGGTTTGGGATAGGCTGCCATGCTTTTTTAATGTTAGTACAGCCTGTATATTCATTACGGAATTCAGATAAAATTTCCTTATGTTCTGCTGTTATGTTTGATCGAATCCTAATCACAGTGAGCTCTTCATTAGCTCAATATGCAGTTTGCCCTCAAGTGCGCGGTCTATTACTTTGTAATATGCCACTGTGAGTACTGACATTTACAGTTGTTTAAAGGTGGAGCACTGGAAACAGCCTTTCCCCCTTTTTCTGTGTATTGGGGATGGGAGTAATAACATTTTGGGGAGGTTTTTAAATCTCCCAGAAGAGGAAAGTGGCCTGCTTTGGCAGGTGTGTGCAGGATAGAATATGTTTCATTTGTTTCAGTGCCAAGAATGAGTGCTGTACTACAGTAGTTCCCTTAGGATTTGTATGTGCTCTGGGCTCATGAAGATACTGCCTCATGAGCTGTGGCAGTTGTACTCTTTTTTGATGACCTGAAAAGGGATTATTTCTGAGGAATGAAAGGCTCCCATCATGACTGTGGATGTGGAAAACCTTTTCTAGCTGAGAGCATTTATATCTACAATACATTTTAAAGTCAGAGTTCATGTTCCCTGTTTTAATCACATGACTACATGTCCCAGTACACAAAAGGGCACTGGTTGGCGTTCTCCTTAATGTATTTAGTAAAGATCAGAAGAAATCCTTTAAGAGTTTAAATGCCCCTGGAACAGGCATATACAGGCTCTAGTCAAGAATGAATTCGAGTGAAGGAAAGCTGTGTGACACCTGGCATTCCTCTGTGTTCATGGAGCTTATTTGAGGCTAGAAGATGGATTTTACCATCTAGACCTCTCTGGCTAATAGCTAGTCTTCAACCATCTGACATAGGAATTTACTTCTTTTCCTTGAATGGAGAACACTTTAAAAATAATAACAAACATTATTATAAACTAATATATGTGAGAGTACTTAGTTGAAACAAAAAGGAGTTTTAGTAGACAGTATTATACTACATTTGAAAATCAAGGAGCAGTTTATGCAACGTAAAATGTTTACAAACTGCAGCGCAATCTACTGTTTGTGACTGTCAAAGTGTCATGAGGAAAGTGTCTATACAATCACAGAGTTATATTTCCTCACAAAGTTCTTTACGAAGAGTGAAATATGTTTTTATACCTCTCAGTTTCAGTTAGAGGCATATTTTGTGTAATATTTATGGCTTAAAATGGACTAAAGGTCCTGTTCTTGCCTTTTCTGAACTTGCCGCTTTTGCATTCTTTGAGTTCAGTTTAAAGACACTTACTTTAACTCCATTTTAAACCCTCGGGCTAGAAATCGTACCACTGTTAATTAGCCACGTTATTTGGTCTAACAGTTTTTGTTTATCATTCTGAAACTGAGCTTATCTAATACATTGATAAATTATTTCAAAGGTATTTTTATAGTTCAAATCGCTTCACTTTTACCCTGACACGTATAAATGAATAGGAATGACCTTCAGATAGCGTTTAGCAACTGTAACCAATCTGACAATAATGTGTTCATCAGGTACCTGTGGATTAAATCACATACTGGCATATTTAAGATGAATGTCAGTCTGAAAAATAAATATACTATATTAATTCAAATACGACTCTGTGTAGGTATTTTGTCATATGTTTAAGAAAAAGCTAAAGAGAATGGAAATCCTATGACAATAACTCAAGTCTTTCTTCAAAGTGCATGCAGTCTTTTGCAGTACCTCATTCAGCCAAGTATTTGTTCTCTACCTCATTCAGTATAAGGCAGCCTTTAATTTGCTTAGAAGGCAACATTAGAAGGTTAGAGTTCAGCAGGAACATAGAATTTTAAAATGTGACTTCAACTGAATAAATTTGAATTTCTGTAGGGAGTAAAGAATCAAAACACCTATTTAAAGACTGCAAAATATGATAATTATTTTTAAAGTAATTGATTAAACCTGGTAGGTTTTCCCAAAATGAAAAACAATCAGTTCTAAAACCAAAGCTGATTTTTAGAAAATGTGAAAATGTAAATCAACCCTATCCATAATAGATTCTCTAAAACTTTATCTTACAGTCACTTTCAAATAACTATTCAAAAATGTAACTGCTATATTAACGTCTTAAAATAATTTAAAACATTTTAAAATATGAATACTGTAGTTTAAAACAAAGAATCTAGGGGAAGGAAAAGTAGACAAAGAAATGCCAATTCCAGTCCAAAGCTGTATTTGCCAAGTTTTCTTAGAATGACTTTTACCGATTTATGAATTCTTATACACAGAATGCATAATGGAAATACTGATTTTTGTCTAAAGTGGCATTATTGACTGCTGCTGTGATGCTACTGTAATGTAATACATTATTAAATTGTTTCAAGGTGCTGTTTTGCCTAAAAATTTTGTGTGTCTTGAAAACTATAGTATTGGGTATTGAGACTCTGCAAATTCTCGGCATGCTTGGCATGAGGTAATCGGTTTTTATTCTTACAAAATTGTAACTATGTAAGTGTGTTTATTAAAAGAACACAAACTAAAAAAGTTAACAGGAATTAAAGTTGTGGGATGAAAAAGTTACAGGATAAAAAAATACTGTGGAAAAGTGGCAAAAAAAAGTTGTGGAAAAAAAGTAAAAAAAAAGTTTTATGAAAAGTTATTTTAAAAAGTTATGAAAAATTAGTTACAGGATTTAAAAAAAGTCATGGGATAAAAATAAAAATAAATAAAAGCAGGCCCCTGTCAGCATAAGCCTGGAGAAGTGGGTCTGGAGTCTTCACCCCCACCATGTCCCTACAACCCCTCCCCAGTCAGCCCTTTACCATTAGGGTAGCAAGACAAGACCCTTGTCTAATGGAGGGAGACAAACAGACCCTTTACCACCTTGACCAAGGCTGAGTCCTTACATTTCTGGATGATGATGTTTGTTATTTAAGAGCCAGAGGTTGGTGGAGTTGGTTTGTTTGGAGGAGGTCTGACGGCCTTCTTACTCTCACCAAAGCAACTTTTCCCTCAGGGGGGCTCCCATCTTCTTACTCAGAGAGGCAGCTGAGGCGGGACAGTGGAGTTAACTGTAGACCAGGCCAGGGCACAGGCTGCTGGGGGTGGCCCCCCTTCCCCCGTGTACATACTGTAGCTGTGTAACATTCTGTATCGTACCTAGCGGAGGTTGCAGCTGGCATATGAGGAAGAGGTTCTTATAATTATTCGCGGCTGGGAAACTTATTTATTGCTAGCATAGGAGCGAGGAAGCAGGCGGGGATGGGGTCATGGCTGCCTGGTGATGGGACTCCTGTTTTTTGTTTTTTGTTTTTTGCTTTTGATTTTGGAATAAATGGATTTAGCCATAAAAAAAAAAAAAAAAAA
>NR_003263.2|@2@|Homo|sapiens|succinate|dehydrogenase|complex|flavoprotein|subunit|A|pseudogene|3|(SDHAP3),|non-coding|RNA	
CAAAGCTCGACCCCGGTGTGGTGCGCAGGCGTAGTCTGCGCGGGGACTGGCGGGACTGCGCGGAGGCGACTACAGGCATGGCGGTCTGGGTCCTGTCGCGCCTGCTGAGCGCTCCGCGCCTGGCGCTGGCCAAGGCGGTCCTGAGGCACGTGAATGGCCAGGATCAGATTGTGCCCGGCCTGTACGCCTGTGGGGAGGCCGCCTGTGCCTCGGTACATGGTGCCAATCGGCTCGGGGCAAACTCGCTCTTGGACTTGGTTGTCTTTGGTCAGGCATGTGCCCTGAGCATCGAAGAGTCATGCAGGCCTGGAGATAAAGTCCCTCCAATTAAACCAAACGCTGGGGAAGAATCTGTCATGAATCTTGACAAATTGAGATTTGCTGATGGAAGCATAAGAACATGAGAACTGCGACTCAGCATGCAGAAGTGCCGCTGGGTTAGGGTCTCCACAACCGAGCTGGTCTCAGCAAGTGGCGCCCACACATGGGGGCTCGAATCCAGGTCGAAGGGTCACCGGAGCGACAGAAAACTTGGAACTAAGCTGGAGGACACCGAGTACTCTTATGCAGTCCCCATGGAATGGTCTGGAACACGGACCTGGTGGAGACCCTGGAGCTGCAGAACCTGATGCTGTGTGCGCTGCAGACCATCTACGGAGCAGAGGCGCGGAAGGAGTCACGGGGCACGCACGCCAGGGAAGGCTACAAGGTGCAGATTGATGAGTACGATTACTCCAAGCCCATCCAGGGGCAACAGAAGAAGCCCTTTGAGGAGCACTGGAGGAAGCACACCCTGTCCTATGTGGACGTTGGCACTGGGAAGACCCGTAATCGACAAAACTTTGAACGAGGCTGACTGTGCCACCGTCCCCCCAGCCATTCGCTCCTACTGATGAGACAAGATGCGGTGATGACAGAATCAGCTTTTGTAATTATGTATAATAGCTCATGCATGTGTCCATGTCATAACTGTCTTCATACGCTTCTGCACTCCGGGGAAGAAGGAGTACATTGAAGGGAGATTGGCACCCAGGCTGGGAGCTTGCCAGGAACCCAGTGGCCAGGGAGCGTGGCACTTACCTTTGTCCCTTGCTTCATTCTTGTGAGATGATAAAACTGGGCACAGCTCTTAAATAAAATATAAATGAACAAA
>NR_003264.2|@2@|Homo|sapiens|succinate|dehydrogenase|complex|flavoprotein|subunit|A|pseudogene|1|(SDHAP1),|non-coding|RNA	
TGCGCGGCGGCGACTACAGACGTGTCGGGGGTCCGGGGCCTGTCGCGGTTGCCAAGCGCTCGGCGCCTGGCGCTGGCGCTGGCCAAGGCGTGGCCAACAGTGTTGCAAACAGGAACCCGAGGTGTTCACTTCACTGTTGAAGGAACGAGAGGGCATCTGCTAAAGTTTCAGATTCCATTTCTGCTCAGTATCCAGTAGTGGATCATGAATTTGATGCAGTGGTGGTAGGCGCTGGAGGGGCCGGCTTTGCGAGCTGCATTTGGCCTTTCCGAGGCAGAGTTTGATACAGCATGTGTTACCAAGCTGTTTCCTACCAGGTCACACACTGTTGCAGCGCAGGTTGGAATCAATGCTGCTCTGGGGAACATGGAGGAGGACAACTGGAGGTGGCATTTCTATGACACCGTGAAGGGCTCCGACTGGCTGGGGGACCAGGATGCCATCCACTACGTGACGGAGCAGGCCCCCACTGCCATGGTCGCGGTGATGGGCGGGAGGCTCTGGGTGCTCTGGTGGTCTGTTTCTAGTACAAGAGTCCTGGAAAAAATGTAAGCAGTTGAGGCAGATGTGGCAGCCGAAAGAATGGTAGAAAATTATGGCATGCCGTTTAGCAGAACTGAAGATGGGAAGATTTATCAGCGTGCATTTGGCGGACACAGCCTCAAGTTTGGAAAGGGCGGGCAGGCCCATGGGTGCTGCTGTGTGGCTGATCGGACCGGCCACTCAATATTGCACACCTTATACGGGAGGTCTCTGCGATATGATACCAGCTGTTTTGTGGAGTATTTTGCCTTGGATCTCCTGATGGAGAATGGGGAGTGCCGTGGTGTCTTCGCACTGTGCATACAGGACGGGTCCATCCATCGCATAAGAGCAAAGAATACTATTGTTGCCACAGGGCTACTGGCGCAACTACTTGAGCTGCACGTCTGCCCACACCAGCACCAGCGACGGCACGGCCATGATCACCAGGGCAGGCCTTCCTTGCCAGGACCTCGAGTTTGTTCAGTTCCACCCCACAGGCACATATGGTGCTGGTTGTCTCATTACGGAAGGATGTCGTGGAGAGGGAGGCATTCTCATTAACAGTCAAGGCGAAAGGTTTATGGAGCGATACGCCCCCATCGCGAAGGACCTGGCGTCTAGAGATGTGGTGTCTCGGTGGATGACTCTGGAGATCCGCGAAGGAAGAGGCTGTGGCCCTGAGAAAGATCACGTCTACCTGCAGCTGCACCACCTACCTCCAGAGCAGCTGGCCATGCCCTTGCCCGGCATTTCAGAGACAGCCATGATCTTCGCTGGTGTGGACGTCACGAAGGAGCCGATCCCTGTCCTCCCCACCGTGCATTATAACATGGACGGCATTCCCACCAGCTACGAGGGGCAGGTCCTGAGGCACGGGAATGGCCAGGATCAGATTGTGCCCGGCCTGTACGCCTGTGGGGAGGCCGCCTGTGCCTCTGCACATGGTGTCAACCGCCTCGGGGCAAACTCGCTATTGGACCTGGTTGTCTGGTCAGGCATGTGCCCTGAGCATCGCAGAGTCGTGCAGGCCTGGAGATAAAGTCCCTCCAATTAAACCAAATGCTGGGGAAGAATCTGTCACGAATGTTGACAAATTGAGATTTGCTGATGGAAGAAGCATAAGAACATCGGAACTGCGACTCAGCATGCAGAAGGGCTGCTGGCTCGTGTCACGTTCACCACCAGACCCCACATCAGGAGTCCCGCCAGGGGTGTGGGGAGGCAGCGCTGCCTGGTTGGCCGTGGAGCCGTATGGAACATGGTGCCTCACAGGCAGTCTGCTTGGCGTCCTGGATCCTGGCTGTATCCCGCTGGAAAGGATTCAACGCAAAATCATGCTGCCGTGTTCCGTGTGGGAAGCTTGTTGCAAGAAGGTTGTGGGAAAATCAGCAAGCTCTATGGAGACCTGAAGCATCTGAAGACGTTTGACCGGGGAATGGTCTGGAACACGGACCTGGTGGAGACCCTGGAGCTGCAGAACCTGATGCTATGTGCGCTGCAGACCGTCAATGGAGCAGAGGCGGGGAAGGAGTCACGGGGCGCGCACGCCGGGGAAGACTACAAGGTGCGGATTGATGAGTACGATCACTCCAAGCCCATCCAGGGGCAACAGAAGAAGCCCTTTGAGGAGCACTGGAGGAAGCACACCCTGTCCTATGTGGACGTCAGCACTGGGAAGGTCACTGTGGAATATAGACCCATAATCGACAAAACTTTGAATGAGGCTGACTGTGCCACTGTCCCCCCAGCCATTCACTCCTACTGATGAGACAAGATGCGGTGATGACAGAATCAGCTTTTTGCACAGCCAGAGAACAACACATCACACACAAGAAACAGTTGTGCTCATGTGATGGGGGCCTCAGCACTAGGAAGGAGTGGACTGTTGGCGCACGCAGCAGCTTGAATAAATCTGAAAGTCACTACGCTGCGTAAGAGAAGCCAAATAAAGCGCATGCTGTGTACAAAAAAAAAAAAAAAAAAAAAAAAAAAAAAAAAAAAAAAAAAAAAAAAAAAAAAAAAAAAAAAAAAAAAAAAAAAAAAAAAAAAAAAAAAAAAAAAAAAA
>NR_003370.2|@2@|Homo|sapiens|RRN3|homolog,|RNA|polymerase|I|transcription|factor|pseudogene|1|(RRN3P1),|non-coding|RNA	
TCAAAAAAAAAAAAAAATCCAGCCACGTAGAGATTTGGGAAAAGAGTATTTCCAATAGAGTGAACAGATTTCAAATATGCGTGCATTAGAGAATGATTTTTTCAATTCTCCCCCAAGAAAAACTGTTCGGTTTGGTGGAACTGTGACAGAAGTCTTGCTGAAGTACAAAAAGGGTGAAACAAATGACTTTGAGTTGTTGAAGAACCAGCTGTTAGATCCAGACATAAAGGATGACCAGATCATCAACTGGCTGCTAGAATTCCGTTCTTCTGTCATGTACTTGACAAAAGACTTTGAGCAACTTATCAGTATTATATTGAGATTGCCTTGGTTGAATAGAAGTCAAACAGTAGTGGAAGAGTATTTGGCTTTTCTTGGTAATCTTGTATCAGCATAGACTGTTTTCCTCAGACCGTGTCTCAGCATGATTGCTTCCCATTTTGTGCCTCCCTGAGTGATCATTAAGGAAGGCGATGTAGATGTTTCAGATTCTGATGATGAAGATGATAGAATGTTACGTTCATAACTTACTAAGGATTAGTGTATATTTTCCAACCTTGAGGCATGAAATTCTGGAGCTTATTATTGAAAAACTACTCAAGCTGGATGTGAATGCATCCCGGCAGGGTATTGAAGATGCTGAAGAAACAGCAAATCAAACTTGTGGTGGGACAGATTCCACGGAAGGATTGTTTAATATGGGATTCGCAGAGGCATTTTTGGAACATCTTTGGAAAAACTTGCAGGATCCAAGTAATCCTGCCATCATCAGGCAGGCTGCTGGAAATTATATTGGAAGCTTTTTGGCAAGAGCTAAATTTATTTCTCTTATTACTGTAAAACCATGCCTAGATCTTTTGGTTAACTGGCTGCACATATACCTTAATAACCAGGATTCGGGAACAAAGGCATTCTGCGATGTTGCTCTCCATGGACCATTTTACTCAGCCTGCCAAGCTGTGTTCTACACCTTTGTTTTTAGACACAAGCAGCTTTTGAGCGGAAACCTGAAAGAAGGTTTGCAGTATCCTCAGAGTCTGAATTTTGAGCGGATAGTGATGAGCCAGCTAAATCCCCTGAAGATTTGCCTGCCCTCAGTGGTTAACTTTTTTGCTGCAATCACAAAGATGAAGACTTGTGGATATGGATGGTGGTGATGGTTGCACAACAATATCAATTTATTTTATACCACTGAACCGTGCACTTCAAAATGGTTAAGATGGTAAGTTTTATGTTGTGTATTTTACCATAATAAAAAAAATTGTAGAGGGAAAAACAGTCTGCCTCCACTTTTGATATGGGACTGCTAACATCTTCCACCCTCCCTCTCCCCCTCTGCCCCACATCTGGGCAAGCTAAGAAAGCCTGCTGCTCTCTCCTCTGGCACCAGCTGGAAATTCATACCCAACAAGCCCTAGCCCTCCCACCAGACCCACATTTCATCCCCATCCCCATCGCATCCCCATCCCCATCCCCATCCCTAACCACCATAAATGCTAAGGGAGTTTCCTTGCCTGGTTTTCTGAAACCATTTTTGGACCTGCTTGGGAATCTGCCCTGCTCTCTCAGAAAGCTTCATTATATGAGCAATAAACCTTTTCCTACCCTCAAAAAAAAAAAAAAAAAAA
>NR_003581.2|@2@|Homo|sapiens|ATPase|phospholipid|transporting|8B5,|pseudogene|(ATP8B5P),|transcript|variant|1,|non-coding|RNA	
GGGTCTCTAGGGCGTCTGCGCAGGAAGGTGCGTTGAGATGGCAGTTGCCGGAGTTGGAGGCCGGGCGGCGACGAAATTCCATGGAATTATAGTTGGTCTACTCTGCAATGTCTCTATTTAAAAGCCCAAGTGAGGACAGACAAGATGAACAACATGAGAGATATCTGCAAGCCAACAACAAAGAATTCAACAGTATTTTTGGATATCCGAACAATGCCATCAAGACCTCAAAATATAGTGTCTTTAATTTCCTGCCCCTGAACCTATTTGAACAGTTCCAGAGACTTGCAAATGCATATTTCCTCATTTTGCTATTTTTACAGTTGATTCCCCAGATCTCCTCCTTGACATGGTATACAACTATAACACCCCTGATGGTGGTGCTGTCCATTAACAGCTGTGAAAGATGCCATCGATGACCTGAAAAGGCATCAAAGTGACGATCGAGTCAACAACCAGCCTGTTCTGCTACTGGTGAATGGCAAGATAAAGGAGGACAAATGGATGAATGTTCAAGTGGGAGATATAATAAAACTAGAAAATAATCAGCCTGTCATGGCAGATATACTATTACTCTCTAGCAGTGAGCCATATAGTCTGACATACATAGAGACAGCAGACCTGGATGGTGAAACCAACCTGAAAGTGAAGCAGGCCATCTCAGTTACCAGTGACATGGAAGATCGCCTGGAGCTTCTGTCTACCTTTAATGGAGAAGTGAGATGTGAGGCTCCCAATAACAAATTGGACAAATTCTCAGGAATACTGACCTATAAGGGGAAAAACTACTTCCTGGACCATGACAAGCTGCTACTCTGAGGCTGCAACATCAGGAATACAGATTGGTGCTATGGCTTGGTGATCTACACTGGGCCAGATACCAAATTAATGCAGAATAGTGGAAAGTCCACTTTTAAACGAACACAGATAGACCATCTCATGAATGTCCTTGTACTCTGGGCATCGTGTGTTTTGTCCTAGCAGTTGGGCATGGCATTTGGCAGAACAAGAAATGCTACCACTTCCAGATTTTTCTGCCATGGGTAAAATATGTCTCTTCATCAGCTGTCTCTGCCATCCTCATATTCTGGTCCTACTTCATTATTCTCAATACCATGGTGCCCATTTCCCTCTATGTCAGTGTTGAAATAATAAGATTGGGCAACAGTTTATATATCAACTGGGATCGGAAGATGTTTTATGCACCAAGGAACACACCAGCACAGGTGATACTTATGACAAGGATGGACAGAGGGTGACGGTCTCTGAGACAGTTTATGAGACCTGGTTTATCACATGCTACAGTCTGGTCTACACTTCCCTCCCTGTCCTGTGCATGAGTCTGTTTGATCAGTAACCCATAAGGAAGCTCCTAGGCAGCCTGGCAGCAGACCTGGTGAGGGGAGAAGCCTCTACTCTGATGGAGATGGGACCTTCTATGGAGAGACCCTGAGCCTCCCTCCTTACCCTCGGGTGCTTCCAGGATGTGAATGAGACATGGAGCCTCCATTTCCCAGAGCTGTATGAGCCAGGCCAGCACAACCTCTATTTCAACAAGAAAGAATTTGTGAAGTGTTTAATGCATGGGATCTACAGTTCCTTCGTGTTGTTCTTTGTCCCCATGGGGGCTCTTTACAATGCAGAACGAAATGATGGGAAGGACATCTCCGACTACCAGTCCTTCTCCCTGGTGGTGCAGACCTCCTTGATCTGGGTGGTCGCAATGCAGGTGTGGTCAGGAATTCTCTGAACCAGCCGCAAATGCTGCTGAGCATTATCCTCAGTGTGGTCCTCTGTATGTTGCCTGTGATTGGGCACCAATTTCTTAAACCACTATTCTGGCCTATCAGCATGGACAAAGTTTTTGACAGAATTCAAGAGTGCAGGAGACTTCCACAGCAGTCCCCAGTCTGGACCAAACTGAAACACTCAAGCACTCGACGTTCTGCCTATGCATTCTCCCATAAACAAGGCTTTGGGGCCCTCATCACTTCTGGCAAGATAGTGAAGCCCAGGATGTCCAAGAGAAACACCCTTTTTTTGAAAAAGATAGAGGCCCTAGGGAAATTCCAAAGGAGGCAGTCAGTGCTCTTCCTCCCTCGTACTCATGCAACTTAGGAAGAATTAGAGTCCCTGGGAAACCAGCATAAACCTGCTCCTTCATTCTCACTAGGGACTAAGCCTCTTAATTGTCCAGAAGGCTATTCCCAGAAAGGCAAGGAGGGGTAAGGAAAGAGCCCCCAGATATCTGCCAGAGTTGCAGCATTTCAAGAAAAAGAAAAAAAAAGCAACCTCAGGCCTGCCTCCCACCATCTCTTGCAAGTTTTAATCCAGACAAGCATATGTAGAGGTAGGGGGTGACAAGAGACAGTATGGGGAAGGGAAAAGAAGATGGAACCTAAGAATTTTACTTTGGGCCCTATCTCCTATACTCAGAGCAAGCATAAACCTTCCCAGGGCCCTACACAAACATATTCCCATCGAGGCATCACATAAAATAAAATCAACCATTTAAAAAGGTATAATTTAGTGACAATTACTTCCCATTTATAAGCAAGGGATGCATGAGTGCTACCCATAGACCGGATATGGGCCATGTCTTTAGCGTTTCTTGATCTCGTTAGATAAATTATCTGAAATTTTGAGGAGACTTCAGCAGAAAGAAGCAGGGGATATGCTGTCAAATGCCTGTGGATTTATACTAAGAAAGAAAGAAGGGGCATAAGGAAAATTTTCTTTATCTCGATTTTGGAGGTGGTTACATGGGTATGTATTTGTCAAAATTCATTGACCTGTATACTTAAGATTTATACATTTTATTTTATGTAAACTATATCTCAATAAAGTTGAGTTTTTTAATGTC
>NR_003582.1|@2@|Homo|sapiens|ATPase|phospholipid|transporting|8B5,|pseudogene|(ATP8B5P),|transcript|variant|2,|non-coding|RNA	
GGGTCTCTAGGGCGTCTGCGCAGGAAGGTGCGTTGAGATGGCAGTTGCCGGAGTTGGAGGCCGGGCGGCGACGAAATTCCATGGAATTATAGTTGGTCTACTCTGCAATGTCTCTATTTAAAAGCCCAAGTGAGGACAGACAAGATGAACGTAGAACATGAGAGATATCTGCAAGCCAACAACAAAGAATTCAACAGTATTTTTGGATATCCGAACAATGCCATCAAGACCTCAAAATATAGTGTCTTTAATTTCCTGCCCCTGAACCTATTTGAACAGTTCCAGAGACTTGCAAATGCATATTTCCTCATTTTGCTATTTTTACAGTTGATTCCCCAGATCTCCTCCTTGACATGGTATACAACTATAACACCCCTGATGGTGGTGCTGTCCATTAACAGCTGTGAAAGATGCCATCGATGACCTGAAAAGGCATCAAAGTGACGATCGAGTCAACAACCAGCCTGTTCTGCTACTGGTGAATGGCAAGATAAAGGAGGACAAATGGATGAATGTTCAAGTGGGAGATATAATAAAACTAGAAAATAATCAGCCTGTCATGGCAGATATACTATTACTCTCTAGCAGTGAGCCATATAGTCTGACATACATAGAGACAGCAGACCTGGATGGTGAAACCAACCTGAAAGTGAAGCAGGCCATCTCAGTTACCAGTGACATGGAAGATCGCCTGGAGCTTCTGTCTACCTTTAATGGAGAAGTGAGATGTGAGGCTCCCAATAACAAATTGGACAAATTCTCAGGAATACTGACCTATAAGGGGAAAAACTACTTCCTGGACCATGACAAGCTGCTACTCTGAGGCTGCAACATCAGGAATACAGATTGGTGCTATGGCTTGGTGATCTACACTGGGCCAGATACCAAATTAATGCAGAATAGTGGAAAGTCCACTTTTAAACGAACACAGATAGACCATCTCATGAATGTCCTTGTACTCTGGGTAAGTTAAATACTTTTTTTTCTTTGTTTCTTTACAAATAGACATACTTCCCTTCCTTTCACAGGAGAAATGGTATTTCCAGTTCAGAATTTAGCTGTTTGAAAGTCTCAAGCACAGCTTCAAGTGAAGTTAATCTGAGGTGAAGCAAACAGAAAATTGTGGAGGTTTTGTTGGTGTGCAATGGAGGAACATGGCTCAAGAAACTAATCACAGCCAAGTACCTATGCTTTGTTCCACTGGCTGCGGATTTTATGGAAACCCTCGTACAAATGGCACGTGTTCAGTATGCTATAAAGAACATCTTCAAAGACTGAATAGTAGTAATGGTAGAATAAGCCAACCTGCAACCTCTGAATCTTTACCAGTTCAATGCACAGATGGCAGTGTCCCAGAAGCCCAGTCAACATTAGACTCTACATCTTCATCTATGCAGCCAAGCCCTGTATCAAATCAGTCACTTTTATCAGAATCTGTAGCATCTTCTCAATTGGACAGTACATCTGTGGACAAGCAGTACCTGAAACAGAAGATCTGCAGGCTTCAGTATCAGACATGGCACAGCAGCCATCTGAAGAGCAAAGCAAGTCTCTTGAAAAACCAAAACAAAAAAAGAATCTCTGTTTCATGTGCAGGAAGAAAGTGGGACTTACTAGGTTTGAATGCGGTGTAGAAATGTTTACTGTGGTGTACACTGTTACTCAGATCTACACAATTGCTCTTAAAATTACAAAGCTGATGCCGCTGAGAAAATCAGAAAAGAAAATCCAGTAGTTGTTGGCGAGAAGATCCAAAAGATTTGAACTCCTGCTGGAATACAAAATTCTTGATCATCTGCAAACTAAAAATTGACTTGAGGTTTTTTTTTCCCTAGTCATTGGGAAAGTAGAGCAGTGTATCTTGCATGTCATCGGATGAATAGATTTTTGTTTTGATTTTGTTTTGAAAATGACTCTGAACATTTATTTCCATTGCAATTTCTGTGGCTGAGAAGACTTAAACTTTACAAGTATTATCCTTATAAGATCATTTTAATTTTAGTTGAGTGCAGAGGGCTTTTATAACAAACGTGCAGAAATTTTGGTGGACTGTGATTTTTCCAGTATTAAATATGCATGCATTAATCTTGCAGTTTATTTTCTCATTGTGTACATATATATTGCTTTTCTTTGCAGCACGATTTCTCTTTTGATAATGCCCTTTGGGGCACAACTAGTTATCGGTAACTGAATGTATCTTAATCATTATGGCTGCTTCTGTTTTTTCATTAACAAAGGTTATTCATATGTTAGCATATAGTTTCTTTGCACCCACTATTTATGTCTGAATCATTTGTCACGAGAGTGTGTGCTGATGAGATTCTAAGTTTGTGTGTTTAAACTTTTTTTTGAGCGAGGGAAGAAAAAGCTGTATGCATTTCATTGCTGTCTACAGGTTTCTTTCAGATTATGTTCATGGGTTTGTGTGTATACGATATGAAGAATGATCTGAAGTAATTGTGCTGTATTTATGTTTATTCACCAGTCTTTGATTAAATAAAAAGGAAAACCAGAAAAAAAAAAAAAAA
>NR_003613.1|@2@|Homo|sapiens|PMS1|homolog|2,|mismatch|repair|system|component|pseudogene|1|(PMS2P1),|non-coding|RNA	
GCCGCTCCTGCCGTGCATGTTGGGGAGCCAGTACATGCAGGTGGGCTCCACACGGAGAGGGGCGCCGACCCCGTGATAGGGCTTTACCTGGTACATCGGGGTGGCGCGTGCCAGACACCAACGGTCGGAAACCGCCAGACACCAACGCTCGGAATCCACGCCAGGCCACGACGGAGGGCGACTACCTCCCTTCTGACCCTGCTGCTGGCGTTCGGAAAAAACGCAGTCCGGTGTGCTCTGATTGGTCCAGGCTCTTTGACGTCACGGACTCGACCTTTGACAGAGCCACTAGGCGAAAAGGAGAGACGGGAAGTATTTTTTCCGCCCCGCCCGGAAAGGGTGGAGCACAACGTCGAAAGCAGCCGTTGGGAGCCCAGGAGGCGGGGCGCCTGTGGGAGCCGTGGAGGGAACTTTCCCAGTCCCCGAGGCGGATCCGGTGTTGCATCCTTGGAGCGAGCTGAGAGCTCGAGTACAGAACCTGCTAAGGCCATCAAACCTATTGATCGGAAGTCAGTCCATCAGATTTGCTCTGGGCCGGTGGTACCGAGTCTAAGCACTGCGGTGAAGGAGTTAGTAGAAAACAGTCTGGATGCTGGTGCCACTAATATTGATCTAAAGCTTAAGGACTATGGAGTGGATCTCATTGAAGTTTCAGGCAATGGATGTGGGGTAGAAGAAGAAAACTTCGAAGGCTTAACTCTGAAACATCACACATCTAAGATTCAAGAGTTTGCCGACCTACCTCAGGTTGAAACTTTTGGCTTTCGGGGGGAAGCTCTGAGCTCACTTTGTGCACTGAGTGATGTCACCATTTCTACCTGCCATGTATCGGCGAAGGTTGGGACTCGACTGGTGTTTGATCACTATGGGAAAATCATCCAGAAAACCCCCTACCCCCACCCCAGAGGGATGACAGTCAGTGTGAAGCAGTTATTTTCTACGCTACCTGTGCACCATAAAGAATTTCAAAGGAATATTAAGAAGAAACGTGCCTGCTTCCCCTTCGCCTTCTGCCGTGATTGTCAGTTTCCTGAGGCCTCCCCAGCCATGCTTCCTGTACAGCCTGCAGAACTGACTCCTAGAAGTACCCCACCCCACCCCTGCTCCTTGGAGGACAACGTGATCACTGTATTCAGCTCTGTCAAGAATGGTCCAGGTTCTTCTAGATGATCTGCACAAATGGCTCCTCTCCTCCTTCCTGATGTCTGCCATTAGCACTGGAATAAAGTTCCTGCTGAAAATCCACATCTCCCCTGGGTCCGGTGTTCTGGAAGTGAGAGAGACAATGTCACACCTCAAGGAGACAGCTCTCTAGACAGGAAGGTTATTCACGTCCCATGTCAAGTCTAGCTAGAGTTCAGAGCAATTGAGAAGTGCGATTTTATCTCCTGCCTTTCATTCTATACCCTGCTTCTGAACCATCGTGTTCAACTGTGAAACTCACGCTTTGGTGACCCTGACTCCAAAACTTAATACACCCAAGGTCAGCCCCAGTGATCTGCTTCATAGCGAGGACTT
>NR_003659.2|@2@|Homo|sapiens|WAS|protein|family|homolog|3|pseudogene|(WASH3P),|non-coding|RNA	
ACCATTTTTCAGCATACAGTTCAGTGGGATTAAGTAGATTCACACTGTTGTGCCGCCATCACTACCACTCATTTCCAGCACCCTTCCATCACCCCAGCCTGAAACTCTACCCATTGAACACGAGCTGCCCAACTCCGCCTTGCTTCCCCATTCCTGGCGACCACTGCTTCTGTCTCTGTGAATTTTGACTATTCTAGGCACTTCACAAAACTGGACTCATACGATATCTGTAGTTTTGCGTCTGGCTTCTCTATTGAATTCTTAAAGGGGGGTGGGAACTAAGCAGATCACAAGGGAGCTGCCCACAGAGGTAAAGACAAGGTCAGGTAGGCTGAGAGACGCAGGAAAGCGGGTCAAGGCGTAGGGCTGGAGGGCAGGGGCGGGCCCTGGGCGTGGGCTGGGGGTCCTGCCCCGGGGCGCACCCCGGGCGAGGGCTGCCCGGAGGAGCCGAGGTTGGCGGACAGCTTGGCCCTGAGCTTGAGGGGAAGGCAGCGATGGGACAAAGGACGGAGGTCTAGGAAGAGGGTCTGCAGAGCAGAAAGCACGGGTAGGGGCGGCCTGACGCTCGGAAGACAACGGATGGGAGCCGTGTGCACGTCGGGAGCTGGGAGTGAGCGTGAGTTCCGTGCCCAGGCCCGCGACTCGGTCCACGAGGACAGCGCTCCGGGTCGACGGGGTCCTGGAGCCGCGCTCGGGGAGGGCGCAGCGGAGGGCGAGCGGCGGCGTTAGGACCCGGAGGCGCGGGCGGACTGTGGGCGGCGGGGCTAGGACCCAGCGGCTCCGGCAGAGCGGAAGCGGCGGCGGGAGCTTCCGGGAGGGCGGCTCGCAGGCACCATGACTCCTGTGAGGATGCAGCACTCCCTGGCAGGTCAGACCTATGCCGTGCCCCTCATCCAGCCAGACCTGCGGCGAGAGGAGGCCGTCCAGCAGATGGCGGATGCCCTGCAGTACCTGCAGAAGGTCTCTGGAGACATCTTCAGCAGGTAGAGCAGAGCCGGAGCCAGGTGCAGGCCATTGGAGAGAAGGTCTCCTTGGCCCAGGCCAAGATTGAGAAGATCAAGGGCAGCAAGAAGGCCATCAAGGTGTTCTCCAGTGCCAAGTACCCTGCTCCAGAGCGCCTGCAGGAATATGGCTCCATCTTCACGGGCGCCCAGGACCCTGGCCTGCAGAGACGCCCCCGCCACAGGATCCAGAGCAAGCACCGCCCCCTGGACGAGCGGGCCCTGCAGGAGAAGCTGACTTTCCTGTGTGCGTGAGCACCAAGCCGGAGCCCGAGGACGATGCAGAAGAGGGACTTGGGGGTCTTCCCAGCAACATCAGCTCTGTCAGCTCCTTGCTGCTCTTCAACACCACCGAGAACCTGTAGAAGAAGTATGTCTTCCTGGACCCCCTGGCTGGTGCTGTAACAAAGACCCATGTGATGCTGGGGGCAGAGACAGAGGAGAAGCTGTTTGATGCCCCCTTGTCCATCAGCAAGAGAGAGCAGCTGGAACAGCAGGTCCCAGAGAACTACTTCTATGTGCCAGACCTGGGCCAGGTGCCTGAGATTGATGTTCCATCCTACCTGCCTGACCTGCCCGGCATTACCAACGACCTCATGTACATTGCTGACCTGGGCCCCGGCATTGCCCCCTCTGCCCCTGGCACCATTCCAGAACTGCCCACCTTCCACACTGAGGTAGCCGAGCCTCTCAAGGTAGACCTACAAGATGGGGTACTAACACCACCCCCACCGCCCCCACCACCACCCCCAGCTCCTGAGGTGCTGGCCAGTGCACCCCCACTCCCACCCTCAACCGCGGCCCCTGTAGGCCAAGGCGCCAGGCAGGACGACAGCAGCAGCAGCGCGTCTCCTTCAGTCCAGGGAGCTCCCAGGGAAGTGGTTGACCCCTCCGGTGGCCGGGCCACTCTGCTAGAGTCCATCCGCCAAGCTGGGGGCATCGGCAAGGCCAAGCTGCGCAGCATGAAGGAGCGAAAGCTGGAGAAGAAGCAGCAGAAGGAGCAGGAGCAAGTGAGAGCCACGAGCCAAGGTGGGCACTTGATGTCGGATCTCTTCAACAAGCTGGTCATGAGGCGCAAGGGCATCTCTGGGAAAGGACCTGGGGCTGGTGAGGGGCCCGGAGGAGCCTTTGCCCGCGTGTCAGACTCCATCCCTCCTCTGCCGCCACCGCAGCAGCCACAGGCAGAGGAGGACGAGGACGACTGGGAATCCTAGGGGGCTCCATGACACCTTCCCCCCCAGACCCAGACTTGGGCCGTTGCTCTGACATGGACACAGCCAGGACAAGCTGCTCAGACCTACTTCCTTGGGAGGGGGTGACGGAACCAGCACTGTGTGGAGACCAGCTTCAAGGAGCGGAAGGCTGGCTTGAGGCCACACAGCTGGGGCGGGGACTTCTGTCTGCCTGTGCTCCATGGGGGGACGGCTCCACCCAGCCTGCGCCACTGTGTTCTTCTCTTAAGAGGCTTCCAGAGAAAACGGCACACCAATCAATAAAGAACTGAGCAGAAACCAACAGTGTGCTTTTAATAAAGGATCTCTAGCTGTGCAGGAAAAAAAAAAAAAAAAAAAAAAAAAAAAAAAAAAAAA
>NR_004855.2|@2@|Homo|sapiens|hepatocellular|carcinoma|up-regulated|long|non-coding|RNA|(HULC),|long|non-coding|RNA	
ATGGGGGTGGAACTCATGATGGAATTGGAGCCTTTACAAGGGAATGAAGAGACAAGAGCTCTCTTTATGCCACGTGAGGATACAGCAAGGCCCCAATCTGCAAGCCAGGAAGAGTCGTCACGAGAACCAGACCATGCAGGAACTCTGATCGTGGACATTTCAACCTCCAGAACTGTGATCCAAAATGCATATGTATCTTTGGAAGAAACTCTGAAGTAAAGGCCGGAATATTCTTTGTTTAAAACATTAAAAACAAAACAGACCAAAGCATCAAGCAAGAAGTTTCCTGGCAATAAACTAAGCACAGCATTATTTTTTAAGGAACACAAATTAAGTGTTCAACCTGTGGCAAATTTGTACTTTCTCCCTGAATTATGTTGTTATCAAAGAAAAAAATTGGGAAGCATGGCAAAATATCATCAAAACTGAAACTAGAATTAAACAAAACTAAATTAAAATGAAATAAAATGATGTCCATTCTTAAAAAAAAAAAAAAAAAA
>NR_015366.4|@2@|Homo|sapiens|small|nucleolar|RNA|host|gene|17|(SNHG17),|transcript|variant|1,|long|non-coding|RNA	
CCGTCCCTCGCCGTCCTTCGCCATCGCACGCCACCGCACCCCATCTCTCGAAATCTGCAGACATCTTGATTTTTCCCACGCTGTCTGTCAGGTCTCCGCCGCCACTCGACGCCAGGGCGCCGGGCCTTGTGGGCTGTGCTGCACCTCGGACGGCTTCGCACCAGCCAGCGCCCTCTCTCTCCTGCAGCACTCTGATCTGCACCCCCTGAGGGGCTTCCACTGTCCGCGGGGTGAGAATGCCCCTGGGAGTGTCACATGACTGCCGCCCCATGTGTGTGAGAGGCGTCCTCTGGGAGAGCATGGATCCTGAGGTCCCAGGATTGTCAGCTGACCTCTGTCCTGTGTGCCCAGTGGCCCCAGGTGACGTGTCTTCAAGAAGAGGCTGAGCTGCGGTGCTTGTAAGGCAGGGTCTCATTCTGTCACCCAGGCTGGAGTGCAGTGGTGCAATGATGGCTCACTGCAGCCTCGACCTGGGCTCAAGTGATCCTCCACCTCAGCTTCCTGAGTAGCTGGGACCACAGAGTCATGTGCTGTTCCTGGGGCTTGGATGATGTAGGGGAAGCAAGGTGAAAGTGGTATCCCGTGGTTCCACGTTCTGTCCTGCTGTGGGGCTGTCCCTCACATGCTTTCAGTGGCTGTTGCAGAGGAAGAGCCTCCGGAAATCTGCGTGGGTCTCAGCCTTAGATCCAAGGACAGTCCAAGGAAGTCCTAAGACCATGGAGTTGGTGATCTGGGATCTGGGTTTGCTGATATTTCTCACCGTGAATCTCTTGGTGGTGTTTGTGGGCACGAGAGGGGCAGAGAATGGAGAGTGAGGCTACCACATGAAGCGTCACCAGAGCTGCTCCCTGCTGCCTGCTCAGAGCACCCCGGATCCACTGTTCAATCTGCACAAGATTCGGGGTCCAGACATGGGAGACTTCAGCTGCCTCAGAGGACCGTGGACAGGGAAGGCCAGCCTCGCATCCCTCTGTCCATGCCTGGAATGACTTTAATAACCAAGAGTTTTATTTTTGAATTTGTAGCTGTCGTTCACTTTTTACCC
>NR_015370.2|@2@|Homo|sapiens|EPB41L4A|antisense|RNA|1|(EPB41L4A-AS1),|long|non-coding|RNA	
TGTCGGGTCCCAAAATACGTGGTCTAAAGTCCTTTGGGCTCCTGCCGCTGCCAGCACTGATCATATGCTCTTGACCCTGGTCGGGTGGGGGGATGTCTGGATACCTCCTCTGTGGAAAGAACTGGCCACACATCCGCAGAGGTGACTCGGGCTGAGAACCCAGGCTCCTCCTCCCTTTGGTGACACGCCCCTCGGTCCCTCACTGGCACTTCTCCCTCCGGCCACACGGCGGCGTCTCGCCATAGCGCAGCGGCCGATGGTACAGCCCGCTCCCCCCTCGCGCTCTCGGACAGTGGGTCCTTCCACTTGTAGAAAAGCATTGTGGGACGGAAGCCTGTCCTTTCTTCCTTTTGGTGCGAGCTTGCTGTGGTTTTTGCTCTGGGTCCTCTGGGATGGCGCCTGGCTGTGGCCGCGTGGTCTCTCACGCAGGGGCGCCGGGCGGGGGAACGCGGCCACCCTGAGTCTGGTGAGTCGACTGCGGCGGCCTGTGTCCGAAGTGTCCGGGGCCGTGAACAAGGGCAGCGGCCTGGCCTCAGGCCTGCGTTCCCACGTTTGGAAACGGGGAGCTTCGTCGATTTGTGTTTACATCATCGACTATGCCAGGGAGTTCTCCAGATAAGCCTGGTTTTATTTTCGTCAGTGAAAAGGCCTTACCGTATAACTGACTTTATGCTTGCCCTGCCCCCGTATAAAATAACTTAAAAGCAGCGTGCCTGGTTACAGCTGTTTCCACGTGCGGTGCTCGTCGGGAGTGATCACCTACCCTACAGGTGGAAGATGGATGCCTGAAGTGTAGACTGCTGCTAGCTGAATACCATCTGGGAGCATAAAGGTGACCTGAAGGATGTCCTTGGTGAGGATTTTGAAAATTTGATCTTCACAAGAGTTGCCTGGATCATTTGAAATTTCTGGGAGTCTGAGGAGTACTGACATAATTACCTGCTGGAGTCTGTAAATACACATTTAAGACAGTGAGGATGTGAATAAATATATTAATGCACTTTGGCATTTGTGTTTTAAGTGATTAACTGCCAGAAACAGCTATTTCTAAAAAGTTATAAGGGAGGAGGGGTTCTTTTTTGATCAGTATTCACTGCTGTCACCATAATTAATAGCCTTAAAATAGCTTGTGTTTGGCCCAAAGAGAAATGTACTTTCTTCCAGTGACTCAAAAATCGTGGCTAGAACTAGACT
>NR_015381.1|@2@|Homo|sapiens|TP53|target|1|(non-protein|coding)|(TP53TG1),|long|non-coding|RNA	
CCCTGTCTCCAGTGGGCGTCTTGGGCCCCGGCTCTATTCTGGGCTGCGGGCCTGGGAAGGGCTCGCCGGGTGCCAAATGAGCTGTCCTAACTCTGCGGGGCTGCAGCTTCCTGCATGATGCTGGGGAGCTTGGCGCCTGACCCAGGATCTAGAAGGCACTCTGGGCAGGCCGCGCTCCGCCCACGAAGGTACCCAACCCTCTGGGATAGATGCAGGAAGCGATGGTTAAGACCCATTTTCACCCAACTTCTCGCCGCAGGTCTGGCTTACCACACGCTCCTCCCCATTCCCAGTGAGCCGCTTTTTGCAGCACCAGGCGAACACTTACACCAGTGCTTTGTAAAGGAATCTTATTGTCCACCCCGTGTCTTGGCAAAAGAACAGTGATCACACAGATTCCTACTTGGGCTCTTTCCTTTAATCTTCGGAGGCTGAGTTTGCCCAACTCAGGTTTAACCACCAAGGACTCTGAGAGCTGGCAGGTCTGAGTAACCCTGGTAACAATTCTCTTCACCTTATCAAAACCTGAGCTAAAACCAATGCATCAGCTGATGATGACAGCAGAGAGTGGCAGGGCTGAGGACCCAAAGTCATTTCCCAGGCTGGCGGAGAATAAACTGCCAGGGAGAAGAATGAGAAGACAGGAGACAAACTGTTTGGAAAGCTAAATCTTCCCTCTTAATGAATAAAGGTTTTTGCCTTGTCTTAAAAAAAAAAAAAAAAAAAAAAAAAAAAAAAAAAAAAAAAAAAA
>NR_015391.1|@2@|Homo|sapiens|tumor|suppressor|candidate|7|(non-protein|coding)|(TUSC7),|long|non-coding|RNA	
GGGGTACCAAAGTCCACTCTGAGCTTTTCCTCTGGGAACAGATCCCAGATTATTCCAGACTTAAGACATGGAGATATATCTTGCTAGAGGTAGGAAGATGATAAGATCAGTTTCTATAGGTAGAGGATAATGTGTCCTAAAATGTAGGTAGAGATAAGTCTGACAGTGGTTTAGACAAAAAGGGCCTCTGCTAATGGTGGAGAGATCAAGGAAGAAAAGAGCAACGTTAAAGTGAGGCTGTACCCACAGATCATGCTCAAGCAAATTCGAACCGTGAGCGCATTTCTCTTAAACAATGAACACTTAGAATAAAAATTAAAATTTCCCACAAATTTCTAATTTTAAAATAGTTTCCCAAGATTTCAGTGGTATTGTATATATGCCCATATAATTTTTTGGATTACTATTCCCACAAGTGTAAGATGAAAGAGGACCTGCCCTCCATTCTATCTACTCCCTCTCTGCAAAGGCCATTTTGAAGATCTCAGTTTTACTGAAAGGGGTCTGCCACACATAACTTCCCTGGTGTACCAGCAACAAGTGTTCAGTGGACCATGGCAACACAAAGAATGACGGAGGAGAGAAAATGCCATGCAGAAGTGATAGTCAAGATGAAGATGTGGGAGAGGAGCAGCCCCCAGTATATATTCAGTGTGTCCTCTGAAGTAACAACCATCCCATCTGGCTGAGAAGTGATGGACACGGCTCCTTAACCACACTGTACCCTCTGTTCTTGGCACCTCTCTACCAGAAAGATATCAACAAATTGGATGGAATTCAGAGAACAGTAAGAAAAATGATTAAAGAGATGGAGGCAGTGACTTATGAGGAAAGATGAAAAGGACTAAATCTATGTAGCTTGGCAAAGCAACAACTGAGGTGGCGTATGAAAACTGTCTACAAGCATTTGAAGAATATAAACACCAAGGGAAGAGAGGGAACTTTTTAGAATGGTCTGGGGAATAAGCAGAGTAAGAGGACAGAATTGAAGAAAGGAGAGAGATATGCTAAGTTGGGGGTGGGGGCGTTTTCTCATCAATTGTAAATTTTGATAAATAACAAAATTAAGTCTGGAGAGAAAGAGTTGCATCTCATGCTTTTAGGTTACAATCAGTGTTGACCTGCACTGAGAAAATGTGACTTCCTATTATCCTTCTCAAAGTTATTGCTGCAGAGGAAAGAAGCATACATCTTTTACCCACCAGGAAACCCCCAAAGCATCTATTACCATAATAGCCATGGGAAACAGAAGGCACCTCAAATAAAGGTGGGGAAAAGAATGAAAGAAATGGCTTTGGCCTGTGCCTGTTTGACCTCTGAGAGATACTTTTTGCAAGAAATTGTTAAGTTTTGGCCCAAAAAGTGGTCGGTCTTTTATCCTTCCTTGTGGAGGCCAAACTGCAAACCAGGATGAAGAAACCATCAGTGGCAGTTTGGGGAGGTGGAGGAGGGACTATCTAGACTCAGTGAATCACCAAGGAAACATGAGGCCTATTTCTCTGTGAAGCTGAACTTCAAAAAACAATCTAAGAGATACAAAGGGAAAAGTGTGACTGCTCTGACAGCAAAAACAAGCAAATATCTCCAGAGGGGATTAATCCTTCTGCTTCAAAGTAACTAAAACAAAGAAAGCTGAGCCAGCTTCACTGGAAACAACACCTGTCCATCAGACAAGGATGAGCTAATCAAAAGAAAACACTGCCTATGTGCACGACTCAGCAGCCTGGACAGCTAATACCAAGGAACACGTTTTCACTATAAAGATTCAGCTTTCAAAATCCAGTTCCCTCTTGTAGAGCCACAGGGTTAAAAGGGACCTTAGAGATCATCTACATACAGGCCAAACCCTCAATGAATGCCAGTGTTCGCCTTATGTTCTTCTTGCCGGACTCTTTTCTGGCCTCTGTTCTGTCAGGATGTTTCCTGTTTTGCAAAACAGCTTTAATCCTTGAGTATATTTAATTGTTAGAAAACAGTTCCTCAAATTTGACCCCAAATTTAAGTCTAATTTATGAAGAAAGTTTTGCCTTTGGAGACAGGTTTAATTTTACTTCCATGTGGAAAACCTTCAAATAAAATGATGACTATTGTGTACTCACGAAAAA
>NR_015477.1|@2@|Mus|musculus|ataxia,|cerebellar,|Cayman|type,|opposite|strand|(Atcayos),|long|non-coding|RNA	
GGCTCCTTCAACCCCTGAGATCTTAAACAAAATCTCTGGCTTTTCTTCTGACCTGGGAAGGAGGAACTCCGGCTGCGGTGGCCGTGTGCTGTGAACAGAAAGAACCCGTGCTGGTACACCAGGCATGTGCTGCCACCCAGCGAGGCCAGCAGTCTACCAACTGAGCTAACTGCCAGCTGCCGCCCTTCCAAGCCCAAGCCCGGAAGATGTGAGTAGCTCGGGGTGAGATTTCTGACCCACAACACCTCCCATCCCAGCACTGGAGACTGAAGCATGGATTCTGAGGCCAGCCTGGGCTACCAAAGAAGACTGTGTTTT
>NR_015502.1|@2@|Mus|musculus|RIKEN|cDNA|E030003E18|gene|(E030003E18Rik),|long|non-coding|RNA	
GGAGTCTGGTGCTGACTGGTGAATTCAGAAGCAGGAAAGAGGGACAGAGTGGATTTTACAACCAGAATAAAGCTGGGAAATGCCCCCGTGAATGGAGCCAAAGAAAGGTTGGAGTTTGGGGTATGGTGTGTATTTGAAGATTCAAACTCCACGTGGTCTTCAGGAGCTCAAACACTCTCACACAGAACAGAAAGGAAGTCTCCAAAACGAATGTGAAATTGACAAATCACCGCACTGCTTCAGGACCCCAGCCCATGGAATGCTGTGATCAACATTCAGAGTCGATCATCCTACATCAATTACCCTAATCTAGGAAATCCCACAGAGCCAGGACCAAAGAACGTAAAACAAAAACAAACAAAACCCAGCCTGTGAACATTAGCAATAGCACAGTACCTGAGACTACACAGAAGCCTGGGAAAGTCACCTGTGAATGCTGATGCTCTACAGCATCACCATGGTAGAGAAACTACAAAAGAAGCTTTTGATTCTGAAGCTGAGCCTGATCCTCCATGATCACAACATTGAAGTCTAATCCTCTACATCAAATATTTTAACTGTGAGATTTGTAGACCCAACAGATTGCTACTCACCTGTTGCCATGACTGAAGACTTGAAAACATTCCAAAACACGTTCCTGATTGCATAGCCCTAAAATTCCTTCCTAGAAGTTCATTCCGTTCAGTGGGTTCTATAATTTCTCTTCTAAATTATACTCTGTCACGTCAAACATCATGACAATTTTCAAAGTTTACTACTTCCAGAAACTTTATTTCTAACAAATACTTACTGAGCTAATGTATGAGGTGTTATAATTGTATGACAAATTTAATACAGCACATATTTATAATGACATCGAAACACATATATTTTTACCACAAAGCATATTTGAAGAAAACTTTATAAAATAATATTAACCTATAGTTCGTGCAGTTCTCACCTGGATATTATATGCTACTGTATGTTAGTTTTCAAAGTGATGATCTTAACCTATAATGTTAATTTGACCCTTTGATAGAAAATTTTTTTCTGGTAATTACTTGAATTGTTTATTTGGTTTTAAAATTAACAATAAAGAATCAAAT
>NR_015515.2|@2@|Mus|musculus|RIKEN|cDNA|6430562O15|gene|(6430562O15Rik),|long|non-coding|RNA	
GGATTTTCTTCCCTGACACAAACAGCAGAGCATTTGGGACAGAGAGCTCACTGACAGTTTGAGTGCTCAGCACTGTTCTGGAAACCTGTCCACAGGCAGTGTCTCTAATGGCCCTGCTGAACAGCACAAAGCTGCCAGCTAAGCGCCACAAAGGATTCGTGAGTCTTATCTCTGCTGAAGCTGTGACTGACCCAGCACATTTGGTGTAGTGTAGAGAAATGGCTGGTCACTTGCCACCCTGAGTGGGAATCAGGCTGCTGTTGAGAAGCCGCTGGGGTGCCGTGCTGCCCCAGGGAACGGAACCGTGACATCAGCTCAAGCATGAAGTCGTAACAATGCCACTGCTTTCCCAAAAGGCCACGGTCTGTGGGAAGGAACACAACTGCAATTCTTGATGCGAGTTTTTCATGCCTTTGTGTGTGACTGATGCAGGAAAAGGCTCAGTTTCTACTACGTATCACCTGAAAGCGCTCGAGGTATCGGGGAAGCTTGGACTGTTCTGGTTCCTCAGTGTCTAGCTGCTCCACCAGGTTTGCTGAGCCCAAGCCATCTTCACCTTCCTGAGGCTGTGCCTCTGAAGTCTGGACATCTGGAGACGTCACCACCTTCAGGACTCCATCCAGCACATCGAGCTGTAGGGCACAGGAGAGTCAGGAGGACATCTGTTATAGACTTGACTGTGTGCAGGCCAACTTCAAAGTGTGTGTTCCTTGGTTATAATGACTGAGAAAGAGCATTAATGATATCAGCATAATGTGCCATGGGAGACACTGGGTTGAGGACCTCAGGACAGAAATGAAAGCTGAGTGGTGAGCCTTGGCATTTCAGAGTCAAGGCCACACAGAAGAGCATCTCCAAGGGTGTAGGCTAGGCAGCTAGCCAGCTCCCAGGGCTTCATGTCTCTCTGCTCCCTCCCTGCCATTACCGGACGATAACTGCACTCCTGGGCCTGGCTTTTTAAGTGGTTCTGGGGATCTGAACTCAGCCACACTGAAAATGTTTGTGGTTTCTTTTCATCCTTTTAAACGGAATAAATACCAATTCTGCACACATACAGAAAGCAGCGGAAGGAGAAAGACCATGGGAACAGATGCCTGTGAAGCCTCCATTTGACTGAGTGGGGTGGAAAAACATACCACTTCTCTACCCAGCTTGAGGTCTTCAGGGGAGGAGGCCACCCTCTCCATCACTTGGAGGGCTCTGTCGAGGTAGCCTGGTGTCCACATCAGAGGCATGCCGTGGTATACAGCCCGCACCCCACGCTGCAGTTCCACCTTCCCTGTGGCCAAAAGAGCAACAAAGACTGATCAGCCATGCCTCCTCACTGGGTCTGCAGCCAAAGGCTTGGAAGGCCCCAGCCAACAGCAGCCTAGGCAAGGACCCTCACCACGCACACCTTAAAAGGAAGCTTGGTGAACTTGTGTTATGTGTTTCCTCTGGCTGGAGATTTACCAGGGCCCATGAATCATTGGGCTGAGGAACTTTGAGAGTCTGACAGAGCTGTTCCTACAGAAGGCCACCCTTAAGACAAAAGAAAATTATACTACGTATGTTTCAAGGCCAAAACCATACCCAGAAAAAGCAATGTCACAGCTTCCTACTCTGAGGACCCTGTGACTCAGCGGTGACTTTCCCTGCCGGGAAATGTGTGACTTGTTTTGAAAAGTGTCAAACATACAATCTATTTTCTTTATGAATAAGAAAAGGAACTGCTTCCCCCC
>NR_015526.2|@2@|Mus|musculus|RIKEN|cDNA|A830082N09|gene|(A830082N09Rik),|long|non-coding|RNA	
ATCTTTTGCTACTTGTGCCAAGACATATAAAAATATTAGTAGGATAAAAAGGGAAACACTTGTGTAAATTATGGGAAGAATGAGAATTCTCAGGAGAGTTCAAACCAGTCTTTATACCCACATTCTTGAATAAGACCTCATCCTCTCATCCCTTCATGCTCTTTTTGCCAGCAAAGATTCTTTAGGGCAACTTGAGAAAGTGCTGAGAAACATGCAAAGAGTTAATTGAATATTGTTCAGTTGAGGTCAGACTAAAAGGAAAGGACACTGTCACCTCATTGGAAAGAGAAAATGAGTTCATTACTCTTCACAGACTATGTGTTTAGAATATTTGTAAGCAGCAAAGATGAGCTTTTAGTTTCTAGAAGAAAGATGCCTGTGGGTTGTTAACATGTGCATGTTACCCATTGTTGGTGCCACAGGCTTTGAATGTAGGGAGGTGAGCTATATGACATCACTTGAAGTGTTTTGTGTCAGGTCGGAAGACAAGGCAGGAGTATGTGTCAGGGTGATCACCTGTTTACATTGAAGGAACCATCAGCTGTAGGTGAAGCTTTCAGAAGCTGTGGCACATGCAGTGTGTACACAGGCAGGTGGCATTAGCTTGCCATGCAGTGTGTCCACAGGCAATGGCTTTAGCCAGTGTCAGGCTGCTGCTGTTGAGGTGAAAGTTCACGTGACCTGTTTGTCAGTTTACTTGTATCAAAGGTTGACTAAAGGGATTGTTTTAATTGTTAAGGCACATTCAAAAGGATTTTTTATTTACATCATCAAAGAAAATGACCTATGCTGATTTTCATTTTATATCTAGAACTAATTTTGCATTCTCCAGGGAGAATAACTAAATTGCCACCCAATTCTTATCCTTGACCCAACCTAGATAATGGCATCAGCATTGTAGATGTGCAGTTTAAACCACACAGATTTGTGTTCCCGTTGCTTGCTGGGGACAATCACTTAAAACTTCCATTTAGTAAGCCGGTAACACTGGGCAGCTGCTTTGTGCTTTGTGGCAGTGTTAAATGTTTTTCCCTTCTCCCATGAAGAGAAATAGTGCAGCTCAGCCTACAGTTTTACTGTTGTGACTAGAACCTTAGCTATTCTTAGCTACCACAACAAATGTGGTTAATAATATATCAAATTTTCAGTTGGTCCCCAGACAGGCCAACTCAGTGGCACTGTCGATGGTCCTGAATCATAACGTTACATTGTGTTGTTTCCCATAAGTGTGTGATCTGGGTAAATAGTTCAGGAATACAGAACCACAGAAGAAGGTAGGATGCAGTAGGTAGGAAAAGAGGTTGAGGGAATAAGAGAGACAGACTGACAAATGCTAATGGAAAAGCGTGGCCTTACAAAGGTAGCAAGTTAGGAGAAGTTAGGCATAACTGGGGAGATGGGTGTTACTGGGTACTTCTTTGTGTTACTGTTCTTGATGTTGTTTCCTTGCACAAGATGGAGAGCGTTTTCCTTGGAAAGCCTTCGTGGGAGCATCTGGCACGTTGACTGTCAGAGAGCACACAGTGCACAGTGACATTCACTACACGCAGAACATCCTTGAATTTTTATAGGTCTTTTTTTTTTAGCTTAAAGAAAGATGAAGGATTAAGCTGAACAGTGTTGGCACTTTAACCCCAGCCCTCCAGAGGCAGAGGCAGAGGCAGAGGCAGGTGGATCTCTGTTAGAGGCCAGCCTGGTCTACAGAGCAAGTTTCAGGATAGCCAGGGCTACACAGAGAAATCCTGTCTCAGGTGGTAAAAAGGTGAGGATAAAATATTGAAAAAGATGAGCTTCAAAACTGCTTAGTATTAGGCCAGCAAATGGAAACTATCTAGACTTACCAGTCACAGCAGAATCAGTGGCAGGAAAATGGGAAGGGATCAGTGATTTTCTGATAGTTTCTGCCTTTCAGTCAAAGTCACTTGCTATTATCAGCTGGTATATGGAGTTCTGTTGATTGCAAATCTCCAAACACTTATTTTTATAGTTAAGTTGGGGCTTGTATCTTTCTACCATTGGTACGCGATTCATTATGAACCTGGACACTTTGAACCGGGCCTTGGAAACTAAGCATAAAGGAAAAACAAGATAGTGAAGATTTGTTTCTTAATATTTTTACTCACCAGTGAGGTCTGATACATTTCTTCACATAAATATGTGTGATTCAGTTGTCAAGACTGGGAAGATATTACAGTGAGTGAAAGACCTTGTCTCACAATCATGAAGCCTGAGTTGTATCCCTAGGACTCTGGAAAAGCCAGACATGGTAGTGCATGTATATAATATAACCCCAGTGTTCCTCTAGAGAGATGGAAGTTAGAGGTAGGAGAATCCCTGAAGCCTGTGGTCCACCTAGCTTTGTGTATGTAGTACAGAACAAGAGACTGACTATCTTAGTGTAGAAGGTGATGGCTAGGATCTACTGTTATCTTCTGACTCCCACACATATGCTATGGTATGCATGTGCCTGGTGAACATGCATATATGTATACATACTATACAAATGCAATTTGTTTTGTTTTGTGTTGTTTTGTTTTTTGGAGACAGGGTTTCTCTTTGTAGCCCTGGCTGTCCTGAAACTTGATCTGTAGACCAGGCTAGCCTTCAACTCACAGAGATCTACGTTCCTCTGCCTCCTGAGTGGTGGGATTAAAGGTATGCACCCCTAGCGCCTGGCTATGCAAACATTTTTTAAAAAAAAAAAATATATGGTTGTTTCAAATGGTGGAGAATTGGACTAACAGCGTCTAGTATTGGAATAACTGCCATGGAGTGTGAAGTTACTAAATGTCTGATTCTTAGTTTCCTGGCCTATAAGAGGAAGATGATGAGTAATCCATTTTTCAAAAAATAAAGCTGAAGGCTACTGTAAAGAAGGCTCAATGGTCAAGAACTCTTATTTGCTCTACCAGAGGACCTAAGTTCTGTTTCCAGCATCTACTTAAAGCAGCTCACCTGTAAGTCCAGCTCCATGGAGTCTAATACCGTATTCTGACCATTGTAGGCCCTGCATTTACCACCATATTTATACATATTTACAGAATTCAAAAAAAAAAATCTGGTCAGCTGCTCTAAGATCAGTACTTTGTAATGAAAACGTTCCTGGGCTTTTATCTATAAATTATTCTTGAACATTACCATAAGAAGTAAGCGCACACCATCTCCTATTTGTCATTATTTCATCAAAAGCCAATGTAAACCAGGCCAACACTCCTGATTGCTGAGCAGAGTGAGGTGCACTCTTCCTTCCACCACTCTTGCCCTTCATCCCTGTCTGGAGCAGCAGCGCCTTGATTTTGAATAATTCTGAAAAGAAGACTAGGGATGTCCTGAGAACTATATTGATAGCTGCGACCTGTGTCTCGGTTGCTTCTCTCTTGTTCAGTGCTGCTTCCTTTACTCTCATAGGTGTTTGCTCCCTAAAATATTCCCCAGTCTGCTTCCTGGGGAAACCCAACCTAAAACTCCTAACTGACCTAAAACAGGCTGCTGGGGTCTAGCACTCTTCAGCTAGGACTTCACTTCTTCCCTCATGGAGTAGGTCAGGGTTTGGATCTGCTCCTTGCAGTGCTGTGCAGTCTCAGAGGTCTGCATGCTTACTTTGTCATCTTCTGTCTGTAGCTAAGATTGGTTCTAGCATCTTCAACTGTTGTCATCACAGTAAGCATCAAGGTCCCTGCTTACTGCAGTGTCAAATGTTTCTGCCTCCATGGCTGTCATGGAACTCGTCATCCACAACTACCACTGTTGTGGTCATCCCTAATACCGTTACTATGATTAATGGTGGCTTCAACTTGTATTAGTTTATAGCACTGGTTTGGTCAACATTTATTTACTCTTACCTGGCTCTTAATTCAGTAGTAACTCCTGTGATGATACGGGGGTCCAGTGGCTAATGGACAAAGAGGACCTTGTAAGGTCTAGGGAGGTTCCTTCTTCACCAAGGCCAACCAAGTCAATTCTAGGATTAGAAAAGGTAAGAATAAGAGTTGGGCGGTCTCATGTTACCGCAGCAAGAACTAAAGCATTTGTCGACTGAGTCGGAAGGAACAGAGCCTGCCTAAATCTGCTGCAAAGACAGGAGCAAGAGAAAACCTTTACATCAGCAGAAAATATAGATGCTAAGGTGAAACAAATGTGTGAAGTATATTATTGTTTACTTGAATAGAGTGGTAAGACCTGCTAACACTCATGATCCCAGCAGATCTGCAGAATTCTGAATCCTAAGGATTCTGCCGTAGCTTAGTAGTCCGAACTCATTTATATTGCTGAAGAAGACAGGAGTGGTAACAGATTTCTGAGTTACCATTCATTATGAGGCGCAAGAATTCAGTATGAACACTGTCCTTGAAAAACCAACTAGAACAACTAACCACAAATCCTGATAATATTAGGATTTACAGTTACTACTTGTTTTGCAAAAATGTGTGTGTGTGTTTGATTCTGTCAGTACTGTGAAAAACATTACAGCTTTACTTTTAGAATTAAATAAAATCAGGTCAGTAACAAGTGTTTGCCCAAGGTTAAGTAGCTCTATTAACATCTTTTTCAGGCAAGTTACCTACTGGGTATTGATTTTGTATGTATAATGGATGTATGTTTTCCCCTCTTACGTTCATTGTGCATTCTATTAGTGATAGCACACCTATTCACTGCCGCTGAACTGTGGAAATGTGACTCCTAAAAAGTACACCAACCAGTTCTTACTGAGTACTCGTTACAGTTTCTGTAAAATGCTACTAAAAAAAGTCTCTAATAAAGTTTACCTTCTTCTTCCAGATATAATTCCTTAGCATATAATTCTTTTCTGGTTAAAAACAGTATGGGCAGGTAGTGTGCTATGAGTTACCGAAAGTGAGTTATAAGAGTTCTGGGAAGGAATGGTGTTAGTGGACGTGGAAATTGAATTAGGGCATTTTTAAAATGGTTCTTTCAATTGAACCATGGGCTTCCTAAATGCAGGGCCAGTGCTGCACCTTTGGACTCTATGCCCAACACTAAATGAGCTATTTTTAAAGAGCAAGGCTCAGGCAATTCCACTGTTACTAGTTGTTTGTTTTTTATGGGAACCTTAGTATCCAGGATAGTTTGGTACTTGAAATTCCCCAGCCTCGGGTCTCTGAGTGAGGGAGAATAGCTGTGTGTGCTACTATATATGACTAGCCTGCTGTTTTGTTTGGATTATTATTTATAGCTGTTGGGTTTTATGTAACTATATTTTTTTCAAGAACAACTCTTGTTTTGGCACTAATTAAGTGTGATATTAATTTTTTAAGGAAAAGTAAAAAAACAAAAAACACCATGTTGGCTCAATAGCAAATGACAGTAGAACCAACAGGAAAGCTTGTTGGGTTCTCAGCTCATGTGCTCCATGACTTCTCACTGACCATGCTGTGCTAGGGTGAGTGAATCCGGACAGCACCGGTACCACACACTCTTCTGATGTCCTCTTGGTGTGACAACACTGATAAGAGTCTGAAATCTTGTGCAGGTTTCTAATGTACTGGGTATTCCTTGCTGCGAATATATAGCTGAGTATGGAATGTTTGTTTACATGTAAGGAAGCTTATATTGCAGTTGTAGTAATCATGGATACTGTTAACTTGGTGTTGGTTAGAGTATGAAACAGGAAAAAAAAAAAGGAGTGTGAAACAGCTGAAATTGCCCAGTGACACTGGTGTGTAACAGTATAATGGGAACTGGGCACTATTCCTCTACTCTACAAGTCAGCCAATTTACGTGGGTTTTTTTTTTGGGGGGGGGGTTGTTTGTTTGTTTTTTTCTGAGACAGTTTCTCTGTATAACCCTGGCTGTCCTGGAACTCACTCTGTAGACCAGCTGGTCTCGAACTCAGAAATCCACCTGCCTCTGCCTCCCGAGTGCTGGGATTCAAGGCGTGCGCCTTTAAAACGCCCAGCCGTTTTAGTATTTTTGCAGGAGAGTTAGAAATCCCAAACTCATTTCTGCTCAACACTATTCCCAGCAACTTTTCTTCAAAAAAAGTCCAAACTGAAAACAACCTAAATGTCATCATCAGGTGAGTGAACAAGAAATGTATGGTGTTCTCATGGGGTAGAATACTATCCAGGAATGAAATAGAACCCTCTAGGTCACATTAGAAATAGATGAATCCAGCCGGGCAGTGGTGGCACACACCTTTAATTCCAGCACTCGGGAGGCAGAGGCAGGGGGATTTCTGAGTTCGAGGCCAGCCTGGTCTACAAAGTGAGTTCCAGGACAGCCAAGGCTACACAGAGAAACCCTGTCTGGAAAAAACAAAAACAAAAAAACAAAACAAAACAAAAAGAAATAGATGAATCTCAACAATATTATGGAAAGCAAAATGATGCCATTTACATATTACCTATGAGGTAGACGAAATTGTTTGGAAAGGTGGGTTGATAGAAATATATATTTTACAAAATCTGTGGGTCAGAACTCGTGAATATTGTCCTGTGTAAATTCAACCCCAATTTAAATGGTATTATAAAAGGGAAATAACCAATAAAGGAATTGAGTATACACTATGGCTGAGAACTGTTTTACCATAATGTCATTTGGGGTAACCTGTATCTGTGTTCTTGAGACTCAGTTCTAGGGCCTGTGGCATCTACTGGAGATTATGGCAGGAATCAGGAGGCCACTGAGCATGGTGAATGAGAGCACAGGCAAGCTCCATGGCTACCTGATGTACTTGTCACTGTCATGTATGAGACACCTGTGTGACTGTCCAGGGAGAATGATCTTAGAAAAGATCAACAATGATCAAGAAGATAACACAGATCAGAGTAGAAGGTCCTGCCTCTGCTGACATGCCCATACTAAGCTTCCTTTGGAGGCCTTTGATTTTGTGGATTATAGAAAGAAGTATTTATTCAGACGGGAGAATATAGTCCTGTTGGTACTGAACTTGTGTTGATGTTAATCTGAGGTCACTGTTAAAACACTAGACAACCATTGAGTTTTTTGTATTGTTTTTATGATGGAGTGAGAAACTAAAAGATGATTGGACAGAAAAGAACTCCTTGCTCCATGGTGGGAATCATAGGACTTCTGTCTTGACCAGTTATGGGAAAATTAAATGCAGTACAACAACTGAAGCTTAAGATTTAAGTTGGACTCAGCTCTAGCAGTGGCTTTTAGGGCACAAATTAGAATGAGCTGATTTCAAAAACAAAAACCATACCTATGTTAAAGGTACCAAAAGACCAACTGCCTGATGAGAAGTTGGTGATTGTGGAGAGTTAGAAATTTGCAGATCCACAGCCAAACTTCTCTTAATCATTTTAGTATAGTAGCCATTTGTCAACCCTGTCTGGATCTGAATTCTCATCTTGTTCCCCACCGGGGCAACTTTGGGAATGTATTATGTCAACAGACCAGTAACTTGCCACCAGAGAAGATCTAAATCTTTTTTAACATAATATCTCCCTGCTTTGCTGAAACCCATTTACCTGGTGCTCTCACTATTTTGTGAATGTCTTAATTTGTGACTTTCTTTTGTTCTGTAACTATAAAAAAATTCATGTAACTGCTTCTGTGATGAAATGTCATTTGGGGTAACCTGTATCTGTGTTCTTGAGACACAATAACTCATATTTGGCTTACAATAAACTCTTGTGTTCTCTTAGAGGTGAACTGGATTGTTGTTGACATTAGCTAGCAAGTCAACATCAGAGATAGAGGAGAAAGAAGATCCCTGTTAACACAGAAGGCACAACAGGTTCTCATACTTCAAGGATTTTGGTAGCTATCAAAGAGACAGCAGTGTTTCTATTGGAGCTATGCTATGTGGTTTTCTTTATTGGTCTTTTATGATGAAAATAAAGATGTCTGTTTA
>NR_015561.2|@2@|Mus|musculus|RIKEN|cDNA|C130071C03|gene|(C130071C03Rik),|long|non-coding|RNA
[truncated: 589,249 more chars]
