# Supplementary material for: LncLocation: Efficient Subcellular Location Prediction of Long Non-Coding RNA-Based Multi-Source Heterogeneous Feature Fusion
Source: Int J Mol Sci. 2020 Oct 1;21(19):7271. doi: 10.3390/ijms21197271 (PMC7582431; doi:10.3390/ijms21197271)
Supplement: Supplementary file 1 [file ijms-21-07271-s001.zip › ijms-924790-supplementary/Supplementary Data S1/Exosome.fa]

>L36162.1|@4@|Homo|sapiens|(clone|TH3L)|receptor|tyrosine|kinase|type|III|(DID)|mRNA
CTTACATTTGAAGATCTTCTTTGCTTTGCATATCAAGTTGCCAAAGGAATGGAATTTCTGGAATTTAAGTCGTGTGTTCACAGAGACCTGGCCGCCAGGAACGTGCTTGTCACCCACGGGAAAGTGGTGAAGATATGTGACTTTGGATTGGCTCGAGATATCATGAGTGATTCCAACTATGTTGTCAGGGGCAATGCCCGTCTGCCTGTAAAATGGATGGCCCCCGAAAGCCTGTTTGAAGGCATCTACACCATTAAGAGTGATGTCTGGTCATATGGAATATTACTGTGGGAAATCTTCTCACTTGGTGTGAATCCTTACCCTGGCATTCCGGTTGATGCTAACTTCTACAAACTGATTCAAAATGGATTTAAAATGGATCAGCCATTTTATGCTACAGAAGAAATATACATTATAATGCAATCCTGCTGGGCTTTTGACTCAAGGAAACGGCCATCCTTCCCTAATTTGCATTCGTTT
>AB048287.1|@4@|Homo|sapiens|mRNA|for|small|proline|rich|protein|like|protein,|complete|cds
CTACGAATGGTTTAGCGCCAGGTTCCCCACGAACGTGCGGTGCGTGACGGGCGAGGGGGCGGCCGCCTTTCCAGCCGCGCCCCGTTTCCCAGGACGAAGGGCACTCCGCACCGGACCCCGGTCCCGGCGCGCGGCGGGGCACGCGCCCTCCCGCGCGCGCGGGGCGCGTGGAGGGGGGGGCGGCCCGCCGGCGGGGACAGGCGGGGGACCGGCTATCCGAGGCCAACCGAGGCTCCGCGGCGCTGCCGTATCGTTCCGCCTGGGCGGGATTCTGACTTAGAGGCGTTCAGTCATAATCCCACAGATGGTAGCTTCGCCCCATTGGCTCCTCAGCCAAGCACATACACCAAATGTCTGAACCTGCGGTTCCTCTCGTACTGAGCAGGATTACCATGGCAACAACACATCATCAGAGATCTTTGAAGACTCTGATTCTCTGAGACTGAGGAGAGATGTCTTACCAGCAGCAGCAGTGCAAGCAGCCCTGCCAGCCACCTCCTGTGTGCCCCACGCCAAAGTGCCCAGAGCCATGTCCACCCCCGAAGTGCCCTGAGCCTTACCTGCCTCCTCCTTGTCCACCTGAGCATTGCCCACCTCCACCATGCCAGGATAAATGCCCTCCTGTGCAACCATACCCACCCTGCCAGCAGAAGTATCCACCCAAGAGCAAGTAACATCACTAGAATTCATCAGGACCATGAAACAACAAGATCCAGTGGCTCTTCTTACTCCCAGGACTCCATCATCTTCCCTTCAGCTGTAGTGGGAGGCTGCATCTTCCCTAACCTCTGTCTGGCTTGAGCGTTGACAGAGAAAAGGCTTAGTTCTGAAAACCGATATGTTGTTGGAAGATGAGCAGCCAGATCATTGCCTAATCTCGCTTTGCTGTCTGTGATGTAGATGGTGGTTCCTATCCTGAGAGCAAGTGTGTTTATTCTTTTGCTTCTCCCCAATAAAGCACATGTTTCATGGTCAAGCCCAAAAAA
>BC029124.1|@4@|Homo|sapiens|cDNA|clone|IMAGE:5180053
GCCCCGGGCACGGAGCTGCCACGCTCATGGGTTCTTCCTAGGAGGAGGCAGTCGCTGATGCCTGGCTGTTCCCTTGCAGGAAATACCACTGTGCCGGGGGTGCAGAGGAAAGATGCTGACGGCAGGAGAAGCCCCCCAGCCATGCACCCACTGCTGAGCGACCAAAACTGAATTCCAGGGAATCGTTTCTGCCCACAGCAGTAACTTGGGGCTACCAGATGCTCCTCCCAGAGCAGCCCCAGGTAAAGCTTTCCAAGGCTGCGAAGAACCCCAGGCCAGCCTGGGCTCCAGGTTGCACAGGCATTAGGAAAGGCGACACTAACAAAGCCCGGGCATCCTCTCCTCCTCCCCGGGAGACTCGGGGCGGCCCGGGCGGAGCACTTACATTGCCTCGGAAGCCTCCAGGTTCAGGTCGCTGGCTGGGGCTGGCTGCAGGGACTGCGACCCTCCCATCCTCGCTGTGCCCTGGCGTGCAAGCTAGCCGCGAGCGGGGCCAGCGTCCTGGCGCGATTCCTGCAGCCGGGAGCCGGGGCGAGCCGGCCGGCGGCCGGGGTTGCTGCACTGCAGAGGGGAGCAGCTGCGGGCATCCGTGGCGGCGGGAGCGGCGGCAGGGAGCTGCGACTCGCGGCCCGAGCCGGGGGCCGGGGGGCGAGCGCCGCGTATGTGTGCGCGCGAGTGTGGCCGGCGCGCGCCCGAGTGTGGCCGGCGTGCGCGGCTCTGCCCGGGGCGTGCGGGTATGAGCGTGAGCGCCGGTGTGGTCCGAAAGGCTCTTCTCTTAAACCCCCCGGCAGCCGGCTCCTGTGTGTGACACGATGATGTCATCATCGCCGAGCAGCCCCAACGCCTGCATCTTCACAAAGCTCCATCGCGGGCTCCGGAAACGGGGCTGGGGGTGGGGAGGCGAAGACCCTCCCTCTGCCCCGGCCCCTCCCGCCTCGCCGGGACCGCCCGCATTGTGTAGCTTTGAAATGCAAACGAGCCGCGGCCCGGGAGCTGGGGCCCTAGAAAGGAGGGGCGTGGTGGTCGGGCGGGCTGACCACCGAGAGAGTAGGGGGCTCAGCCCTGTTGGCTCATCCCTCCAGGAAGGAGGAAATGGTCTCTCCCGGCCCAGGACTAAGGGGATGGCTGGAGGAACAGGTAAATAGGCTGCAGTGGGCAGCGGGCAGCGGGAGCGACGCTGGGAGAGACGTGCGCCCTTTTCCACCGCCGGCTTCTGCCTCCTTCAGGCCCCGGGTCCTGGAGGCAGCTGAAGTCTGTACCAGGGAGAGCTGCGGCACCTGGCTCTCCCCTCACAGCCAGCCCGGGGCTAGCCTCCAAGGACCTTTGCACCGCACAGTCTGAGGGCCTGGGGCAAGCTAGGGAGCAAAAGGTACTGGGCCTGCGAGCGGGCTGGGGCTGCAACACCATCTTTGGCCACCAAATGAGCTCCACAAAGCCAAGCCCTGTGCAAAGGCTCACCCTAAACAAGCAGAGGCGCGGCCAGCTGAGCCGCCCAAGGCAGGCCCCTAATGCAGCATGCGTGTACAGGGCAAAGGCAGTTCTCCGTGACATGCATCGGCTCAGCTCTGTGATTCTAAACACGGGCTGGGCCTGTAGGAATGTCCGTGACACCCCATCACCAAGCTCCCAGTGCCCAGCCAGCCCCATTCTGTAGCTGGCAGCATGTCACCCATCAGCAGCCAAATCCCTGTCCCTGGCCTATGGCAGGCTCAGAAACCCTCAAGACTTGAGATCCTGAGCCTCCTCACTGGAGGCTGCTGCAGAAAGAGTTCATCTCTGTATAGGTACAGGAGGTTTGGGGCACACCTGGGAACCCCACCATCCCCTCATGCTGTACATTCAACACAACCGCTTCCTGCGCTCCCAGCCCAGACTCACAACTGAATTCAAATGGAACCTCTGATGGGTAAGTGGAAGACTCTTCCACATTTCCCAGCTTGTCTTCACCCACAGGGCAGTGAGCCTAAAATGTATCTAAACTGTGGCCAAAAGCAAAAGAAAATAAAAACAAAATTGTTCAAAGCATTTTAAAAAAAAAAAAAAAAAAAAAAAAAAAAAAAAAAG
>BC035679.1|@4@|Homo|sapiens,|clone|IMAGE:5743787,|mRNA
GCGCCTTCCTTTGCATGGGGCAGCCCGCCATGTTGTGGCGATGGGAGCTATGTGTGGGTGGGAGAGTGAATTGGATCCTAGGAGTTGATTGGGTCGCCAGGATGACCCTGGGCCTGTCTGCTGCCCTCCCAGCTCGGCTGTGTCACGGGGCCACCTGTGCGGGGCTCATTTCCCAGGAAACTCCAAATGTGTTAGTTTAGACAACATTGTACGTTTTTTGTTTTTTTTTTTGTTTTTGAGACGGAGTTTTGCTCTTCTTTCCTGGGCTGGAGTGCAATGGCACGATCTCGGCTAACGGCAACCTTCGCCTCCTGGGTTCAAGCGATTCTCCTACCTCAGCCTCCCAAGTAGCTGGCATTACAGGAGCCCACCATCACGCCTGGCTAATTTTGTATTTTTGGTTGAGACGGGGTTTCACCATGTTGGCCAGGCTGGTCTTGAACTCCTGACCTCAAGTGATCTGTCTGCCTCAGCCTCCCAAAGTGCTGGGATTTCAGGCGTGAGCCACCGTGCCTGGCCTGCATGGTTTTTAAAACAATCACGTAGAGGGGAATGTAGAAGGCAAATTGTAGACACATCCCTCTTTATCAGTAAAAGCTAGCTTTGAATGAATATTTATGGAAAAAGTCACAAAGGACAAGGAACTGAATCTGACTATGAGATGGAATCACTTCCTGAGTTGAAATTTAACTTTTGAACATTTAATCTCATCTAATTCTTCATTCTTGTGGCAAGACTATTTTTGCCCCCTCAGCTTCCAGGTGACCACCTGCCCAGGGCTGTCCCCCCCATCTGGTGGTCAGTGTGAGACACACGTCATTTCTGCTGCCTCCCCTCTAGACCCAGCTCAGCTAATTTTACTTCCTGGGGTCTTCCCCTTGCTTGAACACACAGGTCCCGTTTCCAGCCCCTTTCCCCTGGCTCCTTGTAGGCAAATGCTACTCCTCTTGCTTCTTTTGACAGTAACATTATTATGACTGTAAGCAATGCTACTCTGCCTTCACTAGGGAATGATGTACGCCTTGAACCGAACCAGTCAGAAGAAAAAGGAGGTGGTTGACTTTGAGTTGAGTTATTTTCCAACCTCAAGCCTTCAACATCACTTACCCTGTCTCATAAGGGAAACCTGGCTGTCCTCAAAACCAGCATTCAAGATTTAAAATAAATGTTAAAAACAAAAAAAAAAAAAAAAAAAAAAAAAAAAAAAAAAAAAAAAAAAAAAAAAA
>BC038538.1|@4@|Homo|sapiens,|clone|IMAGE:5172739,|mRNA
CAAGGACAGCAGTAGGAGCTGAATGCAGTGACTGTATCATAACTGCTGGTTATGAGGATTGGATTTCTTTTTTGCAGATGTCACGTGCCGGGGTGAACTGTTATTAACTAAAAGGAGTCAGGGCTTAGCTGCAAGAAAGGAGGAATTGCTCTTAAAGTGCTTGGAAGTCACCGATCTAACCAACGGACAAAAAATTTCCTGAGGACAGACCCTCCCCTCTGGAGGCCTCCTTCTATCATTGGCTCCTGACTCCCCGAAGCAAGGTCAAGTGGGAGTTTAATAGCTGTTCCTGGGACTGTGCAGAGGGCAGCCCTTTGAACTCAGTGTCTCAATCCCACAGGTGGGAGGTTCCCACCACTGCGTAATTTCGAGAGGGAGGGCCGAGACTGCCTGGGGGGAAGTCCCATGGCTACCTGGTTCGAGGCAGCTCTTTGATATCTCCTGGAGCACTCCTGGTCCTAGAACCAGACAGCTCTCAACTGAACTGACACAAGTAACAAACTCAGCATCCCCTCTCCTGGGCATTCCTACAAGCCATGCGAGCCCCGTGTTGGTGGAGACACTGCCTTCTCCACCGCAGACACCAACAAGTTAGAATGGAGAAACTGTCTATGGCCCTACCACTCTGAACACGCCGGATGTCATCTCATCTCGGAAGCTAAGCAGGGTCGGGCCTGCTTAGGACTTGGGTGGGAGAATGGAGAAATTGATGGACTTTTGACGATGCAGGTTTTAACATCAGATCTGAGCCCTAATAGCTGTGTGTCTCAGCTGTCTGGGCCACACCATTAACAGGGAAAAGTTTCCTCCACTTAAAGAAAGAAAAAGACAAAGAGGAGAAGGAAGGCAATACGGAGCTCTCCTGGAAGGTACATTAAATCATTAAATGCCAAAAAAAAAAAAAAAAAAAAAAAAAA
>NR_001549.1|@4@|Homo|sapiens|testis-specific|transcript,|Y-linked|19|(non-protein|coding)|(TTTY19),|long|non-coding|RNA
GACAGTCCCATTGAGCAACACTTCAATGAATGCACCCCTCCAAATTGAGAAGGCCATGAAGATGAAATGAAATAGTCTAGATTCCCAGATGAAGTTGCAAGACATCTTCTACCCCTCAACAGACTGTATCTTCACCTCTATCTGACCTTATTGCTGCTCACATTATTTGTCTCAAGATAAAATCCCAAAACTCTGGAGGGGTGCTGCCTCACAAGATGCATCACCTGCTCAGTTGGGAACCAAATTTGAGGTAAATTCAAGGTGCCCTG
>NR_001552.1|@4@|Homo|sapiens|testis-specific|transcript,|Y-linked|16|(non-protein|coding)|(TTTY16),|long|non-coding|RNA
GAGTGTGGATTATGCCCTGGCCATGTCCTCATGTTTCCCAACGGCTGGGAGTCAGAAATTGAGTGACCTGGGAGCACCTTTGTTGTGCCATCTATAGCAAAAAGACACTTGGGTGCAAGTGGGAATCTTGAGTCACTTTGAGGAGCATTGCACAAAGCCCTATGTCTTCAGCCAAGTGCACCCTTTCCTTTT
>NR_001560.1|@4@|Homo|sapiens|cytochrome|c,|somatic|pseudogene|52|(CYCSP52),|non-coding|RNA
ACGGGTGATATTGAGAAAGGCAAGAAGATTTGTGTTCAGAAGTGTGCCCAGTGCCACACTGTGGAAAAGGGAGGCAAGCACGAGACTGGGCCTAATCTCCATGTCTCTTTGGGTGGAAGACAGGTCAGGCCACTGGATTCTCTTACACAGATGCCAATAAGAACAAAGGCATTACCTGGGGAGAGGATACCGATGGAGTATTTGGAGAATCCCAAGAAGTACATCCTTGGAACAAAAATGATCTTTGCCGACATTAAGGCAGAAAAGGGCAGACTTGATAGATTATCTCAAAAAAGCTACTAATGGATAA
>BX647987.1|@4@|Homo|sapiens|mRNA;|cDNA|DKFZp686N1452|(from|clone|DKFZp686N1452)
GGCTGCTAAGTTGTGCGTTCCAGGGTGCACTCGCCGGCGAGGCTGCACGGCGCCGGTTTCATTGCTAAAATCCGACGGACTTGTTGCAGAACTCGTTTTTTTTGTCGGGAAAGGGCTTCCCCGTGTAACTTTACAGCAGTTATCGTAGATAAGACTTGCAAATTACAGATGTGGACGGTGAGGGAACGGGAATTTCACTGAAAGCGCCTGAGAACCAGTAAGAGACCTGCAACAGCTTTGTGCTCCACTGGCGAATGCTTCCTCCCCTAATACACATTATGTGTGCTTGGAGACACAAGGAGTAAGATACAGCCCCTCAAGGGACTCGTCATAGGGAGAGGACACAGCTTTGGGAATAAAGGGGCCACAAAGGAGGAGAGAGGAGTTTGCTGAAACTTCCCAAGCTCCCATTCCAGCAGTTCCTGAAGGATTCATTTCTCTCTGAGGATCTCATGAGGTGGCTTAGCAGCTAGAATCTCTTCCTTAACAGTGGGAAGAACAACTCCTGGAAATTTAGGTCGGCTTTGACTGGATTTAAAAGAAAGCTGTATAATTCCACTTCTGTATATACAACCAAAGGAAATGAGATGTGCATACCCATGTTCAATGAAGCATTATTCACAATAGCCAAAATGTGGAACCAATCCTTAAACAAAAGGAAAACAGAAAATCTGCTCAAGTCCCTGCAGGCACCTGAGAAAATCACAACCCACACTTGCGAACCCCTAGGAGACCTAAAGCTGTGGTTTTACAAATAAACAGATAAGTAACATTCCTACTCTTTCCTATAGGTACTCAATCTTCTTAACAACTCCCATCCCACACAGGTTTGCATCCCCAGCAGATACATATGGCTATGTGGTCACCCATTCGATCAGCCTATAAAAGACTTGTCTTATTTGATATTGTGAAACCCATGGTTATCAGTGTATATGAAAATGTTTGGTTCAGGGGTCAATGTACAATATGACAAGCAAAGTCCTCTAATACACAGTTATATAAAATCACTCACCTGAGAGCTAAGTGGACAATTGGCCTTATATTGGCTGGAGTTGGAGCCCCAGAGGGAAAATTTGCCTATTATTAGGCAACTCTTCAAAACTTTACTTATTCGTTTCTAAACACTGTCTCATAAAATGGGGGATGCTTTAGATGAATTAAGATTAGCACTAGATTACTTATTCGTTGAAAATTAGCACTAGATTTCTTATTGGTTGAACAAGGAGGAGTGTGCACCATAATCAATATAACCTGCTGCAGTTATGTAAACACCTCAGGTCACATAGAAGAAGATATACAGAAAATACATGAACAAGCTGTGTGGTTGCGTAAATATAACCAAGGCACCAATCCCAACTGTATCTGGTCAGCCATTAGAAGCACCCTCCTGAGTCTCACTTGGTTGTTGCCCTTCCTAGGAACTTTGATAGTTGTCTTATTATTAATCTTTGGCCCTTGCTTGTTTAAATTCTTGGTAAAGTTTGTGTTTTTTAGATTACAACAATTCCACATAAAGATGATACTGACACAAAGCTTCCAATCCATCCCGTCTTCTGAACCGGGAAATAAAGACACCCTGCCTTTAGGTGTCTTTAGATCTAGATCAGGCATCTAGAGATTTTTACTCCTCCAATACTTGGCAGGGTCTATGCCCGTAGACTCATCAGGATACCATGTAAATGAGGACCTCCCTTGGTACCCCAGAGGCCAATTGTAGACCCTTATGAGAAAATCCTGTCCCCAAAATGAACATCCACTGTCAGCAGGAAGAAGTTACAGAAGACCAGCCTTTGCCCTTACGATTAAGGGTCCTCTTGTAAGTAGAGAGGGGAATGTTAGGAAAGCAGGAGCCTAGGTGATCCAGAATGACACCATTTTAAAATAAACTCCACCTGAAAACTAGCAAGGCATCTGCACACATCTGTTTAGCAAGTATATCCTTCTGTAACTGGAATAAAAAGCGTTATTTTAGAATATGCCTATAGTTTGTAATAATTAGCCGAGGGAAAAAAAGTTCACATTGGTGTAGGAAAAGTGCCCTAATGGTCATGGGTAATAATGGGACCGTGGTTCTGGTCAGTGATTTGATGGAAGGGGTGTAGATAATATATTGTTGTAAATAATAAAAATAAAAAATTGTTGTAAGTAATAAATAAAATAATATTGTTGTAAGTAATAAAGTAGGAGAAATATTTGGTCTTTTGCTTTTGGGTTAGTGCAACAGTAGTACCATTACTTGGAGGAGAAGTTAGAGAAGGACAAGAATAGGCTTGAATAAGATGAGTGAGAAGAGAGAAAAATTCCGTAAGTGGAGATGGCCAGGGAACACCAGGGCAGCAGAATCTAACTCTGAATTTAATGCTGTTGTCTGTTCATATTGCACTGCGCTGTAATCTCCCTATCTTTCCTAAACCATTGGCAAAGTCTGCTATCCACAGGGGCCTTGGGTCGGTGGTGCTTTGGGAAATACCAGAAGAGGGAAAGTACGGCAAATGTGCAGTGTCACAGATGATAGGAGGAAAGCTGGCCAGTGGGATGATTAAAACAATTTCGGTGGGAGTGGGAATTCAGACCATGTAAATGGTCTGAATTAAGAAAATTTCAAGAAACAAAAAATGTTTCTAATGAGCCAAAGTGAAAGCTCTTCATGATTTCTTTATAGAGGCTCTCTAGTGCTTGTCCTAATTTCCTGAAATCTCATGGGTATCTTACTCTCCTGGTGCCCGCCTCAAACATTCACTGTAGCAATTATATGAGCAGCCTGGAGAATCCCAATCCCAGTGGCCTTGCTCCCTGGATCTACTTTCTCTTAAAAATCATTCCCCTAAGTTTCCGTCACTTGGTTGAAGTTTAGTAGATATCTCCACATCTCCAGCTAGAACAGCACCGGAATTTCAGGACTAGGGCAATAGAGTCTGATATTAAATTCTATTTCTATCTATCTATCTATCTATCTATCATCTATCTATCTATCTATCTATCTATCTATCTATCTATCCACAGAACAATTTGTGGGATAGTAGCTTTGGGGTCCCAGATCTAGGATGGGCCTGGTCCTCCATGCTGGTTCTCCTGGGTGATATTTCTGTTAGTTTGAACAGTAATCACACTTTTATTACTGTTTCATCTTTTTTTTTTTCACTCTTAGACTGATTTTATCATGTGTATAAAACATACACACACCTACATCTCAAGGATAAACATTAATCCTTGAAAAATATGTGGTCTAAAACTATATTGAGGAGAGAAAGATAGGACACTTTAATTGCCACATGATTAACACGAGGTCACCACACAGCTTTCACAAATCTACAAGTCATTCTATTTAGGCTGAGTCAAGTTCTCCCTTGGGCCAGCCAGAGCACAAATAATGGAGCAATGTGACTCTTCAATGACAGATCTCTGATTTCCAGAAAAGAGACTTTGAAATACCCAATTCTAGTAAATATGCAATTAAATTTCCAGCTAAATGACCTTTGCTCCTGTAGTCTTCATCTTGGGGAAGGGAAAGAAGTCTTATTCTGTTTAATAGTTTGATTTTTATAATAGGGTTTGTCTCTGTTATAAATCTTGTTTGATATTTAAAATGTTAGCTAAGAGAAAACTTCTGTTTGTTTTTATTTAGTGGGAAGAAACTAACCCTCATTGAGTGCCTAGTTAACATCAGGCACTTTGTACACATAATCAATTGAATCTTGACCACAACCCTGTGAGGTGAAAAATGAGAAGATTAAATAAGCCATGGGAAGATTTTTTAAAATGACATGAAACTCCAAGGGTAAAAAGTAGGCTGGGAAATCTTAGGATGGTGAACCATCATGTTTCCTGAATGTGAATCCTGTACCTGGTTTGACTGTAGTCACCCCTTCTCCAACACTCTCCACGATGCCGGCTGCCTCATGGCCTAAAATCACAGGAAGTGGGGTCACCATGGTACCACTAACCACGTGGTCATCTGTGCCACAGATTCCTACAGCCACCATCTACAGAGTGAAGAGAAGATGTTTATAAAAGATTGTGAGTCTCAGGATGTTCAACATGATCAATGCCAAATAAATATCAGAATACTTGGAAGTAAAGTACTAATAGTAGGAGTTCCTGATTATCAGGTGCCTATGATGTGACAGGCACATTGTGGCCTGTGCTCGACCAGGAGACTGCTTTTCCAGGCTGAGATCAAAGACGGTGATGTGCCTACCCGCAGATCCTAGATGGCCATGTTTGCAACAGAGGTAATGATGAGCAGTGCGAAGATGTGACTCCAAAGCCTGGAGAAGGACAGACCAGCATCCCTGCAAGAGATCCAACTGTCTTCTTTTCCGCAGAGGTCCATAATTTACATGGGCCTGACAAAGAATACTGTAACTTGCAGAAATTATCTTCAGTTCAAATCCTTCATTTTGGGGGTTAAATAACTTGCCCAAGATGTCGAGGGAGCGGAAATACTTGCTGGTCTTGCAGCGGCTGTGGAGCCTGGAATCCTGCCAAGAAGAGCATGTGTGAGAGATCAAAATGTTTGCTTACATTCCTCCTGTGAAGGGAGTTGGGAAATAACCTAAGAAGCCCAATCCAAAAACAAAGATGTACCATCCAGTCTTCTCTGTGAGAACCAAACTACAAACCATCTGAATGTTCCAAAAGTGTTTTGATGATGTATTGATGTATTTTAAATTATCCTGAAAATGTTCTTGGCAGATGCTTAAACATGTAATTACTGAGATGATGTAGAAATACCAAGTGTTTATTAAAACAATACAGAGTAATACAAATGGTATGTTTGTCGCAATATAAAAGTATCTAAAAATTAAAGAGTTCTTTAATGGTGAAAAAAAAAAAAAAAAAAA
>NR_001580.1|@4@|Homo|sapiens|syndecan|4|pseudogene|(SDC4P),|non-coding|RNA
GGGCAGGAACCTGATGACTCTGAGCTCTCTGGCTCTAGAGATATTGATGAGTCAAGGGACCCCAAGATCATCCCTGAAGTGATCCAACCCTTGGTGCTTCTAGATAACCACATCCCTGAGAGGGCAGGGCCTGGGAACCTGGTCCCACTGAAACCAAGGAACTGGAGGACAACGAGGTCATCCCCAGGAGGATCTCACTCTCTGCGGGGGACCAGGATGTGTCCAATAAGGCACCCATGTCCAACACTGCCCAGGGCAGCAACATCTTTGAGAGAATGGAGGTCGTGGCAGTCCTGATTGTGGACAGCATCGCGGGCATCCTCTCTGCTGTTTTCCTGATCCTGCTTCTGGTGAACCATATGAAGAAGGATGAAGGCAGAAACGACCTGAGCAGGAAGCCCATCTACAAAAAAGCCCCTAGCAAGGAGTTATTACGCTTCTTCTATGAGCACTGGTTTGGACTTTAG
>BC065566.1|@4@|Homo|sapiens|elastin,|mRNA|(cDNA|clone|MGC:70763|IMAGE:6153564),|complete|cds
GGAGAGCGGGCTGGGGCATTTCTCCCCGAGATGGCGGGTCTGACGGCGGCGGCCCCGCGGCCCGGAGTCCTCCTGCTCCTGCTGTCCATCCTCCACCCCTCTCGGCCTGGAGGGGTCCCTGGGGCCATTCCTGGTGGAGTTCCTGGAGGAGTCTTTTATCCAGGGGCTGGTCTCGGAGCCCTTGGAGGAGGAGCGCTGGGGCCTGGAGGCAAACCTCTTAAGCCAGTTCCCGGAGGGCTTGCGGGTGCTGGCCTTGGGGCAGGGCTCGGCGCCTTCCCCGCAGTTACCTTTCCGGGGGCTCTGGTGCCTGGTGGAGTGGCTGACGCTGCTGCAGCCTATAAAGCTGCTAAGGCTGGCGCTGGGCTTGGTGGTGTCCCAGGAGTTGGTGGCTTAGGAGTGTCTGCAGGTGCGGTGGTTCCTCAGCCTGGAGCCGGAGTGAAGCCTGGGAAAGTGCCGGGTGTGGGGCTGCCAGGTGTATACCCAGGTGGCGTGCTCCCAGGAGCTCGGTTCCCCGGTGTGGGGGTGCTCCCTGGAGTTCCCACTGGAGCAGGAGTTAAGCCCAAGGCTCCAGGTGTAGGTGGAGCTTTTGCTGGAATCCCAGGAGTTGGACCCTTTGGGGGACCGCAACCTGGAGTCCCACTGGGGTATCCCATCAAGGCCCCCAAGCTGCCTGGCTATGGGCCCGGAGGAGTGGCTGGTGCAGCGGGCAAGGCTGGTTACCCAACAGGGACAGGGGTTGGCCCCCAGGCAGCAGCAGCAGCGGCAGCTAAAGCAGCAGCAAAGTTCGGTGCTGGAGCAGCCGGAGTCCTCCCTGGTGTTGGAGGGGCTGGTGTTCCTGGCGTGCCTGGGGCAATTCCTGGAATTGGAGGCATCGCAGGCGTTGGGACTCCAGCTGCAGCTGCAGCTGCAGCAGCAGCCGCTAAGGCAGCCAAGTATGGAGCTGCTGCAGGCTTAGTGCCTGGTGGGCCAGGCTTTGGCCCGGGAGTAGTTGGTGTCCCAGGAGCTGGCGTTCCAGGTGTTGGTGTCCCAGGAGCTGGGATTCCAGTTGTCCCAGGTGCTGGGATCCCAGGTGCTGCGGTTCCAGGGGTTGTGTCACCAGAAGCAGCTGCTAAGGCAGCTGCAAAGGCAGCCAAATACGGGGCCAGGCCCGGAGTCGGAGTTGGAGGCATTCCTACTTACGGGGTTGGAGCTGGGGGCTTTCCCGGCTTTGGTGTCGGAGTCGGAGGTATCCCTGGAGTCGCAGGTGTCCCTAGTGTCGGAGGTGTTCCCGGAGTCGGAGGTGTCCCGGGAGTTGGCATTTCCCCCGAAGCTCAGGCAGCAGCTGCCGCCAAGGCTGCCAAGTACGGGTTAGTTCCTGGTGTCGGCGTGGCTCCTGGAGTTGGCGTGGCTCCTGGTGTCGGTGTGGCTCCTGGAGTTGGCTTGGCTCCTGGAGTTGGCGTGGCTCCTGGAGTTGGTGTGGCTCCTGGCGTTGGCGTGGCTCCCGGCATTGGCCCTGGTGGAGTTGCAGGAGCTGCAGCTGGGCTTGGTGCTGGCATCCCTGGACTTGGAGTTGGTGTCGGCGTCCCTGGACTTGGAGTTGGTGCTGGTGTTCCTGGACTTGGAGTTGGTGCTGGTGTTCCTGGCTTCCGGGCAGTACCTGGAGCCCTGGCTGCCGCTAAAGCAGCCAAATATGGAGCAGCAGTGCCTGGGGTCCTTGGAGGGCTCGGGGCTCTCGGTGGAGTAGGCATCCCAGGCGGTGTGGTGGGAGCCGGACCCGCCGCCGCCGCTGCCGCAGCCAAAGCTGCTGCCAAAGCCGCCCAGTTTGGCCTAGTGGGAGCCGCTGGGCTCGGAGGACTCGGAGTCGGAGGGCTTGGAGTTCCAGGTGTTGGGGGCCTTGGAGGTATACCTCCAGCTGCAGCCGCTAAAGCAGCTAAATACGGAGTGGCAGCAAGACCTGGCTTCGGATTGTCTCCCATTTTCCCAGGTGGGGCCTGCCTGGGGAAAGCTTGTGGCCGGAAGAGAAAATGAGCTTCCTAGGACCCCTGACTCACGACCTCATCAACGTTGGTGCTACTGCTTGGTGGAGAATGTAAACCCTTTGTAACCCCATCCCATGCCCCTCCGACTCCCCACCCCAGGAGGGAACGGGCAGGCCGGGCGGCCTTGCAGATCCACAGGGCAAGGAAACAAGAGGGGAGCGGCCAAGTGCCCCGACCAGGAGGCCCCCTACTTCAGAGGCAAGGGCCATGTGGTCCTGGCCCCCCACCCCATCCCTTCCCACCTAGGAGCTCCCCCTCCACACAGCCTCCATCTCCAGGGGAACTTGGTGCTACACGCTGGTGCTCTTATCTTCCTGGGGGGAGGGAGGAGGGAAGGGTGGCCCCTCGGGGAACCCCCTACCTGGGGCTCCTCTAAAGATGGTGCAGACACTTCCTGGGCAGTCCCAGCTCCCCCTGCCCACCAGGACCCACCGTTGGCTGCCATCCAGTTGGTACCCAAGCACCTGAAGCCTCAAAGCTGGATTCGCTCATAGCATCCCTCCTCTCCTGGGTCCACTTGGCCGTCTCCTCCCCACCGATCGCTGTTCCCCACATCTGGGGCGCTTTTGGGTTGGAAAACCACCCCACACTGGGAATAGCCACCTTGCCCTTGTAGAATCCATCCGCCCATCCGTCCATTCATCCATCGGTCCGTCCATCCATGTCCCCAGTTGACCGCCCGGCACCACTAGCTGGCTGGGTGCACCCACCATCAACCTGGTTGACCTGTCATGGCCGCCTGTGCCCTGCCTCCACCCCCATCCTACACTCCCCCAGGGCGTGCGGGGCTGTGCAGACTGGGGTGCCAGGCATCTCCTCCCCACCCGGGGTGTCCCCACATGCAGTACTGTATACCCCCCATCCCTCCCTCGGTCCACTGAACTTCAGAGCAGTTCCCATTCCTGCCCCGCCCATCTTTTTGTGTCTCGCTGTGATAGATCAATAAATATTTTATTTTTTGTCCTGGATATTTGGGGATTATTTTTGATTGTTGATATTCTCTTTTGGTTTTATTGTTGTGGTTCATTGAAAAAAAAAGATAATTTTTTTTTCTGATCCGGGGAGCTGTATCCCCAGTAGAAAAAACATTTTAATCACTCTAATATAACTCTGGATGAAACACACCTTTTTTTTTAATAAGAAAAGAGAATTAACTGCTTCAGAAATGACTAATAAATGAAAAACCTTTAAAGGAAAAAAAAAAAAAAAA
>BC067836.1|@4@|Homo|sapiens|transcription|factor|15|(basic|helix-loop-helix),|mRNA|(cDNA|clone|IMAGE:30347726),|partial|cds
AGCGCGCGGGAGCGCACGGCGGGGCGCGGCCGACGCTGGGACGCGGCGCACGGGGGGACGCGGCCGGCGCCCAGGGCGTTCGCGCTGCTGCGGCCCGTCGGCGCGCACGTGCTGTACCCGGACGTGCGGCTGCTGAGCGAGGACGAGGAGAACCGCAGCGAGAGCGACGCGTCGGACCAGTCGTTCGGCTGCTGCGAGGGCCCGGAGGCGGCGCGGCGCGGCCCGGGCCCCGGGGGCGGGCGGCGGGCGGGCGGCGGCGGCGGCGCGGGCCCCGTGGTGGTGGTGCGACAGCGGCAGGCGGCCAACGCGCGGGAGCGGGACCGCACTCAGAGCGTGAACACGGCCTTCACGGCGCTGCGCACGCTCATCCCCACCGAGCCGGTGGACCGCAAGCTGTCCAAGATCGAGACGCTGCGCCTGGCGTCCAGCTACATCGCGCACCTGGCCAACGTGCTGCTGCTGGGCGACTCGGCCGACGACGGGCAGCCGTGCTTCCGCGCCGCGGGCAGTGCCAAGGGCGCCGTCCCCGCCGCCGCCGACGGCGGCCGCCAGCCGCGCTCCATCTGCACCTTCTGCCTCAGCAACCAGCGCAAGGGGGGTGGCCGTCGTGACCTGGGGGGCAGCTGCTTGAAGGTGAGGGGGGTGGCCCCCCTTCGAGGGCCACGGAGATGAGCCTGGACCCTGGAGAAGGAGGCCAGGAGCCAGCCACTGGCTGGACAGGGAAGAAGACCCCAGGAGCCAAGCCCACCCCTTCTTTGTGTAGGGACCGGGGGACCATGGCCTGTTCCGGGACACTCTGGGCAGGGCCCTCGGGACATCTCCACCCGATCCTGGAGAGCTGTGAGGATCCATTCAGCCTGCCCAGCTCTGGCTGGTCAGAGACAAGGCAGAACTTTTGGAAAAACAAAGACTGTTGGTGACAGGGTGTGTGTGTATCTGTGCGTGAGTGTGAGTGTGTGTGAGAGAGAATTGGTGAGTTTAAAATAAAAGCTATTTTTAAATAAAAGACGTCGTTCTGAGCTGAGGAGAGTCCCGTGGACATCGGAGGTCAGAGGTGGGCCCTCCCCTGGACCTAGAGAGAGGCACAGATGTTCTGGGGGCTGCCCTGAGCCCTGGAAGGGTGGGGGTGGGGCGGGGGAAGGCAGGCAGAGCCCCCTCTCCGGGCGCCATAACCAAACTTTCCTCAGTCTGCTGTTTATCAGATGTTCTTAACAACTGTTAGGTGTCTGATATGGTTGGTAAAGAAATCTTAATTTTACTTATTTTTGAATAAGGCCTGTGTTCATTTCATTCACATGGTTCAAAACTCAGAAGGTACCAGAGGGTATGTGTTGAAAAGTCTCCGTGCCCCTGTCCCCCAGCCACCAGCTCTCCTCTCTGCAAGCAGCCTAGGGCACCAGTTTCCTGTGATGTCCCATTCACTATGAATGATCAGGCAAATACACAAATGACAGCACATCGTACACTAAAAAAAAAAAAAAAA
>NR_002771.1|@4@|Homo|sapiens|deleted|in|lymphocytic|leukemia|2-like|(DLEU2L),|non-coding|RNA
ACCTGATCTCATCAATCTAGCGGAAGAGACAGGATAACCTATCCAAGAGTATAGCGCCACTATGACTCCGCCGGAAAAATTACTTTAAAAATCGCCAAAAATTACTTGGAGCAAAGGGCAGTAGGCGGAGCTTCGCCAAGGCTGGCGCAGTCGGTTTTGACCTGTAGCAGAGAACCAATTCTGGAGAACAGCCTCACTTCTTTGATTGAATACTCACATAATGCTTTGGAACAGGACATGAGATTAAGGTTTAATAATGATAGAATGAAGACCATAATAAAAGAGACCTCTACTTACCTCAGCAATTCTTACCTTTCTTACCTATTTGATGAAGATGTCTTTTGAAAGGTGTACTGCAAGGAACAAAATGTTTGTAAATTCTGCTTTTACCAAGGTTTCTTTTTTAGTTGATGCCAAAGAGTTCCAATATTGAACATCTTAAGTCTGTTACTTGGAGTATGGATTGAGTTTGGAGCTTACTCAGAGGACTACAGGAGAGTATCCAGGAGGTGGATAATTACTGTACCTTCCTCATGGAAAAAGTTTTATTTAAAGTGTTATTTCTCGTTGAATACTATCAAAAAGGAAAAAAAAATGACCTAAACTTTTGAGACAGATTTGGCTCTAGTAAGTATTTAGATATATCGCTTGCATATCTGGGAGAAGAAATAAGAGACTATCATCAATACATTCCCATCTACTAAAAAATTTTATTTTACACATGTCAAGGGATTACTTATAACTTCCATTGTCTTTTTTTTAAGCCTATATGCAATGAAAAATATATTGGCAAAATAAATATTTAAACCTTTTATGTTAAAATTACTGTGAAAGATGACAAGTTAGCTGCTGTTTTTGTCTACATTATACTGAAATTAAATGTTTATAATTTATATTTTGGGTTTATTTATTTATAAATCATGGAATTTATGCAAAAAACATGAGTAGTACAGATTCTCCTCTAATTCTGTAGGACTTTGAATAATGTGATATTTTTCTTATAGTTGGACCCTTGTGTTTTGAAGAAATGCCAACTGCTTGAAGAATTTCCTTGTTATTTGTATTATTTGCTATAGGGTTAGATGTTGAGAAATTCTTCTGACAAAAAATTTTAAGCCAGTTTTACACTAAATATTCCTTAGTCTGATTAATTTGTTATTGGATGTATTCTGTATCTTTCTTTTGTAATTTGTAACTTTTATCCACTTAGCACGAATGATTCTATTGAAGAAAATCTTTAGGAAGTGGTAGAAACTTTAAATCGCCCCATAGTTTGCCTGTTTCCACATTTTATTATCTTATAATCTTTGGGAGTGCTTACACTTATGGAGCTAACATTTTCAGAGATACAGGTTCTCATAGTACTACTAAAACTTTTTTCCTCTTTGGACTGAATACCTATGATTATAACTATACAGTAGTTTAAGTTTCCTTGTGATTAGTCAAAAATACCATTTTAGTATGAAGCAATGAAGTCTATTATTTGTTGTCCCATAATTGAGAAACTTAGATACACCTTTTATTAAGAGTTTGTAAATTCTAGCTTAGTCTACACAGATTTTTATATCAATTTGTTTATATTTTTATTAATGTCATTTCTGGAATTGTGAAAATGTTAATGTTCGACAAGCAACATTAAAAATAGATTTGAAACATT
>NR_003254.1|@4@|Homo|sapiens|Xg|pseudogene,|Y-linked|2|(XGY2),|non-coding|RNA
CCCTGTCTTGCGTTCCTGTGTTTTCTAATGCACGCCCGAGGTCAAAGAGACTTTGATTTGGCAGATGCCCTTGATGACCCTGAACCCACCAAGAAGCCAAACTCAGGTGAGTGTCTCTTCAGCTAGGAAAAACTGAGGCAACGTCCTTGAACTGATGCTTACGGAGGGGATGGTTGAGGATGTTTTACAGAACTGTGGGGTATATGAAAGAGATGCAACAACTGTACCAGATAGCAGATATTGAAAGCAAAATGTGGTGATTAGGGAAATGCAAATCACAACCACAGTGAAGCACCACTTCGTCCCCACTGAGATGGCTAAAATCTAAAATGGAAAATAACAAGTGTTGGCAAGGATGTGATG
>NR_024061.1|@4@|Homo|sapiens|loss|of|heterozygosity,|12,|chromosomal|region|2|(non-protein|coding)|(LOH12CR2),|long|non-coding|RNA
GGCTACGCAAGACCTTCAGTTCCGGATTAGGAGGCCCCGCCCCCCGGCCCGAGGGAGGGGCGGAGAGACCCGCTCCTGCGACTTAGGGCGATGCCACCTTAAAGGGCTTGACCTCCTCGAAGCCAGAACTGCGGAAGAGGATGGAGAAAGAAACGCTAGATAGACCCAGGATTCGAACCCACAACAGCTTGGATGCAAAGCTCATTTTGAATTCTGAAGAGCTGGGAGTTTAGCAGTGGACGACCAAACAAAAAAATACCAGAAGACGGTGAAAGCAGCAGCTGGAAATGAGAGAAAAATTAAGAAATAGAAAATGCTGTTTCATGTATTAGGGAGTGCACATCTTTAAAGAGAAGTGAAGAACCTTTTTGGCTAGGCGCTTTCTGGGGACCTTGGCAGTTATCAACAAGTCACTCTGAAACTAACAGAAGGTGAGGAGGGAGTAATCCAGAAAGGAAACTGCCATTTTTGCTAGGGCAAGAAAGTAGACCTAGCAATGCAATGCCATCAAGGAGTTAGCTGGCTCTAGCGTTCTCCGAACTTTGCAACTCATTTTATATTACATTGTCTGCGTCAAGAAATTTCAAGTAAATGCCTTGAGATTTTATATGTATAAAATGTAGTCTCTGGCCAGGCGGGGTGGCTCACGCCTGTAATCCCAGCACTTTGGGAGGCTGAGGCGAGTAGATCACGATGTCAGGAGATCAAGACCATCCTGGCTAACATGGTGAAACCCCGTCTCTACTAAAAAATACAAAAAATTAGCCGGGCATGATGGTGGGCGCCTGTAGTCCCAGCTACTCGGGAGGCTGAGACAGGAGAATGGTGTGAACCCGGGAGGCAGAGCTTGCAGTGAGCCGAGATCGCGCCACTGCACTCCAGCCTGGGCGACAGAGCGAGACTCCGTCTCAAAAAAAAAAAAAAAAAAAAAAGTCTCAGAAGAAGTGTCAAGTTGACTAAATGATTTTTAAGTCCCTTCCACTCTACTATATCACAATAATTTCCCCTATTTTACCTTATTTAATTTTCACAACAACCCTGCAGCCTGTAAGTAGGTGACTCCTCCATGGTCAGCAGGTGGTCAGTGGTCGAACTATTTAGGACTATCTGATGCTCTTTCCTCTGCTCACCATTGCAATACAATGAGAAAAATGCAAATGAATCTAAGTACAGTGTTCTCTGGGAATATGAAGATAGAACTAAAAACTGCCTGAGAGATCAGGGCAGGCTTCTAGAAAGTTGTGTCTAACTAGTCTTGAGGTTTACATAAACCACACCAGGCTGATGGGACTGGGAAGGGCCCACTAAGCAGTGAGACCATTCCCTTTTGGAGAGTCCTTGCATCCCCTCCCAGATTTCCTCTTTGAGGGGAAGGTGAGAGAGGAGGTAAAAGGGGTGAGGAATGGAGAATAACTCATTCTGGTTCTTGTTTCCCCTTTTCCACATAAAAGTATATTTGTCTTGTGTTCCATACACCAGTCCATACTGATGTGATGGTGTTTTTTATGCTTCCTTTTGAATAAACATTTCATTCTTAA
>NR_024102.1|@4@|Homo|sapiens|long|intergenic|non-protein|coding|RNA|1548|(LINC01548),|long|non-coding|RNA
TGGACAGCAGCAGAGGGAGGAGGAGGCAGGACAGACCAGAAGAGAGACAATGAGGTTCTGAACCTAGATGTTGGCCAAGGGAGCAGAGGAGGGCAGGTCAGGAGGCCCTCGCCCTGCAATCACCCTTCCTGGGAGCCTTCACTTCACCTGTGATCTCAAGACCTCTCCCTACTGCCTGACTCGCGCCGAGCTTATGGAACATCTTCCCTTGAGGGTCGCAGTCCATTCGATGAGCCCTTGTCACAGGTCCTGCTTCTGTGGGGAGCTCAAGCGCGGACACCCTTGGAACACTCCCCAAGTCTCTTCCTTCCCATCCAGCACCACTTCCCTAAGTCACAGCTGCACCACCTCTCATCTGGACTGCTCACAGCAGGTGGAGTCAGGATCAAAATAGCCAAAGAAAAAGTAAGAATCCGTATACAGGAAACAAATATGTGATGATGACCGGAGCAGCTCAGAATCAGAACTTGAGCAAGACCTGGGCTGCTTTGATTTTCTGAAGGTCTCAAAATATTAGGGGCAAAAAAGAAAATAAAAAAAGAAAAAAAAGAAGGAATACCAAAAGCAAGTTACATAAAGTATGAGATATATTACAAAAAAAAAAAAAAA
>NR_024622.1|@4@|Homo|sapiens|C21orf62|antisense|RNA|1|(C21orf62-AS1),|transcript|variant|1,|long|non-coding|RNA
GAGATGAGAAGAAAGAGTAGGCTCTGTTGTCCCTCAGACGGCGCTGCTGCAGTGCGTCTTCGCACTTACGCGGAGCGGTAATGTGAGGAAGCCTCCCGCCAAACAGATGAGGGAGGAGGAGGAGGGGAGAGGCCAGAGAGAGAAGCGGCTTTCGGGAAGGAAAGTGTGATCTAGTAGGTGGAATAGTCCTCTCCAAACTTTGACCTGAGGTGTGACTATTGAATGACCCTCTATTTGGATTTGGATTACACAAAGTTTAACGTTTTTTGGAAAAATCCTACCTAGGTAATGTGTAGTTCTCAATGCATCATGTCAGGCAGCTTATGATGCCAATTTGTCCCATGGCCTTAAATTCCACAACCTCATCATCTACCACCTTTGGTGCTTTCAGAATCATGACTCTCAATGTTGAAGAATGGGCTACTGCATGGAAGGTGCTGATCCTTTTAGAGGCAGCCGTGGAAGAGGAAAAGAGATCAGAAGAGAAAAGGATATTGGTTTGCGGAACATGTGGGACAAGAAGTTCCCAGAAGAATTTGTGAGCAACTTCCCGACAGTAAGGCCCTGGCTAGACCTCAGGATGGTCCCTGCCTCCTGGACATTAGGAAGCCCAAAGGCCAGAACAAAAACACATGCCTAGTGGGGGAAGGCTCACTAAGAGGGCACCAAGTGGGGCAAATACCCCTGGTAACCCATTTATGGAGGCTGCCACAGAAATGCTAGTTGGAAATTTTCCTCCTTCAGTCTATCATGAATTTCTTTTTTCTCTTTTGAGATGAAGTCGCCCGGGCTGCAGTTCAGTGGTGCAATCTCAGCTCACTGCAAGCTCTGCCTCCCAGGTTCCAACGATTGTCTTGTCTCAGCCTCCTGAGTAGCTGAGATTATAAGCACGCACCATCATACCCGACTAATTTTTGTATTTATAGTAGAAATGGGGTTTTGCCATGTTGGCCAGGCTGGTCTTGAACTCCTGACCTTAGGGTGATCCACCCATCTTGGCCTCCAAAAGTGCTGGGATTACAGGCATGAGCCACTGCACTCGGCTGTACCGTGATTATTAGTTCAAGGTTCTCTTTCACTGGGGTAAAGACCTTAAGAGAGCAGTTTTTGGGCTTTATATTCTCAATTTCCCGCACAGTGCCTAGCACATAGCAAGGACTCAACAAATTTCATTGAATGAATGAAAAAACATAGTTTACCAAAAAAAAAAAAAAA
>NR_026819.1|@4@|Homo|sapiens|family|with|sequence|similarity|138|member|E|(FAM138E),|long|non-coding|RNA
CACACAACGGGGTTTCGGGGCTGTGGACCCTGTGCCAGGAAAGGAAGGGCGCAGCTCCTGCAATGCGGAGCAGCCAGGGCAGTGGGCACCAGGCTTTAGCCTCCCTTTCTCACCCTACAGAGGGCAGGCCCTTCAGCTCCATTCTCCTCCAAGGCTGCAGAGGGGGCAGGAATTGGGGGTGACAGGAGAGCTGTAAGGTCTCCAGTGGGTCATTCTGGGCCCAGAGATGGGTGCTGAAGCTCCCACGCCTGCCTGTGAAAATGGAGTCCTCTCTCACCTGGGAGAGCCAGGTGCTGCCCCGAGAAGGATGCATTTATGGCTTCATGAAGTCTTTCCTGACCCCCGATGCTGCTGACTATAGAGACAAAGACTCACTATGTTGCTCAGGCTGGTCTTGAACTCCTGGCCTCAAGCGATCCTCCCACCTCAGCCTCCCAAAGTGTTGGGATTATAGACATGAGCCACTGCACCTGGCCGACCTTGGGCAAGTTCTTAAACCCTTCAAAGCCTCATTTTTCTCCAATCACAAAAGGGAAAGATGGTAATATTTTCCCCACCAAATTCTTGTCGGATGCCCTCACAGAATTGAGATTATGTACGTAAAACACAAGGTGCCTAACCCGGCACAGAGCAGGAGGGCTAAGCGTGACATCCAGCACGTGGTCAGTGGAATCCAGTATTCCTACCCACCTCTCTAGTCTCCCCTCCACCCCTCTCCCTTTCAGAGGCACCAAGCTGCTTGTGGTCTTGTCTGTTCCCACTCCCTGCCTGACTGAACATTTTCTCCACCTCCTGATCATCAGCAGCAGAAACTGGCTGCTCTTCCTGCTGGGTAGACAGCCAGACTGTATTTCCCAGCTGCCCCTGCAGTGAGATGTGGCCATCGGAGCCAGCATTGGCCAATGGACTCTGCATGGGAGTGACGCATGCTGCCTCCAGGCTTGTCCCTAAAACCTCCCACGTGTCCTCCGCCTGCTCTTCCCACCTCCAAGGAGCACGGCAATTGTGGAAGACCCAGATTAGTGATGGCAGAACCATAGATGGGAGGAACCTGGGTCCCTGACTTAAAGTATCATGGATTTGGATGTTCCCTTAGTGAGAAATAAACTTCCATTGTGTTTAAGCCTTTA
>NR_027260.1|@4@|Homo|sapiens|RNA,|7SL,|cytoplasmic|2|(RN7SL2),|SRP|RNA
GCCGGGCGCGGTGGCGCGTGCCTGTAGTCCCAGCTACTCGGGAGGCTGAGGTGGGAGGATCGCTTGAGCCCAGGAGTTCTGGGCTGTAGTGCGCTATGCCGATCGGGTGTCCGCACTAAGTTCGGCATCAATATGGTGACCTCCCGGGAGCGGGGGACCACCAGGTTGCCTAAGGAGGGGTGAACCGGCCCAGGTCGGAAACGGAGCAGGTCAAAACTCCCGTGCTGATCAGTAGTGGGATCGCGCCTGTGAATAGCCACTGCACTCCAGCCTGAGCAACATAGCGAGACCCCGTCTCT
>NR_027503.1|@4@|Homo|sapiens|glucuronidase|beta|pseudogene|(LOC100133050),|non-coding|RNA
GGCGGACGTGGGGTGTCGTGCAATAGGGCTGGTGAATTACCAGATCTCCGTCAAGTGCAGTAACCAGTTCAAGTTGGAAGTGTGTCTTTTGAATGCAGAAAACAAGGTCGTGGACAACCAGGCTGGGACCCAGGGCCAGCTGAAGGTGCTGGGTGCCAACCTCTGGTGGCCGTACCTGATGCACGAACACCCCGCCTACCTGTACTCGTGGGAGGTGTGGCTGACTGCACAGAAGTCACTGGGGCCTTTGACTTCTACACACTCCCTGTGGGGCTCCGCACTGTGGCCGTCACCGAGAGCCAGTTCCTCATCAGCGGGAAACCTTTCTATTTCCACGGCGTCAACAAGCATGAGGATGCGGACATCCAAGGGAAGGGCTTCGACTGTCCGCTGCTGGTGAAGGACTTCAACCTGCTTTGCTGGCTTGGCGCCAACACCTTCTGCCCCAGCCACTATCCCTACACGGAGGAGATGCTGCAGATATGTTACCGGTATGGGATTGTGGTCATCGATGAGTGTCCTGCTGTGGGCCTGATGCTGCCATGAGTCCCTGCTGCGCACCCGCTCTGCCTGGCCAGCCCTCGGGCCACACCGTGACCCTCTGTCCCTTCCCTTCTGGCCCGCTGGCAACTCTTCAACAACGTGTCTATGCATCACCATATGTGGGTGGTGGAGGAACCGGTGCTAAGAGACAAGAACCA
>NR_028501.1|@4@|Homo|sapiens|endothelin|converting|enzyme|like|1|pseudogene|2|(ECEL1P2),|non-coding|RNA
GCACCATCGCGGCCATCGGCTAGCAGAACGAGGAGCGCCTGCGGCGCCTGCTGGCTCGGCCCAAGGGTGGACCCGGCGGCGCTGCCCAGCACTAGGTGCGCTCCTTCTTCCGCTTGTGCCTCGAGATGCGCGAGATCGAACGACTGAACCCGCTGCTCATGCTGGAGGTCATCGAGGACTGCGGGGGCTGGGACCTGCGCGGCGCGGCGGAGCGCCGGGGGGTTGCTGCGCGATGGGACCTCAACTGGCTGCTGTAAAAAAGTGCAGGGCGTGTACAGCGCCGCCGCGCTCTTCTCGCTTATGGTCAGCCTGGACGACAGGAACTCTTTGCGCTACGTCGTCCGTGTGAGTGCGCGCGTTGAGCGCCCCGCCAGCTGCCGTAGACCCGGGGCGCAGTGGCCTTGCCCAGGGGTCCCTGAGGGCGGGAGGAGGGTGCGCGAGAGGAGAGGAAGGGAAAGCAGGGGAGGGGAGGGAGCGCACAGTGGCAGCGCGCGGGAGGAGGTCATAAGTAATTTCCCCGGGGTAACTGCGGTGTTCAGCGGTGCAGCCATTTCCCAGCCCTCTGGCAGGCAGTGGGGAGCGGGTGGGGTGCGCGGCAATATATTCAAGCTTATGTACAAAGCATTTGAGGTCTAGTTGAAGAAACAACTTGAAGAATGGTCTCGCAGCAATTACAAACAAATACCCTTCAGCAATTACAAGAAGGCTTTCAATGACTGAACCCGAATACTTGGTTGTCTGGGTTAAACATACGCATTTGGGTGATGGCCGCTATATTCTTTTTTGTATCTGATTGCTAGGGTGATGGCCGCTATATTCTTTTTTGTATCTGATTGCTAGGCTTCTGTAAATGGCTCTGTGCTGCCACCCGAAGCATCTATGACCAGGGAAGAAGGATAGAAGCTTATTTTGCGTTGGATAACCAGCAAGCTCTAAGAATTAAAGAAGGGGGAGATGTGGGGGGTGCACGACGATATATTCAAACTTATGTACAAGGCATTTGAGCTCGAGGCATGGAAAAATACTGAGGCACTGTGTGTACGTTGTTTGTGCGTGAGAATGTAACTCCTTGACACTGAAAACAGGACAAGGAGTGGAATGTGTGATAAGGAGCGCTGAAAACAGCCTCCTAGGAATGTGGTCTGAGTGCTTTTACAAGGCCGTATGTGCCTCATGACCCCACGGCAAAAACCCATCTGGTGGATGTTTGTGGTTTAACAAGCCTTCTAATAAATACTTGGCGGATGGATTTTGGGGCGGCACTCTCTCAGAGGAGTTGCCGCCTGCCCCACTCAAAAAAAAAAAAAAA
>NR_033690.1|@4@|Homo|sapiens|ZNF436|antisense|RNA|1|(ZNF436-AS1),|transcript|variant|1,|long|non-coding|RNA
CTCGGGAGTGCGGTCGGCAGTAGAGCCTGGCGGTGTCTTGGCTTCGGCGCTTTAACCCTGTAGGGGCGTGCGACTGCGTCCTTCTCAAGGGGGCGCCCCTCGAGCGGCGGGCTGAGTGGCGTCCAGCGGCGGGGAGGCGAAAACCCTGGGGGACTCAGAAGCGGGTGGCGGTGTAGGGCGTGTAAGGAGGAGATAGCCAGGCCCCTGCGGGGGGGGCGGGCCCTCCTTAGCGTCCCAGAGGGCTTGTCTGCTACAGGGGCTCCCAGCGGCCTCCCGCACCGAAGGGACCCTGGGCGTCTGAGGCCCTGATCCGGGCGGGCCTTCAGGATGTTAGCAGTCCCTGTCCGGTTGAAGGTAGGAAGCCGAAAACCCGAGTGGGGGACGAACAGACTTACCTCCTGTCCCGCAAAAGATCCACTAGATCGTCGTCTCCAAAACCTGAGAGACCGCGAACGGGTTCCAGAGCCGCAGCGTTCTCTCAGACCTGGCGTTCAGGAAGATTCTAGAGAGCACGGGCAGGTCCCGGAGGTCTCAGACCCGCAGGTAGATCTCGAATTCGTAGACTTGCAGGCGAAGCCCAGATATCGTAGGCTGATCCTAAAGACTCAGATTCCCGAGGCCTCAGACTCGCAGGCAGCTCAGAAACCACAGGCTCATAGGCAGATCCCTGAGACCACAGAGGCTGGCCGAGAAACCACCAGCAACTAAGCTGCATTCAGCTGGAGTTCCTCGGAACGGGAGGACTCGCAGCTCTCCCTTTCCCCAGCCAGGATGAGGGAATTAGACAATGGAAGTCGAGCACTGGGGAAAGCAGGCATTCTGCGTGGGGAAGAGCTCCCAGCTCGCTGTAGCCTTGGAGAGGGAAGTGATGGAAAAAGAATATAGCAGCTTATTAGGGACTCCCACCCTCTTCAAGTTATAAATATCCCCAGAACCTTGGCTACGTGCCCGGAAGCCTGTTGTCTCTAACTGTACAGGAGACTTCTCTGCCTGGGCTGGGAAAGGGGCCTTTCTTTTGTTTTGCAGATAGATCCACCCACTGAGGAACTTGAAAATTTTTTTCAAACATAACTCCAGGCCTTGCTTTTATTAGTGAGTGTCCTGTTCCCAGTGCCCGGTTATTTATGATTAAATTACTGAAGTGTCTAAAAAGAACAGAAGGACCCACCCCAGCCATAATGCAGACTTTCCCATTCCTTCTCTTTCCACCCGCAACTGTGGGGCTAAGAATTCTTAAGATGTCACAGAATTATACCATCCTACCTCATCTAAAGTCGATCCGAGGCTGGTCCGATGGTAGTGGGTTACCAGAACTTAATAACATTAATAACTCTAAAGTTAGTATACAACCCCCCACTGCTAAATTTGGCTATAAAAATAAAATTGATCTGAGCACCATATAAAATGGAATCCTGGAGGGTCCCCTAGAGGCAGTATCCCCAGTGGAAAGAGCGTGGGCCTCAAGGTCAGACAAGCCTGGTTTGGAATCCAGGCTGTGTATCCTTTGGAAAGTCATTGAATCCAGGCCCATTTCCTTTTCTCTAAAATGAGGGTCATCATACCTAAGGATGTTGTGAGGCGTGAGTGAGATGATTAAAGCGTTCCAGAGAGTGCGCTCTTGGATGATAGCCGTTACTTTTTATTAACCCTGGCTTTGGTGGTAAGGGAAACTTCCAGAAATGCTTGTGGGTATATTGGATAGCTCAGAAAATCTGGGAAATCAAAGTGGCTCAATAGCTGTGAGGAACTGTGGGTGACTTTATCCTCACATCGTGTTTCTTCCAGAAATTCAGACGCAACAGAGGTTAGGCCAGTTTGGTGGGTTCCAGTGAGCGGTGTGTTGAGCCTAGTAGAGCATAGGTACTTGGGGTTGCCAAAACCCCAGCAAGTTGAGGCTTCACGCTCAGGGAAACTTCTGGGTCAGAGGTTAATAACCACGCTCCTTGGAGCAAGGAGGAGGGGAGCCTTTCTGACTAGCTGAAGTAATTGCAGGTTTCTAACTGGGCCTAAGGTGAGCTGAGGGCTTGAGCCCCTCAGCCCAGCGGGGGTCCCTTTTCATCCCTTCTCTGACAGATTGCTTTGTAAACTTTCTTAGGCCTTCCCCCCACCCCTTTGCCCCAGTGCTTTAAGCCCTTCTTTGTCTTCTTGCTGTTTCTTTTATTCCTCAGGCCTGCGGGGCGGGGGCGGGGTGGCGCCCAGGACGACTCCCCGGGCTCAGCTTGGCTGCCTGCCTCCTTCTGTAAGTGCTTTTTTTTTCTTCACCTGGGACCCTCTAGAGGTTGGAAAGAGAAGAGAGGCTGGGAGCGGATGGAAAGCATGACTGCATCTGGAGCCCCTGGGGGGAGTGGGGAAGAGGGAGTGGAAGGACAGTGGCTGAGGGGCTTCCTGTTGCAGCCTTCAGCTGGACTCAGGGTTGGGGTCACTGGAGGAGGAGGTGGCTTCCTGCCCCATTGTTCTGGACTGCAGTGTTTCTTGGGAATACTTACTGTATGTGGATTTTCAGTAACCAACTTGGAAAGCTGTATTTGTTCCCATGATTCAGCAAACAATGAGTACCTACTGTGTGTAGAAGCAGCAGGACAGCCTGTCATCACTGGGAAAGAGGCCAGAAGAGCCGTTTGGCCAGGGTCTCCAATTTAGGCTTTCAACATTATCTCTAAAGAAGGTTATACATTATGTCGGCTCCACTGGCTGATGGGATCAAAGACCCTCCTTGTATATCCTTAAACCTGTACTCTATTACCAGGCCACTGTGCCTGTGGAGCACTGTAAGTTCCTACCTTTTAATAAATTTTATAATTATCTTGTGAGCAGCACAATTGTCATAGTTTTTTGTATCAGAAACATTAATTTGTTAAACATTTTAAAAAAAAAAAAAA
>NR_033691.1|@4@|Homo|sapiens|ZNF436|antisense|RNA|1|(ZNF436-AS1),|transcript|variant|2,|long|non-coding|RNA
CTGCTACAGGGGCTCCCAGCGGCCTCCCGCACCGAAGGGACCCTGGGCGTCTGAGGCCCTGATCCGGGCGGGCCTTCAGGATGTTAGCAGTCCCTGTCCGGTTGAAGGTAGGAAGCCGAAAACCCGAGTGGGGGACGAACAGACTTACCTCCTGTCCCGCAAAAGATCCACTAGATCGTCGTCTCCAAAACCTGAGAGACCGCGAACGGGTTCCAGAGCCGCAGCGTTCTCTCAGACCTGGCGTTCAGGAAGATTCTAGAGAGCACGGGCAGGTCCCGGAGGTCTCAGACCCGCAGGCCTGCGGGGCGGGGGCGGGGTGGCGCCCAGGACGACTCCCCGGGCTCAGCTTGGCTGCCTGCCTCCTTCTCAAACAATGAGTACCTACTGTGTGTAGAAGCAGCAGGACAGCCTGTCATCACTGGGAAAGAGGCCAGAAGAGCCGTTTGGCCAGGGTCTCCAATTTAGGCTTTCAACATTATCTCTAAAGAAGGTTATACATTATGTCGGCTCCACTGGCTGATGGGATCAAAGACCCTCCTTGTATATCCTTAAACCTGTACTCTATTACCAGGCCACTGTGCCTGTGGAGCACTGTAAGTTCCTACCTTTTAATAAATTTTATAATTATCTTGTGAGCAGCACAATTGTCATAGTTTTTTGTATCAGAAACATTAATTTGTTAAACATTTTAAAAAAAAAAAAAA
>NR_033926.1|@4@|Homo|sapiens|actin|gamma|1|pseudogene|20|(ACTG1P20),|non-coding|RNA
CTAGGTGATGCGAATATACAGTGATGAATAAAGGAGATATGGTCTTTAGACTTTTGAGAGTTTAAGTCATAGTGGAAGGAGATAGACAGTAAACAAGTAAGCTAATAAAAGAGCACCTGATAGTGATGAGTGCTGTGAAGAAAATAAAATATTAGTGTGAAAATAACAGGGGCCGGGCGTGGTGGCTCAGGCCTGTAATCCCAGCACTTTGGGAGGCCCAGGCGGGCGAATCACCTGAGGTCAGGAGTTCAAGACAAGCCTGACCAACATGGAGAAACCCCATCTCTACTAAAAATACAAAATTAGCCGGGGTGGTGGCACATGCCTGTAATCCCAGCTACTCAGGAGGCCGAGGCAGGAGAATCACTTGAACCCGGGAGGTGGAGGTTGCGGTGAGCCAAGATCGTGCTTTTGCACTCCAGCCTGGACAACAAGAGCAAAACTCCGTTTCAAAAAAAAAGAAAATAACTGGGAGGGATACTCAGGAAATGTATTGGTTTTCTTAAAACCTGTCTTGTGATCCTAAACTCTCTTTAGCCTTTCTTATTCTCAAAAACACCATCTGTGGCGTGGTCCTCTGCGGAGAATGGTAGCAGCGTGAGGTGGAGGCACCACAATCCCTTGTCACCTGGGCCAAAAGCAGCTCATAGCCCATTTCTATTCAGATCTGTGTACAGGTGTTCATAAGACCAAGATGAATAAGACACTGTGTTCCTGTCAAAGGGTTCATGTTCCCTTCTGTGTTAGTCCATTCTTGCACTAATACTTGAGACTGGATAATTTCTAAAGAAAAGAGGTTTAATTGACCCATGCTTCTGCAGGCTATACAGGAAGCATAGTGGCTTCTGCTTCTGGGGAGACCTCAGGAAGCTTCCAGTTATGGTGTAAGGCAAAGGGGGAGGGAGGCATCTCACATGGCGGGATTAGGAGCAAGAGGGAGTGAGGGGGGAGATGCTACACACTTTTAAACAACCAGATCTTGGGAAAACTCACTATCACGAGAACAGCACCAAAGGGATGGTGCTGAACCATTTATGAGAAAACCAGCCTCATGATCCCACCACCAGCCCCCACCTCCAATATGGGGACTACAGTTTGACAGGAGATTTGGCGGGGACAGATCCAAACCATGTCACCTTCAAAGGACTCACCTCCAGCAGGAGGGAGAGAAAGGTCAATTAGCCATCGTAGTATTACTGTATAGTGATGATTGCAGAGCTAGGCATAGATGTGGCGCAAGTAACTGTCACCTGTCTTTGGAGGAGAGATCAGAGGAGGAAATGGAACCCAAAGATCTGTCTACCCCCTCAGAGATGTTGGTAATTCTGCATGAAAAACCAGTTTAGTGCTCGCCTCAGCAGCACATATACTAAAATTGGAACGATACAGAGAAGATTAGCATGGCCCCTGCGCAAGGATGACATGCAGATTCGTGAAGCGTTCCATATTTTTGTCTCCCTGGACTTCGAGCAGGAGATGGCCACTACCACATCCTCCTCCCTGGAGAAGAGCTACAAGCTGCCGGATGGCCAGGTCATCACCATCAGCAACAAGCGGTTCCAGTGTCCGGAGGCGCTGTTCCAGCCTTCCTTCCTGGGTATGGAATCTTGCGGCATCCACGAGACCACGTTCAACTCCATCATGAAGTGTGACGTAGACATCCGCAAAGACCTGTACACCAACATAGGGCTATCCAGAGGCACCACCATGTACCCGGGCATCACCGACAGGATGCAGAAGGAGATTAACGCCCTGGCATCCAGCACCATGAAGATCAAGCTCATTGTGCCCCCAGAGTGCAAGTACTCTGTGTGGATCAGCGGCTCCATCCTGGCCTCACTGTCCACCTTCCAGCAGATGTGGATTAGCAAGCAGGAGTATGACGAGTCAGGCCCCTGTATCGTCCACCGCAAATGCTTCTAAATGGACTGCGAGCCGATGCGTAGCATTTGCTGCATGGGTTAATTCAGAAGTATAAATTGGCCCTGGCAAATGCATATACCTCATGCTAGCCTCACGAAAATGGAATAAGCCTTCGAAAAGAAATTGTCGTTGAAGCTTGTATCTAATATCAGCACTGGATTGTAGAACTTGTTGCTGATTTTGACCTTGTATTCAAGTTAACTGTTCCCCTTGGTATTTGTTTAATACCCTGTACATATCTTTGCTTTCAACCCTTAGTACATGTGGCTTGGTCACTGCGTGGCAAGGTAAGAATGTGCTTGTGGAAGACAAGTGCGACTTGGTGAGTCTGCATGGCCAGCAGTCTCCGATCTTTGCAGGGTATTAATATGTCATGGCTGAGTGTTCTGGGATTTCTCTAGAGGCTGACAAGGGCTCCTGAACCAGTTGTTTCTGTCCTGCTGGTCTGTCAGGGTTGGAAAGGCCAAGCCATAGGACCCAGTTTCCTTTCTTAGCTGATGTTTTCCTGCCAGAACACTGTGGGCTGTGACTTGCTTTGAGTTGGAAGCAGTTTGCATTTACACCTGTAAATGTATTCATCCTTTTAATTTATGTAAGGTTTTTTTTTGTATGCAATTCTCGATTCTTTAAGGAGATGAGAACAGATTTTGGTTTTCTACTGTTATGTGAGAACATTAGGCCCCAGCGGCATGTCATTGTGTAAGGAAAAATAAAAGTGCTGCTGTAACC
>NR_034182.1|@4@|Homo|sapiens|MATN1|antisense|RNA|1|(MATN1-AS1),|long|non-coding|RNA
GATGACGCTGTAGCTCTCCACGTAATCGACGTGTTCGTCCTGCGGCTCGCTGGCGATCTGCCGCAGCGTGGCCTTGTCCACGCTGCCCACTCCGATGGCGAACAGCTCGACGCCGCTGGCCCGGGCCCGCGCAGACACGTCCTGCACGCTGTCCTGGGGCCTCCCGTCTGTCACCACGATGACCACCTGCGACACGCGGGGCGGTGTGACACCGGGCTCCCGGAAGCCCACGGGACTGTCCAGGAGAGGAGGCTGAGGCCCGGAGAGGCGGGAGGACTGCCGGGTCGCACAGCCAGGCGGCACCCGGGGGAAGAGGACCCGGCTGGCCGAAGAGGAGACCCGTTTCCTCTGACTGAGAGACGTGGCTGGGGGGCTTTCCATCTGCTTCGCCTCCCTCGGGCAGGCAGCTCTGAGATGCCCGGAGGGATGTGATGCCCCATCGCCAAATTGGGGTCTCTAAGGTCAGGGCCATGCCTTCCCCTCAGACTGAGGCGGCTGAGGGCAGGGTCCTCAGGCTGATGGCTGTGGGAGTCGTGCCACGCCCCTCGTGCCCCCGGGAGGCCCGGCCGGGGCTGGGTGGGGGGATCCGGTGGTTCCACATGGTGCAGTTCTGCGCTTTGGCCACCAGATGGCAGCCGAAGCTAAGGGATGGGGCTGCCGTCTCCCGTCTTGCTGTCCTTGTCCCGGTAAGACCGGGGACCCTGGACCAGGGAACCGACGGAGGGCCACTCCCATGTGGATGCCCAAGGGACCAACCCAAGAAAGATGCCGCCCTTATCCTCCTCCACTCCCCGCTATGAAATGGCCACCTCACGGGGCATCATGGGAATCAAAGTGTCTGCAGGCAAAGCTCATAACTCCGAGCGGGAGCCTCCAAACAGCAGCATCCTAGCAGGGTGGCGTGCACGTACCTTGCTGATGTCAGGGGACCTGGAACGACCACCCTCTGCATCGCCGAAGGCTTTGGTGATAGCGAACTGGATGGCCAGGCCGGTCATGGTGCCTGTGGACAGCGGCTGGATACGGCGCACAGCCTGCAGCAGTGCGGCCTTGGAGACATGAGCCCGCAGCGAGAACTCCTGCTTCACGGTGCTGGCATAGTTGACCATGCCCACCCGGGTGGCATTGGGCCCCACGTCCAGCGACTCGATGACCTGGGACAGGAATACCTTCACTTTCTCAAATTCAACAGGCCGAACGCTGCGAGAGCTGTCGACAACAAACACCAGGGTCACACAAGGGCCATCCACGGTGACCAGCGGTGAGAAACGCAATGCTGTCCTCGTGCCATGCTGGAGGTGAACGAGGAGAACGTGAGCTGGGGTCTCCTCACCAACTGCTCCCCCCACCCCAACCCCCCTGACGGCCAGGGCTGTGTCCAGGGCTCAGGGCACAAGGCTCCGTTAGCTGGGCAGCAGCTGGCCCATGAAACAGCCCTTTCAGCTCCACCTCTGAATGGCAGTTCTATGGGCTCCTCGGAAGAACACAGGCGCCTTCTCTGTGTCACTTCTCCGCTCATTAGCAGAGCTGCAGAAATACACTACAGGACTCAAAATTGAGAACAGTGTGTCCGGTATGAGCCAGAAGGAAAAAAAAATGCACGAAGGGGCCTTCTGCAAGGTTGCTCACAAGTCAAACAGGCAGCTGTGAAGGGCTCTGCTGTTCCCTCCTCCTGTTTTCACATCCCTCGGGCTTCCAGAAACTTAAAGCCGTTAGTGTTTCATGCAAGAGAGAGCATCTGTGATCCACGGAGAGGCCCCTGGGCAGTGTGGTTCAGTGGGAAGCACACAGGACTCCCTCCCCAGTGCTCCCAGGATCAGCTCTTTCCCTAAAGAGCAAACCTGGTTATCTCGCAATGACCTAGCTAACACAAATGCAACATCAGCCGGGGCAGCCTGCCCCCTTCACTCTTTGCCCACCATCAGCTGTTTGGCAGTATCCATATACGCCTTTACCAGTATTTATTTAATCTTTTTGTTTAATTCACTCTAAACCAACTCACTTCTTAAAAATTTCTCTGCCTTATAAGAAATAATAGCCATGAAATCACAAAAAAAAAAAAAAA
>NR_038164.1|@4@|Homo|sapiens|NSFL1|cofactor|(NSFL1C),|transcript|variant|3,|non-coding|RNA
AAGTTCCTCTTTGGAGAGGCAAGAGGGCAAAGAAGCTGAGGACCCAGAAGACAGGATTGTGCCTAAGAAAGTGGCCTTGGAGCAGAGGCCCAAAGAAAGCGGGGAGAGCGCCTTGCCCATCGGTAAGGGAAAGGTGCTCCAGGCACAGAAGCAGCTAATGCAACGGCCCTGAGGCAAATGCAAGATAACTGGCAAGTTCCAGGAACAGCAAGGAGGGCAAGGCGCCTGGAGCAGAGGAAGCTAGCGGATCCCTTGATGAGAGGGAGGAACTGGCCCATCTCTCATGGGTCCTGCAGGCAGGCCATGAGACTGTCTTTTATGCGGGGCGAGATAACGAGGCATGGACGTGTTGTGAGCGGAGGCCTAGCCTGTTCAAGGTCTGAATTTTTACCCCTAGAATGTAAGAAGCATGGGAGCAGGGACTTTGTTTTGCTCCCTGCCATATCCACAGCCCTAGAAAAACGTCGGGCCATTGATAGCTCTCAGTAAATGCTTGACAAGTAAGTGAATGAACGAATGCACAATTAATGAAATGAGGGCTGCGTCAATGAATAACTGGGAATCTGACTCCTGCAGGGAGCCTTCAGCCCACAGGTGTATGTAAGACCCGCCCCGCCTCTCATCCTTCGGGCTCCCACCCCCGCCGTTAGGCTGCGGTTCGCGCCGCGGTCGCCAGAGGGCGCGGAGCGGCGGGGCTTCCCGCACGGAGGGCTTTGCGTGAGGCACCGCGTGGGGCGGGGCTGCGGGCGGGCTCCCAGCTGCTGGGCCCTCATCGGCTGGGCCTCGTCGACCGGCAAGCGGAACGCGGCAGCGGGGCTGGGCCTGTGCGGCGGCCGCCGGAGCGCTTTGGAAGGCGCACGGGGCGAAGATGGCGGCGGAGCGACAGGAGGCGCTGAGGGAGTTCGTGGCGGTGACGGGCGCCGAGGAGGACCGGGCCCGCTTCTTTCTCGAGTCGGCCGGCTGGGACTTGCAGTGATAATAGAGTGACATCCTTCAGAGACCTCATTCATGACCAAGATGAAGATGAGGAGGAAGAGGAAGGCCAGAGGTGCCAAAGAGCATGGAGCTGTAGCTGTGGAGCGAGTGACCAAGAGCCCTGGAGAGACCAGTAAACCGAGACCATTTGCAGGAGGTGGCTACCGCCTTGGGGCAGCACCAGAGGAAGAGTCTGCCTATGTGGCAGGAGAAAAGAGGCAGCATTCCAGCCAAGATGTTCATGTAGTATTGAAACTCTGGAAGAGTGGATTCAGCCTGGATAATGGAGAACTCAGAAGCTACCAAGACCCATCCAATGCCCAGTTTCTGGAGTCTATCCGCAGAGGGGAGGTGCCAGCAGAGCTTCGGAGGCTAGCTCACGGTGGACAGGTGAACTTGGATATGGAGGACCATCGGGACGAGGACTTTGTGAAGCCCAAAGGAGCCTTCAAAGCCTTCACTGGCGAGGGTCAGAAACTGGGCAGCACTGCCCCCCAGGTGTTGAGTACCAGCTCTCCAGCCCAACAGGCAGAAAATGAAGCCAAAGCCAGCTCTTCCATCTTAATCGACGAATCAGAGCCTACCACAAACATCCAAATTCGGCTTGCAGACGGCGGGAGGCTGGTGCAGAAATTTAACCACAGCCACAGGATCAGCGACATCCGACTCTTCATCGTGGATGCCCGGCCAGCCATGGCTGCCACCAGCTTTATCCTCATGACTACTTTCCCGAACAAAGAGCTGGCTGATGAGAGCCAGACCCTGAAGGAAGCCAACCTGCTCAATGCTGTCATCGTGCAGCGGTTAACATAACCGCCCAGCCAGCTGCCTGGCCTCCCTCCTGTGTTTCCCATGGCCAGTGGCCATGCCCCATGGGGATCGCCCCTCCTGCCCCCTTGTGCACACCCAGCAGTCCAGTGCAACGTCTCCTCCATAGCTCTGGGTTCTTAGATCTTGGTTGGACGTTTGTTTTCTCCTTAGTTGCATTTCCTGGGTTTTTGTGATGATCAATGGACTTTAATGAAAAAAAAAATAAAAACAACCAAAAAAATTGAAGGAATATCACCAGCATGTTGTACGGAAACTCTCCCACTGAAGCAGGCTTTAATTGCTTTAAAATTATATTTATCTTGGGGCCTGTGGGAGGAAACTTCCTTCCATCTTCTCTGCATAAAAACTTGTGGCACACAATGCTTATTCACTAGTGTGTCCCACCCGCCAGCCCCACAGATGACTGGAGGAAGGAGGGGAAATGTGTAGAAAGAGGCTTCGCCACCACTTGTTCCCACGAGAATATGTCACTTGCCCAGATAAAACTGGGCGGCAGCCAGAGTTCCCTGAAGTGGGAAGTCAGAGCTCCATGCACACAGTGTCTTCAGAAGGTGAAAATAAATATTTCCCTGTGCTCCTTTTACTCAACCCCTGGGGTATCTAATCTTGCCAGGTCTTGGCCAGTTGAGATTCTGTTCCACCTGCCTGCCTGGCCCTTTCCTCCATTACCATCCAGACTGCTCGCCTCCTGGGGATTCTCAGGGGCTCCATTATGGCTTGATTTACTCCACGTGCAGAAGTCTTGAGTGGACCTAGGAGGTAGGTGGGATATTTTTTTTCACTAGGATACAGCTCATGCCAACCCATCCTAAGTGAGTTCAGAATCAGGGTATCTTGCCCTATAAGATAAACAGTCAAAATGCCACCGAGCTGTTCACTAGTGATGTGTGGCAAATCAAATCAACTGTTGAAGAAGGGGTGAGTTTTCTGTGCTACAAGCACCTGTCACTGTTGGTACTTGCAGGAGGCTTCTGCTGGGTATGTTTTGGAAGTGAGTGTCACTACTTGGCTTTGCTTAGCAGGTTCTGCTTCACACTTGTTCTTTGACCTGCTGACTTGTGACTTGCAGAAACATAGGCAGTAGTCCTAGCCTGGTAAAGACCCTCCACCACCCCTATAAGTTTGATTGCTATGCAGGTTTGGGAGAGGAGGCCTATTGGGCTCTTGGATGGAACCCTTTCCCGTATTAAACAAACCAGAGACAGAATCAGTGCTGACTCAGGATCTCCTGGTTTGGAATCGTAATGTGCCTCAATCCTCTTTCCAAGCAGGCCTCACCAGTCTCTTTCTCTTTCCTGCTTCACCCCTGCAATGAGCCAAGAACCAACACTACATCCACCTAGAACTGCAGAAGGGCTTGTGGTTTCAACCAAGACCCATCCTGAGCAAGGGACTTGGCTTGGTGCTTTTGATCCCAAAGTTCCCACACCGGCAGTGGCCTGCTGGGGCAATGGCATCTGTCACGGTGTTTTCTCCAGCAGGTGGAGATTATGGAACCTACATATGGGTCTGGAAAAACTGTACACTGTTGTCACCTTGACCATTAAAAACCAGAATGAGGACAATGGA
>NR_002206.3|@4@|Homo|sapiens|general|transcription|factor|IIi|pseudogene|1|(GTF2IP1),|non-coding|RNA
GTTTGTTACAGCGAACACCAGCTGCTCCCCGCGCCGGGCGCCGCGCGCCGCTGCTCCGCCGCTCGGCCCCTCGGCTGCTGCTCCGCCGGCGCTGCCTCCCTCGCCCCGCGGCTCCCCCTTGCAACTTGGCGGGCCTCCTCCCTTTTGTCCGGCCCGGCCCGGCCGCCGCCGCCCCCCGCGCCCGGCGCCGAGCTCCCGGGTCTCCGGGCCGGCTGTCGGTGCCGGCAGGGCGCGGAGGGGGCGGGGGCCGCGGCTCGTCCCCCCGCGGATGAGCCGCCGCGGACGGGGCGCGGGCGGACGATGGAACTCCACATCCTGGAGCACCGGCTGCAAGTTGCCAGCGTCGCCAAGGAGAGTATCCCGCTGTTCACCTACGGCCTGATCAAACTTGCCTTCCTGTCCTCCAAGACCAGATGATGATTATTCTCCACCGTCTAAGAGACCAAAGGCCAATGAGCTACCGCAGCCACCAGTCCCGGAACCCGCCAATGCTGGGAAGCGGAAAGTGAGGGAGTTCAACTTCGAGAAATGGAATGCTCGCATCACTGATCTACGTAAACAAGTTGAAGAATTGTTTGAAAGGAAATATGCTCAAGCCATAAAAGCCAAAGGTCCGGTGACGATCCCGTACCCTCTTTTCTAGTCTCATGTTGAAGATCTTTATGTAGAAGGACTTCCTGAAGGAATTCCTTTTAGAAGGCCATCTACTTACGGAATTCCTCGCCTGGAGAGGATATTACTTGCAAAGGAAAGGATTCGTTTTGTGATTAAGAAACATGAGCTTCTGAGTTCAACACGTGAAGATTTACAGCTTGATAAGCCAGCTTCAGGAGTAAAGGAAGAATGGTATGCCAGAATCACTAAATTAAGAAAGATGGTGGATCAGCTTTTCTGCAAAAAATTTGCGGAAGCCTTGGGGAGCACTGAAGCCAAGGCTGTACCGTACCAAAAATTTGAGGCACACCCGAATGATCTGTACGTGGAAGGACTGCCAGAAAACATTCCTTTCCGAAGTCCCTCATGGTATGGAATCCCAAGGCTGGAAAAAATCATTCAAGTGGGCAATCGAATTAAATTTGTTATTAAAAGACCAGAACTTCTGACTCACAGTACCACTGAAGTTACTCAGCCAAGAACGAATACACCAGTCAAAGAAGATTGGAATGTCAGAATTACCAAGCTACGGAAGCAAGTGGAAGAGATTTTTAATTTGAAATTTGCTCAAGCTCTTGGACTCACCGAGGCAGTAAAAGTACCATATCCTGTGTTTGAATCAAACCCGGAGTTCTTGTATGTGGAAGGCTTGCCAGAGGGGATTCCCTTCCGAAGCCCTACCTGGTTTGGAATTCCACGACTTGAAAGGATCGTCCGCGGGAGTAATAAAATCAAGTTCGTTGTTAAAAAACCTGAACTAGTTATTTCCTACTTGCCTCCTGGGATGGCTAGTAAAATAAACACTAAAGCTTTGCAGTCCCCCAAAAGACCACGAAGTCCTGGGAGTAATTCAAAGGTTCCTGAAATTGAGGTCACCGTGGAAGGCCCTAATAACAACAATCCTCAAACCTCAGCTGTTCGAACCCCGACCCAGACTAACGGTTCTAACGTTCCCTTCAAGCCACGAGGGAGAGAGTTTTCCTTTGAGGCCTGGAATGCCAAAATCACGGACCTAAAACAGAAAGTTGAAAATCTCTTCAATGAGAAATGTGGGGAAGCTCTTGGCCTTAAACAAGCTGTGAAGGTGCCGTTCGCGTTATTTGAGTCTTTCCCGGAAGACTTTTATGTGGAAGGCTTACCTGAGGGTGTGCCATTCCGAAGACCATCGACTTTTGGCATTCCGAGGCTGGAGAAGATACTCAGAAACAAAGCCAAAATTAAGTTCATCATTAAAAAGCCCGAAATGTTTGAGACGGCGATTAAGGAGAGCACCTCCTCTAAGAGCCCTCCCAGAAAAATAAATTCATCACCCAATGTTAATACTACTGCATCAGGTGTTGAAGACCTTAACATCATTCAGGTGACAATTCCAGATGATGATAATGAAAGACTCTCGAAAGTTGAAAAAGCTGTCGCTAAGAGAACAAGTGAATGACCTCTTTAGTCGGAAATTTGGTGAAGCTATTGGTATGGGTTTTCCTGTGAAAGTTCCCTACAGGAAAATCACAATTAACCCTGGCTGTGTGGTGGTTGATGGCATGCCCCCGGGGGTGTCCTTCAAAGCCCCCAGCTACCTGGAAATCAGCTCCATGAGAAGGATCTTAGACTCTGCCGAGTTTATCAAATTCACGGTCATTAGACCATTTCCAGGACTTGTGATTAATAACCAGCTGGTTGATCAGAGTGAGTCAGAAGGCCCCGTGATACAAGAATCAGCTGAACCAAGCCAGTTGGAAGTTCCAGCCACAGAAGAAATAAAAGAGACTGATGGAAGCTCTCAGATCAAGCAAGAACCAGACCCCACGTGGTAGACCTCTTCCCTCCTAGGCTTAAAGTATCAGTGGTTGAGAAGAGCTTTTCGGACCTGTTACTACCCCAAGCTGTGTAATATACTTGTATAACAGAAATACCTTCTATACAAACCTTTTTTTCTACTTTTAGATAGAAATGTCTACTTTTTCAGCAGTTCTGTGAATTAAAGAGCAGAGTGACTGTGGGTCTGGAATGGCTGGTGTACTTGGGAATGTACTATCAGGATTTTACAGCAATGCTGGGAAATGACAGGGAAAATGACAGGAATGAATCTCACCAGATTTTTTATGTACTCAGCAGAGCCTTGAGTTACGGTGTTTATTTTCCAATCAAGTGAAGATATCTCCTACTTCTCCTACTGGAACATCTCAGCTTCTGCAGTGAAGAAAAATTCCTGTGATAGTTCAGTTCTTTAGTTTTTCTATTTGAAAAAAAAAAATCATTTAAATGATCCTTTGTTCACGGCTCTCCTTAATGACTGAGTGAACAGTTCCTATCTGTATATTTGACTAAACCTTTTCCTAAGCTATCTCTCATGGTTCCTATGTTTTTTTATCATAATTAAAAGCAAAACCATCTGGATCACCTAACAGTCAGAGGTCAGTATCTCAGCGTGTGAATTATAGAGGAAATACAGAGAGAACCTCTTCCACTTTTACTTTTCGTCCAAATAAAATGCATGGTGTACCAGAAGTTGAAGATCGGGTTGAGGATTGGGGCTAGCTCGATGACACTAAGGCCCCAACATCGCGGGACCTGCTGTGGCGCGGATTCTTAGGAACGCTGTTCTAGCCGGCCCCCTCTCCAGGGGTCGCCGTGGCCGGCATTATTTCCTAGTTCTTCTTGTAACCCTGAGGTGCCAGCGCGGGGAGTGAGGAGGGGTCAGGGGGCTAAGGATGCAACCTCTGACGTTCTGCGCCTTCCTAGGAGAGTCTTACATGTGTTGAGATTTCACAAGCAATGCGAGTTGTAAAATACCAGCTCTACAAGAAGCTAGGCTCTGTGACGGCATAGTTTTCAGTAGCTTTATCACAATATTCACAATGGAGAATTATATGACATGGTAGCAGAAATAGGCCCTTTTATGTGTTGCTTCTATTTTACCTCAAATTGTAGATATAGGGTAATCAATAAAATCCATCCATGCCTTTCACACACTAA
>NR_002934.3|@4@|Homo|sapiens|scavenger|receptor|protein|family|member|(SCART1),|non-coding|RNA
GGGCTGTGACCTCTGCCATTGCCCCAGCTAAGCAGCGAGAGCTTGCTGAAGCCCAGAGGGCTGTGGGACCATGAGGGCAGCTCTCTGGACCCTGGGACTCGGGCCCCTTCTTCTGAATCTCTGGGCAGTCCCCATTGGTGGACCAGGTGCTCTGAGGCTGGCGTACAGACACAGCACGTGCGACGGAGTGGTGTTGGTCCGACACCACGGGGCATGGGGATACGTGTGCAACCAGGAGTGGACGCTGGCAGAGGCCTCTGTCGTGTGCAGGCAGCTGGGCTGCGGCCCTGCCGTGGGCGCCCCCAAGTATGTCCCGCTGCCTGGAGAGATGGCCCAGCCCTGGCTTCACAACGTGTCCTGCCGGGGCAACGAGTCCTCCCTCTGGGAGTGCAGCCTTGGCTCATGGTGCCAGAGCCCGTGCCCCCACGCATGGGTGGTGGTCGCGCTGTGCTCCAACGGCACTTTCCGGGAGCTCCGGCTGGTGAAGGGCCGCAGTCCCTGCGCGGGACTCCCCGAGATCAGAAACGTGAATGGGGTGGACCGCCTCTGTGTCCTGCATGTGGAGGAGGCCATGGTGTTCTGCCGGGAGCTGGGGTGCGGCCCTGTGCTCCAGGCCCCCCGCCGGGACGTGGGCGTCGTCAGGAAGTACCTGGCCTGCAGGGGTACCGAGCCCACCATCCGCAGCTGCAGACTGGACAACAACTTCCGCAGCGGCTGCGACCTGCGGCTGGACGCAGAGGTGGTCTGCTCAGGTGAGGCTGCCACCTGATGTTCCCAGTGACCCTTGGGATGATGCTGGGCCCGGACCTGGGGAGGGCAGGGAGAAGGGGGGTGGGCGTTCCCACGGATGGGCCCCCCTGTCCTGCATGAGACATTGGGCGCAGAGGTGGGAAAGGGCCTCAGCTCTCACGCTGGTTCTCAGCAGAGTGGAGCTGAGTTTCTGGTGGCCCCACAGAGGTGTCCTGGCTCAGAACCCGCAGGCCATCTAGGGGTCCTGGCTGCCGCTGCAAGTCTGAGCTGCCTCAGCTGTGATCTCTGCATGTCTAACATGGATCGGGGTTGGGTAGAGGTCACTTCTTCCCAGCCCTGCCTCAACTGTGTGTGAGCTGCACTGGCCTCACAGCTCCTGGCCTTGTTGTGCATATGAGGAGCAGCTGAAATGAGGTGGATAGTCTGCCTGCTGCGGTACCCCAGAGAGGGTGGTGCTCAGTGGACCAAGGGGTGCCCTGACCTCGCCTCTGGGATTGCAGAGGGTGTTGCTGTCATGGCCTCGGACAGGCAGAGGCTGTGAAATACGTGAGCACCTGCAGCAGGTGACCCTGACCCTGACCTTGGTGATGCGGCCAAGGACGTCTGCTCTGCTCTGGGTGCCGGGTGGAAGGGCCTGTGGCTGCAAGTTCCTGCCTGTGCTTGGTAGACCCTCTGCCTAGATGCAGGTGATGGCTCCTGGCTGAAGCCTTCCGCAGTCTGAGGCTCAGGGCCAGGCTGTTGACCTGAGAACACCTGTCTCCTGCCTGAGAGGACGTCTGCCCCCAGGACACACCGAGGCCCGACTGGTGGGCGGCGAGCACCCCTGCGCCGGGCGCCTGGAGGTGACCTGGGGCACCGTCTGTGATGCGGCCCTGGACCTGGCCACGGCCCACGTGGTGTGCCGGGAGCTGCAGTGTGGGGCGGTCGTGTCCACGCCCGAGGGCGCCCGCTTCGGCCGGGGCTCGGGGCCGGTGTGGACGGAGGCCTTCCGCTGTGCGGGCAACGAGTCGCTGCTGTTCCACTGCCCACGGGGGCGTGGGAGCCAGTGTGGGCATGGTCACGACGCGGGGCTCAGGTGCTCAGGTGAAGTCCTGTGTGTGGGCTCTGAAGGCTCAGCCCTGCCTTGTTCTCTGTCAAATCCCTTCGTGCCCTAAAGGTGCCTCTGGCCAGTAGGTGTGGGTGCTTTTGATGTTTGCTTCTGTTGGTTGAAAGAAGCGCAGGGAAGAGACTGGGTGTAGAGTGATGTACCCCAAGGCTGCAGCTAAGATCAAATTCTTCTGGAGAGCTGTGTGAGCTGGATGCTGATGCAGAGGAGGGTGGGGGAGCTGGTGAGACCAAGGCTGGGCTCTGTGCCCATCCCACTGGGTGTGAAGGAAGGAAATGACCACAGACAGCCATGTTCTGGGTCGGCCGTCTGCAAGCCAGGCTGACTCCTCCTCTCCCCCAGAGTTCAGGATGGTCAACGGCAGCAGCAGCTGTGAGGGCCGCGTGGAGTTCCAGGTGCAGGGGTCCTGGGCACCCCTCTGTGCCACCCACTGGGACATAGCAGATGCCACCGTCCTCTGCCACCAGCTCAACTGTGGCAACGCGGTGGCCGCACCTGGAGGAGGCCATTTTGGGGACGGGGACGCTGCCATCTGGCCTGATGCCTTTCACTGTGAGGGGACAGAGTCCTACTTGTGGAATTGCCCAGTAAGCACCCTGGGGGCCCCGGCCTGTGCCCCGGGAAACACAGCCTCCGCGGTCTGCTCAGGTCTGGCCCACGCCCTGCGACTGAGGGAAGGACAGAGCCGCTGTGACGGCCGCGTGGAGGTCTCCCTGGATGGCGTGTGGGGCCGCGTCCTGGACGATGCCTGGGACCTGCGCGGCGCGGGCGTGGTGTGCCGGCAACTCGGGTGCAGAGGGGCCCAGCAAGCCTATGACGCACCTGCCCCCAGCCGCGGATCCGTCCAGGTGGCGCTGAGCCGCGTGCGCTGTCTGGGCACCGAAACCCGCCTGACTCAGTGCAACGTGTCCGCGACCCTGCAGGAGCCCGCGGGGACCTCGCGGGACGCCGGCGTGGTGTGCTCCGGGAGCCTCAGGGTGCGGCTGGCCGCGGGGCCGGGGCGCTGCACGGGGGCGCGTGGGGCACCGTGTGTGACGATGCCTGGGACCTGCGGGACGCGCACGTGGTCTGCAGGCAGCTGGGCTGTGGCCGCGCCCTGAGCGCCCTGGGGGCCGCACACTTCGGAGCCGGGGCAGGGCGCATCTGGCTGGACGAGCTGGGCTGCCAGGGCCACGAGTCTGCGCTGTGGCAGTGCCCGTCGGCGGGCTGGGGGCGGCACGACTGGAGGCACAAGGAGGACGCCGGCGTCTTCTGCTCAGAGTCGGTGGCTCTGAGGCTGCGAGGTGGGACCTGCTGCTGTGCTGGGTGGCTGGACGTGTTCTACAATGGGACCTGGGGCGCCATGTGCAGCAATGCCCTGAAGGACCTCTCCTTGTCCATCATCTGCAAGCAGCTGGGGTGTGGGGTGTGGGGAGTGGGGCTGGCTGGAGAACAGGCCCTTCCCCTCTGCGGGCACCGGGACCGCCTGGGTGGACAACATCGAGTGCCGCAGGCTGCCCAACTCCACTCTGTGGCAATGCCCTTCCCACCCATGGCACCCGCACTCTTGCGACCTTCGAGAGCAGGTCTGGATTACCTGTGCAGGTGGGCATTAGAGGTCTCTGGGGGTGCCTGGGAAGAGGTTTATCTGTCCTGACAGGTCACTTACAGGGGATGCCATTCAATCAGAGCCTGGGCCTGGGGGTCACTAGGATCCACAGCCTTCCTTGTGAAGCTTCTCTGGGCACCGAAGCTCTCAGAGCTGCTGTTTAACCCGCAGGATTGTCAGAGGACAGGCCACAGGCTGCTGGGGAGCCCCTCAACTGCTCCTCCTGGCTCGGCTGCCCAGAGGAGGGCGCACTGCGCGTGCGCGGGGGCGAGGACCGCTGCTCCGGGCGCGTGGAGCTCTGGCACGCGGGCTCCTGGGGCACCGTGTGCGACGATGGCTGGGACCTGGCGGACGCGGAGGTCGTGTGCCGCCAGCTGGGCTGTGGTCGGGCCGTCGCCGCCCTGGGGGCCGCCGCCTTTGGCCCTGGCTCCGGGCCCGTGTGGCTGGACGAGGTGGGGTGCCGGGGCAGCGAGGCGTCCCTGTGGGGCTGCCCTGCGGAGCGGTGGGGACGCGGAGACCGCGCGCACGAGGAGGACGCGGGCGTGCGCTGCTGGGAGCCTGGCCCAGGCCCCCCACTGCCTGCAGCTCCCTTCCGGACATTCTGGGTGGTCAGTGTCGTCCTGGGATCCCTTCTTGGTCTTCTCCTTCTGGGCCTCATGGCTTTTCTGATTCTGCCTCGAGTCACACAAGCCATGCAGAGGGGTCTGGGAAGATCCGAGGTATCTCCTGGAGAAGCCATCTATGATGTCATTGGGGAAATGCCGCCAGCAGGACTGTACGAGGAAATCATGGAGGCCGAGGCTGTGCTCCAAGATGAGGAGGACGGAAGTGTGGTGAAGGTGGACACAGAAGCCGCAGTTTCAGGGGAGGTGTCTAACCTCCTGGAGGGACAGTCTATACGTGCGGAGGGAGGACACAGCAGACCTGTTTCTCAGGGATATGACGAGGCTGCGTTTCCTCTGGAGGAGATGACGTTGTAAAGCAACCTGAGGATGAGATACACCAGCTGGCTGTCGAAATCACAGCTCTTCATTTTCTTGTACAATTGTAGTGGATTTCGTGAGAACACCTTGGATGCCTTTCTCTTGCAATGTCCTCCATGTCCATGTAAAATCCAGTCCTTCCAGGCCCTGCCTGGCTCTAAACCTCATCCCCTTCGAGGGCCATCTGCTGTGGACAGTTGTGCTGTGTAACCTTCAGATTTCCCACACATTACAGCAAATGCAAATACACATAGAAATCAGTGGTTCCATTTGTGGTTTAGAGACACATGGTGCCATCTTCATCTTCCGCTCCACAGCTCGCTTCTGGCACCCAGCAGTGGGTTGCAGAGCTCCCCATGCCAGAACCTTCCTCTTTTTTCTTAAAAACTCTTCTTAATTGAATCCAAAGTATCTTTTAAATGTTCTACTTGTGTAATCATGTCATCTGTGAATATTCAGATTTATCTTCTCCTT
>NR_001573.2|@4@|Homo|sapiens|RNA|binding|motif|protein,|Y-linked,|family|3,|member|A|pseudogene|(RBMY3AP),|non-coding|RNA
GGAGGTCCTCCTCCTACAAAATCTGCTCCTGTGACAAGAAGCAATAGTCGGATGGGAGGCCAAGATCGACGAAGTGATTGGATTGAGGCTGACATTCCTTTTCATCCTGTGTTGCTAGCAGATTCATCTTAATTTTTCTAAAAGCTCCTAGAAGTATTCTTTGATGGGACCTCTCATGGTGCACCACCTGCACAAGGGCCTCGGATGTCTTATGGTGGAAGAAGCCGCCATTATTATAACAATACACGAGATAGATATAGCAGAAGTCGGAGAGTTACTCAAGACACTGTGGTGATTTTTATTCCTGTTTTCATGAG
>XR_001754341.1|@4@|PREDICTED:|Homo|sapiens|NSFL1|cofactor|(NSFL1C),|transcript|variant|X9,|misc_RNA
GAACAAGTAAGTTCCTCTTTGGAGAGGCAAGAGGGCAAAGAAGCTGAGGACCCAGAAGACAGGATTGTGCCTAAGAAAGTGGCCTTGGAGCAGAGGCCCAAAGAAAGCGGGGAGAGCGCCTTGCCCATCGGTAAGGGAAAGGTGCTCCAGGCACAGAAGCAGCTAATGCAACGGCCCTGAGGCAAATGCAAGATAACTGGCAAGTTCCAGGAACAGCAAGGAGGGCAAGGCGCCTGGAGCAGAGGAAGCTAGCGGATCCCTTGATGAGAGGGAGGAACTGGCCCATCTCTCATGGGTCCTGCAGGCAGGCCATGAGACTGTCTTTTATGCGGGGCGAGATAACGAGGCATGGACGTGTTGTGAGCGGAGGCCTAGCCTGTTCAAGGTCTGAATTTTTACCCCTAGAATGTAAGAAGCATGGGAGCAGGGACTTTGTTTTGCTCCCTGCCATATCCACAGCCCTAGAAAAACGTCGGGCCATTGATAGCTCTCAGTAAATGCTTGACAAGTAAGTGAATGAACGAATGCACAATTAATGAAATGAGGGCTGCGTCAATGAATAACTGGGAATCTGACTCCTGCAGGGAGCCTTCAGCCCACAGGTGTATGTAAGACCCGCCCCGCCTCTCATCCTTCGGGCTCCCACCCCCGCCGTTAGGCTGCGGTTCGCGCCGCGGTCGCCAGAGGGCGCGGAGCGGCGGGGCTTCCCGCACGGAGGGCTTTGCGTGAGGCACCGCGTGGGGCGGGGCTGCGGGCGGGCTCCCAGCTGCTGGGCCCTCATCGGCTGGGCCTCGTCGACCGGCAAGCGGAACGCGGCAGCGGGGCTGGGCCTGTGCGGCGGCCGCCGGAGCGCTTTGGAAGGCGCACGGGGCGAAGATGGCGGCGGAGCGACAGGAGGCGCTGAGGGAGTTCGTGGCGGTGACGGGCGCCGAGGAGGACCGGGCCCGCTTCTTTCTCGAGTCGGCCGGCTGGGACTTGCAGATCGCGCTAGCGAGCTTTTATGAGGACGGAGGGGATGAAGACATTGTGACCATTTCGCAGGCAACCCCCAGTTCAGTGTCCAGAGGCACAGCCCCCAGTGATAATAGAGTGACATCCTTCAGAGACCTCATTCATGACCAAGATGAAGATGAGGAGGAAGAGGAAGGCCAGAGGAGCAGGTTTTATGCTGGGGGCTCAGAGAGAAGTGGACAGCAGATTGTTGGCCCTCCCAGGAAGAAAAGTCCCAACGAGCTGGTGGATGATCTCTTTAAAGGTGCCAAAGAGCATGGAGCTGTAGCTGTGGAGCGAGTGACCAAGAGCCCTGGAGAGACCAGTAAACCGAGACCATTTGCAGGAGGTGGCTACCGCCTTGGGGCAGCACCAGAGGAAGAGTCTGCCTATGTGGCAGGAGAAAAGAGGCAGCATTCCAGCCAAGATGTTCATGTAGTATTGAAACTCTGGAAGAGTGGATTCAGCCTGGATAATGGAGAACTCAGAAGCTACCAAGACCCATCCAATGCCCAGTTTCTGGAGTCTATCCGCAGAGGGGAGGTGCCAGCAGAGCTTCGGAGGCTAGCTCACGGTGGACAGGTGAACTTGGATATGGAGGACCATCGGGACGAGGACTTTGTGAAGCCCAAAGGAGCCTTCAAAGCCTTCACTGGCGAGGGTCAGAAACTGGGCAGGCTGTCCTGCTTTCCTCCCTTCAAGCCCTTGTTCAGTTGAAGACACCAAGGAGGAAAAAGGCCGAGTAACTTGCCCACATTACTCAGGAGCGAGGGAGCTAGCAATAACGTATGAAATATATGACTCAGGGTTTGAAGTGAATTCTGCTGGACCTGTAAGTTCCATAAGGGCACGATTTTCCCTGTCTGGGTCAATAGATCAGCAGCACCAAACAATGCCAGGCGCATTGCAAATGCTCAGTAACAGTCCAAGAAGGGATTCCCTTCTTGCTAGGGGCCTTGTTTCTGCTTGTGTTCTGATGCCATCCTCTCTCCTCAGCACTGCCCCCCAGGTGTTGAGTACCAGCTCTCCAGCCCAACAGGCAGAAAATGAAGCCAAAGCCAGCTCTTCCATCTTAATCGACGAATCAGAGCCTACCACAAACATCCAAATTCGGCTTGCAGACGGCGGGAGGCTGGTGCAGAAATTTAACCACAGCCACAGGATCAGCGACATCCGACTCTTCATCGTGGATGCCCGGCCAGCCATGGCTGCCACCAGCTTTATCCTCATGACTACTTTCCCGAACAAAGAGCTGGCTGATGAGAGCCAGACCCTGAAGGAAGCCAACCTGCTCAATGCTGTCATCGTGCAGCGGTTAACATAACCGCCCAGCCAGCTGCCTGGCCTCCCTCCTGTGTTTCCCATGGCCAGTGGCCATGCCCCATGGGGATCGCCCCTCCTGCCCCCTTGTGCACACCCAGCAGTCCAGTGCAACGTCTCCTCCATAGCTCTGGGTTCTTAGATCTTGGTTGGACGTTTGTTTTCTCCTTAGTTGCATTTCCTGGGTTTTTGTGATGATCAATGGACTTTAATGAAAAAAAAAATAAAAACAACCAAAAAAATTGAAGGAATATCACCAGCATGTTGTACGGAAACTCTCCCACTGAAGCAGGCTTTAATTGCTTTAAAATTATATTTATCTTGGGGCCTGTGGGAGGAAACTTCCTTCCATCTTCTCTGCATAAAAACTTGTGGCACACAATGCTTATTCACTAGTGTGTCCCACCCGCCAGCCCCACAGATGACTGGAGGAAGGAGGGGAAATGTGTAGAAAGAGGCTTCGCCACCACTTGTTCCCACGAGAATATGTCACTTGCCCAGATAAAACTGGGCGGCAGCCAGAGTTCCCTGAAGTGGGAAGTCAGAGCTCCATGCACACAGTGTCTTCAGAAGGTGAAAATAAATATTTCCCTGTGCTCCTTTTACTCAACCCCTGGGGTATCTAATCTTGCCAGGTCTTGGCCAGTTGAGATTCTGTTCCACCTGCCTGCCTGGCCCTTTCCTCCATTACCATCCAGACTGCTCGCCTCCTGGGGATTCTCAGGGGCTCCATTATGGCTTGATTTACTCCACGTGCAGAAGTCTTGAGTGGACCTAGGAGGTAGGTGGGATATTTTTTTTCACTAGGATACAGCTCATGCCAACCCATCCTAAGTGAGTTCAGAATCAGGGTATCTTGCCCTATAAGATAAACAGTCAAAATGCCACCGAGCTGTTCACTAGTGATGTGTGGCAAATCAAATCAACTGTTGAAGAAGGGGTGAGTTTTCTGTGCTACAAGCACCTGTCACTGTTGGTACTTGCAGGAGGCTTCTGCTGGGTATGTTTTGGAAGTGAGTGTCACTACTTGGCTTTGCTTAGCAGGTTCTGCTTCACACTTGTTCTTTGACCTGCTGACTTGTGACTTGCAGAAACATAGGCAGTAGTCCTAGCCTGGTAAAGACCCTCCACCACCCCTATAAGTTTGATTGCTATGCAGGTTTGGGAGAGGAGGCCTATTGGGCTCTTGGATGGAACCCTTTCCCGTATTAAACAAACCAGAGACAGAATCAGTGCTGACTCAGGATCTCCTGGTTTGGAATCGTAATGTGCCTCAATCCTCTTTCCAAGCAGGCCTCACCAGTCTCTTTCTCTTTCCTGCTTCACCCCTGCAATGAGCCAAGAACCAACACTACATCCACCTAGAACTGCAGAAGGGCTTGTGGTTTCAACCAAGACCCATCCTGAGCAAGGGACTTGGCTTGGTGCTTTTGATCCCAAAGTTCCCACACCGGCAGTGGCCTGCTGGGGCAATGGCATCTGTCACGGTGTTTTCTCCAGCAGGTGGAGATTATGGAACCTACATATGGGTCTGGAAAAACTGTACACTGTTGTCACCTTGACCATTAAAAACCAGAATGAGGACAA
