# Supplementary material for: LncLocation: Efficient Subcellular Location Prediction of Long Non-Coding RNA-Based Multi-Source Heterogeneous Feature Fusion
Source: Int J Mol Sci. 2020 Oct 1;21(19):7271. doi: 10.3390/ijms21197271 (PMC7582431; doi:10.3390/ijms21197271)
Supplement: Supplementary file 1 [file ijms-21-07271-s001.zip › ijms-924790-supplementary/Supplementary Data S1/Ribosome.fa]

>NR_015360.1|@3@|Homo|sapiens|long|intergenic|non-protein|coding|RNA|1184|(LINC01184),|long|non-coding|RNA
TGGTACCCGAGGCCGGGCCGGAGCCGCAGGCCAGCCGCGATTCCTTCGGGCGATGCTGGGGGCTTTCCGGTCGGGGCCGCAGCCGCTTCCGGAGCCGCGGGCGAGGTGCAAGCGGTCTTCTCTGTCTTCTTTATGGCCAGTAAAATTCTCCAGAAGAGATTTATGGCAGCCTCACTCCCAGTAGTTTCTGCATTTAGTGAGATAAGCCACAGCAATTGTCTGCTATTTTAAAAGCACTGTGATGCTTAAATATTCCAGCTGCTACATCGGACAGGTGTCTGATGATCCTGAGAACAGTCATCAAAAAGTAGAACTTGAGCCTGGAATACATTCTCTGGCATAGCCATAGTCAATCACCAGTATAATTAATGTAAATGGACACTGGATAGCTTTTTTGTGAATTCTGATGCAGCACAAAGAGACTTTAATTGTTTCCAAAAAGAAAATGTCTGAGATTAAAATCTAGAGTTTTATGACTTAGAGGAAATTTTATAGCTTTACTCCAAAAAGGGTAAGGCACAAAATATTCTGTGCCAAAGGATGCATATTTGGTATTTTTCCTATGAATCCCTTAGTGTAAGTGGCATGATGAAATTTTCTTGGTTTCAACACAGATGATGTGTTGAGGTAGTGTTGAGGCTGAGAGGTGGGTGGGATGGGTCTTGGAGAAGGAAAAGATTTGTTTTGCAAGGTTTGTGGAGAGCTGATGCGGTAGTGAGGCTAAGACGAGGGGTATTTACTTGCTACTTACATTGAGTCCACTAACATCTGCAGCACTTTGCTTGCATTATCCACGCAATTATCACGGGAAACCTATAAAATAAGTATTCCTCTCCTCATTTTACAAATAGGGAAGCAGATAAGATTTAGAAAATTTCCCAAACTCACACAATTATTAAATGACAGAACTAGGACTCAAACCCAGGTTTTATTAATTTTAGAGACATGTTTTTAACCACTTGGACACTGCCAACCATGGAATTGTTGGTATGAAAAAAACGTACTCTTGAGTTATATTATCCATGGTCTTAATATCAGAGAAGTGCAGTTGAGTCGCTATTAAAGAATATGGTAAAATTATAAAATGGATACTATACAAAGGTATAAAAATATTATAAATACTTATGTTTGGGGTAAAAGGATCAAAGTAGCCATGCTCAGTGGAAGGGTAAGGAACTCTTAGCAGAGATTGATTAATTGGGAGATAATTGATTAATTGGGAGTTGATTGATTAATTGGGATTTATTAATTTGGGAGTAGGTAGGAAGATAGGAAGTTGTATAAAATAAGGGAGAGATAACTTAGTACCTGGAAAAAAAGAAATGGAAATAGGTAGAAGCTAAGAGTTCAATTAAAAAAAAGGAATAAAAGATATTGGAAGGGAACGATGAATGTAGCATGGAAGATCCAAGATGATGGGAGTTCAGGGGCTAATTACAGCTATGGGGAAAAAGTAATGTATAAGCTGGAAGCCAGAGATAAGAGCCATGTAAATGAAGAAGTTGGGCCCCAATAGGAAAGAATTATAAGGACTAGAAGGAGCAGGAGCCATGTGGAAAAATATCATGTAGTACTTTTAAGCTTGATCTGTCATCTGTAGCAAAACCAGCATGCTTGAGTACTGAATTGACCTGACTGAACTATGTTGAAATGTACTGTGGTTTTATATCCATATGCACTTGGTCTGTGGAGTTGTGGGAAAAGCATCAGTGAGTAGGAAGCCCAAGGATTTGGGTCAAGTATTAAATATGCTATTTACTGTCTAGCTATGTGACCTTATATAAGTCACTTGTGGTCTCTGAGCCTTCATGTATTCATCCATAAGATGAGTTGTTGTTTATATTAAATGGGATGTGGTATGTTAAAGAGCTGAATGCATAGTGATACAGAATTACTTTCTGTAATACTATTTTTTAAATATTTTAAATGAAAAATTAATGAACTTATAAATTAAAAGATTCAAAAGGGATAAAAAGGTATACAATGAAAAGCAATTCTCCTTCCCACCAGTAACTCTGTCCTACTCCTTAGGACATTCACCATAAACAGATATCCTGAATTCTTCTAGAAATATTATATATAAAATCTTATATTTCTTATGTTTCTTTTTTACTATTTTAAAGGGGATAAACTAAACTTTGCTTTTTTTCATATAATAATATATTCTGGAGATCATTTTCTAAAAGCACATGTAAACATACCTCATTATTATAAAGGTTTGAAAATATCAATTTATTTGACCTGTCCCCTCTCGATAGATAATTAGATTGTATCCATCCCTTTGGTTATTACCAACAGGCACTAATCACTTATCATGTACATATAGCCTGTTTTTTAGCATTGTTAGACAAAGTAGGCATATTCCTTTCCATCCAAGAACTCATAACCTAGTAATTGTAGTTGGCTGATAGCTCATTGCCCATACACAAGGATCTAACACAACCTCTTGAATAAACATCCCCCTTATTCAGAAATGCCTTTTCCTATTTCCATATTGCAACTTTGCTTACAAATTTCCAATCTGTCTTTCTGTTTACAGAAGATATACAAAATTCCTTTTGTATGATCTCTTTATATCTCTTGATTTTCTTTTGTGTTTGCTACCAAAGGGCCTGCACATAGTGAGAAGATTGTGCATGATCTGTGAGCTCTACCACACCTGGAATTAGGGATCACCAATATGAGAAAAAAAATTGGAGGTACAAATACCATTATCATATGTAATTGGCATATAAATTACAGATGTATCTATGACTAAAAACCCTGTGGATATAAACCAAATGCAGATAAATATAATAAAATATATAAAAATATAATCAAATAATGATAGTGCTATTCAAATACTTCAAATTTGCACAGTGATTTATTTCTTAAAATATGTTAACACATGTGAGCCAATACACTGAGGTCACTGGATAAATAAACAGATTCTTGCAAGTGCTTTGGAAATGAAAAAAAAAAAAAAAAAAAAAAAAAA
>NR_015404.1|@3@|Homo|sapiens|MAPKAPK5|antisense|RNA|1|(MAPKAPK5-AS1),|long|non-coding|RNA
ACGGAATCCGGGGGAGGCCGAAACCCGGTAGTCGATGGAACCTCTCACTGCAAAATCTCCCTGCTTTTTGAGGCTAGAGCCGAGAAGAACGCCACAGGACAACGCGGGGGAAGAGGGGGCACCTCCCCCTTACCTTGATGGCTTTGTCCATGTCGCTCTCCTCCGACATACTCAGTGGGGCCCCCACAGCCGGGAGAGGCGGAGGCTGCTCAGCAGCCCTGTCCCCGCGCGGCCGAGGGAGCAAAGGGCTCGGCACTCGGGCCCCTGGGCCTCGTGGCGACGGGCAGCAGCCGCCCCTCGGGACCGGTGGGGATGAGGACCCCGGCGCCGGCTCTGCTTCGGCGGGCGGCTCTAGGCTGGCGGCAGCAGCAGCGGCGGAGGCGGCGGCCCCTGGGGACAGGTCTTTGTGCTGGGCCCCACGCGGCCGCCTCCTAGCCTCATCCCCAGCTGGGGAGGCAGGCTCCTGGGGTAGGGCGAGGCGGGGAGGGCCTCGACCCGGGGCGCCGTGCAAGGGCCTCGCGGGGCCGCCGCTTAGACCTGGGCTCGCCAGGTCCTAAAGAAGAGCCTGCGCCTCCGCCTCCGCCGCCTGCACCGCCGCGAAGCCGAAGCCGAAGCCGAAGCAGAGCTCGGCGCCGCTGCTCCCGCCGCCGCCTCAGCGCCACACATCGCCGGGACACCCGCGCCGGGCAGCCCCGCCGGCCGCCCTCACGCACGCGCTGTGCCCCGCGGGAGCTCCAGGCCGCCCCTCCTGCCGCCCAGCTTCGTGACTCCACGGCCCCACGCGCCCCTTGCTGCCTTCCGCTGGGGTTTCCGAGCCGCCCCCGAACCGCGCACCCGACTTGCAGGCGTCCGCCTGGGCCTCCCTAAGACACGCCGCATACAGGACAGGCCCCTGGGCCTTCCGCGGCGATGGCGCTGCGCTAATGACGTCATAGGCCCGGACTCGCGTGAGTGCGCGTGCGTTGGGGCCTCAGCCTTTATCTCCACTCTGCGGAGATTCACGCCTGGAAAACGCTCTTCTGAGAGGATCTGTGGAGGTCAACCCAGGAGAGAGAAGACAGGACTGAAGCACTGAAAGGGTCCTGCCGTTAAGGGCGCAGGATTGTATAGAATATATAATAGCAGTAGCAGCTCTGTTTACGGAGCATTAACCTTACGTGGAGTTATTTCCTGCATTTCCTCCTTTCGTCTTTACAAGGTAGCCGTTTGGCGTCGTGAGGTATGGATGTTCCCATCCCTAATTTGCAAAATAGGTAACTGAGGCTCAGGAGAGCTAGACTAGTTTGTGCACAGCCGAGAAGTGGTCAAGCTAGAATGGGACCCCAGGTTTGTGCTCCCTACTCTCCACCGATAACCTATCAAAGGGCTTTGCAAGAGCTTTTGACTAATCGTCTGTCAATGGTTCTTCATTCACGTATTAATTGCACATCAGTATGTGCCAAATCTACTAGACATTGGAGAAACAGTAGGAACAACACATGGTACCGGCACATGGATCTTTCAGGAAAACGAAGTAGGTAATAAACAGGAAAAAGCCCGAGTCTGATGCTAAGAAGAACATAAACAGGATGCTGAGAGATTGGGTCTCTCCACATTGCCCCGGCTGCTCTCCAACCCCTGAGTTCAAGTGATTCACCTCCCTTGGCCTCCCAAAGTACTGGGATTACAGGCGTGAGCCACCGTGCCTGGCTGAGAAGATGGATTTAAGACATATTTTGGAGGTAACATTGTCAGGACTTCCTGAAGGATTAGATGTGGAAGGGAAGGATAAGAAACAGACCAAGGATAACTTTCAAATGTATGGTTAAGCAACTGGATGGATAATGATGCCATTGAGTGAGTGAAAAACTTGATGGAAGTGGAAGATTCAGAGTTCATTTCTATCTAGGTTAATTTGAGACATACCAGAGCATAAGTTAAGTAAGTAATTGAATATTGGAGTGGAGACTTATTTGTCTACCGAATTATTGTTTTCTTTGTCGGACATACACCTACACTGCATTCCTCAAAGTAAAATTTAAGTGTGGCTCTGTGCCTATGCTCTCCCCAGCGGAAAGTGACCAGAAGAGGTGTGCAGTTTCCAGGCCTGGCCCATACAGACCTCCAACAGGTGCTCCCCTGTGCTGTTACTCCTTCTGCCAACTGGAAGCAGATGGTGACCAGGCTCTGGAGAAGGCAAGGCCTGAAGATGGGAGATTCCTAAGTGGAGGAGAACTGTGCCTTACTGACCTAAATATCCACTCAGTATTGTTATGTGAGAATAAATAAACTTGTGTTGACCGTTT
>NR_015454.1|@3@|Homo|sapiens|MAFG|antisense|RNA|1|(head|to|head)|(MAFG-AS1),|long|non-coding|RNA
ATGCGCAACCCGCGCGCCGTCGTCCCTGGCAACACTGGCTGCTCTAGCGCCTGGCGGGGTCTCACGGGCGGGCCTGGGCGCACGGCCAAAGCGCCAGGTCTCCACCCCCAGCCCCCGGCGTCCTGCAGCCGGAGCCTGCCTCGCCTGGCTCCTGCGCCCGCCGTCCAGGGCCCCTGTCCAAGCTCGCGGACGCCGGCGGCGTTTTCCAGCTCGAGTGCTCAGCCTAGGGCAGGCTCTGCGTGCGCCCCCTCGAGTGCCGGCCTGGGCCCTGCCAGGCAGAGGCGCTCTTGCGTCAGGACGGCGCCGCCGGGGCCCCGCGATTCCAACTCGGGGGTCCCGGAGCGGCGCGGGGCGGGGACGGCCTGGCAGCTCCCAGCAGCGAGGGGCGATCCCCGCCCGCGCAGCAGACCCCGAGCTGCCCAGGCCCTTCCTGCGCCACGTGTACCCAGAGCTCCGCCCGGGGGAGACTTCGCTGCTTGTTGGAGATGCCCAGCGGTAGGGGGCGAGGACTCGGGAGGAAGATAAACGGGGGATCCCGTGTCTGGACTTTCTCCTCCACCCTCTTCCCTTCGCAGCTGTGAATCCTGGGAGGGGAAGGGTGGCCGCCCCGCCAGCAGAGAGCTGAAGGTGTTCCGTGGTCAGTGAGGGCTGGCACTGGCTCTGCACGAAGATCTCCTCACCTCCCCAGCGGCTCCTGGCCAGCTCCCCACGGAGAGCCCAGGACACTTGTCCCTGGACACAGTGGTGCAGCCATGCTTGGGCCAAACCATGAGGCCACCAGAACCGCGAAAGGCTACTGTACTGAGAGGGATACTGCGAGAGAGGCCCACAGGTTTCCAAGCATCCCTCTCACTCCGCACACTCATCTCCACGACCGGCTTTAAGTGCGGCCTTGAGGCCTGGCTCCCTGTTTGGACTTCTCTGCACCTCCAGGAGCTCACTTCCCGTCACAGCTGGATGCCTCCTCCCGCAGGCACCTCCCGGGCATCCTCCCGCCCCAGGCTGCACCTTCTGTGGGACTGGCCCCCGCAGGCACCTCCCGGGCACCCTCCCGCCCCAGGCTGCAGCTTCTGTGGGACTGAGCCCCGCAGGCACCTCCCCGGCATCCTCCCGCCCCAGGCTGCACCTTCTGTGGGACTGAGCCCCGCAGGCACTTCCCCGGCATCCTCCCGCCCCAGGCTGCAGCTTCTGTGGGACTGACCTTAAGACCCCATCGGTTCCTCCTGAGAGCAGCAGATCTCAGCCAGATGCTGCCGGGAGGGAGGTGCTAGCGTCCACACCCAGACGGGTCCAGTCCAGCCCTGCTCTCCCTGGTCTCCAGGCAGGGCCCTCCCAGGGTGGACATTGCCCATCTCTGCCTGGCCAGGGGCTGCTGACCCACTGGTTCCAGAGTCTGAGCCTGTCCTGCACAAGTACCATGGACAGGGGTCAGCCGGGCACTGAAGAGGCGTGGCAGAATTGGGCAGGGCAAGGGCCCCAGCTGGCAAGCTGGAGTCAGGGCAATTCCAACCAAGAAACTGCGGCAGGCCGGGTGCAGTGTCTCAAGCCTATAATCCCAGCACTTTGGGAGGCAGTGGGAGAATCGCTTGAGCCCGGGAGTTTGAGACCAGCATTGGTAACATAGAGACCCTATCGCTACAAGAAAAAAAAAAAAAAAAAGCTGGGCATGGTGGTGCACACCTGTTGTCCCAGCTATTCAGGAGGCTGACGTGGGAGGATTGCTTGTGCCCAGGGGTTGCAGGCTGCAGTGAGCTGTGATCATACCACTGCACTCCAGCCTGGGCGACAGAGAACCTCTCTAAAAAAAAAGGAAAATGAAAAATAAATGGGGGCAGAAGCTGAGCCAAGCAGAGGCGGGCAGCTCCTCCTCCAGGGCCCACCTGGCCTGCTGGGGAAAAAAAAAAAAAAAAAAAA
>NR_024279.1|@3@|Homo|sapiens|uncharacterized|LOC729614|(FLJ37453),|long|non-coding|RNA
TTGAAATGCTCGATGATCTTCTCTTCCCGCACGTTCTCGGGCCGGGCGTGGCGGCTCACACCTGTAATCTCAGCACTTTGGAAGGCCCTGGCGGAAGGATCTCTTGACGTCAGGACTTCCAAAACAGTTGGGCAACACAGCAAGACCCCGTTCCCAGGCTGGGGGCAAAGCCGGGCTCGGTGGCTCACGCCTGTAATTCCAGCACTTTGGGAGGCCGAGGTGGGCGGATCACCTGAGCTCAGGAGTTCGAGACCAGCCTGACCAACATGGTGAAACCCATCTCTACTAAACATACAAAAATTACCCGAGCGTATTGGCGGGCGCCTGTAGTCCCAGCTACATGGGAGGCTGAGGCAGGAGAATCGCTTGAACCCGGGAGGCGAAGGTTGCAGTGAGCCGAGACTGCGCCACTGCACTACAGCCTGGATGACAAGAGACTCCCGTCTCAAAAAAAAAAAAAAAAAGACACCTTTCTTTGGGCTTAGTGAGCAAACATTCTACGCAGTGCCTAATATAAGCCGGCCCAGGCACCACCCAAGCCTTCGGCCAGGACTGTTTTCCCGTTTCGAGAAGGCTCCATCACACTCCACACGGGATCCAGTCAACAGCCGTTCCAAACATGGCGCGGGAAGGGGTGGAAGACAAGCCAGCGCGACGCCGTCCAGCCTCATCCCCGGGGCACAAAGGGGAGACTAATCTCCAGGAAACTCGGGGTACAGAATCGATAACCCCACAAGAAACTAGTTTCCGCGAGTGGGCCTTAAGGAAAAAGTAGGTCGGGCACAAGCGAGCTGTTCAGACGCACTTCACAGCAAAGACTCGCGGACAACACAGCGAGACGAAAACGGCCCCGTGCGCAGGCGCGCGGAAACACGACTAGCGCGCTTCGGGACGACCCCTCCCCCTTCCCTCAAAGGCCAAGGAAGTGGCTCCGACGCGCTTGCGCGAGGACGGAATGTTGAGGGGAGGGGGAATTCTTTCCCTTCATTGTCAGAGAGAACCGCCCCCGCACGGCGAGCGCGCGCGCGCTCACGCACCACTCTCACACTCCGGCGCGCCAAAGGCTTTCCGCTTGGCGTCTCGCGCATGCGCGGAGGGGGAAGCAGTGGCGAAATTGGATGCTTTTTGCTGAGTTTCTCAGAGAAGTTTCTGGAAAGATGGAGCCAAAGGGACGCTGGGGGGTGGGGAGCGCCAGGAAGCAAGCGTTTGAAAGAAAGCGAAAAAACCCAAGCGCACCGCGACACCTCCAACCTTCAAGCCACGGCCCAAGCAGAGCCCAAGGCCACTGAGACCCTCACGCCAGAGAAAAAGCACAGGGACCGCGGCAGCCGCTCCTCCCTCTGCCACTGCTCAGCCCCCGAGACTCCCCAGCACGGGGAGAGGGCAGGGGGTAGCCATGAGAAACCTAGAGCGCTCACTGGACTTTTGCGAGGTGGAAGGAAAGCCGAAACCCGCCCTTTGGAGCCGCCTGTGCGCACGGGCCCCGTCGAGTGGGCTCAGTACGTTAGGACTCAGCGTGGCCGCCAAAGCATTGGTTGGGGGCGTCTTTCACTAATTTTTCCTAGGTTTTCTCTTCTATCGGGCTCTGTGGTCCTTTCACCACCCATCTTCACTTTGGTGGCCTGACGCTAACGCTGCGAGTTGGGGAAACCGTAGTAACCCCGGGCCTGAGGGGCGTCCCGGGCGGCGGTGCTCCGTTTCTTCCAGCGGTTGCCCCTTTAAGAAAAAGCCCCCCGGAGAGGGGCCCGTGTGGCTGAGTAAAGGTGGCGTGCGCCCGCACAAAGGCGCCGCGTTGTTGGCGGGCTCCGGACCCTGTTGCCCCTGGGCGGGGCGGCGTGGGAAGACCGGGGCGCCTGGGCGGGGAGAACGACGTTGGCGCTAGCGGGGCAGGGCAGGGGGAGGGAGTCACGGGATTTAGCAGGTGCTTCTCCGCGACCGAGCGACTGCCATTTTGTGGTGCGGCCGCCGCCATTTCGCGCGGCCGAGGGGCGGGGTGTGGGCGGAGCGGCGGGCGCGCCCGGGCTGTCCCTCGGGGCGGCGGGCTAACGCGGCCGCTTTGTTCTTCGCTTCTCGGCTCGAGGCCCCAGTCTCGACCGCCGACCGCCTCGGAACCGGGCTGCATCCGAGCTGCCACGCGGCGTGTGAACCTTGAAGCGCGGCCGGGGAATCCGCAAGGCGCCGACTCTCTTCCTCCTTGCAAGCCCTTCGAAAGTGAGATTTCTCACCCCACCCTTGCAGGGTGGAGAGAACACGTTTCAAAAAGGGGATGCCTAGAACTCAGCCGTGGGAAGTGCCTGTCTAAAGCCTTGTGCTGGTGCCAGTAGCAAACCCGTGCGCGTGCTCGGCTTTGAGCGATCATGGAGCTCTGCAAATAGCTCAACTGCAGAGCGTGCCCCTTAGAGCTCCTGTGCTGCTGGGAGGCCTCATAAAGGTGCCAAAACCAGGTGTCCCCAGCGGTTGGCCTCTTTAAAAAGAAAAAAAAAAAAAGGCGGAGTGGGATGTCCTTGACGTGCTGAAAGACGGAGTAGAATGAGACGTTGGTTTTCATTGGCTGGCCATTAAGCACGCACTGCGCAACTGTTTTCCAGATACGGGTTTATAGCCCATTATTTATATCGGAGCCATAAACTTGAACAATAGATTGGAATATCTTATTTTTGCCTGTTGAGAATATCTCCCATTTAACTTCTTTTGAAAGTTCAGATGAGTATATAAATAATACATTGACCCAG
>NR_024333.1|@3@|Homo|sapiens|ILF3|antisense|RNA|1|(head|to|head)|(ILF3-AS1),|long|non-coding|RNA
ATCTTACGCCCGTCGCCCTGAGTACGTTAGCGGAAATGGCTCCGAGAGGCTTTGACGCATGTGTACCTTTTTAGTGGCGGTATCTCGGCCGGGGATTTTCGGGCTCCAGTGGAGGTGGCTATGCTCACCCCATCTCCCTTGAGAGGCACAGAAGGTTAGAGATGTGTGCGAGGAACGGCCAGGTCCAGCGTCTCCTCGTTGCTGCCCCTTGAGCCCGGGACCGGCGCCAATGCGCGCCCGGGTTCTTGGGTTCTTTCGTCCCGCAGACCTGCCTTGGTGTGGCGTCCCTGGGCCGTAGCTTCCGAAGGCTGCAGCCGACCTGGTCGGGGTCCTCTAGCCCGCCTTCCCCTTCCCCCATTGACAGATGGAGAAACTGAGGCCCAGGCCAAAAAATATCTCACTAGAGGGCTCACCGCCATTTCCTGGAAAAATTGGGGCTGGGACTCAACGGACGCTCGTCCAGCAGCAGCGCGGAGCTCCGAAGTAAAGGCGCCCGTGACCGAGTGCTTTGTCCTTACAAGCGTGGTGTTCTTGAATGCTTCCAGGCGCCTTATGAGGCCCCCGATGTACAATCTGTGCTTAACTAAACCCCACTGTCTTCCAGGGTCAGGTTGGCCATCCGCAGGCGTAGTTGCTAGGAAGGTTTGACAGATGTCCGCCTGTTGATTCAGACGTTCCCAGGATTTGGAGCAAGAAGAGCAAGGAAGGCCAGGCGCGGTGGCTCACGTTTGTAATCCCAGCACTTTGGGAGGCCGAGGCGGGCGGATCACGAGGTCAGGAGTTCGAGACCAGCCTGGCCAGCATGGTGAAACCCCGTCTCTACTAAAAATACAAAAGAAAATTAGCCGGGTGTGGTGGCACATGCCTGTAGTCCCACCTACTTGGGAGGCTGAGGCAGGAGAATTGTTTGACCTGGCAGGCGGAGGTTGCAGTGAGCCGAGATTGCGCCACTGCACTCCAGTCTGGGCGACAGAGCGAGACTCTGTCTCAGAAAAAAAAAAGAGCAAGGAGGTGTTGAAAATGGGTTTCCTGGCTGGGCGTGGTGGCTCACGCTTGTAATCCCAGCACTTTGGGAAGCTGAGGTGGGCGGATCACTTGAGGTCAGGAGTTTGAGACCAGCCTGGCCAACATGGTGAAACACCGTCTCCACTAAAAATAGAAAAATTAACTGGGTGTGGTGGAGGGCGCCTGTAATCCCAGCTAATCAGGAAGCTGAGACAGGAGGATCGCTTGAACCCAGGAGGCGGAGGTTGCAGTGAGCCGAGATTGCTCCATTGCACTCCAGCCTGGGCGATAGAGTGAGACTCAGCCTCAAAAAAAAAAAAAAAAAAAAATTCGCCAGGTGTGGTGGTGTGCGCCTATAATCCCAGCTACTCAGGAGGCAGAGGCACAAGAATGGCTTGAATCACTTGAACCTGGGAGGCAGAGGTTACAATGAGCCGAGATGGCACCACTGCACTCCAGCCTGGGCGACAGAGCGAGACTCCGACTTCCCATCTTAAAAAAAAAAAAAAAAAAAAAAAAGAAGTGTAAAGATGTGATTATGTGGCAGGGGGTAAGGGTTAAAAAGAAAACAAGAACAAGTTTTCCTCTGCTTAGCCAGCTTACTTCAAGGACAGTTATAACACTGAAAAGTCGAGGCCAAAGGAATGGGCTCCAGACAGCCTCCTCCGGAGCAAAGTTGAAAAGAAAAATTCCTTTACTGTCTCTCCTTTTCTGAACCATTAAATATGACTGTTTGCCAATGGTTGTATTTAGTAAGATTTGTAGACTCTGTTTTTCTTTTGACACAGCTGCAAGGCCAACAGCTGTGCAAAGCCACAAGTTATGCTAAGTCAGCAGTTATGCTATAGATTACATGACCTGTGACTGTATCATTAACTGCTTTTGTTTTGCTTCTGTAAGTTTGCCTATAAAAACCACACTCAGTCTTTGTTCAATGGTCAGCTTTTCAGATACAAATCCACTGAGCCGGTGTACATCTAAATAAATCCTCCTGTTTCCCGTGTCAAAAAAAAAAAAAAAAAAAAAA
>NR_024388.1|@3@|Homo|sapiens|NCBP2|antisense|RNA|2|(head|to|head)|(NCBP2-AS2),|long|non-coding|RNA
GTCATCAAGCTGCGCGGGGGCATAGACGTCCGGGTCGGGCGCCGCGGGGCGGAAGACGAGGGCGGCGAGGTCGGGTTCCGGGCGCTTGGAGAAGATGGTGCTGCGGCGGCTGCTGGCCGCCCTGCTGCACAGCCCGCAGCTGGTGGAACGTCTGTCAGAGTCGCGGCCTATCCGACGTGCGGCGCAGCTCACGGCCTTCGCACTGCTGCAGGCCCAGCTGCGGGGCCAGGACGCGGCCCGCCGCCTGCAGGACCTCGCGGCTGGGCCCGTGGGCTCCCTGTGCCGCCGCGCTGAGCGATTTAGAGACGCCTTCACCCAGGAGCTACGCCGCGGCCTCCGAGGCCGCTCGGGGCCACCACCAGGTAGCCAGAGGGGCCCTGGCGCAAACATTTAATCCTGGGCTGTGCGGGGCCGAGGCCGCTTGCTTTTCCTTCCGGGCTCTACAGTGGCATCAATGTGGAGGGGTCATTCCGGGCACTGCGCGCGGCTTCGAATCCCGACTGGGATTGTTGGCCTGCAGACATCCCACGCATAAGAGCCTAGGCCAGACCGCCCGCTCCGTTGAAGTCTTGTGATTGGACAAGACACAGTGTGGAGACAGCCCTAAGCCTAACAGAGATGAAGGTAGGCTGGGTCCAGACACGGCACCTACGGAGAGCCACGGACCGAAGCCAGAGAGCCTTTCCTCTGCAAGTGGGACTGAAACTCTTGACAGATGCTGCTCAATCTGACTGGTATAGCAGGACAGTTAATTCCAGGGACGATATGGATGAAAAGACAACCCTACAGCTGCCAAATTCCTTTGATTAAATGTGTGAGCTGGTTGATAGGCATGAGTGTGATACTTCTCAGGCAAGATGTGTTAAGAATACCGGGGACTGTAGGCCTATGGTAATAATAAACACGTATTTTATGAAATGAGTCTTCTGTGCTGGGACTTGCTCATTGCACTCTATGTGTTATCTCACTCCTTACAACGACATTCACATGAGGAAGCAGATTACTTTTTGGATTTTTTTGTAGAGATGGGGTGGTCTCGAACTCTTGGGCGCAAGTGATCCTCCCGCCTCAGCCTCCCAAAGTGCTGGGATTATAGGCAAGAGCCACTGCGATGGAAACAGAGGCTGCTGCTTAAGTTGCCCAAAGTCTTGCAGAGTGGGATGTGAGCAGAGGCATTTGACTCCAGGGCCTAAGTCCTTAACACAGCTCTGCAGCATTTACCCTGATACTCAACCCCTTCCTTCCCCAACCCCCCACCATCAGGCATTAAGACTACTGCCTAGGGGCAGGGCCTGGTGGCAGTTGTGTCTTATCCCAGCCACTGCAGAGGCAGGAGGATCGCATGAGCCTGAGATGAGACCAGCCTGGGTAGCATAGCGAGAACCTTTCTC
>NR_015432.1|@3@|Homo|sapiens|long|intergenic|non-protein|coding|RNA|493|(LINC00493),|long|non-coding|RNA
CCCGCCTCTGCCGTGGGCCTGCGAGAATCGAGGCACTCGCTGGCGTACCCATGTATCGAAATGAGTTCACGGCCTGGTACCGGCGGATGTCGGTGGTCTACGGGATCGGCACCTGGTCTGTGTTGGGCTCACTGCTTTACTATAGCCGGACAATGGCGAAGTCGTCAGTAGACCAAAAGGATGGCTCAGCAAGTGAAGTACCCAGTGAACTCTCTGAACGCCCAAAAGGATTTTATGTGGAAACAGTTGTCACATATAAAGAAGATTTTGTTCCAAATACAGAAAAGATCCTCAACTATTGGAAATCATGGACTGGTGGCCCTGGTACAGAACCATGACTGGCTGCTGAATTCTGAAAACCAGGACTTGGTTCAACATTTAAATTTGATAGTTGCCCTGATTCCCATTTTGGGTTTGTGAAAAGTGTATGTATTTAAATTTGCTGTAAAACATAATCACTAATAATATGCAATAAATATTTTCTTGAAGGAAAAAAAAAAAAAAAAAAAAAAAAAAAAAAAAAAAAAAAAAAAAAAAAAAAAAAAAAAAAAAAAAAAAAAA
>NR_026774.1|@3@|Homo|sapiens|long|intergenic|non-protein|coding|RNA|239|(LINC00239),|long|non-coding|RNA
TGCCTTTCACCTTCTGCCATGATTGTAAGGCTTCCCCAGGCCCGTGGAACTGGGAGGAGCCGGAAGAGAGCAGTGCTTCACAATAAAAGGAAGAATTGCTTGAACGGAGGCGTTTCAGGCATGAGTCACAGGCCGGGTGTGGAAGAGGAAAGTGTGAAGCAAGGGACAGGTACCAGCTGGGATGTTGGCAGCAGCCGCTCCCCTGCAAGGAGAACCTCCCACTTCCTGTCCCGCACACCTGCCTCATTGGAAAGTGACGCACCCACTGTTTGGCCTCGGCAGCCTGATGTTTCTCATCACACAGGAAGACGGTCATGCTACAGGAAGACCTCGGACTTTGCATCCAGCAGATGGTTGTTCTAGAGATTGTCAGACCGAGACCACGCCACACACCCAGAAGGCACCCAAGTCACAGAGCCTGATATTGTTCCTGGAGCGCCATTGCATCATCCTTGACCACAAGATCTGCGTCATTGGATTTGTCTCAAAAACTTGGGACTCTGGAGATAAAACCTCATTGCAAGGCTACCTTTGCCACTGTATCTTAGCAGCTTTTGAAGCAAAGCATTTCAATATTTAGACACTGTGTTTCTAATGGGTACTGGGATCAAAATAATAAAAACTCAGTCTGCAAAGGGAGAAAAAAAAAAAAAAAAAAAAAA
>NR_027063.1|@3@|Homo|sapiens|long|intergenic|non-protein|coding|RNA|116|(LINC00116),|long|non-coding|RNA
GGGACAGGGTTTCACCATGTTAACCAGTCTGGTCTTGAATTCCTGACCTCAAGTGATCTGCCTACCTTGGCCTCCCAAAGTGCTGGGATTACAGGCATGAGCTGTCGCACTCAGCCAACATTCCTGTTTTTGAAAATCCTCCAATCCCTGAAGTCTGTATTACAAGACCAATTCTGCATTGCTGAGAGAGACTGTGCTTTACAGAGAGTAAGATCCTTGATACTGGCTCAGCATGGAACATCTGGCACACAGTATGCACTGAGGAAATACTTGTTGGAATAATCAGTGAATCATAGATGAAAACTTAACCTTGGAATTAATTATGAGACTGCTCAGAGGAAGAGAATGGGAGACAAAGGACCTGGTGATTAGACCCCCAAGACACTGGGCTGTCTGCTTGTGTCTCGGGTGGAACAGGCCCAGCGAGAGTCTTTAGGGCCAGAACTCAAGAATTTATTGAGCCCTTGTTCTAGGCACTTGGGATTCACCAGTATACAATGGAGACAAAAATCCCTGCCCTGGAGCAGCTTACATTCTAGCATGGCAAACAGGCAGTAAACAGCCCATTCTGGCTGCTGTATTGAGAAGAGAATGTGGTGGACAGATATAGAAGCATGGAAACCTGATAGGGCTATTGCAATCACTCAGAAAAGAGGCGATGGCAGCTTGGACCTGTTGGAAGCAGTAGAGTGCTTCCAGGGAGGAGAAAGGACCTGAAGGTTAATTTGATCACCAATGGCCAATGATGTAATCAGTTATGCCTATGTAATGAAGCTTCCGTAAAAACCAAAAGGATTGGGTTTGATTGAGCTTCTGGATAGCTAAACATGTGGAAGTTCCTGGAGGATGGTGGTCCTAAACAGGGTTACCAGAAAATTTAAAGTTACGCCAGTCACTCCCATTCTATTGCTGAGAGAAAATACAGAGCGGTGAAGAGCTTACAGTCGGGTGAGCAAGATACGCCCCCAATGTTAGCTAATGATGTAAGGCATCAACAAGAAATGTGGGGGTTCAGGAAAGTGGAAGGTGGGGTCGTCCAAAGCCTGGGAAAGTCTTCAGTTGAAGGCGAGACAGATGGGACTATTAGTGAGTTTCGAGAGATCCAACGCCTCGCCGCCTTCGCTTCATTTTTGTCTCACGCCCCACCCTTGAACGCGCGGCGCCTTTTGACCCCGCCGCCGCGCCGTAGACCGCGCTGCACGCCGGCGGCAGCCATGGCGGATGTGTCAGAGAGGACACTGCAGTTGTCCGTGCTAGTAGCCTTCGCTTCTGGAGTACTCCTGGGCTGGCAGGCGAACCGACTGCGGAGGCGCTACTTGGACTGGAGGAAAAGGAGGCTGCAGGACAAGCTGGCGGCGACGCAGAAGAAGCTGGACCTGGCCTGAGACTCTGCGCCTTCCGCCCCATTCTGTCCCCCTCATGGCCACCTTGCCATGTCCGCGCCGGAGCCCCGGTCCGCCGGCGCCCAGAACCAGGCTTGCCACACAGTCCCCGCCTGCCATGGCCGGCTCTTCCTGGAGTGTTGCTTGTTGAAGATGCATATAGACTACCGGAAAGAAATGACTTCTTCTTGCACTTTATGAATCAATTTTATTTTTAAAATAAAAAAATTAAACATCAAAAAAAAAAAAAAAAAAAAAAAAAAAAAAAAA
>NR_015427.2|@3@|Homo|sapiens|long|intergenic|non-protein|coding|RNA|94|(LINC00094),|long|non-coding|RNA
GCTGCCATGGAGACACGGCCCAGCGGCCGCCGGCCCCGCCCTGGGAGCCCCGCAGTGCGTCGCGCCGCTGCCCGCATCTCCGAGGCCCGCGACGAGCGGGGCCTCACGGGAGCTGGATGCTCGGAGCAGCAAGGCGGCCCTGGGGGCCCCTTCCGGTCCCGGGGCTGACGCCTGGCGGCGTCTCCGGGAACCCGCGCCCTTTCAAGCGCCGCTGGCTCCTGTTTCACAGATGGAGACCCTGAAGCCCCAACAAGCAGCCTCCCCAGCACCTCCCAGTGACTGAAAAAGCTGGCACTGGGCGCCCGTCTCACTCTCCACCCAGCTCCCAGGCTGCCCCACGGGACCAGCACCTTTGGGGAGAGACGAGACCTGAACAAACGCTGGGGCTGGATCCCCAGGGTGGGTCAGAACAGCCGTTGCCCTGAAAGCTGGCCCGGACAGATGCGTGCGGGGCGTGCCACCGGAGCTCCTTCCAGCTTGCGTCTGGGGCCACCATGTCCCTTCCTCAGGGCACTGGATCCATCTCTTCAAGCTCAGTGGTCCAGGCCATGGTGGCAGAATCACCCCCCAGGGTGTGACGCCTCGTCCCTGTCAATTCCACACAGCTGCACCCGGAAGAGCTGTGGCCGGGCGCCGCTCTGACCTGTGTGCGGTCCCCTGAATGGGTCTCAGGTGTCTTCAGAATGGTGAGGCCGCCTCATTTCCTCACCACACAACCCTCCTGAGGACGTTGCCTGCAAATGGGCGGAATTCCTAATTTCTACCATTCAGTTAAACGAGGGATCCTTAAGCCCCAAAGCTGGGAAAGCTGTCCGTTAATTTAGTGCGCGTGGGCCGTCTCAGAACAGCAGGGTTCCCAGGAGTCCAGCGGGACGGGGGAGGGGATGAGTGGCCGTGTCCCCCTGGCAGAGAAGGCCTTGTCTGAAGGCTACGCCCGCCTCCGGTACAGGGACACCTCCTTGCTCATCTGGCAGCAGCAACAGCAGAAGTTGGAGTCGGTGCCACCTGGGACGTACCTGAGCAGGAGCCGAAGCATGTGGTACTCACAGTATGGAAATGAGGCCATCTTGGTCCGAGACAAAAACAAGCTCGAGGTCTCTAGGGACACAGGGCAGTCCAAGTTTTGCACAATTATGTAATTCCGATGTGAGCACCTGAACCCAGGACCACACTTTGAGGAAAACAGACCTGAGTTTCATTCAGTTGTCTTGTTGATTTCCAATCCTTGCTGGAAGATTTTGAATAATGAACGTGAAGATCAAACTGTGGTGTAAGAACCCAAGAAGCGCAGAATTGGCCCCCGAACCCCTCAGCACAGCCGCGGTGTGACTGGTGCACAGGACACTTCCCCTCTAGAGTCCCCTCCGTGGTCAGCTGTTGTGACATTTGAATTCTCCAGGTGCTGCTAGGGACAGCATAGGCCCGGGCACTGCTAGATGCTTGGTTTAAACCAGGCCAAGAGTAACCCTCCCATCCCCATTACAAACCACCTTTTCAAGTTTTTTAGGTTTTAGTTTTTTGTTTTTAGCATAAATGGCGGAGTAGCAGCAGCATCTCACCAGGAGCTTTGTCGCATTACATTTTGTATTTTGCTTTTTTGAGACGGGGTCTCACTCTGTTACCCAGGCTGGAATACAGTGGCACAATCACAGCTCACTGTAGGCTCTATCTCCTGGGCTCAGGTGATCCTCCCAAACTCAGCCTCCCAGGTAGCTGTGGCTCCAGGCGAACTACTGTATATAGAGACAGGGTTTCCCTATGTTGCCCAGGCTGGTCTGGTCTTATAGTCCTGGGCTCAAGCCTCCCAGAGTGCTGGGATTACAGGCATGGGTCACCGCACCAAGCCCGCATTTATATTTTGAGTTACCAAAATGATCATCATCTGTGAAGCATCATGGTAGCTTCCAAGCATTTGCGGCCCACTGGCCAGTGCATCCAAAACACATTCAGGAAACCCGAGAGTTGTAAGTTGCACATGTGTGGCCTACAGTGACTTCCATGTAGTAACAGGGCTGAGCAAGGCAGGCTCTCCACCAGACTTAAAGCATTCAACCACTCTGCCCCCAGGCCGACACTGACATGTGTTCACTGTCGCTGCCACAGCTGGCCACCTGTGTTCAGTCTCCATGAAGGATTCACCTTCTGCTCTCACTGACATCTCCTTGGCTACACAAATGTGCAGGTGTCTCTTGTCAAAGCTAATTTTTCTTTTCTAAATAAACATCCTTTAATACACTCCTCCCCTTCCTCACACTTATTTTTATCCTTGTTCGTAATATCCTACTTGGCTTCCCATTTTTTATAGCAGTAATATGTAATTGATTGCTAAAGACTGCAATACACAAAGGCATAAAGCAAAGCACAAGTGCTCTCCGTGGGGAGAACCCGGCCGGCAGCTGGGGATGCGTCCCACAGCTCCTCAGCATGCACACACGGTCACGTGATTCTGACGGCCTCATCCTGCACCATGCCTCTTGTATCCGCCATTTTCTTTCTTGCTCAACTGTACAGACTGGGCATTCACTTAATGCTTTTCTTTTTTTTTAAGAGAGTCTCACTCTGTTGCCCAGGCTGGAGTGCAATGGCACAATCTCAGCTCACTGCAACCTCTGCCTCCTGGGTTCAGGCGATTCTCCTGCCTCAGCCTCCTGAGTAGCTGGAATTACAGGTGCCTGCCACCACGCCTGGCTAATTTTTCTATTTTTAATAGAGACAAGGTTTCACCATGTTGGCCAGGCTGGTCTCGAACTGCCAATCTCAGGTGATCTGCCCACCTCGGCCTCCCAAAGTACTGGGATTACAGGCGTGAGCCACCGCACCCGGCCCACTTCATGCTTTTAACCTCTGACTCGCAGCTCTCCCGTGAGCCCACAGACGGGCACAGTGACAGCATCCAGGTTGTCATCTGTGCAAACAGCATGTTCTGAATGTGCCTGTACTCTGTTCGTGCTTCTCTTTGCAGCTGTGCAAGTTCATTCGCAAACGTCCTAGAAGTGGAACTGCTGGGTCAAAGTGCATTCCCCAAATGTCCTGCCAGAGGCCTGGTCGGCAGCAGCCTCCTGCACAGCCCGAGTCCCTTCTGCGAGAGTCCTGGCTTGTTTGCAGCCTGCAGCTGGGAGATTTGAAGTCAGACTTCCAGGATTGCCGCATGGAGCTGCAGAGGGAGTGAGCATGGGGCTGGAGGACCTGCCCCGCCGGCTGACACTCCCACAGCAAGGCGGGCCCGCCAAGGAAGCACTCCACATCCGCTAGGTAGGGTTTGTCTGCATCTTTTCAGTTCTTCAGTTTAAGTCCTGCCTGGGAAGAAAGCAAACTCCAGAGGCAAATCTGGAATGCCTGTGTGCCACCTTCTCACCGCACCACAGACTCCCCTGAGGACGGGTTGTGGCGGGGTTGGCCCCAAGCATGGGAGGCAGCGCAGACATGCAGAATGGGGTCTGAGGTCACGTTGCAACGCTGGCAGGATGTGTGCTCAAGGGCCAGTCTCTGCAGGGGTCAGGGCGTGTGGGCCACGCACAAGGAGCTGGCACTAAGCCGCTTAGGCTGCAGGAAGACACCATCTGCCTGGGGCGGACAAGGCCCCATGTCCGTCCTCAAGGAGGCTGGTCTGGATGAGAAGGGTCACAGTCTGGCCAGGAGTGTCACCGTGCCCCCTGACCCCATCTGGGGTCGGGCTGGACAGGTCCTCAGGCCTAGACGTGGGCCCAGCCAGAACCTTCTCCCCTGGCATGTCTCTTCCAGGCCTAGTTCCAGAGCTGTCATTCTTCGGCGAGCCGCGCTGCACGCCAGCCTCCAGTCTGGCAGTTAAACCTCACTATGAAAATCTGCTTTTGGGATTTTATTTGCATTTCCATTAGACTGAGCGCATCACAAGCCACTTCAGGATAGACTGAGGTGCAGAGGGAGGGGACAAGCGGCCAGGTTGACTAGAAGAGCACAGAACCTGGCTGTCTCGAAGAGGGCAGCTTGTTCCAGGGAACCAATGAACTGTCAGTAAAGGGGATTGTGGCTTCCTAGTGAGGCAAGAAATGATGCTCCCTTCATCCTGCCAGGGCTCAGGACAAGAGCTACTTAATGGTTTGATTATTATTATTTTTTAAGAGATGTTGTCCAGGCTGGAGTGCAGTGATGCAATCATGGCTTACTGCAGCCTCAAACTCCTGGCCTCAGGCCATCCTCCTGCCTCAGCCTCCCAAAGTGCTGTGATCACAGGCACGAGCCACTGCATCCTGCCTTTAAATGGTTTTTTGGGGCCCCTTTTGGATGCTCTGGGTGTTTTTGCCAAGAGTTACAGGATGTCAAGTGTGGGGAGCTCAGCACCCTTGCTGTGGACCAGTGAAGGCTGTTCCAGACCAGGTGCTTCCAGACATTTCCAGGCTCCAGGAGAGAGGCTGGGAGCCCCCACAGAAAGCACAGGAAAATGCAAAAAAAAAAAACAGTCTTTTTTTTTTTTTTTTTTTTTGCTTTTTATTATGAAAACAAAACAAATGCCCCAGGAGAAGGGTCCATGATTACCAGAAACATCAAAGAGTACTTTCTACCATTTTTATTCTGTTGTGTTGAGGCCAGCATTGCAATAAACAAGCTAAACTACTTACATTGGACTCATTTTCAGTAACTGACATTTACAGGAATATACTAGAAACGGCACTAAAAAGTTTAAGAAAAGTTACGGTAAACTTGCATGCACATCATACAGAAAAGTAACATTTTAAATATAAAAAAGAAAAACTTCCTGGAAGCATTATGCCAGTATTAAGGAACAGTGCTACTCTGGATGTGACAAATTCTGTATGTGGGTGTTACTCTTTCCCAAAAGACTGTCAGAGGCGTGAGTGCTGCAAAAGAACAACAACAAAAACAAACACACAAAAAAATGTGTCTTACAGTTTGTAAGCAAGATGACACTGCCCAACACAAAGAGGGGTCTGGAGTTCAGTTCACGCCCGAAGCCTGCCCCCTCGGCCTCCAGGGGTCATTCAGAGTGTTCTCAAATCCAATTCCGACACACGACTTGTCACTACTCCTCTCCCCTTGAAAAAAGCATGTTAGAAGCTGCCCTACAGGTCTCAGCAGTGGGACAATCTAATTGAATCACCGCAGCCTTCTAATACAGAAGAAACGGACGTGACTGTCACCCTCAGCCCGCCAGCAAGGGCGCTGAGGAAGTCATTAATCCTTCGAAACTCTGAAAAGAAACCAGTGTTGAAGTCTGGACAGAAAGCCTTAAAAAAGTGACAGCACCAATGCAGCTGCTCAGTGTACCCGCCGTGGGCTGTCAGGGTCAGTGGCTTCTTTCTAGATGAAAGGAGCAGAGGCGAGCCGACGCCACCGTCACAGAGAACCAGCCGAGAAGGAAAGGCCCCACGATGCTCCTGCTGCGCTGCCCCCACAGCCGGCCGCTCCCCCGACGGCTCACACAGGCAGCACCTCACTGCCCTGTGGCTGGAGGGGCATTGCAAGGAGCGCCCCCCAGCCCCAGGCACCCCCGGCTTAGGGTGTACGTATCACCCAGCCCTGTGCTGGCAGCACGTTACCAACCAGCCTGCGTGAAGACCTGTCAACTGTCGTGTGTGAATTCCTTAAATTCGGTTTAAATAGTCCATTAAAGATCTGTTTAGAAAATACCTTTGAAAACGAGGGTAACTTTAAAAAATGGAAACTTTCAAATCCATTTATATTTTTATTATAAACAAAACTTAATTAAAAGTTTAACAAACTGGCTGAAAACTCA
>NR_026761.2|@3@|Homo|sapiens|long|intergenic|non-protein|coding|RNA|467|(LINC00467),|long|non-coding|RNA
GTGGCGTAGGCCGGACATTTCTAGTCGACTGTTGCGCGTGCGCGCGCTGTGACGTTCCCTACGCGGTCGGGCGTTGGGTTTCGCGGCGCTCGCCGCACTGGTTGTTCAGCACCTTCGGTCCGGTTGAGGTTGTCAAGTCGGACCAAACAGGTTGTTTCTCTGCAGTTTCCAACATGGCAGGGAGGTTTAATAGACATGGATAAGAAGTCCACTCACAGAAATCCTGAAGATGCCAGGGCTGGCAAATATGAAGGTAAACACAAACGAAAGAAAAGAAGAAAGCAAAACCAAAACCAGCACCGATCCCGACATAGATCAGTGACGTCTTTTTCTTCAGATGATCCTATGTTTCCTTCTTCCTCATCATCGTCTTCAGGAAGCCAGACAGATTCAAGTATTGAAGATGCTGCCAAGGGAAAAATTAAGAAGAAGAGAAGAGAGAAAACAAATAAATGGGAAAAAAGAAAGGACAAAATATGAAACACCAAGAAAAAGAGAAGGAAAAAAAGGAGGAAACAACCACATATGTCACCTTTCCAAGAGGGACTGAAACTGGGCTGACCCTTTTGATTTCCAAGCTCAGCGTTTTGGTGTAAGGCGGCCAAAGAAGGATGCGGAGCCCAGCACTGTGAAGCCTACAAAAACATTGATGCGCTGGCTTGGGGATTTGAATTTGAACATCTTTCACACTAAGTTCAGACTCATGAAACCAATCTTCAGATGCTCTGTAAACCACATAATAAAGAGTTTGGAAATTAAAAAAAAAAAAAAAAAAAAAAAAAAAAAAAAAAAAAAAA
>NR_015433.1|@3@|Homo|sapiens|Morf4|family|associated|protein|1|like|1|pseudogene|(LOC93622),|non-coding|RNA
GCTGCGGAAAGTTGGGGCAACCTGTTGCTAGTCTGGTCGTTGGTGACAGCGAGGCTTCCGCGCTCGCTGCTGGTGAGCAGCCCCGGCGTGCCCCGCGGGCTGGAAGAGGCGGCGGCGTGATGCGGCCCGTGGACGCGGACGAGGCGCGGGAGCCCCGCGAGGAGCCGGGCAGCCCGCTGAGCCCCGCGCCCCGCGCCGGCCGCGAGAACCTGGCCTCCCTGGAGCGCGAGCGCGCCCGGGCGCACTGGCGGGCCCGCAGGAAGCTGCTGGAGATCCAGAGCCTGCTCGACGCCATCAAGAGTGAGGTGGAGGCAGAGGAGCGGGGCGCCCGGGCCCCAGCACCCCGCCCGCGTGCGGAGGCTGAGGAGCGGGTGGCTCGGCTGTGCGCCGAAGCAGAGAGGAAGGCTGCGGAGGCGGCGCGGATGGGCAGGCGGATCGTGGAGCTGCACCAGCGGATCGCCGGCTGCGAGTGCTGCTGAGCCGGCGAGGCCGCGCGGGTCTGGAGCGGAGCGCGGCGGGGAGTGTCCCGCGTGGAAGGCGCTGGGTAGGCAGGGAGGGGAGCGCAGAGCCGTGCCACGCTCTCCGCGGAGTTGGTTTCATTCTTTTTTCATAGGTGGCCAACTGACGAACTGTGTTCACCTGATAAGGAGTCGTGGCTGCTTGGACAGGCTCAAACCAAGAGAGCCTTTCGTTTTGTCTCCCCTGTTTTTCTGCCTGCGTTTTCTCCACATTAGCCACTCAATTTCCAGTACCATCCTGGCGGATGACTTCAGCATTAGATGGTCAGGTGTATTTTTTTATTAATAGGCGCATTCAGTTTGGAAAAGACAGCTTTTCATTAATGTCCCACGTAAAGGAATATGGCCTATACAGTACGTACGCTGCTGCGTGGTCATATTTGTTCCTGTGATCTTATTGTATTTTCAAAGTTTGGAAGTATACTCGTGTGCTTTGCTGTTTTTTTATGCTTCCTGGAATTTGGGGACTCATGAGAGACTTGAGGTTAGAGTTCTGCAAGTGAGAAGACACTACATGGTTGCAGCTGCCACATGAAGAACCCAAGCTCCTGTCAAAGTTGTGAATGCGACTTTGGATGAGATTAAGAAGGCCCAGTGGACGGTTGGTCTTGAAGAGTGGCAGTGTGTGGATTTGAGGACCTCTGCAGACCATCAGATCAAAGGAGGGAGAGCTGTTTTGGGTGTTTTGTTTTTTTTGTTTTTATAGCATTTTGCTTTTTCTTGGAATGTAATTTTCCTATGGCATGTTAACTGGTGCACATCGTGTAACCTGTCTGGTGAGCAACCTACAATTGGGATGAGTTCTAGGTACATGTGTTTGCTGACTTTGGGGTAAACAACTTTGTTATAATACAGTCTCTGCCACAGATGCATGTGACCTCTTCAGGGGCCCAGAGTGGCTGAGGAAGGAAAGCTTCAAGCTGGCCATGGGGGTCCCAAACAGTCATTCCAGGCTTAGATGATGACTAGCCTAGGTCATCAGAGCCCAGACTCCACAGAGACTAAAATCAGAGCTCTGTCTTGTTATGATAAATTTCATTTGCTTGGAAAAAGAAATGCTGAAAGCCAGTGTTTAGAATCTTTGTGCAGATGACCAAAGCAATTGACTTGGCCAAGAAAAGGTAAGGTAAATAAACATTTTTCAAAATGAACAAAAAAAAAAAAAAAAAA
>NR_028514.1|@3@|Homo|sapiens|PITPNA|antisense|RNA|1|(PITPNA-AS1),|long|non-coding|RNA
AGTTGTCTCTTCGCCGCCGCCGCAGCCTCTGCCCCACTCGTGAGGGATCCGAGGGCTCCGTCCTTGTGCTGTCTTCGCCCCGGCTCCCAGGGGTCAAACGAGGGTCGGGGGTGGGGACACGCAGCCTAGCCACTGTCCTGCCTGGGATCCGGTCTCCCCCGCCCCCCGGCTGCAGGGTGGATAAAGAGGAAGATGTGAAGAGGAGGCAGACAAAAGCAAAAGGACATCCTGTCAGTAGGAAACGGCCGAATTACAATTCAGATGTGCAATGTTTGCATAAGTAAACTGACACGGGACTATTATATGCAGAAATCCACGTGCAAAAATTTTCAGACACACCTTTGTACCTCTTCCTAATCCTGCCCTGGTAAAATGGCGGTTATCAGTGCAAGTTTGAGGATACATACAGCTGGAAAATGGACATCACCAAACTGGACTCCAGAAAGTTCTGTCTAGGATTTTATTAGACTGCTTTTTTTCTCAATATACCTGTATTGGAAGATTGAGACAAAAAGGCACAAACTCACATTAAATAAACAAGGTAATCTAATCAAAAAAAAAAAAAAAAAA
>NR_033876.1|@3@|Homo|sapiens|long|intergenic|non-protein|coding|RNA|511|(LINC00511),|long|non-coding|RNA
AAGGGGCGATGCGCCCCGGAGGGGGAGGGACGCAAGGGGCGACTACTGTTACCTCGCTTGGAGATACCAAGGCCGGTCGGACCCCCCGCTGGCCGAATGTGGGGAGCGAGCAGATCCAGCCTGTTTGGACGTGGTGAGGACCCAGCCGTGGGGTTTAAGGCCAAGTTAGCCTCTCCCTTCACTGATTACAAGAGCCATTGTTACAGGTGCTCACATGCCAGGAGAAATAAGCTGGTGATTTATGTGGCACAGCACCATCGATCGACCTACAAAGGAAGCTTCAGTGCAGCCGTGTTGCTATACAGACCTCTCTCACCAAGGCGTCATGAACTGAAGGGCTGGGAGAGGCCTCGTGGAGGAGGAAGAGTTTCGCTCAGCTGCTTGGGTGTGGGACTGAATGTGGTTCCAGAACTGGTCGCTGCCTTCACCCGCTGACTCTGGTCTCGGCGATGACAAGCCCATGGAACAGACTTACGGCGTATGACCTCATCGGAGACTTGTACATGGGGCCAACCCCCATTTTCCCACAGGAAACCCACACTCTAATTAAGGGCTGACCCTGAACTTGAATCTGAGTCTTCTCTTTCTTCAACAGAGAGCCATCTCTCCAGCCCAGCTGGCAAGGAGACAGGTGATGTTACAGGAAAAAATACACAGCTTGTGCCCTTGGAATTACCAGAGTTCAAAGCCTGTTCAGCATCTACCCACCATGTGACCCGGGTCGAATTCTTCAGTTTCTCTAAGCCCATTTTCTCATCTGTAAGATGGGGAAGTGTAATCAGTTCTGAACCCACATATACCTCACTGGGCTTGAACAGGCCTGAGCAGGCATGTGGGGCTTTACTAGCTAGCCATCCTTTCTGCCGCTCTCCCTCATTCTCCTTCAAGCCCCCCAAAGTCCTTGGTGGAGGAGGAAGTGGAGACAGAACGTTTGGTGTTGGGTGAGGTACGTGAGGAGGCTGATTTCAGAACCTCCAGGAAACAAAGCTTTAGTGTTCCGAGGGCAGTGCCCGCCTGTGCCTCCTCCTCACAGGGGGTAGTAGGAGTGGGGTGGGGCCGAGGCATTTCCCAGCACAGCTCAATCACATCTCCTGCGCCTGCCCTTGTGACCTGCTCACTGGAAAGGAAGAAATGACCGAGGGAGAAGGGAGGGCATTTGAGGGGAGAAGAAGAGGATGGAGAAAAAAACTGGATCATCTCGTGACATGGAAAGAAAGGTCTGAGCTCTGACGATCCCCTCACGTGATTATAGGCATGAGGACTCACTCTTCGAATTGTTTGAAAATTGAATGGACTGGCTCACACCTTCTGAAATTTCTTGGAAGCTCTGGAGTAACTATTCCACTAAAGAACAGCGTGTTTTTGGCTGAAATCTGTGACTGTTTGTTTTTGAGTTATTTTAATCTCTGTGTCAAGCATGAAAACCTCAGCAGCCTGGGATTTATAATTAGATCCCACTGGCATGCCCTCTCACCTCTCAAACATGCCACAGTGCTTTGGCTCTCTCCTTGTGCAAACCTCCCTTTGATATTTTTGGATATCGATACCAAGTGTATCTGCATATTTTAACCAACTGATATGCATATCCTGTGATCTGAGGCATTCGCTCAATGTGGGGCATCAGGCCAGCTGTGAACTTCCTTTAAAATTTATTTTGTGTCAAATGATTCCCTAATGCTATAGCTCCCTTGAACTGCTAGATTTATGAAAATTCTGCACAACACATAGCTCAGAGAAAAAAAAAAAAGAGTGTTGCAAGACCAGATATAGGATATCATTTGATTTGTTTAAAACACTCTGTCCAGGGGGTTTTGACTTGCTAATTTAAAAATAATTCTAAAATTAGGTACAGTTGACCCTTAGTATCCATGGGGGATTGGTTCCAGGATGCCCTGTGGATACCAGAATCCAAGGATGCTCAAGTTCCTGACATAAATGGCTTAGTGTTTGCATATAACCTACTCCCCTCTTCCTATATACTTTAAATAATCTCTAGATTACTTATAATGCCTAACACAACGCCTGTGCATCACTTCATTCATGTGGATTCAATGTAGTACTTGGTGTGAAGAAAATTTAAGTCTTGCTTTTTGGAACTTTGTGGATTTTTTTTTCTGGAATGTTTTTGATCTGCAGTTGGTTGAATCCACAGGTGCAGAACTATGGACACAGGGGGCTGACTATGTATATTTATATCCACTTGCAAAATTAAGAATAAAAATAATGTGCATCAGCAGGTGCAGATTCTGATGCTCGGTGGACAGT
>NR_033928.1|@3@|Homo|sapiens|uncharacterized|LOC389641|(LOC389641),|long|non-coding|RNA
CTCAGCTTCTGTTCCTCAACCACGGCCGCCGCGTGGATGCCGCTGCATTCGGAGTCGTTTTGCCACTTGGTCCCAGCGCCAGGCTTCTCGGTCGGGAGTTGACCTCAGCCTTTCTGTGACCCAGTTCCTGGCACCCAGCAGGCGCTCGGTGGACGGATGGGTGGCGGAATGAAGGACACAGAGGCCACTGCGGGGTCTGGCCTCTAAGAGGCTTTTACGGCCTCCTCCGTCACTACCGGGCGAGTGATTCAGCCTGCCTTTTTTTTTTTTTTTTTTTTTTGAGATGGAGTCAAGCTCTGTCGCCCAGGCTGGAGTGCAGTGGCACGATCTCGGCTCACTGCAACCTCCGCCTCCCAGGTTCAAGCGATTTTCCTGCCTCAGCCTCCTGAGTAACTGGGATTACAGGTGCCCGCCACCACGTCCGGCTAATTTTTTTTCTATTTTTAGTAGAGACGGGGGTTTCACTGTTTTGGCCAGGCTGGTCTCGAGCTCCTGATCTCGTGATCCGCCCGCTTCGGCCTTACAAAGTGCTGGGATTACAAGCGTGAGCCACCGTGCCCGGCTCATCCTGCTTTTGGTTTCAGGTCTCCATGCCAGTGAAATGTCACCTCAACTCCACCGTCCCTGGTGTCAGGCAAGCCCGAGGGACCCAATTCTGCCTTTCTTCTGGATTTTCCTAACCTGTTAAGAGTCTTGAAAGTCCTTAAACCACGGGAGACTATCTGGCACATGACACGGGATGAGACTTGGTGGGGGTCCCACGGGGGACAGGTCCTTCCAGCGGTTCCTCTGCACCCAGCGCTGCACGGGCATGGGGCGTGGGTAATCAGCCTCCCGAAAGCCACGCGAGTCACGGTCCTGCCTGCGAAGAACTCCCAGGGCGACCTTGGGGCTGAGGAGTGGGCCTGCTTCGGCCTTCTGCTCTTCTGTTGTGTGGTGACCCTCACCAGAGGACAGCTTCATGCTCTTGGACTTCCCAGCCTCAAGAACTTCTTGCTCTGTTGCCCAGGCTAGAATGCAGAGGCACCATCTTGGCTCACTGCAACCTCCGCCTACCGGGTTCAAATGATTCTCCTGCCTCAGCCTCCCGAGTAGCTGGGATTACAGGCACCTGCCACCATGCCCAGCTAATTTTTGTATTTTCAGCAGAGATGAGGTTTTACCATGTTGACCAGGCTGGTCTTGAACTCCTGACCTCAAGTGATCCGCCAACCTCGGCCTCCCAAAGTGCTGAGATTACAGGCATGAGCCACCATGCCCGGCCTCCATCTTTTACTTTCAATCTATCTGAAGCTTTATATTTAAGGTGCATATATTTTAGACAGTTAATAATTTCAGCTTGCTTTTTTTTTTCCTAGTTGGGGAAACTCTGCTTTTTAATTGGATTGTTTATTCTGGTTACATTTGTTGTTGTGGTGAAATTTGGAAAGTTCAACCTGCCACAACGTCTTCACTTACTATTTTTAAAGGATATTCTCAATGAGTGTGAATAGTGAGTCAACAGCTTTCTTTCACCATTTCACACATCCTGAGCCTCCATTGTTTTGAGTCAGCTGTCGTTCATATCTTTGTTACCTGTGAATGCACAAAATTTGCTCTGTATGATGACTATGATGTGTCCAGGTAGGGTTTTCTTTACATTTATTTTTATGAGGGGTTTATGAACTTTTTGAATCTATAAGTTGATGTTTTTTCACTACATTTGAGACTATATCAACTTTTTTTTTCTTTCATCTTTTCCAGCCATTTCTTCTTGGTTCTGGTTCCGTGTGTACTGCATGATATTGTACCACGTGTCACGGAGACTCGCTTCCTTGTTTTCTTTCAGTTTCATTTTCCCTTGCACTTCAGATGGAATGATATCTATTGATCTCTTTTCAAGTTCACTCATTCTTTCTTCTGTAATGTTCAATCTCTCTTAAGAAAGTCCAAATAAATTTTTCATTTCAGAGAGTGGAATTTTCGGTTCT
>NR_036480.1|@3@|Homo|sapiens|VPS9D1|antisense|RNA|1|(VPS9D1-AS1),|long|non-coding|RNA
AAAGCCTGGGCCCGTGGGGGACGCACATGGTCCTGTTCGTACTCCAGGATGGCGGCGTAAAGGGCCCGCTGCTCCCGTTCCTCCGGGGTCAGGGCGACTTGGCTGCAAAACCTCCTGGGGAGAAAGGCACGCGGTGGGTGCCGGGGCCAGGCCCTCCCCGCAGCGGCCCCAGGGGCGGGCAGGAGTCCCACCTGTTGGCGGCCTCCTGGAGCCGCAGCCGGCGCTCCTCCATCTTTCTCTGGAGCTGGGTGCAGAGTCAAGGGGCCGAGCGTGGGATCTGAGCGGGCCCTCGGTTCCCAACCCCGTCCCACACCCGGAGAGGCCGGGACGTCCCAGGGACCTCCTCTCGGTGAGGGGCTGTCCCCAGGGAGGCCTCCTCCAGTGGCGTCAGCTCTCTGGAAATGTGACAAGCTGCTGTCTAGACCCCAGGAAGCCCAGTGGTGTCTGGACACCAGAGGAGTCTCTCTCATCCTCCCGGATTGCTCTGAGGCCAGGAGCTTTGTGACTCTGCCCCCTGAAGCTTCTGGAAGATCTCGGGTGGCAGAAAAGGAGAGAGCTTTCCTCCTTCATCGGAGTATACACGGCGGTGTCGGCCGGCAGGCTGGGGAATGGGAGCAGCTGCAGGCATGGTTGGCTTCAGGCGTGTTTTCCCTGCAAGCCATGGGTAACCAGGGGTCAAGCGGTGGGCCACATCCCACAGAGGAGATGCGGGCTTGGGGGATGCCCCAGGAGAGCCGCCTACTGCAGGAGACCCACCAAGCTTGGCGGCCGTCGACTGGGCCCTCTCCAGACACTGCTGTGCTAGCTTCAGCATCTTGGAGGTGTCGGGGGGCACAGTTTCCCCAGCTTCTGGGGGAGGGACAAGAAGGCTGGTCACAGTCGGCTCTACCACTGTTACTTACTGCTGAGATAAAATGAGGCAACGGAAAAGGCCTCTGGGAAGTGGCCGTTTTACAGAGACAAGGACGTGCTGAGGGGATCGCCTCACCCATCTCCCACCGGCTGTGTCCCCAAAGTCCTGCCTTCCCGTAGCTTGGCATGGAGCACCTCTGCGCGACCATGGACCTGCTCACACAGCCCTTCTGCGCGCCGTGGGAGCTGCCTCTCTGTGACTCGCCCCTGGACCCACCGCCCCAGCGCCTGACCCACCTCCCTGCTGCCCTTCACAGAAAACTTCTCATAGACTCCCATTTTCTCATCCCGCCCCGATTTAGCCCCCGACTCCCCCCGGAAACTGCCCTTACCCGTCCCCACCTTGCCAGACACGGTGGGCCACTGGAGTTCCTCTGTCTTCTGGGACTTTGCTCTCCCCAGGGGATCCTCTGCCACTCCTCCACCCAACTCCTCAATCTTGGAGCGCCAGAGCTCAGCCGAGCTCACCGGCTCCCTAGGGAGCTGGGGCAACTGTTAGCTCCCCCTGACCTGTGTGATCCTACGTCCAGTGGCTGCCCCGACCTCTGTGATCCCACGTCCAGGGGCTCCCCCGACCTCTGTGATCCCACGTCCAGTGGCTCCCCCGACCTCTGTGCTCCCACGTCCAGTGGCTCCCCCGACCTCTGTGCTCCCACGTCCAGTGGCTCCCCCGACCTCTGTGCTCCCACGTCCAGTGGGTCCCCCTGACCTCTGTGATCCCACGTCCAGTGGCTCCCCCTGACCTCTGTGCTCTATGTCCAGTGGCTCCCCCTGACCTCTGTGATCCTTTGTGCAGCGGCTGCTGGCCTCTCAAACTTAATGTGTTCATTGCGGAACTTGC
>NR_036494.1|@3@|Homo|sapiens|centrosomal|protein|192kDa|pseudogene|(LOC643201),|non-coding|RNA
CCCCAGCGCCCACTGGGGATGGCAAAGACGACATCCGGTGCGCCGAGGCTGCTCACAAAATCACTCACCTGTGGCGCCCTTGGCCGCTCAGTCAAGGCTCTGAATATCCTGAGACTGCCCCACTGCTTGGAAGCCCCGGACACCAGAGAGTTTCCTGTAGGTCCTCCAGCCGAGCCCGATGACCCCGGCAGGCCCGGGAGTGATGTCCCCCTCTGGATGATCCCAACCCCTTGCTGTGGATTCAGCCCCAGCCGTTGTTGTGTCTTTTGGGGACCTTGTCAGTTGCCTTCCAAGTGCTAATTCTCATGACGAGATAAGAATGGCTATGACTGGGTGTTGATTGATGAGTCGAACACATTGAATCCTGGAGTTTGAGGTTATCAGAACTCCCCACTTAGAAAATCATCCTTTATATTTTAGAAAATCATCATTGTATGTTGAACATACAATGCTTCTTTTTTCTTCATCTCCAGTGCACTGGTCTAGAGAGCGGCAGTTGGACCCCAGAGTGTGGCACGTGTTCCTGTGTTCATTTGAACATTCTCTGATGACCTGTCGCTGAGGTCCTGTGATGATGCGTATCCTGTCTTCCACCCCAACTGCCACTGTGTTTCAACTGTCGCTGGCTGTGTTTCAACTGCCGCTGTGTTGGAACTGCCAGCTAGACTGCTCACCAAAATGGGAGGCAGCCTCTGCTGCTGTGGTGAAGGTGAAGGCTTCTTCTACCGCCAGAATTGGCGGTTTCTCTCGCTGGATTCTTGGGACCTGATCCAGGCAGCACACTCGACACACTCAGCGATTCAGCTCTACAGTATGCACTCTGGGATCTCCCATTTGCTAAGGAAGGATCTTAGCTTTGAGAAAGTGGCAAGAGATCCCCTCTTGAGGAGACTCCGCAGGAACACCAGAGATGATAGTGACACACAACAACTGAAGGCAGAGGTACAGGCTGAGGAGAAAGGTGTCAAGCCTGTGGCAGCAGAGCTTCCTGGGGAGTCCTCAGAGCAAGTCATTGCCATTGTCGAAGTGTCTTCTAGGCTTTATTTTGGGGCCATTACCTCGAGCACTGTTTCTTGTCTGGTTTCCTAATGTCAGCAACTGAAGAAAAGACCTGTATACACAGGACACAGCATGGTCTGACGCTCACAGTGTTTTCCTTTCTCTCTGCAGAGGGATTCAGCACTTTGGGCAAGTGGTTGCACAGAGGATCCCGTGGAAGAATTCATATATGAATCAGATGAGAATGCCCCAGGACCATCGTAGATACCAACAAGCCCTCTCCCGGCACCTGCAGAAAAAGTGGGGAAAATCCCCGAAGAGGCAGAAACAAAACCTAGTGAGCTGAAGGATGAGGCTGCTGAAGAGCCTGAGCTCACTTGTTGTGGCCTTTGTACTTATGCTGGAAATCCCTAAAGATTCATCCGGAAGGGCCGCCAGCCAGTGGATTTCCCGGGCCCCTCAGCCCTCTGGAGTAAATGTTAATGGCTGGGCGCAGTGGCTCACGCTTGTAATCCCAGCACTTTGGGAGGCTGAGGCGGGAGAATCACTTGAGCCCAGGAGTTGGAGACCAGCCTGGGAAACATGGGCTCACACTCCTCTGAAACAACTCACGAAGAGCCTGAGGAAGCAGTTCTCACTGGAAAATGCAAGAAAGTATGTTCCGGTGAAGACCCTCAGCTCTGTTCATTTTCATGATGCAAATGCCCACAAAGGTGGTTTTGACCTGACTGACCCTGTGCAAGGAGGCACAGTCTCCTCACCAGCATAAGCACGTGGCATCAGATGCGGAGACAGTTTTGGACGTGGATGGATGTTTACACACTGAGACTCCTTCAGTGTCCCTTCAAGAAAATGTGGACACAATGTCTCTGAAGCCTGTTAGTGACCATAGAATTAATTTCACTAATACCTTTCGGTCACCGACTCCTGAAAAGAGAACACGTGAATATCATGAGTCCGTTGAAAAAAGACAAAATGAATCTCACACAGAATGTGGTCTATGGAAATGAAGAGGGCAGAGGGGTCATGGACCTTGCCTGTCACACATCTTTTACGAGCAAACAAAATGTGATGAGATGACTGAAGACTTGAGATCTGGTTAGTGATACCACCAATGAGATGAGCACCACAGTTATTCAAGCCAGCCCAGCCCTGTCCGAGGAATAGGCTGTGGAAAAATTGAGAGAATTTCCATTTCAGAATATAGGAAAAGGAACATAAAGGAACATTACCATCTATGATCCCAAACGACTGATATGAAAAAATGACTGCAACTACTTCTCTGAGTAGCAAGCCTAAAGATGTAAAACCTAACCTTAGATCAAGTGAAGATCCTTCCTCCAAAAGTGGAGATCTGTTGGAACCCAGTGAGGTGGATTGGACGTCAGACCTCAAGAAAGTGGACCGGATCGGGCTGGCTCTCCTGAGCAAGTCAGGTCTGAGTCGTCAGACGGGGTCAGCTGCTCACACCTCCCTGTGTCCTGCCAGGAGACTGTAGATGATGATCAAAGAATCATCACTAAAGCTACGTCAACTGCAAGTTGTGAGCTCAGAGGCCGGGACCTGTTCCCAGCGGAACCATTCATGGCTCTGCAGCTGAGACGCAGAACATGGGGCTGCGGTGCCTGCACTCTTGATGTCACCCCTCCCAGCACAGCTTCCTTCAGCCAGAGGTATTGAAGAACACTCCCTTCAGCTGGAAGTGTCGCCCTGCCTCAGTGCCAGGCTGGCAGGGCCATAGCCTGTGGCTTCTCAGGAGGCCATCCCTATCCAGCTGTCACGGGAGAGCATGTGCAGAACTCTGTGGCTGTGGAATTTGGGACCAAATACCGGCTCTGGATGGATGGGCACCTCTTCCATCTGCGACCCATATTCTGATGCCTCACATCGGAACCTGCTAAGCACAGCGAAGCCTTTTCCTGTGCATTCTATTGGTACAAACTGGAAAGAAACCACGAGATTCAGGAATGACATCAGTACTGGGTAGAAACAGAACAGAAAGCCATTCTTGATTTTGGTGACTGGAGTTGTGGAGGCTGGAAGTCTCTGCCAATAAAAGCACTGAACTGGACACACACCACTTACCAATCAAGTTGATTCTCAATGTTAGCACCGTGGCCTGGCAAGATCGGACGTTTTCCGAGGAACCCGGCTGAGCTCCTGTGAGAGCTGCTCCCTGCACTGATGTGGTCCCTTGGCTGGCAGGCTGCTCTGTGATCAACCAGGTGACACCTGCCTGTTATGAGGGACAGGTAGGAGAGGATGGGCTTTCCATCAAAACAAACAAAAAAAAAGTCCCAAGAAGGAACTCGGCTCTTCAGAGATTCAGGACTCAGGAGAAGACTTCGTAGTGAGAGTTGACGTAGAAGTTGACAGCCCAAACCCCACACCAGTTCTTAGAAGTATTGATCTCCAAGAAAGAGCAGAAAGAGCTACAACTCCTGCTCCCAGGGACTTACAGGTCCCAGAATGAGAAAGTCCCTCTTTAGTGGATCTAGAGAATCTATTCGTTAAACCTGGAGAAGAACATGAGGTTATAGTTTCTTTTTCTCCAAGGGATCCCAAAGTTTGGGAGGAAAGGATCTAAAAAATGTTTGTGCAGCCATTTGGACCTCAGTATGAAGTGGTGTTAAAAGGTGAAGTCCATTCTTCAGGAAGTAAACCTCTGCCACGTGGATCATGCTCAGACATCCTATTGAAGTTTGTCCAACAATTTCTTGCTTTGGAAGGTGTCTCTCTTGGTGGAACACAGTTTCACCTTTTGCTGGAACTCAGAGCTACAAATGATGCTTAATGTACCAATGCCTTCTGACTGAACTCCTCTCTGCCCTGAATACAAGAGACCCTAATAGTTATGTGGAAATATCATCGCCCCGTTCAGCATGAAGAAGTTACAAAAGATGGACCTTCATCCTTCTGCAACCCTTAGGATTAAGGGTCCTCTTGTAAAAGGGAGGGGAAATATGTAAGAAGCATTCAAACCAGAGCGACTCCATTTTGAACAAGGGCTAAGAAAAATGAAGCTGGGTCCTGTTGGGCTGCATGCCCAGGAGGTTAAGCATTCTTAGCCTCAAGATGTTTACAATTGAGGGAACAGATTAATAATGTTTCCTAAACAGACTCAGGACTTAACAGACTCAGGAACGTCTTGATACTTTGAGAACAAAAGCACTTCTAGTTTTAAATACGCATTGTACCTAGGCTGGATGCTTTTCTTACTTTTGGAAATGCCCTACCCTGTCTATGGAGTCACTATTCATTCCCTCCTTTATTAAAGTTGCTTCTATTTTGCAAAAAAAAAAAAAAAA
>NR_038429.1|@3@|Homo|sapiens|RNASEH1|antisense|RNA|1|(RNASEH1-AS1),|transcript|variant|2,|long|non-coding|RNA
TGAGGGCCGGGGCCTAGGGAGGGGCGGTGTCGTAGGGCGGAGCCCGGAGCTCGGCCCCTGACGAGCCCGAACTCGTCAACTTCCTGTCGGTACTTGAAGAAGCGGAGCCAGGGCTGAGATCCCGAAGGCGGGCGAGGTCTGGGATGGGGCGGGGCCTATGGGAGCGGGGCTGAAGCCCTGGGCCCGGCAGAGGAAGGTCGAGATGGACCATGTTGGGCCCCTTCTCTCCCCGCCCCCAGGCCGCAGTTCGGGGGCCACGCCCCGGCGTGCTCGGGTCACCGCGGGAAGCCCTTGAACCCCCTGGCGCCCGGCACCCACGTGCGGTAACCGCGGCTCCTCGAGAGCTCCAGGGATGCGGATCTACAGTAAGGGCTGTGGCCAGATGAATGAATGCACATTTTTTAGTGGGCAGAAAGATGTTAGAATTCATGAATTAGAATAAGCACAAAGGAGGGCGAGAGGGGAGGCCGTGGAAGCCGCATTCCTCCCCTTGCCTTGGGCGCCCACCCCCGAAGGGGCGCGTCCCCTCCCTGCTCCACTGCACGTGGGTGTTTAACCAGGGGATATCCAGTGCCTCAAGCACCACGACCCGGGAGAAAACTGAGTTGAGAAGGCCTTGGGGATGAAGGTGAGAAATTCGAGAATCCCCGGAGATAACACATCAGCAAATAGTGCGCAGGCAGAACAAGCTGTTGGAGGTGAGAGACACAGAGCAGAGAAGCACCCGCACCTGGAGAGTCAGGAGGGCCTCACATCAGAACGCCTGAGCAAATACAGTTTTGAAGGATACTAATTTTTTAAAAAGTTCATTCACATGAGTTAGACAAAGAGAAAGAAGCAGGACATTCTAGGAAGAAGGAACGGCCCAGGCAAAAGCGACGCGTACATTGGCGTGGGTCCATTCAAGAATTGTGCCCACAATATACCAGGCACTTGTCCAGACCTGCATCGTCCAATGCCCACCTCGACCTCCCAAAGTGTTGGGATTAGAGGCGTGAGCCACCGCGCCCTGCCTGCATGTGGCTATTGAGATGTGCTGTATGATACACACCGGACTTTGAAGACTCAGTGTGAAAAATAAAAAGAATTTTAAGAGGGGTGGGGGTCGAGGGGAGGCAGAGCAGTAGGACAAATAGCTAATGCACGCAGGGCTTAAAACCTAGACAACAGGTTGATGGGTGCAGCAAACCACCATGACACATGTTTATCTATATAGCACCTACATGTTCTGCACTTGTATCCTGGAACTTAAAATTAGAAAAAAAAAATAATAAAAGCCAACATGGCATTCATTACTGCCAAAAAAATTAAAACACATTGTTAATTTTG
>NR_038430.1|@3@|Homo|sapiens|RNASEH1|antisense|RNA|1|(RNASEH1-AS1),|transcript|variant|1,|long|non-coding|RNA
GAGGGCCGGGGCCTAGGGAGGGGCGGTGTCGTAGGGCGGAGCCCGGAGCTCGGCCCCTGACGAGCCCGAACTCGTCAACTTCCTGTCGGTACTTGAAGAAGCGGAGCCAGGGCTGAGATCCCGAAGGCGGGCGAGGTCTGGGATGGGGCGGGGCCTATGGGAGCGGGGCTGAAGCCCTGGGCCCGGCAGAGGAAGGTCGAGATGGACCATGTTGGGCCCCTTCTCTCCCCGCCCCCAGGCCGCAGTTCGGGGGCCACGCCCCGGCGTGCTCGGGTCACCGCGGGAAGCCCTTGAACCCCCTGGCGCCCGGCACCCACGTGCGGTAACCGCGGCTCCTCGAGAGCTCCAGGGATGCGGATCTACAGTAAGGGCTGTGGCCAGATGAATGAATGCACATTTTTTAGTGGGCAGAAAGATGTTAGAATTCATGAATTAGAATAAGCACAAAGGAGGGCGAGAGGGGAGGCCGTGGAAGCCGCATTCCTCCCCTTGCCTTGGGCGCCCACCCCCGAAGGGGCGCGTCCCCTCCCTGCTCCACTGCACGTGGGTGTTTAACCAGGGGATATCCAGTGCCTCAAGCACCACGACCCGGGAGAAAACTGAGTTGAGAAGGTCTTCTAACAAGCCTTTTGCACACCTGCCATGTATTTTGTCAGGCCTTGGGGATGAAGGTGAGAAATTCGAGAATCCCCGGAGATAACACATCAGCAAATAGTGCGCAGGCAGAACAAGCTGTTGGAGGTGAGAGACACAGAGCAGAGAAGCACCCGCACCTGGAGAGTCAGGAGGGCCTCACATCAGAACGCCTGAGCAAATACAGTTTTGAAGGATACTAATTTTTTAAAAAGTTCATTCACATGAGTTAGACAAAGAGAAAGAAGCAGGACATTCTAGGAAGAAGGAACGGCCCAGGCAAAAGCGACGCGTACATTGGCGTGGGTCCATTCAAGAATTGTGCCCACAATATACCAGGCACTTGTCCAGACCTGCATCGTCCAATGCCCACCTCGACCTCCCAAAGTGTTGGGATTAGAGGCGTGAGCCACCGCGCCCTGCCTGCATGTGGCTATTGAGATGTGCTGTATGATACACACCGGACTTTGAAGACTCAGTGTGAAAAATAAAAAGAATTTTAAGAGGGGTGGGGGTCGAGGGGAGGCAGAGCAGTAGGACAAATAGCTAATGCACGCAGGGCTTAAAACCTAGACAACAGGTTGATGGGTGCAGCAAACCACCATGACACATGTTTATCTATATAGCACCTACATGTTCTGCACTTGTATCCTGGAACTTAAAATTAGAAAAAAAAAATAATAAAAGCCAACATGGCATTCATTACTGCCAAAAAAATTAAAACACATTGTTAATTTTG
>NR_038431.1|@3@|Homo|sapiens|RNASEH1|antisense|RNA|1|(RNASEH1-AS1),|transcript|variant|3,|long|non-coding|RNA
GAGGGCCGGGGCCTAGGGAGGGGCGGTGTCGTAGGGCGGAGCCCGGAGCTCGGCCCCTGACGAGCCCGAACTCGTCAACTTCCTGTCGGTACTTGAAGAAGCGGAGCCAGGGCTGAGATCCCGAAGGCGGGCGAGGTCTGGGATGGGGCGGGGCCTATGGGAGCGGGGCTGAAGCCCTGGGCCCGGCAGAGGAAGGTCGAGATGGACCATGTTGGGCCCCTTCTCTCCCCGCCCCCAGGCCGCAGTTCGGGGGCCACGCCCCGGCGTGCTCGGGTCACCGCGGGAAGCCCTTGAACCCCCTGGCGCCCGGCACCCACGTGCGGTAACCGCGGCTCCTCGAGAGCTCCAGGGATGCGGATCTACAGTAAGGGCTGTGGCCAGATGAATGAATGCACATTTTTTAGTGGGCAGAAAGATGTTAGAATTCATGAATTAGAATAAGCACAAAGGAGGGCGAGAGGGGAGGCCGTGGAAGCCGCATTCCTCCCCTTGCCTTGGGCGCCCACCCCCGAAGGGGCGCGTCCCCTCCCTGCTCCACTGCACGTGGGTGTTTAACCAGGGGATATCCAGTGCCTCAAGCACCACGACCCGGGAGAAAACTGAGTTGAGAAGGGTCCATTCAAGAATTGTGCCCACAATATACCAGGCACTTGTCCAGACCTGCATCGTCCAATGCCCACCTCGACCTCCCAAAGTGTTGGGATTAGAGGCGTGAGCCACCGCGCCCTGCCTGCATGTGGCTATTGAGATGTGCTGTATGATACACACCGGACTTTGAAGACTCAGTGTGAAAAATAAAAAGAATTTTAAGAGGGGTGGGGGTCGAGGGGAGGCAGAGCAGTAGGACAAATAGCTAATGCACGCAGGGCTTAAAACCTAGACAACAGGTTGATGGGTGCAGCAAACCACCATGACACATGTTTATCTATATAGCACCTACATGTTCTGCACTTGTATCCTGGAACTTAAAATTAGAAAAAAAAAATAATAAAAGCCAACATGGCATTCATTACTGCCAAAAAAATTAAAACACATTGTTAATTTTG
>NR_038834.1|@3@|Homo|sapiens|long|intergenic|non-protein|coding|RNA|1207|(LINC01207),|long|non-coding|RNA
GTTTCCTTCTTGATCCTTCACAAGGGAAGATTTTCTTTTTTAGAGGTACAGATTCCTCTTAGTCAAGTCCTGATTAAAACTCCAGCTAAGACATTAGTAAGCCTTGGTTAGTGAAGTGGCATCAGGAAGTGCCTACATTTTCATGGCCTGGTAGCGTTCAGTGAAAATGTTCATTAACAGACACAGGCCATTCAGTCCCGAATCCCAAGACACTGAAGACTCTGTTTGAATCAGACTCACGGGTTCCTTCCTAGCCACTCTCAGGGACAGGAATGCTTCTGGTGAAGAAGTTTTCGGTGGTGGTTCATGGAGCTTCCCTACACCAACTTGGAAATGGCATTCATTTTATTGGCTTTTGTTATCTTTTCCTTATTTACCCTGGCTTCCATCTACACTACTCCGGATGACAGTAATGAAGAGGAAGAACATGAAAAAAAGGGAAGGGAAAAGAAAAGGAAAAAGTCTGAAAAGAAGAAAAATTGCTCAGAGGAAGAGCACAGAATTGAAGCTGTTGAGCTATGATCTCATAGCCACCGATATTTCTCGCTAAGAAGACAGAGGAAGCAATCCATGGGAACTACTTATCCACAGTTACACAAGAGGAGGGGATAATGAAGAAAGTTAAAATCACTTACTGATTAAACACGATGATAATAACCATTAATGAACTCAATACTCGGGAAAGGCTTCACATTTCTGGGACTCAGCATTATCCAAAATATCTATTAAGAGCCATACACCATTCTAGCTGCAATTGATTATACAAAAAAAAAAAGACCAAAGTGGTTACAATAATAAAATAGAACACAGAGAAAGAAGAAAACTACATGTGTTACAATTTGGTAAGATAAACAAACAAACAAAAAATTTAATCACTTTTTTTGGTCCTGCGACACACATGATAATTTTTGTCTTAATTCTCCTAACAAATGATAATGAAAAGCTATAAGTAACTGTGTTATTGCTTCCGTATCTGAAATAGGTGAAAGAGGGAAAAAACACTATATATTTTTTCAGCTTTACAGAAGAAATTTTGAAAGGTTTACATTCAATGGAAATATTAGCATTGCCTCAGTAAGCTTTAAAACACAAATGTCTACGTTTTCTGAAGCAATATGGTTTACAGAGACATGAGTGTTTGTAAATCTCTCGTCCCAATACTATGTAAATCCTTAATGTGTAAGCATCCAGGAAAATTTGTCATTCTGTGTCCTTTATTCATCCTAAAAGTTGAAAGTTTTCTGTTATTTATATTTTTTTTTTTTTAATTTGAGAGAGAGGCTGGGTGCAGTGGCTCACGCCTGTAATCCCAGCACTTTGGGAGGCCGAGGTGGGCAGATCACGAGGTCAGGAGATTGAGACCATCCTAGCTAACACAGTGAAACCCCGTCTCTACTAAAAATACAAAAAATTAGCCGAGCGTGGTGGCGGGCGCCTATAGTCCCATCTTCTCGGGAAGCTGAGGCAGGAGAATGGTGTGAACCCGGGAGGCGGAGGTTGCAATGAGCTGAGATCATGCCACTGCACTCCAGCCTGGGCGACAGAGCAAGACTCTGTCTCAAAAGAAAAAAAACAAAGAGAGAGAGAGGGTCTCGCTTTGTCACCGAGGCTGGAGTGCAGTGGTGTAATCATAGCTCACTGCAACCTTAAGTTCCTGGGCTCAGGTGATCCTCTTGCTTCAGCCTCCCAAGTAACTGTGACTACAAGCATGTGTCATCACAGCCAGCTAATTTTTGTAATTGTTTGTAGAACCAAGGCCTCTCTATGTTGCCTAGGCTGGTCTCCAAATCCTGGACTCAAGCGATCCTCTGCCTTAGCCTCCCAAAGCACTGGGATTACACGCATGAGCCACCATGCCTGGCCTGTTATTTATAACTCTTACAAACATTAAACCATCACAATCAATGCTGGCAGCATTATCGTGGCAGGAAGGAATCCACAATACAACCAAAGATACCTACCTGCATCTCATAAGAATCATAGCTCAGGTCTCCATTGCCACAGAGTTTCAGTCATGTGAGAGACTCCCTTTATCTGTACTTACCCCTTACTGCTCACTTTCAAGAAAGATTCAATAAAGATGGCTTTCTGCCATACAGAGATAGGCATACTAGTGTAAACAGAATGCTTACAAAGTTAACCAAGTAGTCACCCAGGTCAGAGTACTAAACATTTAAAAGGGCTCACTAAGTTAGAGAGGACAGAGAATGGGCTTTGGAGATGAGCAGATCTGGGTTTGAGTCTGCTCCAACCTTTCCTTATTATATGACCTTGGGCAAAGTACTTAATTTCTCTGAGCCTTGGTGTTCTCTCTGAAAAAATGAGCATTTTAAAAAATCTTTGCTGGGCTGACAAATGGATGAGAGATAGTATAAGTAAAATGTGTAACTCAGTGCCTAGGATCGTTGCTGAATAACGCTACCTATTATTATTGGAAAGCATTTTGGGACATTTGGACTTTTAAGTTTACTGATACGTTTTTTCAGAAAAGCAGAAAAATCAACAACATGGTTTCAAATACTTGGATGAGGCTCCATTCACTCCCTTAGCCCATCTTACATATATTACTGCATTGACTGGAAATGGGAGGCACTTCACAATTAGGAATATTGTCAGGTCAGCCAGGCGCCGTGGGCATGCTTATAGTCCAAGCTACTCACAAGGCTGAGGCAGGAGGATCGCTTGAGCCTGGGAGTTTGAGGCTGCAGTGAGCTCCAGCCTGGGTGAAAGAGAAGACCCTATCTCAAAAAATAAAAAATTTTAAAAACCTGTCAAGTTAGATGTTAAAGAGGACATGTAAAATAAAATCTCCCTAACATGTTTATGAAATAGCTGCAAAAGGCTGAGCGTGGTGGCTCACGTCTGAAATCCCAGCACTTTGTGAAGCCGAGGTGGGTGGATCACCTGAGGTCAAGAGTTAGAGACCAGCCTGGCCAAGATGGTGAAACCTCCTCTCTACTAAAAATACAAAAATTAGCCAGGCGTGGTGGTCCATGCCTGTAATCCTAGCTACTCAGGAGGCTGAGGCAGGAGAATCACTTGAACCTGGGAGGCGGAGGTTGTAGTGAGCCAAGATTGCGCCATTGCTCTCCAGCCTGGGGAGCAAATGCAAAACTCCATTTC
>NR_038835.1|@3@|Homo|sapiens|MNX1|antisense|RNA|1|(head|to|head)|(MNX1-AS1),|long|non-coding|RNA
GGGGACACCAACGGGGAGTGGATACTCCGAGGCTCAACCTGGGGCCTCTGCCCGCCCTCCCCTGGGTGCGGAGCCGGACGGCGGGCACTGGCAACCCCCGGGCCCCTGGAGAGCCCCGCGGCGGCCCAAGACCCGCTCCCGAGACACGTGGGCCCCTCCGGACTTGGTTGGTCCCTGGAGCCAGCTGCGCGCGTCCTCTCCGGCCTCCTTGTCGGCGCTGGAGTGGGTCCACGTCTGCCTTGCGGAGCGCGGTGGTTCCACGCTCCTGAGCGCCCACGCTGCGCAGACCTGGCCGCTCTGCGAGGCGACGGCAGCGCACTGAAGACCGTGGTGTTTCCCAAGCCCTCCCTGCTCTCGGGCCTCCAGGGCGCAGCAGGGGAGGGTTTTGTCCCCGTGGCCAAAGCTCTGCAGGTCGAACCTTATCTGCTATGGGAAGGCCCCGCATTTTCAGATTCACGCAGGGCCCTCTGCAGACTGTTGGCAGAAAAAAGGTAGCCACCAAACACATGCATAAGCTGGACTTTTCCCAGAATGCTGCAGCAGAACTACCCTCCAGATAGACACTAGCCTGCGGGCCACAGTGCTACGTGAGTCTTGCAAAGAGGAGATCTTTATGGCGAGGCTGAGAGCACTGCCTGCATGCTTTACCAGAGCCCAGCCTCCAGCCTCCACGGAAAATGTGTTTTGGAATCAACACTCTTTGCAAAGGCTCCACACTGCTTTCTGGTAGCATTGGCCTGGGCGCCCAGGCACTCCTTTAGAACCCACCTGTTCCCCCCACCCACCCTAGTGGGAGGAGGAGAGGGTTACACTGACAGATACCGGCAGCTCTGCAACCCGGGAACAACGCAGACAACATACAACTCGACAGAGTCACAGAAGGTGGCGTCCATCGCGCCTGGATGGTGACTACTGCCCTGCGGGCTGCTGGGTGGGTGAAACACACAGGGAAGAAGCACAAATACACACACAGATGTGGCTCAGGGAAAAAA
>NR_038854.1|@3@|Homo|sapiens|negative|regulator|of|antiviral|response|(non-protein|coding)|(NRAV),|long|non-coding|RNA
GCAGACCACAATGCACCGCTCACGGCGTCGGTTGCCCGGGCAATGGGCCGCACGCTACGAGGCCCACACACCCAGAAGGTGGAGCCCCGGCCGGGTTACGAGGACCACCCAGCTGTCTGGAGAGATGAAGAAAATGAGGTTCAAAGAGATGAAGTCTCTTGCCTAAAGTCAGTGACAGAAAGTGACAGAGCTGGGATGTGAATCCTGGTCTGACTCTACAGTCCCACATGGTAGATGGAACCTCCGAGCAACACCTAAACAAAAGGAGTTGATGCCTCCGAACAGAGTAATGTCGCTGGAGACACTAAGCATCGTCGGCCCCTGGCAGGAGCTCCCTAAATATGTGTTGGATGGATGGAAGAAAGGATGGATAGTTCAGAGTACTTCAGCCTTGATTCCTCCGCAACAGACACCTGAAACTTGACCCTACATTGGTTCTTGGCCATCGTGATCTTCCTTGGACAGAATCACCTTTCAGCTCCGGTCATCAGACTTTCCCAGGGCCCTCAGAAAGCCCTTCAGAGTTGTTACTCACAGGCAGGCTGAGGGATTCCTTACGGGGTCTGCAGCTCTCCTCACCTCATCCACAAGTAGGACCGTGGCCTGTTCCTCACTACTGCCCCAGGATCACTCTGTTCCCAGCCCAGTCCAGCAATCACTTGTCTAGCTTTCTGGAACCTTGAGTACTTTCTTGAACCATGAGTCCTGTGACCACCCTAGCAGCTCTAACCCTCCCTTATCTGAAAGGAAGTGTGAGGTGACCTTGCAGGTCCCAGAGTTGATTGAAGACCCCATCCAGAAAGAAGGCACCCTGTGGGAGAGATTGCAAGGCCTAGGTCTGAATCCGGAAGCTTCCACCCCATGGAGAAGGGCTGGCACCAGCCTGGGGCTGGCAGTGGAGCTGAGCTTTGGAGCCAAGGACTGTACTGCAGTGCAGGGAGAGTGAGGCCAGAAAGGCTGAGACAACTCAGGGAAAGAAAACCTCCCTTCTGGCTAATAGTCAAGCACCGCCTGAGTAGACCAACACTCTCCTGTCCACAGGGGCAGCAGATGAAGACACAACCAGAGAGGACTAACAGGCCCCCTCAGCTCTCAGTCAGAGGGCAGAGCAACACAGAATAGACATTAAAGGAACAGACTTTGAGGCCAGGCAGCCTTGGGTGTGCATCTGTCCCTACTAAGCCATGTGACATTAAACAAGTGAGTCCACCTCTCTGAGCCTCAGGTTCCTCATCTGTAAAATGGGGATTATAAGAGTTCTTGTTTCTCAGGGACAATGTGAGGATTAAGTGAGATGATACACATAGAGAATGTGGTGCAGTACTGGGCACATGGCAAAGATCAGTGATGCTAGCTACCACTTATCATTAGTGTTCCTGTAGACCAGGACTTCTCAACCTTGGCACTATTCACCTTTTGGGCCAGAAAGTTTTTTTTGTTGTTGTTGTGGGGAGCTGTCCTATGCATTTGAGGATGTTTAACAGCACCCCTGGCCTCTACCCACTAGATGCCAATCACACCACACCCCCAGTTTCAACAACCAAAAATGTCTGCAGATGGTGCCGAATGTCTTCTGGAGGGTGAAATCACTCCCCAGCAGTTGAAAAGCACCACCCTAAACAATCTGGACTGAATTTGAATGTCACAGATCCCAAGCTCACAGCTCCATGTAAAGGCCACAAGGCAGGCAGGCCTACTTGCAGATGAAGGAACGGAAAGAGCAACAATTACAGATCAAGCGGCTAGCTCCGGTGTAGACTAAGAGGCGGGATCTGTAGTCTGCTCTAGGAGCTAACAAGGCCTCTGTGACTCAGTAGGTGACCTCAGTGTCACTCTTTAATTATATGCAAAGTGGTCTTGTGTTAACTCTTAATTATTCTAGGGCTCCAAACAAGAA
>NR_038937.1|@3@|Homo|sapiens|RPARP|antisense|RNA|1|(RPARP-AS1),|transcript|variant|1,|long|non-coding|RNA
TTTTTTTTTTTTTTTTTTTTGTAGAGACAGGGTTTCGCCATGTTGCCTAGGCTGGTCTCCAACCTGGTCTCCTGGGCTCAAGCGATCCGCCCGCCTCGGCCTCCCACAGTGCTGGGATTCCAGGCGTGAGCTACCGCGCCCGGCCTATTTACTTTTCTTACTAAGCTGGGGATCACCGTCGCCCTCGGCTTGGCAGGAAGGCGGGGGTGCAAGAAGAAAAGAGGTACAGAACACCCAGAGGTGCCCTCGATTCCGTCTTGCACTTGCCCTTCTCCCACCGTCCAGCAATAAAGCGAGAGAAACAAGTGCAGGAAACTGGCCGGCAGTCATGGGAGAAGCCAAAAAGACAGGTGAGCAGCGCGTCCGCCTCCCGCGCACAGCCTTGGGGAGCCGGCGGGATCCAGAGCGGGGCTCCTCTCCGCACTTTGTAGCTGCGTTGCTCCGCTCCATGCCCTGCCTCAGCCACTCCTCCTGGTTACCAGGCAAAAGGAAACACCTTGAGCTGGCCAGGAGCTACCAGCGTCTGTCTACACCTGGGCTGGAGTGCAGCGGCATGATCTCGGCACACTGCAGCCACCGTCTTCCAGGTTCAAGCGATTCTCCCACCTCAGCCTCCCGAGGAGCTGGGATTACAGGAGTTCAGTGGCATGACCAGGGCTCACTGCAACCTTGATCTGGGCTCAAGTGATCCTCCTACCTCAGCTTCCTGAGTAGCTAGGACCACAGGTGTGCACCAACCACACCCGACTAATTTTTGTAGAGATGAGATCCCACTATGTTACCCAGGCTGGTCTTGAACTCCTGGGCTCAGGTGATCATCCTGCCTTGGCTTCCCAAAGTACTGGGATTATAGGCTTGAGCCACCGTGCCTGGCCTGTGATCAGAATTCTCATTTTTTTAGTCACTAAAAATGCTGGGGGGCACTCCATTCTCCATTATGTGATTAGTTCACATTGCATGCTTGTATCAAAACATCATATATACCCCACAAATATATACAAAAAACTTTAAAATTTTAAGTATTAATTGCTCAGGAAAAAATTAAAATGCTGGGGTGCTGAAATCTCAAGGGCCCCATTACAAAACTCCTTAGGAACCTCGCCCTCTCTCTGCTGTAAGGACTGGTTCCAGAATGAGAGAATTTAAAAGACATTCCCCCCCCAAAATGTTCATAATGTCACCCCGGAAACCTGCGAATATGTTATATTACATGACCAGGGAGAAGTAAGGTTGCAGATGGCAGTAAGGTTGCTAATGGGCTGACCTTAAGATAAGGAGATGATCCTGGATTATCTGGGTGGACCCAATGTAATCACAAGGGTCCTTAACTGTGGAATAGTGAGGTGGCTGAGTCAGAGGCAGAGTGATGCAATGACTGAAAGACTTAACCAGCCATCACCGGCTTTGAATACGGAAGACGGTCATGAGCCAGGGAATGCAGGCAGGCTCTGGGAGCTGAAAAAAGCAAGAAAATGGATTCTCCCCTGGAGCCTCCAGAAGGGATGCGGTCCTGCCAACCCCTTGTCAGTGAGCCATTTCAGATTTCTGACTTCCAGGACTGTAAGAAAATAAACTTGTCTTGTTTTCAGCCAAAAAAAAAAAAAAAAAAAAAAAAAAAAAAA
>NR_038955.1|@3@|Homo|sapiens|long|intergenic|non-protein|coding|RNA|963|(LINC00963),|long|non-coding|RNA
CCGGCCCGTCTCGGGGCCCTGAGTCATCGCCGCCCCCGGCCCCGACGCTGGCCTGCGGCGTCTGTTTGTGCAGAGCGAGGCCCCGCCGGCCGGGCTTGACGTCAGGCTGGCAGGGCCTGGAACGGCCCCGCATCGCGGCCCCCTGGGGGCAGGACGACACCGCTGGGGGCCGAGGGCAGGGCACGCCTTCGGAATCCGGCTTCGAAGCCGGCCGCCTGACCTGGGGCAAGTGCTTTCAACTCTCTGAACTTCGGTTCCTCATCTGCCAGTTGGCAGACGCTCAGCAAATCTTCCTAGACTCACGGGGCGAATTGTACAGTTGGGTAAATCGAGGCCCAGAGATGGCAAAAGGACCGTCCAAGGTCGTACAGCCACCCGGAATTACAATTCTTTTCTGCCGGGTCACACGCTGTCATCCACGTGTTACCTAAGAGAGCTTTCCAGCCTGTGCTAAGAAAACTGCCCCACATCATCTGCAGTAGGACGGGGGAGTTGGAGCCCTGGTCAGGCCACTCTGCTACTGACCACAGTTTTCTCATCTCTAAAAAGGCGCAGTAACAATATAATTACCGTATGCAGTCCCCCAGGATACAGGGTCAAAGGAGAGCACAACCATCGCAGTTGGAAGCCCATGGGGCAGCCCAGTGCAGATGCATCTGACTTACGAAACTTCAGTGACACCTGCTCTGTGCCAGACACTGAAGATGGAGCAGTGAACAGCACTGACCCAGCCTGTCCTCCTGTTGCCTGCAGGCCAGACGGAGTCTCACTCTGTCACCAGGCTGGAGTACAGTGGTGTGATCTCGGCTCACTGCAACCTCCGCCTCCCAGGTTCAAGCGATTCTCCTGCCTCAGCCTCTCAAGTAGCTGAGATTACAGACGTGTGTCACCATGCCCTGTTAATTTTTGTTTGTTTGTTTTGTTTTTTGTTTTGTTTTGTTTCGTTTTTTGTTTTTTTTTTTTGAGACGGAGTCTTGCTCTGTCGCCCAGGCTGGAGTGCAGTGGCCCCGATCTCGGCTCACCGCAAGCTCCGCCTCGCGGGTTCATGCCATTCTCCGGCCTCAGCCTCCCGAGTAGCTGGGACTACAGGCATCCGCCACCACACCCAGCTAATTTTTTGTATTTTTTTTAGTAGAGACGGGGTTTCACTGTGTTAGCCAGGATGGTCTCGATCCCCTGACCTTGTGATCCACCCAAGGCCTCGGCCTCCCAAAGTGCTGGGATTACAGGCATGAGCCACCGTGCCCGGTCAATTTTTATATTTTTTGTAGAGACAGGGTTTCACCATGTTGGCCAGGCTGGTGTCGAACTCCCGACCTCAGGTGATTGTCGGCCTTGGCCTCCCAAAGTGCTGGGATTACAGGCGTGAGCCACCGCGCCCAGCCGGTGGGCAGCCAGTTGTGTTCCGGGAGGAGGAGGACACCCTGGAAAGACAGTGGGGCCAGACACTGAACTGCCTTTGGAAGCAAGTAGGAGCAACAGCGAAGGTTTGCTGGCTCAGAAGCAAGGTCTCGCTGTGTTACCCTGGCTGGAGTGCAGTGGCTACTTACAGGCATGATCATAGCATACTGCAGCCTCGAACTCCTGGACTAGAGCAGTTCTCCTGCCTCAGCCTCCAGAGCAGCTGGGACTGCAGACACGCACCACAGAGCCCAGCCTGAGTCATTTTGATTCTGTAACTGGCTTCCTCTCGGCGGGCAGGCTCACACCCTCCACCCCCAGCTGGAGATGGAAGGAGGATGCTCACCGCCCATTCCTCATGCAGGCCATCGATGGAAATGTCAGACAGTGCGAGTCCACGCCTGAACACTTCTGGGGTCCGCTCTGGGACTGACACTGGCAGATCCATCGATGCCGTTCCATTGTTTGCTGACTTTCATTGATTCTATGAGAAGTCTGCAGTCTTTTGCAGCGTTGTTTTCCTATGTATAATTGTCTCCTCCCACCCCACTCACCCCAGCTGCTTTCCACATTCTCTCTCTTTGATTTTCAGCAGTCTGCCCATGATGTGCCTAAATAGGACTTTCTTTGCATTCATCTTGGCTGGGGCTCACTGAACTTTCTGAATCTGTAGATTAATTTTCTTTTTTCAATAAACCTTGGAATATTTTCAGCATAAAAAA
>NR_038956.1|@3@|Homo|sapiens|NUP50|antisense|RNA|1|(head|to|head)|(NUP50-AS1),|transcript|variant|1,|long|non-coding|RNA
GCAGCCGCGCTTTGGGGCGTCGGCTCACGTGGGGCCGGCAACGCGTCTTCCAGGATGTTCGCGCGCTAGTCGCCGCTGAGGGGCCGGCGATGCGCGAGGAGTTCCGGCGAGGAAGGTCGGTCAGTGGACATGGCCGAGGCCCGCGGTGTCCGCGTGTGGGAGCTGCAGGGCTGAGGAGAGGCCGCCCGCAACCCTCGGGAATCGTAGACGAGGTCTCACTATGTTGGCCAGGTTGGTCTCGAATTCCTGGCCGCAAGCCGTTCTCCAGTCTGGGCCTCCCAAAGTGCTAGGATTACAGGAACAGAATTGCCATTGGGCCCAGGGAGAGACTACACTTCTTGTCTGCTTTGTTGCTAGTGCGGCCTTGTGGCCAAGCACAGAACGTGTGCAGTGATGATGGTGCAACTTCTAGGTCGTCCCCAGCATGGAAAATGAGCCCTGGGCATGGAAGATGAGCCCTGGTCCTGCAGCGGTGCTCTTTCCTCTTCTCACAAGCTGGAATGTGCATGTGCTCCCACCCAGCTTTGACCATGGGGCGAAAACAGTACTCTGCAGTCTGGCAGAGCAACAAGGTGGAAAGGGCCTGGGTCCTTGAGTGACGTCATGAGCCCTCTCACTGTCCCGACTTTGGGACTGTTATATGATAAGGACTTTCTGTGAGTCACTGTCTTTTAGAGTCTCTCTGTTTTAGCTGCCTGGACTTTATCCTGAATAATATGGCTGTTATCATGGGTATAGTGTTACTATGAGCCTCATCTAAGTAATTTCTACTCTGCCTTTGACCACTAAACTCATGTTGGACAAGAGTCACTTAGCATTATTTTTTCCTCAATGAAGAGGTTAAGATGGAGGGAGCAGGAGAAATTGAGGCCTGTGTTTTACCAGAAGGTGAAGGGCTGTCTTTGCCTTTCCTACATTTATGAAGGATAATTCTAGACAAAAACATTAAGTTCATATCAAACCATCTGCTTTGTGAAGCCATGGGCTTTGCTAGAACTTTCTGTGACATGACATTTATTAACCCGAGTCTACCTGGAAGTTAGAGCTGAGGAAGTTTTCCTAGAGTGGAAAAAGTCCAATGCACTTGTAAAAGTCAGACCAAGCTCAGCTCAGATTTCAGTTTTATTAGAAGTATGTCACCTTCCTGAGCCCTTATTATTTCCCCATCTGTGAAATGAGGACACCGTTCTCTCTTTCTAAGCATTGCTGGGAAGACCACACACCACTGAGACAGAAGGTGGGGCTAGCGCAGTTCTGGGCATTTTGTACACCCCCAACAAATACTGATTTATTTCCTTCTTTTTCCTTGCTCAGAAAAAATTGGAGAAGGCTTTATTT
>NR_015377.2|@3@|Homo|sapiens|PAX8|antisense|RNA|1|(PAX8-AS1),|transcript|variant|1,|long|non-coding|RNA
AGGACCGGAGGCGCGACCCCTCGGCCCACCTTGAGGCCCGGCCTAGGACTGGAGGCGCGACCCCTCGGCCCACCTTGAGGCCCGGCCTAGGACCGGAGGCGCGACCCCTGGGCCCACCTTGAGGCCCGGCCTAGGACTGGAGGCGCGACCCCTCGGCCCACCTTGAGGCCCGGCCTAGGACCGGAGGCGCGACCCCTGGGCCCACCTGGCGGCCCGGCCGGCACAGCCCGCCTCTCCTCTCCAGGCCAGGGCCCCACACCTTCCGCCTGACAGCCAGCCAAGCTCTTCAGTCCCCCGCCCTCCACCTGCCAGGGAGGCTCCGGGCGTTGTACCTGCCACCACGGGGTAGGTCTGGTACAAAGCACTGGGAATACAACCTTGAACAAGACAAGAATCCTGGCCTTCAAGGAACTTCGAACCTTTTGGGGGATATGATAAGACACATTAGGAATCACCATGTTAATGGTTATCTTTCTTGAAGGATATAAGTCCAGACACATATACTCACAGAAATGAGTTATTTAAAGAAGACGGTCCAGATTCCACAGTCCAAAAAAAAAAGAGGTTTGCCCTGCTTCTGAAGGAGTCAGGGTATGAATGCAGAGGTCTTCCTGTTGGCTCACATATCAGATCTTCAACGTCAACATTAAATGCGAGTGATGCTTCCCCCTCTGTGAATGTGGCTTTGGGTATGGCTAATCCACACCCTGCACTCTGGCCTTCAGAAGCCCAGGGAGAGAAGCCTCCCAGAAGCAACCTTCCAGAACCTTCTCCATCCTCCCACCGACCTCCCCAGCCCCTGTCCTCTCTTTGAATCTCGTTGTCAAGTTCTTCCCGCAGACACCTGGCTCCTTGAGGGGAGGTGCAGCTTTCATCTGACCATGCAGGCGTGCTTTGCAGTGGGTAGAGCAGTGCTTTCCTCCTCCCAGCTGCACACTGGAATCACCTGGAGAGTCCAGAAACTTCCCGCCTCAGTGAAAGAACATCAGTGTATCAGCACAGCAAATATTCCAAATGCCAGGCTGGATTCCCTCCAATTACCAGGACCTCCAGGCTTCTCCTCCTTTCAAGAACTTTCTGACCCTGGATCCAGTCTAAATGTTGGTTATAAACTCACCTGACATCCACAGGGCCCTTCCAAAATACTGTCAAGGCTGACTGCTGGTGCCTGGAACCTGCACACCCTCCTGGGACTCTGCATCTCTGCTGGGGCTGGTTTCTCCTCTGAGCCACCTTAAGGAATCCCACCCTGACCCGGTCAGAGCTCACCATGCCTCCCTCTCCTACTTGCTCAGCATTTTGTGTCTATCTAGACTGAAGCCTTTGCTTTCTCTCTGTGATTGTGGTGAAAGTTCAGTTTGCTTTCCTATCTCTAGAATGTCAGCACGAAGGCAGAGGCATGGTCTCCTGAGTTCCATAACCCCAAAGCCTAACTCCCTGCCTGCCACACTGAGGGGCTTAGTAGACATTGACTTACTAAATTGAATAGTTGAGTAATAATGCTCTTTGAAATAATTTGGAGTTAGATCTTGAGCCTTGTGTGGCCAGAGGATGGGTGAGGACACATCATAAAAACTAAAGGTAACTGAGCATGCCAGTGGTTGGGGTGAGAAATTTGCATGGAGCACTCCAGACACAGAGGCAGCAAAACCCAAGTGCTGGGAAGTCAGAGTGAGAGAGTGAAGGGGCAGTGAGTGCTTCTTTAGGAGCTGGATCAAAACCTAAGATGATCTGGCCACATGGTGCAGACTGAGCACACACTTGGGAGAGAAATGGGCCAGGAGGAGAGGAGAGAGGTTCACCACAGGACAGTGGATGACTGGGAATAGAAGCCCTCCCCATGGTGGACCAAGAAGTCTGTGAAGCTGAGAGAAAGACAAAAGAAATCACGACTTCTGTAGGTAGCTGGGATGGAAACCTCAGGGGTGACAGGGTCTTTAAAGGAAATCTCAAGGAAGGCATCATGTTCTGGGTGTGCTCCAGGGATGCTGAGTAAGAAAAGACCAGCCTTTCTGTGTGTGTCTTTACTCTGCCACAAGGCACCTGGGCTCCTAAATGACCAATACACATGTGCTATACTGGTGCCAAGAAAGAAGGGTGTTTTGTAGGAAAGTCAAGGTGAGAGGAGGTGCCCAGGACTTGGCTCCTTTCTTTGAAGGGTGACGGTGTAAATTCTCCATGCTGGGGATCCTACTGATGGATGGAGGCATGTCGATCTCATCATTTCACAGAGTGGGGAGCTATGGCCACAACGTGCCTATCACACAAGTCCAGCCTCACGTCAGCTGGACACCAGCTGTTCTGACACTTGTCAGCACATGGGGCACCCGGAAGTTCATGGTGTTCTGCAAAGAACGCCACAAAACAGTGAGCTCAACTTCTTGAAAGTCATAATGTGTTGCTAAGTCCGATCCCAGATCCTAAAAATAATATGAGGTAGTGGCCATTGAACAGAAAAAATTTACATCTTAAACTTGAAGATAAGTACAAGTGTACCTTTTTCTACCACTGTTGTTCAGTTTTATTATATTGACAAGCACCTCTGCCCACCCTGTGGGGTAAAACTGTTTGAAAGTGTTTATGAAAGTTTTATATAAATATTGGTTGATCAAATGTACAAAATATGCATGATGGCACCATATTGTGTATAATAGTGACAAATACAGTCTATGTGGGTGGAGAAACAAGCTCGGTGTTGTG
>NR_047570.1|@3@|Homo|sapiens|PAX8|antisense|RNA|1|(PAX8-AS1),|transcript|variant|2,|long|non-coding|RNA
GCTAGAACTGGACACCTCGGGGGTTTCCTGCTTTATGGCGAAGGACGGAGTTTTGCTCTTGTTGCCCAAGCTGGAGTGCAATGGTGCGATCTTCGCTTACTGCAACCTCTGCTTCCTGGGTTCAAGTGATTCCCCTGCCTCAGCCTCCCGAGTAGCAGGGATTACAGATGGAGCCTCGCTCTGTCACCCAGGCTGGAGTGCAGTGGCACAATCTCGGGTCACTGCAACCTCCGCCCCCCAGCTTCAAGCGATTCTCCTGTCTCAGCCTCCCGAGTAGCTAGGATTACAGGTGCACGCCACCAGGCCTGGCTAATTTTTATATTTTTAGTAGAGATGGGATTTTGCCTTGTTGGCCAGGCTGGTCTCAAACTCCTGACCTCAGGTGACCCATCCACCTTGGCCTCCCAAAGTGCTGGGACTACAGGTGTGAGCCACCATGCCTGGTCCCCCACTTGTTGATTTTGCAGAAAAGATAGCTGTGTTACAACCTGTCCTAAGGTCAGGTATGAATACTTGTGCTTCTTTCTTGGCTCCCCAAGCCAGAGGGCATTCCTATGCCCAGGTGAGAGAGCACGGAGTGTTACTTTGGCAGCACAGTCAGTTACCAGAGGTAGGAAAAGCAAAGGCCAGGCAGGACATGAGGGGCCCTTGCACTGGCTGGTTCTCCCTGCCTTCACCACCCTCCAGGTGAATGACTGGGTGAATAATGATTGACTGAGGAGGTAATGAATAATTTATGGACACTGCTGGACCTCAGTCTCCTCATCTGAAAGATGAGTGGTTGGAGAAGTTTAATGGTTTTCAAATGCTTTTTTTTTCAGTCTTCAAATAAGTGTTTACGTAGAAGCACCATATCTGAAACAGGTGACAGTGGACCAGTCTGAATGAAATGAGGGTTGGCAGGCCTGAGCTCCAAAACCTTCTGATTGCCCAAGCCCTCCTTGTCTTGCTTGGATTATCTCCACACAAATGGAGAAACTGGACAAGGTGGTCATGGAGGTCCCTGAAAGCTCAAAGACTTTCTCATTCCAGGATTCCCCATGTTCATATGCCAGCATGGCATGGGGGTGCTCTGTAGTCAAGCAGGGTCCTTTGGGGGGCTTAGGGATGGAGCCAGGAAATGGCTCTGGGACTCAGCGGGTGTCCAGAGTCTCATCAGCAGGGTTTCTTTACTTTCACTGAGTGGCTGGTGCCTGCACACTGAGTTTTGCAGGCTTACTCTCACAGAGTGAGCTTCCTGCAGGCCCCCCACTGCAACCCCTTTCCTTCCTGGAGCTGTGTGCTGACTGGTGCGTGAGCACCCCAGGCCCTCTCCCCATGCTGCTGATGGTCAGCTTTCTCTGCACGCTCGTGGTTGCCACAGTCAACGCTGATAAAATTGCTGATGCAGATTGCCTGCCCAGCTGCGAGTGCTGGCACGGGACCAGCAGCCCAGACGGTCACTGGAAGTGGTTGGGCTGATTATTGGCATCATCTCCATTGTCCTACTCGGTTCTTAAAGGCATATGGACTTGCCTCACTCCTACAGCAAATGACGGCATGGGCAAAGAGGGGCAACAGACCCACCCTGAAGACACTCCTCATCTGGTTGACTTGGCAGGGTTAAGGGAAAAAGATGTGATGACTAGGAGCTGAGAGCTTAGTGGTTCTGCCAGAGCTGCAGAGTCTTTGTTGGCCTCAGGGTGGGACCTCTCACATCTCTGTCAGCTTTTCACAGACACCAACCTGTTATGATTCATTTCACCTGTCCTGAGCACTAGCAAGAAAAATTCGCTGTAGCTTGTGATGTATTATTCTGGATTTCTCAACTCATTCATTTGTTCATTCATTCACTATACCATTACTGTCTATTATAAGGGGGGCACAATGGTAGGTGCTGGGAATAAAAACGATGTTTAACGTTTCATGAGGCTTCCCTGTCAAAAAAAAAAAAAAAAAA
>NR_046609.1|@3@|Homo|sapiens|HOXA10|antisense|RNA|(HOXA10-AS),|long|non-coding|RNA
AAAGAAAGAAGAGATAAAAGAGGAAGGGAAGACAGGGAAAAGAAGGAAGAAAAGAGAGGCGACTCCTAGCAGCGGCCGAGCTTACAGAGAGAAGGGTGGAGGTGTGTGGTGGAAGGGGAAAGCCGGCCGGCTGGCAAAGCGCTGCGGAGAAAGACACGAGGCTCCTGAGCAGGGAAAGCCGAGGTTGCCACCGCAGGCCTGGCACGACCAGGGCCGTGATGCCCCGCCCGGCCCGACCCCCGCGCGCAGAGGTACCTGGAGACGATTTCAACTGAAGTAATGAAGGCAGTGTCGTGCTGTCGAGAGAAAGGTGGATCCCAACAACAGGAAACTACCTAAATCACCGACCAGTTCTGGTGCTGCCCGCGAAGGGCTGCCTCGCCCGCCGCCGCCGCCGCCTCCGCCGCTGCCGCCGCCGCCAAGGAGAGAACCCTGCCATCGCGCCTGGCCCGGCCCAGCCCAGCCCCTAGGCAACCTGCGCCCGCCAGTGCAACAGAGTGCCCCAGGCGGCCGCAAATGCGTCAAGGAAGGGGAAGCCACAGGCCCCAGTAAGCCAAAGTCAAGCCCGTTTGCCAACCTGCATGTCCATGCCTGTAAGCCCTTCTCTTGGCCAAGGAAGAAAGGAAGAAAGAAAAAAGAAACCCAGGGGCCTGTATCCCCTGATTAAACACAGCACAGCACTCCAGGCAGACATGCCCGGTGGCGGCTCCTTTGCACCATTGACCTCAGGCCAGACACCTCAGCGCCAACAATGGGACCTCGGCCTTCCGGCTAGGTTTGCCCCAGGCTGGGCAGGAAACCAGCTCGGCCGAAGACAGGGGCCATTTCGAGCAGTGGGACCCCAAGACAGCAAACCCAGCCCAGTCAGGACTTGACACTTAGGACAATATCTATCTCTATAGAATTTTAGCATGATATGGCTTTTTCCCCCAGAAAACAACAAATAAACCAGCACCAAGCAAACACAAAGAAACAAAAAGTCAGAACAAACCAGCCCTGCACAGATGTAACGGCCCAGGAGATGGCGAGTGTGGGAGGGAGGAACAGGGCTCCAGCACAGGTGCGAGTTCCTGGGCAGAGCCTGAAGACAGAGGGAGGGGACCAGCGCTCGGGAAGTGAAAAAACCGCGTCGCCTGGAGATTCATCAGGAAAAATTAAAGT
>NR_015378.3|@3@|Homo|sapiens|ZNF674|antisense|RNA|1|(head|to|head)|(ZNF674-AS1),|long|non-coding|RNA
AAAGCAATGCGCACGCGCAGTGGCTTTGAAGGCGGGGCAACAAAGCCTGTGGCCGATGTGGCGCTCCTCGGCCCGCGCTTCAGTGGTTATGACAGTGTTCGCTCTAAGGGGAGAAGGAATGTGTGACCATTTCCAACGGTTAACTTGCATTCCCCAGATAGTTTGGATGAGTTACAACCTAAATCTGCAAACTCAATACAGCCAGACCCTGGGAAGTGACTCTCTCCAAGCCTCCTGTACAAGTCCCAGGAAAAGAGCCTGTTTTCCCTTGGACATGTGAGCAGTGAATTACTGCTCATTCAGAATTTCATGTGTATGTGTTACTGATGGCCAGGTTTAGAGATACCAACCTATTTATTTCTAGAGGAGAGGTGATTTGATAACCTTTTCAGATATCACTATCAGTAGGCAGAAAAGGGTTAATAGTATGATAGGGTTAATATGTCCTGAGGAGAGTAAAGAAATTGCAAACTGCAGAAGCACCTGATCTGTGGCCCTGGCCAGCATCTCTCCATATCCTGATTCTGTAAGATCAAGTGTTTATGCAGAAAGAGAAGGGACTGATGATTTGAATGTGACCAGATGCAGGGCATGCCCTTATTGCCATGCCAGCATTTGCTATTCATGATGTTAGTATTCAAAAATCAAGAAACACCCTTCCTGGGCCATTGGTGTCTACTAATCCATTGGAAGAAAAGACTGGAATCCACCACTTACTAGCTTCTTGGGCCTCAGTCCCCTCTTTTCTGCCATAGCTAAGGACCACCTAACCTAGATGGCTGTTGTTATTGTTCAAAGGGACATCTTTAGAGCCTCAAGCCCAGGAATAGCCCGTGGCAGGCACCTGGTAAATGTTAGTTTTCATTGTCCTATCCCAACACTATGAAACATGCAGCACTCTCTGCAACTGCCCCTGTGGATTTCCATAGGCAGGAGAGTATCCAGTGTTGAGTGGAGCTGGTATTCTCAGAAACGAAGCCCCTTTCCTCATTTTGCGCCAATCTCTTCAGTCATTTTTACCCTAGTAGTATAATGCTTTGTCAAAGTCACTGTCATCTGATGTTAACAGTTGTTTTCGCCAGATGACTTTTCAAAAGGTAACTTCACCATAATACCGGTTAATGTGATAAAAACACTGCATGTAGCCAATTTTTTTTTTTTTTGAGATGGAGTTATTGGCTCTTGTTGCCCAGGCTAGAGTGCAGCGGCGTGATCTTGGCTCACTGCAACCTCCATCTCGTGGGTTCAGGTAATTCTCCTGCCTCAGCCTCCCGAGTGGCTGGGATTACAGGCACACGCCACCATGCCCAGCTAATTTTTTTGTATTTTTAGTAGAGTCGGGGTTTCACTATATGTTGGCCAGGCTGGTCTCGAACTCCTGACCTCAGGTGATCCGCCTGCCTCAGCCTTCCAAAGTGCTGGGGTTACAGGTGTGAGCCACTGCACCCAGCCAAATATTTTCTTATTTATTTATTTATTTTAGAGACAGGATGCCATTATGTTGCCTAGTTTGGAATGCAGTGTCTATTTAGAGGCGTGATCATGGCATACTATAGCCTCGGCTCAAAGGACCCTGGTCTCAAAGGACCCTGCCACCTTAGCCTCCTGAGTAGCTGGGACAAGTGTGCGCCACCACACCTGGCTAATTTTTTAAATTTTTTGTAGAGATAGTGTCTCGCTATGTTGCCCACGCTGGTCTGGAATTCCTGGACTCAAGGCCTCTTCCTGCCCTCAGACTTCCAAAGTGTTAGGATTACAGGGTGAGTCACCACGCCCAGCCAGTGTGAATTTTCTAATGCTGAGTAAGTTGTGATCCAGAAGTAAATGTATCTGCAAGCTGATTTAAATTGTAGATTTTCTCTTCATTGCATATTTTCTGATGTTGAATAAAGTCTGAGTATTAACTAAAGTTTTTGCTTCTTAAATATGTAAGAATTGTCCTCAAAATCTCTATTCTTGAGCACAGTAGTAAAAATATTTTTACATACATTGTATTTCAAGGGTTCTGCATAAGCAACCTTGTTTTATTGTGACAATTTATTTGGGAATTGTATCAAATATATAATACTGAGATGTTCTCATTCCTTTTGTGAAAATACTTTTGTTTAAAAACCACTGCCTTCAAATGAAAACCACTAGGTTTGTTAT
>NR_109849.1|@3@|Homo|sapiens|uncharacterized|LOC102606465|(LOC102606465),|long|non-coding|RNA
GACTAGCGGGAGGGGGCCGGGCTAGCGGGCTACTGGGCTGCGGAGACCAGAGCCCGGCTCCACTGAAGAAACCCGCCGGCTGCTGGGGCAGGGCGGCGAAAGGTCAGTCGGCCGAGAGGAGTCCGTGGAGCCACCGTTTCATAGCCTCAGGGAAAGGATCGGGCGTGCTCACGAGCCCTCTAACCCATGGCTTAAACACCCGCTTCCTAAGCCTGGGTTCTTATGCCTTTGTTTGAAAAACATGGTTCCCTGTGAAATTTTACATGTAGAAGAAAGCTTCACACTACGAGAGCTCTCAGGATATAATTATTTCAGACAGATACTGGGAACATAAGATGGCTTATCAATCTAAGATGGCCTTCCTGTCCTTCGGATTGAACTGAAACCATCCCTGATTCCAGGGATAGGTAGATGATCCAGGTTTGGACAATCAAAATATTGAACCACCCTGGACCTACAAGTGTTTCTGGGATGGGAACATGCAAACGTTGGTCCAAATTGTTGTTCTAGGCAGCCCAGTACATTTCTCCAATGCCTGATGGAATGATAGGGTATGCATAAATGTTCATGTGGGCTCTGGAGTATACCAGGAACTGAAGTAAGGTACATGGACGTCTTGAATATTGTAACTGAGATGGGCAAGCCTACACCTTTGCAAATAAAGGAGGATTGGGAAAGATTAAGCCTCTCAAGCACTGTGAAAAATCACTTTCTCTTGTTGTATTCTTGGAGCCCCTGCTAATTCATTATTGAAAAATACCTGCTGCCTGCATTTGGCCTTATGTTGTCATTTACTTGGTACTTCCTAAGCGTGGCTACTCCAATGAAGCTTTAGTATATGTACTGAAAGAAGATCCTCTCATACTGCCACAGCCAAGAGATAAGGTTGTAAATCTTTATTGGGAGAAGCCGTCAAGGACAGTTCTGTGAAATGAAAGGATCTCTGGATCACCACAAAGTCTGGCTCAGTGACTATGGCTTTGCAAACACTAAACATTCCTGTCTCAAGTCCTGTAGATGGCTTGAAATAGTATACATAAGCATGCCTTATAAACATCTTCAGTCTTTATCAACTCTTTGGAGATTCAGCCATTCTTTTTTGTACTTTAGGGAATTAAATCATTTTATAATGTATAAATCTGAGCATGGCCGATGGCAGAAGAAATTTTGTCATACGTTTTTAAAGAAATAAAAATGTATTATGTTTTAAAATTCCTTTAACTGTTTTTCTTACAAAATTCCCAACAACTTAGTTACCAAGTAAACTATCTCAGATATGATTTTTCAGTCCTTGCTAATCTATTTATAAAATCTTTTGCTATTTTAAAAAAAAAAAAAAAAAA
>NR_110163.1|@3@|Homo|sapiens|long|intergenic|non-protein|coding|RNA|1806|(LINC01806),|transcript|variant|1,|long|non-coding|RNA
AGAGTGCCCCGGCGTCTTTCTAGCCTCCGCCTCCAGGCGGGTGAGGAGGTGACACCTGAGAATTCCTCCCTCTCACCCCTGACCCTGCCGGAAAGCGAAACTGAGATGCGGGCATTGGGCCCTGGGAAGCGTGGGGAAGGGGAAAGGAGAAAGCCAGGTTAACTACGTCAGGATTAATGTGTTCCACTTCTGCTGCCTGAGAAAATGGAGAAATTAAGTCCTTTCCATGGATCATTCCTTCTGTAAACAGAGATCACAAAGCAAGAGCTTCAGCATCCTCGTGAAAAAGACATTTTGTTCTGGGTGTCATCATCTCCTTCCACTACAGCTTGCAATTGGAACAAGCTTCACATCCTGGGGGTGCTGCCTATCTCTGTCTTGATTTCTGTCTGTCTATTCCTCCCATTGACAGGAATGTCGTTTGTATCCTCCACGCAGCAGTTTGCAGAAATCCAGCAAGGTTTATGGTTTATGTTGCCCAGCATGTATAAACACAACGCTCTCAAATGCTTTTTAAAAATCTATGAATTTGTTAGATGTCTTCACATCCTGGTCCTCCTACCCCAATTCTCAAACACAAAGTACTCTGTTGCCCTATTATAGTCCTGCGATAGTTCTGGCTAGGATTAGGTTGACGGTCTAAGCCCCAAGAAAGGCCTGGCATTTTCATAGCAGGCTTTCCCCAGTGCTTTGAGTCTTCCTCTCTCACTCCCTTTTTCTTTTTCCCTCGGAGGAGGGGGTGTTGGGGGTGGGAGGTGATTAGTAAATGTTTCAGGTAATCTGTGAATTCTTAATAGTCATATTTCCGTGGTGGAAGATCTCCCTATTTCTCTGATGTGACAGGTTACAGAAACCTTGGTGTTGGGGGTTTTACAGATATTTACAAGTTCTAGGAGTTTGAACTTTGGGTCAAGATGTTGATTCCTTTTAATGTGCGAGGGTGAAGGAGGTTTTATTTTGCTTTATTCTTTTGGATATTATGAGATGAGATTGTATCCAGTCTTGGCTGTAACCTATACCATAAATGCAGAGCTGCAACCATTATTTCTGTCTCTTTCTCCTTTTATCACCTACACTTCTAGAGATATTACTTTCAGTTTTATTGCAAATCATCTGTGTCTTTAGTTTAAACCATTATTTTTCATATACCCCAGGCACATTTCCCTTATAATGAGACAAATTTTAGATTATTAATGTTCCACCTAAAAGGATACTGTACACTTTTCATTGCCAATATGGGCTTTGAAGCTTAAATATCAACATTTTTATAGGAAATTTACCCATGTCAAATTTAAATATATTTGCTTATATTTCTTGGAAAAAAGATTTTGGATAACTATCAATTAAGCAGCCAATTCCATTTGGGGTGCAGAAAATTTTGAGCCCCTTGATAAGAAGGAACAAAATTTTTCCTCTAAATAACCAACTCTGGATCAGAAAAACTGAACTTTTCTAAATATTTATTATTAACAAAACTTTTTTTTGTCTGATTCCACTAGAAGCATTCTATGTTGTGAACACTATAAAGTTATCCTATGTTGTGAACACCATAAAGTTATGAGGGAAAAAATGTCAAATCTAAATTTTATTTAGAAGTAACATATTGTTTTTCTGGACTTGCAATCCAATTCGAATGCATCGTTAGACTTTTCTGTTTTCTTATGATTAAACAACAATGGCTTAAAATGATAGCAAGTCAACTGAAAAGTTGCTTTGGAATAAAACAAAAGTGGGAATGCCAACTTTCTTTTCTTCTCTATAACTTCATTAACATGGTTGTATAGACATTTGCATGTAAAATGTAGCTAACAAAAATTACACAGAAGTAAATTTAGTCCTCTAGTGCCTACCTCTATGGTGAAATCAGACCATTTGGCATAGTTTGAAGTCTTCCAAGAAGCCTGGTTTCCACCTGGAAAATAAATTACTAAATTTGAATGTGTTACTTATACTATGGTGAGTTGTCTATCTGTTACATTTTATTTTAGTGCATATACTAGAAATTGTATTTAGGGTGTTCTAAAATTGTCATCTGTCAAGGTAGAGAATTATAATAATATAATTATACTCAGAAAGCGTTCTGATTTTAGATTATTTTGGCACTGTTACAAATATGATGAATTTTAAAAAAATGCAGAATGTTTATTACAAATTCATATGTTTAATTGTCAAATTCTGAGATTAATTTAGATAAGCTATAACCAAAGTTTATTTTCTTTGCATTTATTGGTACATAGTTAATGCTTATACACAGGCTTCAGTGTAACACCTATACACTATTACAATATTTAGCTGTACTTATTTGCTTTATCTTTAAATGGTACTTTGTCCCAAAATTTTCTGAGTTTGATAAATTATTAAACATTTATCAAATCACAAAAAAAAAAAAAAA
>NR_110439.1|@3@|Homo|sapiens|OTUD6B|antisense|RNA|1|(head|to|head)|(OTUD6B-AS1),|transcript|variant|2,|long|non-coding|RNA
GTGACCCTGCCGTGATGGGCGGGGCGGCAGGGGAGGAACCAGACTGCGAGCGGAGAAGCGGAGTTTGCAGCCTCGGAATTGGCTAGAGCGCCAGAGCCGAGTCAGCCATAAAGCTACGCGCTAGGCTCTTGGCCCTGACGTGAGGCGCGCAGAGATGGCGTAACGGGAATAGTTTTCAACGTCTATTTCATTCCCTGCTTCAGAGGACCTCTTTAATCTTTGATTTTGGTCCCTGTTTCTAAGAAAAGCAACTGAAAAGGTCGTAATACCGCCCCTGAGAAAAAAGGAGCAGCGCTAAATAATCGAGAAAATGCCTCCTCTTGAAACGGATATAGAGATGGAAACAAGATATAAGAAGGATTGAGAATCATATAATACAGGAGCTTAAACACCTATGCGCGATGATAAAGAGGGTACTATTAGAGCGCTTGGAAAATACCAGGAAGTTGAGAGAGTTAACAGAAGGGCGCACGCTGGATTGGCCACAAAATCGAATTACTGAAGTAAGTGCAAAACGACAAATTGTCACAGAATACAGAGAAAAGGGGAAAAGAAATTAAGAGGAGAAAAAGAGAGATCTAGAGGGCCGGTCCAGGAGATACAATCTATGCATAATAGGAATACCTGAAACTGAGGACAGAGCAAGTGGAGCTGAAACAATAAAGGATCTACTTGAAAAAATTTTCCAGAATTGAAGAACGAACTAGATCTACAAATGGAAAAGGCTCATAGGATACCTTTAAAGTTTAATGAAAAGAAAGCAGCATCTAGACATATCCGGGTGACGTTTTTGAATTTCAAAGACGAAACATTTTACAAGCATCCAGTCAGAGAAAGCAGGTTACTTACAAAGGGGCAAAAGTCAGGCTGACCTCAGATTTTTCTCCTGCAATTCTAAATGCCAGAAGACAGTGGAACAATATCTAGAGTGTTAAGGGAAAATAATTTTGAGCCAAGAATTATATACTCTGCCAAGTTATCATTTCTTTACAAAGGAAACTGGAAGACATTCTTAGATATACAGGGGTTAGGAAAGTATATCAACCAAGAACTTTCCCTGAAAATTTTGCTGAAGGATTTACTGCAGCTAACAGAGAACCTGAATTAAAATAAGAATAGGGAGGCAATTGTATGAAAGAACTGATGGTATGCATTAAAACTAGTTAAGGAGCATTAAGTTTAAATTGTTATGTATAGGGCATTAAAACTAAATACAAAAATAGAAACATAAGCTGGGTGTAAAATTTCAGTTTACGTTTAAACTGGAAGGGCATACCACATGTTCAATATATTGGACAAATACTGTTTTATTTTTAGCATGTAGTATTGTAGATACAAATACGCATGTTCTTAAGCTAAACCTAAGTAAAAGGGCTTTGTCACTGTAGATTTGACAAATAACATTCTAAATGTCAAATCTGACAATTGGAAAACAGTACAGTTTTATTTCCCTTATTTTTAAGTATAGCAGGAAAAAAATAACAAGTTTGTCCATGTTACTACTGATACTGTAAAGAAACTTCCAAATCACTGGTTTGGGAGGGGGTGGATACATCCTCATTTTCTGTACATGATGCATGGGGAAAAACAGTAGTTACTGCATCATATAGTTCCAAGTAAATCATATAGTTCCAAGTAAATTTGACATGGAAATAAGTGTTAACTACAAAAATAGAATATATACATTCCAATGTTTGGAAAAGAAGTGGTAAAAAGAAAAATAGCAAAAAGACACTAAAATTAGCAAAAAGTAGATTGACAGTACAGATGACCTATAAACTGGTTAAATAGCCCTATTACAATTGAAATTGGGTCAAAAATCAATCTCTAACCTGAGATACATTTGTATAAAACAAATGATCAAAGAGTTTAAAGATAATGGAAACTATAAATCATAGAAATGGCAACATTTTTCTTAAAATCTAAACATAAGACATTTTATGTAAAACATACAATATAGGATGTAACATTTAACAAACTATATGGTAAATAATATGACATTAATATATAAAATATATGTTCCAGATCTTGATGTGGGTGATAGTTTTACTTATGTACATCGATATACATCTATTTAAAAACATGTACATTTAAATTGTTGCATTTTATGTATTTAAAATTTATTGAGTAATCCTTCTGTATGTATTATTAAAGAGAATATAGCAAAAAAAAAAAAAAA
>NR_110438.1|@3@|Homo|sapiens|OTUD6B|antisense|RNA|1|(head|to|head)|(OTUD6B-AS1),|transcript|variant|1,|long|non-coding|RNA
GTGACCCTGCCGTGATGGGCGGGGCGGCAGGGGAGGAACCAGACTGCGAGCGGAGAAGCGGAGTTTGCAGCCTCGGAATTGGCTAGAGCGCCAGAGCCGAGTCAGCCATAAAGCTACGCGCTAGGCTCTTGGCCCTGACGTGAGGCGCGCAGAGATGGCGTAACGGGAATAGTTTTCAACGTCTATTTCATTCCCTGCTTCAGAGGACCTCTTTAATCTTTGATTTTGGTCCCTGTTTCTAAGAAAAGCAACTGAAAAGGTCGTAATACCGCCCCTGAGAAAAAAGGAGCAGCGCTAAATAATCGAGAAAATGCCTCCTCTTGAAACGGATATAGAGATGGAAACAAGATATAAGAAGGATTGAGAATCATATAATACAGGAGCTTAAACACCTATGCGCGATGATAAAGAGGGTACTATTAGAGCGCTTGGAAAATACCAGGAAGTTGAGAGAGTTAACAGAAGGGCGCACGCTGGATTGGCCACAAAATCGAATTACTGAAGGCCACTACTGATTAGGACACTTATGGAGAACGTGGGTAGCACTGAAGCAGCATTCTAGTTTCCAGTGCCATCAACCTCATACGTATCTACCTGGTCTCTGATCGAAGCTACCGTAATGTGTTCTTGAGGTCAACATGTTTTGTGGAAGTCACTGTATTTGCCCCTTTATGTCAATTACCTATTATAAACCGAGAGAAATGGGAAAATTAAAAACCTGTTTTGAATTATTTTTAATGCAGAACTATTTTTTCAAGTGAAATCTTATACAGAAGTCTGGTATATGAAACAGATAAAAATGAACCAATGAGATTGAAGGGAATGAGTAGCATGTAATCCTGCCCACTCTTCGGAGAATTTGAGGCAACTTTGTAGAGCCTTAGGAGTTCAGTTTGTATGTTACTGGGTAATTTAAAGCAGAAATTTTAATCTGACTGCACTTAAGAATCATCTGAAGTGTTTGTATTGGTTAGTCTTATTTTTAATACTGATGTCCTGGTCTCTCTCCCCTCAAAAAAACTCTGCTGCTGGGACCAAGCACATAGATGCTTTTTAAAAAGCTCCCGAAAATGACTCTAATATGCAGCCAGGATTGAAAATAACTACCCTACACAGCATTTTTCCTGATTCTGAGCACTCAGCTTTTCATTGATTTTCCCTAGGGCAAGTCCTTCATCTTATTCTGGGTCCTTGTGTTTTCTTTCTGAACCTACAATTTCTCCATAGGTCCCATGGTTTTCAAAATTTCTCATTTTCCATTTTCTGTCCTTTTATATTACCTACTTGAAAACCACAGTCATCTTTCAAAACAAAACACTGCCTGTTTCTTAGGTCTTTATTGTGGGCTTGTTATTCCTCAATACAAATTTACATAAAATAATAACAATTAAGACATGGGCCTTGGTGTCAGAATTATTTTATATCTTTCTTATTAACTCTGCAGCTTACCAGCTCTGGATAAGTTAAAGGACAGCTATAGTCTTACTACATAGAATCATTATAAGGAATTGGTGGAGTGATCCTTATAAAGTGTTTGCATGGTACCTAGCACAGAGAAAGTGCTTGAAGTTGTTAACTGTTATGGTTACAAAATATGTAAATAATTTTTATTGTCCAATTTTCTCTCTTCATATACACTAAATTGTTCTAATTCTTGAACCACAGTAACAACGTGTGAATGACTTATGCATTCAGTGTGTCCACTCAACTACTATTTATTAAGTACCTGTTATGGTCTATGAAAGGAACTGGCAAGACAGTCATTATTCCCCTTAAATATTCCCAAGTGTTAGTGGTCAAAGTTTCTCTCTGCTGAAAATGAAAAGTACCCCGTAGGATGGAGGAAACAGCCATCTTGAGGGCTAAATCTGGTCTAACATAATATTTGTTGACCTGTTACTACAGTGTTGCCACATATGCTTTGTTGGTTTTTTAATTTAGCCCCCAAACATTTTAAAAATCAGATCATTTCATGTTAAAAGAAATCTAGACTTCTAGTTCTCTTGCAAATGTGAGCTCTGACAAACATTGAAATTATAGAGTAGCAGGGGTAGTGTGCCCTTTATTTGGTGCATGTCTTCTGCAGGTTCCCAAGTTCTGCTGTTCTCTGTTGTTGCCTCATCACTGAGGCCAAATGTCAGTTGCTGCTTACATGCATTTGAACAGTTGTTATTTTTTATAGTGAAATTAAAGGTAAACTGTTTTGATATCCATGTTTCTACCAAAGGTAAGAAAACACAAGCCAAAAAGACACAGATTTCAAAAAAAATAAGAGAAAGCATAATTCTTTATGGAAGTGAAGAATAGTCTTTTTATCTAAGTATGCCAAAAAAAGCATGTATAAAAAAATACAATTTAAGATGCCATTATGAAAAAACTCCAAGTCAGTGTTTACTAACATCTTTTCAGTTTTAGGAAGGAGGCAGGTTGTCTTGCATCTCATTGGATCTCCGGTACTACCTATTTCTTGAAATACCATAAGTGCTAATATATACTTGCAATAGATAAACATGAGGAGTATTACAAATACAAGAGATAGCAGGAACTATTTTAATATTAAGAGATATCAAATATGCACGCTAGGATTAATAAATGAAATAATTATTTTCCTTCTTCTACAATATTTACTTAATCTGGAGGCAGAAATACATGTTGTCTCTCTTCCTGCTTCTCCATCAAAATCCCGACCAAGTAATCAGGATCTTTGAGAATCACAATAAGAATTACAGCCTCATGTTTGGATTTTTTAAATTTAAATTTTAAATTACTCCTTTCCACTGATATTTATTGAGAAACTGCTATGCTCCAGGTACTGCGATAAACACTGGGCAAATGTTGGAGAGCTAAAAAGGCATATTCCTCTTATAAAGACATTATTTACTTGTAACAAACAAGTAAATAAATGTATTAGTCAATATGTAAGTAAACAAAAAAATGGACAAGCACAAATTATATTAAGTACTATGTAGGAAACCAATAGAGTACTGTAACAGAATAATAAGGTATATGGGATGGGGGTGGGAATCTGTTCAGAGATGATCTACCTGAGAAGGTAACATGTAGGCAGAGATCTGAATCGTGAGGAGTCAGCCTTTCAGAGTAAGTGGAGTAGGCACTTCCAAGAGAAAAGCATATTCCTGGCTATTTGCCTATCAATGTCATCTTGAACAAGGGTTAGCAATCTCCTACCTGTACCACAGATGCTATGTGCCACCTCCATGCTACCTTTGCCACCAAGAGATTCAATGTGATGCATGATTTGAAGGTTCCTCATCCTGATACCCTGTGGAAAGTAAAATCAGTGACAAATAAAAGCAGATCATTATCTCAGGTAGAGTCTGCTAAAGATGATACTTGCTTGTCAGTACATGAGTATCCACCCTAGTAAAAAACCACAGAAGAAGTGGGATTTATCTTCAATGTTCTCTCACTTCCCCTTCCAAGTGCCTCTCCTGCCTTCTGATGCTCTTTCCCACAAGTTGCAGGCAAATAAAGCATGTATATTACTCTCTTTTTATCCAGAGTTGCTCCTTGTCCTTATATGAAGTAGATTCCAGACCTCACAATTGTATATGCCTACCCTTCTACTCCAACCCCTCAAAAAAAGAGGAAGAATGAAAGAATGAACAAGAGAAAAGGAAGGAAGAGAGGGAGAGAGGAAAGGAGGGAAGGATGGTCCTGAAGATCACAGTTCGGTGCTGAAAAAAGCATTTCTATTAAACTTCAAGACAGAATGAATGACCATAGCTAATAATGTACCTTAAGCTTTTCTAGAATCTTTGTATTAAAAAAGTTGATTGTTACTAAATGTATTTTAATCTCATAAAATTTTAGGAATTTAAATGAAGAATTTCACAAAGGGTAAGAAAAATTATATATTATATTTATAAATTTGTCATTATGATTCTCCCATTGTGGAAAAAAAAACAAAATCTCGGTACCCCAATTCACAAAGCCAAAAGGAAGAAAGTAAGCTGAACGCTGAGTCATGCAAGAAACTGCTCGCTTTTGTTCCTAAGCTAATAGCTACAGATAAAAGGTCAGATATCTCCATAGGTAGGTACTCTATGTTCACCTTATGTAAAGTGCCAATTTATTGAGCGTAAGAGGATTACCTAATTGACTATTCCCCAGCCTGCTCCTTTTCTCTTGCAACACATGGAGTCAGCAATGGGACCATATCCTCTCTCTTTCCCCTCCAGCCTGCTTTCCCCCTTTAAATACTGAAGCCCTCAAAATCATCTTTCTAAAAAGGTATGAACCATAGATTGTTCCTGTGGATTTGTGTTTCTTTCTTCCGGGCATATCCTTAAGCTTGGCAAAATAAAATTCTAAATTGATTGAAAAAAAAAAAAAAAAAA
>NR_120682.1|@3@|Homo|sapiens|MYC-induced|long|noncoding|RNA|(MINCR),|transcript|variant|1,|long|non-coding|RNA
CGGTTTTTTCCTCAGGCTTCCGGTCTGTTTGGTGCCCTGGTCGCGTGTCTTCCGAACTCTGCTGCTTCGCCCCGGCAAGAGCACTTCCTTCCGCGGCTGCTAAAACTGGTGCGCGGGTTCCCAACTTCGCAGAAGAGCTTCATCGGCCCCCCGCTAGAGACCTCAGACCGCAGCCATCGACGCCTCGCCTCGGGGATCTGTCCCCACCCTCGGGGCCAGCTCACCATGAGTCAGGCCCTGTGCTAGGTGCTGGGATGAAGCAGTGACTGACACAGGCCTGGACCTGTCCTTGGGAAGAGTGCGTCTGTGACACAGATACTGTGCCATGTGGCAAAACTTGAATGGAGACATCAGCTCTTTGTGGGTCTCAAGTCTACTGGCTTTCAATCAGCTCTTCTGCTTGACAGCTGCAGGTCTTGGGACTGCCCAGCCCCCATAACCCTGTGAGTGCATTCCTGATAATAACCCTCTTTCTCTTGTCCTCCCCCACCCCACATCATTGGTTCTGTTTCTCTGGAGAACCATAATACATCATTTACTAATCAGGAAATAGATTCAGAGACATTAATAACTCATCCAACCTCACAGTTAACTGTAGAGTTGGGCTTGAAATTCCAAGGTCGATTTTCTTAGCCAATACACCATGCTACATATATGTATGTAAAAATAAAAACGCTTGTGAACTGAAAAGGGTCC
>NR_126448.1|@3@|Homo|sapiens|long|intergenic|non-protein|coding|RNA|1224|(LINC01224),|transcript|variant|1,|long|non-coding|RNA
TTTGGCGGGGCTTTTGTCTCTCGCTGCAGCCAGAGCTTGGGATCGCTTTCTGCTATTCAACGTCCTCCACCTCTGCCCCCCTCTCGCCCCAGCCGGTGACAGGCTGTTGCCCTGTGATCTGCAGGTCCTGGGACGTGCACAGACAGCTAAGATGCCAGGACATTCCAGAAGGTGGGAAAGGCACCTGAGTAATTTGACTCTCCTGCCTGGACCCAGCGTACAGATGGGATTGTGCTTCATTGCTGGACCCAGCATTTAGGCCCACTACCTATGAGATTGCATGCTCCTGCCTGGGCTGTGCCCACAGTGACCTTGTGACATATATCTGCATCCATGACCTAAAAGATGTGACACTTCTTGCCTGCAACCTGCCCTGCACAGGAAAGATTGCGACTTCTCCCTGGAAGCAGACACCAGGGATCGTCACTCCCGTGGATGATCAAAGGCGCCTGTAATTTCAGCTACTCCGGGGGCTGAGGCAGGAGAATCGCTTGAACTCGGGAAGCAGAAGTTGCAGTGAGCCAAGGTCGCACCACTGCACTCCAGCCCAGGCGACATTGTGAGACTCCATCTCAAAAAAAAAAAAAAGAAAAAAAGTGTACTAACAAGACCCAGCACACAGAGGAGACTTTTACCATTGTATGAACACCCATCAAACAGTACACATCATCATTGTGAGTTCTGAATCTCACACATAGAGGAAGTCAAAGGTGGAAAACTTGACTCTCATATTTGGATCCAGTCCACAGGTGTGATTTTGACGCACACTTCTGCCCAGCACCTGAGTAATGTGATTCTTCAGAATTGGCCCGGCCCACAAATAGGATTGTGCCACACTGCTGGACCCAGTGCCTAAGTGATGTAACTCTATTCTTCTGCCTTGGTGCTACTCGAAAAAGACATTGTAACATATCTCAGAGCCTTACACCCAGGTAATGTGAGTCTCCTCTTCTGCCTTGCTGCTGCACACAGAAGCGGAATATGTACAGGATTGTTAATCTCATCTTGGATCTTCCTGCACTTGTGATTGTGACACATGCCTCTGTGTAGAACCTGAGTGAGTTTACTCTCCTGCCTGGATTTAACCCATAGATGGAATCGTGACATATCACTGTACCAGAAACTAGGTGATGTGACTCTATTTTCTTGCCTCTGTGTTTTTATATGGGGCATCGTGACATATCACTGGGCCTTGCACCCAAGTGATGGGAGTTTTCTCTCCTGCTTTGGTGCCGTCCACAATGAAAATTGTGAAATATTGCTGCCCTCCCCACTAGGTTATGTTACTCTCCTGCCTCTGCTTTGCCCACATGGGTCACTGTGACATATTGCTGGGTCTAAAACCCAGGTAATGTCACTCTCTTGTTTGGGTTCTGCCTGCAGGAGTCATTGTCACATATCTCTATGCTCATCACCCAGGTAATATGATTCCCTTTTACTGCTTAGTTCCTTCTCACAAAACAACTTGTGACATATTGCTAGGCCCAATACACCTAGCTGGTGTAACTCTTCTTTTCTTTTCTTTCCTTTTTTTTTTTTTTTTTTTGAGATGGAGTCTCACTCTGTTGCCCAGGCTGGAGTGCAGCGGCATGATTTCAGCTCACTACAGCCTCTGCCTCCTAGGTTGAAGCGATTGTCCTGACTTGGCCTCCCAAGTAGCTGGGATTAAAGGCATGTGCCACCACGCCCGGCTAATTTTTGTATTTATAGTAGAGACAGGGTTTCGCCATGTTGGCTAGGCTGGTTTCGAACTTCTAACCTCAGGTGATCCTCCTGCCTCGGCCTCCCAAAGTACTGGAATTACAGGCATGAGCCACTGCACCTGGCCTGATTCTTCTCTTCTTTCTAGGTTTCAACTGCAGCAGAGATTGTAACAAACCACTGGGCCCAGCCGCATAATGATGTTACTCTTTTGCCTTGGGCCTGCCCTCAGAAGGCACTGTCACATATTCATGGGCCCAACGCCAAGGTGATATGTGTCTCCAGCCTGGACCCTGCCCACAGGGGGCATTGTGACATATCTCTTGGCCCATCAGATGTTTGATTGTTATCCCCTCCCCTCTTCTACCCTGTGTTTGCCTATAAAAGACACAGTCATATGTTCCTGGGCCCAGCACCTAGGTGTTGTCTTACTGGAATGTGTCCACATGGGGATTGTGATATGTCACGTGGCCCAGTACTTAACTTGATGTGACTCTCCTCTCATGCCTAGGCCTTGTAGAGAATCCCCTTCCCCTTTTGTTTTCCTTTTTTTCTTTGCAGATCCAGGAGATAATCAACTAAGAGCCAGGCACCCGTTTAGGTCTAATAAACATTTTACAAACTGCTCTCTCTTTTAATTCACCTATCTGAGAGATTCCTCTGTACAATAAAACTTGGTCTCCACAATCCTTTACCTTAACCTAAACCTTCCCTTTCATTGATCCCAGGTCTTCAGATTCCACCACTTGTCAACCACAAAATATTTAAATTTACCTGGAAGCCGCCCGCTTTGAGTTGTCCCGCCTTTCTGAACCAAACCAATATATTCCTGCAAAACCGGCCATGATTAAAACATCAAAAAA
>NR_015453.2|@3@|Homo|sapiens|NOP14|antisense|RNA|1|(NOP14-AS1),|long|non-coding|RNA
GCTTTGGGCCTGGCTGGAGCACACTCACGGAACCACGCCAACGCCTGGCCTGTAGCCAGCTCCCACCTCCCCTCCCACCTTCTAAAATGCTTGCGGATCTCACGTGGCCGACCCTAACCAGATACACATGGGGAAAGGAATCAGGTGGCACACATACCGCCTTTACTCCATAGAGAACTTCCAATTGTGGGTAAGAACAAAGCCCCACCTCTTCCTAATAGATGCAGTTTTCCACCTGCAGCCAAAAAGACAACCTGTTATTAGCTTTTTTCCCAGAGGACAGGCATCTCTATGAAACTGCCATTGCAAAATTTGCCGACAGTGAGATAACCAGCTCCATTTTGCTTCTAACCTCCATGCCCTCCTTGTTTACTGCTGCACGCAGGTTGAACTGTGGGAGGAACTTAGTTTAAAACAAAGATGATAACAGCCCTTTCCCAAAGGAAACCTTTCCTGGGGATTAGCCTGCTTTTGTGGGACCAACAGATTAGCCACAAGATTAGAAACTACGGTTGAAGAGTCACGCAGCGGGAGGCTACAGGATTCTGACCCTCCCCAAACTGCTCCTGGCGATAACATCACCATCGTAAAGCCTAAGATCAGCACTTGGTGGGTCACCTGGCACCACCCAGGCTCATCTGATGTTGTGGCACCCAGGAACTGACTCAGTGCGAAAACAGCTTCGACTCCCTGTGATTTCATCTCTGACCTGACCAATGGGTACTTCTGACTCACTGGCTGCCCCCCACCCACCAGCTTATCTTTAAAAACTCCAAACCCCAGATGCTCAGGGAGACCGAGTAATAATAAAACTCCAGTCTCCCACACAGCTAGCTCTGCGTGAATTACCTTTTCTCTGTTGCAAATGCCCTTTCTTGATAAATTGGCTGTCTAGGTAACAGGGAAGGTGAACCCACTGGGCAGTTACACTTTTATCCACCCTTCCAGCTGGATCACGCGCCCTCTTCAATGACATGACACGCAGCTAGAGTGTATGAGCTTGCTGCCGGCACCTTCCGTCCTGGATCGCATAGCAAGGCCTCAATGGACAGCCAGGTGCCTGGTCCGGTCCCACTTTTTTTTCTGTCCTGTTCTCGTTTCCTCTTTGCTTGGCCAAAGAGGGTTGGGCCAGGGTCCTGAGTGCAAAGGCTTGGCTTGGTGAATTAAAGTGGCAGTAGCCGTGTGGCAGAGAAAATTTGTAGATGGGTGAAATCCTGGGCCTACACAGTGACAAAGTGTATATAGACAGCCAGCCTAGTTGGTGGATGTGACAACCCCAGACTCTTCTAGATTTGTGGATCCGTGCACCTGCCAGACCTGTCTCTGAGCCATCTGGGGAGGCTGGGTAAGATTTCCCCCGTCAGGGCCTGAGCCTCATCTCCAAGCTGCTGGCTTCAGCCCAGCTGCCACCAGCGCTGTCTCTGTCTTGCGCTTTCCAGAGAGAGACTGACTCATTTTGAGCTCCAGGCCTACCAGGCAGCCCAACCGCGGCAGTAACTGCCTCTCACACTGAGGATGGCTCATGCTCTGGTCCAGCCATGGCTTGAACACCTCCCAACAAGAACAAAGCCAGACTCATTCTCCCTAGCATCTTCTTCCTTGCTCAAAGATCCCACACCCCGTTAGAAGCTGGAACTGGGTCCTTGTCACCTTCCTCACCTCCCCAGTCGTAGTCTGGTTAATCCTTACATCTCACCACGGTCACCGTGGCTAGATGTGACCTCCGCGATGCTTCAGGCACGTACCAGGGCAGCCTGGGCAGGGCTGGTCACTGTGATCTCATGAGGTGTGAACTTGACCCCGGCCTTCTTTCCTGGGATGCCGGCTAAGGACACAAGTTCAGTGTTTGCCCTGGCTTGTAGCCCAGCGGGGGCTCCGTCATCCCCTGGGGAATGCCTCGGCCTGCAAGACCGCATACCGCATTGGAACAGGGAAACCACCTACTTCAGCACCTCCCTCAGCAAGGTGGCAGGTCCCAACAAGCCTTGCACCACGAGGAAGTGGCAGTGGCATTCGGGATATGGCTCCCTGGCCAGCTTGTGAAGTTCAAGGGGCTCGTTACTTCTTACAGCTCACAGTCCCTCCCGGGTCCAGCACACCTGAGGGCTGACCTCCCTCTTGATTAGTGCAGGGGAAAAGCACTTTAAAAAGCTGTGTCATGCGTAACTTGCACATCTTCTGATTCTGACCTGAAACTGCATCCCAGGTCGGCACAGACGCAACCCAGTCTCCTCCCACCTCCGAGAGTGCAGTGTCCTGAATGGAGAACCCCAGCACCCAGAAGCATCCACTGAAGGACGTAAGTAGGACAAGGCCAACTGTGGCTGTTCCAGCAGAGGGACTGTGGGTGATGTTTCCCTTCTCTGATTTCTAAAATATCTGCAAACTTGTTTCATTTATAATTGAAAATATAATTTGCATAACAACAGTAAATTCTACACATGAAGGCAAACGTCCGTGGTTGACAGAAATTACACTGGCCAGAATCCCCAGTCCCCATGAGGCTTGTCCAGACGCAGTGAACCAGTCGCAGCTGATAACACACAGACCATTCCCGATCCCAGAGGTGCATTTCAGGATTCATTCTATTTCATCAGAGACGGGGTCTTCCTGTGTTGCCCAGGCTGGTCTCGAACTCCTGGGCTGAAGCAATCTTCCTGCCTTGGCCTCCCAGAGGGTTGGAATTGCAGATGTGAGGTACTTCTTTGATAGTGCCTCCATGCATGCAGAAGATGACGTGGAGAGCTCCGCGCGGCACAGGGCAGGAAGCTGGTGTGCACTCTCATGGATCCGAAGCCAACACACGCCTCTCAACTGAGGACTCTGCCCCTCTGGCATTCTTCCAGCCACCAGCCCTGGGGGCCAGGAGCCACTGAGTGGGTCACACAGCCTTAGAGGGCAACGAGGGCAGGAGCTCGCCCTGGCGGTCCCCATGCAGACAAGAGGGTCACTGGCTTCCTTGCTTTGCTCTTCCTGGACATCTTCCTCGACATTCATCTTTCCATCCTACCAAGAGCGTGGAAACCACAGGGCATGAGGACAGGCGGAGACAACGCTGGACCATCTCACAGCCACATCAAGAGGCTGCCCACATCAGGGCTTTCTACGTGGTTGCAAGGAACACAAACCTGTGTGCTCCATTTGCCCACTGGCACTAGGCCTCCTGCCCACCACCCGCTTCTAGGCTATTCGAGCCGCAGGAGCTACAGGCTGCTAGAGAACCCTGCGGCAGGATGCTGGGCGCGGTTCAGCTTTTGCCAGGGAGCAGCATGGGACTGGGATTTGGAAGGTGTACAGTGGCTGCGGGCTTTAGCAGGAGGAGTGTCTACAGCACCTTCTGCTCCTCCAGGTAACCTAGTGTTTTTATCAGTATCCATTTTCCTGTGTGGATCTCTTCTGCTTGAAACCTGTCCTGCCTATTTTTCTTCCCTGGACCCTGACTGATACACTCTTAAAACGAGAAAAGGGTACCGATTTATAAAGTTCGTGAATTAAAAACTACACCAGTCATGGAAACTCAATGACATCACTCAAAGAAAATTCACAACTCTAGCCTTGAGTTAGCTCCCTCAATAGTATGATGAGGTCATGCAGATAGAATCATACAGTTATTAACAAAAGTAGTTGATGTTAACCGAGTAATCAGTTTTATCTGTGTTCCTTTGAGACAGAGAGAGAGAGTGAGAAAGAGAGCGTGAGCAAGTGAGTGCACATACTATTGTTAAAGTCTTCTCTCTAAAGTTTTAATATCTGATATACCATAAACACCCAGATAAAGAACTTTAGAGAAACTGGTTAAAAAGATTTAAAATTCCCAACTGTAATAAATCCCTAAAATGAATACCAAAAAAATGTTTTTAAATTAAAAAAAAAAAAAAAAA
>NR_132114.1|@3@|Homo|sapiens|small|nucleolar|RNA|host|gene|19|(SNHG19),|long|non-coding|RNA
CTTTTCGGGGTCGAGTCCGAGGGGGAAGAGGTTTGTTAATACGTTCGCCATGTGCTACGATCTTGGGACGAACTGAGCCACGAGCGTGGCTTTGAGGGCCGTCCGAACGCTGCAGGCCGGCCAGGTCCCTGGGCGTCCAGGCCTGGCCTACGCACCACTTTGTCCCTTAGCGTTTAAAGGTTTCTTCCCGAATCTCAGGCCCTCAGCTACCTGCAGGTTTCGTCGCGAGCCGGCTGCAAGTTTTGAACCTAAGTAAACCTCAATCCGGAGGGCCTAGCGGTAAGGTGGGCGCTGTGTCTATTGAAGTGCTTAGCAATAAAGAAAGGTAGTGAGTTGATTCGGTTTTCTCTCAAGTGT
>NR_134930.1|@3@|Homo|sapiens|uncharacterized|LOC101928464|(LOC101928464),|transcript|variant|4,|long|non-coding|RNA
AATCCGCCGGAAGGAGGGCGCAGCATTGCCGGTCTTCTCATTGCCTGGCTGCTAGAGGAAACCCGAAGTCGGGATTCTTTCTTTCCTGCTCTGAGAGGGACCAGGTCCCTCCTCCGTAGCTTTTGTCTCTCTATTGCCTGCGCCGTGTCCTGGACTGCTCACGGGAGTTCTGCAGGAGACGCCGGAATATCTGGAAGCTGAAAAATGGAAATAAATGGAAAGACCAGAATATTGAAGATCACTACAGAAATCTAAGGGTCAGGCATGGTGGCTCACACCTGTAATCCCAGCACTTTGGGAAGCAGAGGCAGTTGGATCACTTGAACCTGGGAGGCGTTCTGGAGGTCAGGAGTTCGAGACCAGCTTGGCCAACATGGTGAAACCCTGTGTCTGCTAAAAATACAAAAATTAGCCGGGCCTCATGGCACATGCCTGTAATCCCAGCTACTCTGGAGGCTGAAGCAGGAGAATCGCTTGAACCTGGGAGGCGGAGGTTGCAGTGAGCCGAGATCACGCCACTGCTTCTTGCTTTAAAAGAAGAGTAAAGACAAGAGTGTTGGACCAGTATTGCAGTTCTGTAGTATCATTTCTTATAAAAAACAAAACAACAATAATTTATCAAAATTGGCATATAAAGACTGACAACATTCTAATAAAGGCACAAATTTCTTTTTAAAAAAAAAAAAAAAAAAA
>NR_134927.1|@3@|Homo|sapiens|uncharacterized|LOC101928464|(LOC101928464),|transcript|variant|1,|long|non-coding|RNA
AATCCGCCGGAAGGAGGGCGCAGCATTGCCGGTCTTCTCATTGCCTGGCTGCTAGAGGAAACCCGAAGTCGGGATTCTTTCTTTCCTGCTCTGAGAGGGACCAGGTCCCTCCTCCGTAGCTTTTGTCTCTCTATTGCCTGCGCCGTGTCCTGGACTGCTCACGGGAGTTCTGCAGGAGACGCCGGAATATCTGGAAGCTGAAAAATGGAAATAAATGGAAAGACCAGAATATTGAAGATCACTACAGAAATCTAAGGATGAAATCAACAGCCAATCTGGGTGCCATTGAGACATCTAAAGCCTTACTATGAGCCAGATACCCAGGAAGAGGTTTTGGGAGGATCCCAAAGACTCCCTGGTTGCAGCCATGTCAAGACTGATGCTGAGGAGGACCCCAACTGTCACGAGCAACAACTGCCTGGGGACAGATCAAGAAGCTGTCACAGATGGCAGAGAAAAACCTGAGAAAAGCGGGACAACCAGTCACAATGAGTAATTTAATGATAGCTATGACAGTGGTGATCACCATTGCCATGAGTATTCCTTCAACAAGGGCTGACACAGAGAACAATTACACTTATTGGGCATATTTATCAATCTTGGCTGGCAATAATGCCTGGATGTGATCACTCTATGACACAGTTACACATGCTTTCTGGTCTCAGTATTTACCATAATAATCTGCTCCTATAATTGAGGCATACTGCCCTCAAAAAACTATTTGTAAACAGGATTGGACCTGGTCAGAAAAAATGAACGTACTTGTTTGGGAAGATTGCATTGCAGAACAGGCAGAGGTGCTGCACAACGATTCCTATGGAGTCATTATTGATTGTTCCCCTAAGGGGATGTTTAGCTTGAATTGCACCTCTCAGTCTGCCTGCCATGGCCACACTATGTTCAGCTGGTCTGAACAAAATGGTCAGATGGTAGAAATGATAAGAAGTATGGCAAGAGTTCCTATTATCTGGAAACATGGTGGTATAGTGGCACCTCAACCTCAAATGATATGGCCTGCTGTAGGAGCTAAACATAAGGATTTGTGGAAACTATTAATGGCTCTTAATAAGATCAAAATTTGGGAAAGGATAAAAAAGCATCTAGAAGGACACTCTAGAAACTTGGATATTGCAAAATTAAAAGAACAAATATTTAAAGCATCCCAGGCACACCTGACCTTAATGCCAGGAACTGGAGTGCTTGAAGGAGCTGCAGATGGATTAGCAGCTATTAACCCATTAAAATAGATAAAAACACAAAAAAAAAAAAAAAA
>NR_134928.1|@3@|Homo|sapiens|uncharacterized|LOC101928464|(LOC101928464),|transcript|variant|2,|long|non-coding|RNA
AATCCGCCGGAAGGAGGGCGCAGCATTGCCGGTCTTCTCATTGCCTGGCTGCTAGAGGAAACCCGAAGTCGGGATTCTTTCTTTCCTGCTCTGAGAGGGACCAGGTCCCTCCTCCGTAGCTTTTGTCTCTCTATTGCCTGCGCCGTGTCCTGGACTGCTCACGGGAGTTCTGCAGGAGACGCCGGAATATCTGGAAGCTGAAAAATGGAAATAAATGGAAAGACCAGAATATTGAAGATCACTACAGAAATCTAAGGTGACTCCCACGACCAGTGCGGGTCACAGCACAGGCGACAGAAGCTATGGCAGAGGCACCTGAACCCTCTCGGAGGGGAAAGCCAGGCTCCCAACCTCAGCTCGCCGCCTGGAGCCGGGAACCGAGGAGAGCAGGGCCTTCGCCCTCCCCGATGGACACTCGGCAGGCCCCGCCCAGCGCCCCTGATTGGACGAAGCGCCGGGCCCCGCCCCCTCAGCCTTTTGAGTCAGGGTCTCACCCTGTGGCCCAGGCTGCCCTCCAGTGATGCCATCATGACTCAGTGCAACCTCAAACTCCCAGGTTCAAGCGATCTTCCATCCTGACCTCCAAAAGGGCTGGATTATACACATAAGCCATGTCACACTTTATATGTTTCTAGGGAAGCTTTTCTAAGAATAAATACATTGGAACTAAAAAAAAAAAAA
>NR_135234.1|@3@|Homo|sapiens|IGFL2|antisense|RNA|1|(IGFL2-AS1),|long|non-coding|RNA
AGCCCAGTTGCACCCAAGTAAAATAAACAGTCTTGTTGCTCACACAAAGCCTGTTGGTGGACTCTCTTCATATGGACTCATGTGACATTTGGTGCCGAAGACCTGAGACAGGAGGACTCCTTTGGGAGACCGGTCCCCTGTCCTCGCCCTCTCTCCATGAGATCCACCCATGACCTCGGGTCCTCAGCCCAGCCGAAGGAACTTCTCACCAATTTTAAATCGGGGACGCAAAGCCAACAAGAATGAAGAAGTGGCCAGGAAATTAAAGCAATGTGAACACCCTCTGGCCAGCCTGTTGGAGGGTGAGAGACCACATGGAGGAGACAGAGCCCTGATGTCCCAGCTGAGGACATCCCAGAAAAGCCTATTTCCAGACAACTGAGGACAGGTGAATGAGTTCTTTGTAGATGAACCAGAATCCAGTCTATCTACCTGCTGAGCACAGACATGTGAGCAACCCCCCCATCAAGGTCAACTGAGCCTGGCCCAGATCAACAGAATCACGAGATGACCTATGGACTCAGGAGCAATCATGATGTGGTTGTTCCATGACACTGAATGTAGAGGTCGTTGATTCTGCAGCACCAGCAAACTGACACATAACACCGTGTTTAATATTGGGTTCTGGGCTTTGGGGTCCCTGCAGAGTTCCTGATTTCAGCCCCAAGGGCTCATTCACAAATTTATTACTCAGATTCTACCCTGTCAACCCAGGACGTGTTACTTACACATTTCCCAGTGTGGGCAGCAAGCCACCCAGGTGCCGAGGCAAGAGACCGAGGGCACAAGCTGTTCCAGTATAATAAAGAAAACATATAAAATAAGAATAGTTATACTAGATATAGATCGTAGATATGATTATATATGAATATTACTAATCATTAGTCTGTAGCAATTACTCTTTATTCCATTATAATAATAATCTTCTCTCTACAATTATAACTTAAGAGAAACCAGGCCATACAGAGATAGGAGCTGAACGGACACAGTGAGAAATGACCAGAAGACAAGAGTGTGAGCCTTCTATTATGCCCCGACAGGGCCACTAGAGGGCTCCTTAGTCTAGCGTTAATGCCAGTGCCCGGGAAGATGCCCGTTACCTAGCCGACTTTGGTCTAGCGGTAGCGTCAGTGCCCAGGAAAAGCACCCACTACTTAGCAGACTGGGAAAAGGAGTGTCCCTTTCCCCGGGGGAGTTAGAGAAGACTCTGCTCCACCACCTCTTGTGGAGGGCCTGACATCCGTCAGGCCTGCCCGCAGTTATCCAGAGGCCTGTCTCCCTGTGATGCTGTGCTTCAGAGCAGTCACGCTCCTGGTCCGCTTACATGTTCCATCCTGTACACCTGGCTCTGCCTTCTAGGTAGTAGCAGAATTAGTGAAAGTACTAAAAGTCTCTGAAATGCAAAAATAAAGGCATAAGCTGTCTCCTTTCTCTCCACCTCAGCTGCCAAACAGGGAAGGGCCGCCTGTCCAGTGGATACATGACCCACATGACCTTACCTATCATTGGAGATGGCTCACACTGCTCACCCTGCCCCCTTGTCTTGTATCCAATAAATAACAGCGCAGCCTGGCATTCGGGGCCACTACTGGTCACTGTGTCTTGGTGGTAGTGGTTCCCCGGGCCCAGCTGTTTTTTCTTTTAAAAAAAAAAAAAAAAAAAAAA
>NR_110115.2|@3@|Homo|sapiens|uncharacterized|LOC101927746|(LOC101927746),|long|non-coding|RNA
GTTTCCACCTAGGACTACAGGCTCAAGATGGCCTGGTAGATGCAGCCGGCACGCACCTCTCCTCTGACGGGAACCGAAGGAGCCGGTAGGTTTTCACACTTGCAGCAGATCCGCTAAGAGAACGCGGGATTCAGCCGAGAAGCCACGGGGAGCCCGAGGAGCGGAGCAGAGGCACCCAGGCAGCCTGCGCGGAGAAATTGGATCGGCGGGGACGGCCTGCAGCTCCCGCGCGCGGGGAAAGGGAAGAAGTCCTCCCCTACAAAGCAAATTCACAAACTTGGAAGAAGCAATTTACACAGGATGTGCAGATCTCAATGGAAGGACACGGGAAACGTGAAAAAGCAAGGAAGTGGGACGCCTCCAAAGGAACCCAGTAATTCTCCAGCAACAGATCCCCATCCAAAAGAAATTCAAGAAATGTCATATAGAGAATTGTGGAAACTGATTTTAACCAAGATTAGAGGGATTCAAGAGACTTCTGAAAAAGAAAGTAAGGAAATGTCAACAGCAATTCTGGATATGGTTGAGGTATTTACCAACCAGATACAGAGTTTTCCAGAGCACATGGCAAATGTGGAACTGAAGAAATCACTGGATGAAATACAAAGTATACTCGAAAGCTTCAATGATAGACTAGATCAAGCAGAAAAAAAACTCTCAAAACTTAAAATCTGAAGGCTTTTACTCAATTCAAATATTTAATGGGTTGTACTCTGGCCATTCAGGTGAACAAAATCTGCTGGGTTAATTTTTTTTTTTTTTTTTTTTTTGAGATGGAGTCTCGCTCTGTCGCCCAGGCTGGAGTGCAGTGGCGGGACCTCGGCTCACTGCAAGCTCCGCCTCCCAGGTTCACGCCATTCTCCTGCCTCAGCCTCCTGAGTAGCTGGGACTACAGGTGCCCGCCACCACACCCGGCTTATTTTTTGTATTTTTAGTAGAGGTGGGGTTTCACTGTTAGCCAGGATGGTCTCGATCTCTTAACCTCGTAATCCACCCGCCTCGGCCTCCCAAAGTGCTGGGATTACAGGCGTGAGCCACTGCGCCTGGCCTTGGGTTGTTATACTGGGGTCTTGAATAATCATTAAAGGTGAAATGAAA
