# Supplementary material for: LncLocation: Efficient Subcellular Location Prediction of Long Non-Coding RNA-Based Multi-Source Heterogeneous Feature Fusion
Source: Int J Mol Sci. 2020 Oct 1;21(19):7271. doi: 10.3390/ijms21197271 (PMC7582431; doi:10.3390/ijms21197271)
Supplement: Supplementary file 1 [file ijms-21-07271-s001.zip › ijms-924790-supplementary/Supplementary Data S2.csv]

ENST00000473358.1:
	cytoplasm:0.7725744705300451	exosome:0.0032938954332977066	nucleus:0.18799623888214356	ribosome:0.03613539515451351
	predicted results:cytoplasm
ENST00000469289.1:
	cytoplasm:0.6056700276382875	exosome:0.003925205418956436	nucleus:0.3626043850216838	ribosome:0.02780038192107219
	predicted results:cytoplasm
ENST00000461467.1:
	cytoplasm:0.09244419839680725	exosome:0.6302410073758815	nucleus:0.042801049099827015	ribosome:0.23451374512748438
	predicted results:exosome
ENST00000477740.5:
	cytoplasm:0.8230989839940855	exosome:0.05843217674939467	nucleus:0.07841003354393544	ribosome:0.04005880571258426
	predicted results:cytoplasm
ENST00000471248.1:
	cytoplasm:0.8723730623452621	exosome:0.02657502563273584	nucleus:0.014061349506138816	ribosome:0.08699056251586336
	predicted results:cytoplasm
ENST00000610542.1:
	cytoplasm:0.9265883436600423	exosome:0.027926740871757293	nucleus:0.027924510083035602	ribosome:0.01756040538516474
	predicted results:cytoplasm
ENST00000453576.2:
	cytoplasm:0.8447979584197738	exosome:0.08197629266133515	nucleus:0.03195519004116947	ribosome:0.04127055887772137
	predicted results:cytoplasm
ENST00000493797.1:
	cytoplasm:0.6353245049344868	exosome:0.042058363347723296	nucleus:0.2994521109956362	ribosome:0.023165020722153883
	predicted results:cytoplasm
ENST00000490997.5:
	cytoplasm:0.961330823914913	exosome:0.00325738462047436	nucleus:0.00948015508215355	ribosome:0.02593163638245869
	predicted results:cytoplasm
ENST00000491962.1:
	cytoplasm:0.33296122720943044	exosome:0.009886805947786076	nucleus:0.025490632125326863	ribosome:0.6316613347174566
	predicted results:ribosome
ENST00000496488.1:
	cytoplasm:0.792435043682701	exosome:0.024733287529141886	nucleus:0.17011205181890832	ribosome:0.012719616969248912
	predicted results:cytoplasm
ENST00000450983.1:
	cytoplasm:0.867924976019232	exosome:0.013017179084743414	nucleus:0.07226655983315713	ribosome:0.04679128506286747
	predicted results:cytoplasm
ENST00000412666.1:
	cytoplasm:0.8349634301908679	exosome:0.027851333691528854	nucleus:0.09861055603394182	ribosome:0.038574680083661377
	predicted results:cytoplasm
ENST00000635159.1:
	cytoplasm:0.9098738099564575	exosome:0.006285496791022533	nucleus:0.056953854122427566	ribosome:0.026886839130092474
	predicted results:cytoplasm
ENST00000423796.1:
	cytoplasm:0.9048527566276636	exosome:0.01503741940306867	nucleus:0.04023040802054094	ribosome:0.03987941594872672
	predicted results:cytoplasm
ENST00000450696.1:
	cytoplasm:0.8122553985082662	exosome:0.0655294072446228	nucleus:0.07627677812117103	ribosome:0.04593841612594007
	predicted results:cytoplasm
ENST00000422528.1:
	cytoplasm:0.8237558924262921	exosome:0.01901743098400001	nucleus:0.14665484374427531	ribosome:0.010571832845432476
	predicted results:cytoplasm
ENST00000434264.6:
	cytoplasm:0.8694045812013859	exosome:0.005452081261784222	nucleus:0.04823335486712184	ribosome:0.07690998266970792
	predicted results:cytoplasm
ENST00000457084.1:
	cytoplasm:0.76197656412095	exosome:0.005259399110968179	nucleus:0.025546278975445348	ribosome:0.20721775779263632
	predicted results:cytoplasm
ENST00000589899.5:
	cytoplasm:0.8757312868115062	exosome:0.008312678839952785	nucleus:0.04151780868679994	ribosome:0.07443822566174113
	predicted results:cytoplasm
ENST00000609830.1:
	cytoplasm:0.7850032256535493	exosome:0.004132798597315721	nucleus:0.05121780728706083	ribosome:0.15964616846207447
	predicted results:cytoplasm
ENST00000429505.5:
	cytoplasm:0.8551250286573873	exosome:0.019798139008394524	nucleus:0.08746957508397511	ribosome:0.03760725725024336
	predicted results:cytoplasm
ENST00000585826.1:
	cytoplasm:0.9169113328119565	exosome:0.014387172113227391	nucleus:0.04450289912205458	ribosome:0.02419859595276187
	predicted results:cytoplasm
ENST00000592547.1:
	cytoplasm:0.7837606926969551	exosome:0.00790867972924665	nucleus:0.17357897956280555	ribosome:0.034751648010992564
	predicted results:cytoplasm
ENST00000586928.5:
	cytoplasm:0.661823582116975	exosome:0.010503271434444714	nucleus:0.04044611588058856	ribosome:0.2872270305679913
	predicted results:cytoplasm
ENST00000585768.5:
	cytoplasm:0.3337870212836215	exosome:0.01427229842676322	nucleus:0.01742489116703169	ribosome:0.6345157891225832
	predicted results:ribosome
ENST00000590848.5:
	cytoplasm:0.8329061314075611	exosome:0.009565338311182937	nucleus:0.1433328327581071	ribosome:0.014195697523148742
	predicted results:cytoplasm
ENST00000591440.5:
	cytoplasm:0.7900216405468732	exosome:0.011708791249358476	nucleus:0.1861037571503462	ribosome:0.012165811053421956
	predicted results:cytoplasm
ENST00000593022.5:
	cytoplasm:0.8210445956110043	exosome:0.02538499879557569	nucleus:0.1399117635088644	ribosome:0.013658642084555738
	predicted results:cytoplasm
ENST00000589531.5:
	cytoplasm:0.9318105278285185	exosome:0.011466388179024362	nucleus:0.04752175285427967	ribosome:0.009201331138177471
	predicted results:cytoplasm
ENST00000588951.5:
	cytoplasm:0.953805623194023	exosome:0.010251418953352059	nucleus:0.029986393968511105	ribosome:0.005956563884113721
	predicted results:cytoplasm
ENST00000443772.1:
	cytoplasm:0.9394297733087744	exosome:0.009710368796943824	nucleus:0.04012157133675354	ribosome:0.010738286557528162
	predicted results:cytoplasm
ENST00000412115.1:
	cytoplasm:0.9485363954299942	exosome:0.003777239024870837	nucleus:0.009991510658388115	ribosome:0.0376948548867469
	predicted results:cytoplasm
ENST00000624927.3:
	cytoplasm:0.9309158082100336	exosome:0.019903918618590175	nucleus:0.04125040467661632	ribosome:0.007929868494759986
	predicted results:cytoplasm
ENST00000623808.3:
	cytoplasm:0.8457520271637032	exosome:0.007932642556749308	nucleus:0.01934660527854689	ribosome:0.12696872500100048
	predicted results:cytoplasm
ENST00000448975.6:
	cytoplasm:0.8377957803464366	exosome:0.050768122187707404	nucleus:0.056703463271615254	ribosome:0.05473263419424069
	predicted results:cytoplasm
ENST00000610067.5:
	cytoplasm:0.7663040865972207	exosome:0.04833696791117699	nucleus:0.04021043440271802	ribosome:0.14514851108888435
	predicted results:cytoplasm
ENST00000608189.4:
	cytoplasm:0.8380488377239143	exosome:0.024553934978676247	nucleus:0.06297458079760891	ribosome:0.07442264649980031
	predicted results:cytoplasm
ENST00000441765.5:
	cytoplasm:0.8774266948839562	exosome:0.004216830547606771	nucleus:0.022047819861500312	ribosome:0.09630865470693659
	predicted results:cytoplasm
ENST00000609139.5:
	cytoplasm:0.5834271994679621	exosome:0.00800926625473693	nucleus:0.03408818122421535	ribosome:0.37447535305308577
	predicted results:cytoplasm
ENST00000449005.5:
	cytoplasm:0.9178915266718973	exosome:0.016620055238022634	nucleus:0.02426126926379121	ribosome:0.041227148826288584
	predicted results:cytoplasm
ENST00000416570.5:
	cytoplasm:0.9143669905250583	exosome:0.012787043610949938	nucleus:0.015462954259847594	ribosome:0.057383011604144246
	predicted results:cytoplasm
ENST00000623070.3:
	cytoplasm:0.7635352482852152	exosome:0.005161812107384112	nucleus:0.027550980702368486	ribosome:0.20375195890503192
	predicted results:cytoplasm
ENST00000609009.5:
	cytoplasm:0.8727252513236844	exosome:0.018424753316205092	nucleus:0.04713413643713619	ribosome:0.0617158589229743
	predicted results:cytoplasm
ENST00000622921.1:
	cytoplasm:0.8304249028161463	exosome:0.013806594423717724	nucleus:0.024930071627985217	ribosome:0.13083843113215074
	predicted results:cytoplasm
ENST00000415295.1:
	cytoplasm:0.957905568315392	exosome:0.010330318977921206	nucleus:0.014837994955731609	ribosome:0.016926117750955247
	predicted results:cytoplasm
ENST00000425657.1:
	cytoplasm:0.859598715310409	exosome:0.006565467759899977	nucleus:0.1128387017315914	ribosome:0.02099711519809948
	predicted results:cytoplasm
ENST00000432963.1:
	cytoplasm:0.8529431723756076	exosome:0.03518772960255917	nucleus:0.07941142872604397	ribosome:0.032457669295789165
	predicted results:cytoplasm
ENST00000427857.1:
	cytoplasm:0.8522673016408551	exosome:0.01643543109165373	nucleus:0.10353940611513997	ribosome:0.027757861152351185
	predicted results:cytoplasm
ENST00000607769.1:
	cytoplasm:0.599361000711877	exosome:0.04968176284244743	nucleus:0.06583095779422171	ribosome:0.2851262786514539
	predicted results:cytoplasm
ENST00000398216.2:
	cytoplasm:0.18190442225542616	exosome:0.09576859500820667	nucleus:0.05475946880194391	ribosome:0.6675675139344233
	predicted results:ribosome
ENST00000432961.1:
	cytoplasm:0.8617635326042015	exosome:0.005288741461721382	nucleus:0.037379467112705574	ribosome:0.09556825882137143
	predicted results:cytoplasm
ENST00000458555.1:
	cytoplasm:0.6639276838831725	exosome:0.015371708507569174	nucleus:0.04287018295328634	ribosome:0.27783042465597213
	predicted results:cytoplasm
ENST00000418300.1:
	cytoplasm:0.5786328376616267	exosome:0.13926316554723434	nucleus:0.1362265484033713	ribosome:0.14587744838776756
	predicted results:cytoplasm
ENST00000442292.2:
	cytoplasm:0.4410710101634157	exosome:0.014339639144321153	nucleus:0.47675520266214916	ribosome:0.06783414803011407
	predicted results:nucleus
ENST00000606993.1:
	cytoplasm:0.7803605469512873	exosome:0.01388075661055345	nucleus:0.1623318134538788	ribosome:0.04342688298428046
	predicted results:cytoplasm
ENST00000434139.1:
	cytoplasm:0.8685748484478607	exosome:0.06781595969090619	nucleus:0.035199038460145875	ribosome:0.02841015340108755
	predicted results:cytoplasm
ENST00000453732.1:
	cytoplasm:0.9223323540571517	exosome:0.028006891525806876	nucleus:0.039515311269537765	ribosome:0.010145443147503264
	predicted results:cytoplasm
ENST00000444968.1:
	cytoplasm:0.3381828105742205	exosome:0.27093690685149535	nucleus:0.1431644816543788	ribosome:0.24771580091990564
	predicted results:cytoplasm
ENST00000448629.5:
	cytoplasm:0.3588138837966482	exosome:0.19695110931400892	nucleus:0.36904563656732	ribosome:0.07518937032202293
	predicted results:nucleus
ENST00000576232.1:
	cytoplasm:0.20761319903347025	exosome:0.02920930132239194	nucleus:0.7015290380257039	ribosome:0.06164846161843411
	predicted results:nucleus
ENST00000570344.1:
	cytoplasm:0.2211231399806259	exosome:0.03765644560971795	nucleus:0.6709166551080668	ribosome:0.07030375930158958
	predicted results:nucleus
ENST00000453521.1:
	cytoplasm:0.9407966535137755	exosome:0.003917014187427296	nucleus:0.046263444376246736	ribosome:0.009022887922550538
	predicted results:cytoplasm
ENST00000428932.1:
	cytoplasm:0.6258618749268934	exosome:0.15827539926855955	nucleus:0.038250236634229114	ribosome:0.17761248917031777
	predicted results:cytoplasm
ENST00000430109.1:
	cytoplasm:0.07810645307479544	exosome:0.7265005133419352	nucleus:0.05848398411366198	ribosome:0.1369090494696073
	predicted results:exosome
ENST00000434150.1:
	cytoplasm:0.3651228119621253	exosome:0.024920102900856833	nucleus:0.03268586430813125	ribosome:0.5772712208288867
	predicted results:ribosome
ENST00000454562.1:
	cytoplasm:0.05421360954707117	exosome:0.7763948354913253	nucleus:0.032840385918873366	ribosome:0.13655116904273037
	predicted results:exosome
ENST00000417917.1:
	cytoplasm:0.37728717925771094	exosome:0.3003151047317782	nucleus:0.11901552567114279	ribosome:0.20338219033936777
	predicted results:cytoplasm
ENST00000647566.1:
	cytoplasm:0.14207083040827972	exosome:0.10079234086199784	nucleus:0.17206090432154883	ribosome:0.5850759244081738
	predicted results:ribosome
ENST00000607013.1:
	cytoplasm:0.7196987668421853	exosome:0.0824997555341329	nucleus:0.1212672417748432	ribosome:0.07653423584883817
	predicted results:cytoplasm
ENST00000412228.1:
	cytoplasm:0.8444344458027205	exosome:0.06746508194794319	nucleus:0.0756221777475068	ribosome:0.012478294501829605
	predicted results:cytoplasm
ENST00000445600.1:
	cytoplasm:0.919811981834659	exosome:0.010527519254304328	nucleus:0.035144027091484446	ribosome:0.03451647181955203
	predicted results:cytoplasm
ENST00000449154.1:
	cytoplasm:0.6667026557747577	exosome:0.05097238022374624	nucleus:0.11030950422215428	ribosome:0.17201545977934163
	predicted results:cytoplasm
ENST00000444529.1:
	cytoplasm:0.345793901636684	exosome:0.08787916381645715	nucleus:0.5383192552664351	ribosome:0.028007679280423525
	predicted results:nucleus
ENST00000442483.2:
	cytoplasm:0.7408418459625127	exosome:0.00904758660220842	nucleus:0.04260207333844468	ribosome:0.20750849409683395
	predicted results:cytoplasm
ENST00000607720.1:
	cytoplasm:0.16521103562344855	exosome:0.07298129201977668	nucleus:0.639858309186638	ribosome:0.12194936317013669
	predicted results:nucleus
ENST00000607858.1:
	cytoplasm:0.2722473319268143	exosome:0.00702312184150524	nucleus:0.09464370459430899	ribosome:0.6260858416373716
	predicted results:ribosome
ENST00000424657.1:
	cytoplasm:0.9144779549563606	exosome:0.042955077862641924	nucleus:0.024454463200324336	ribosome:0.018112503980673073
	predicted results:cytoplasm
ENST00000442305.1:
	cytoplasm:0.36670562396955503	exosome:0.13526707365220308	nucleus:0.17422649535459556	ribosome:0.32380080702364644
	predicted results:cytoplasm
ENST00000443892.2:
	cytoplasm:0.2859637867296778	exosome:0.0732043477578956	nucleus:0.08259943848941927	ribosome:0.5582324270230072
	predicted results:ribosome
ENST00000448624.2:
	cytoplasm:0.8842286888644156	exosome:0.023982730366709608	nucleus:0.05093844325211698	ribosome:0.04085013751675799
	predicted results:cytoplasm
ENST00000452793.1:
	cytoplasm:0.9084312200494536	exosome:0.0073895970834505055	nucleus:0.03144686349603172	ribosome:0.052732319371064616
	predicted results:cytoplasm
ENST00000424215.1:
	cytoplasm:0.9283945190647084	exosome:0.018134234386686182	nucleus:0.02647346508915209	ribosome:0.026997781459453304
	predicted results:cytoplasm
ENST00000427302.1:
	cytoplasm:0.9397770722407937	exosome:0.01687118695492902	nucleus:0.022915193796387505	ribosome:0.020436547007889577
	predicted results:cytoplasm
ENST00000648684.1:
	cytoplasm:0.8563028915858932	exosome:0.018658836749133916	nucleus:0.07663951492039725	ribosome:0.048398756744575715
	predicted results:cytoplasm
ENST00000457440.1:
	cytoplasm:0.9485393097674449	exosome:0.020164718586351518	nucleus:0.013165685437793746	ribosome:0.01813028620840969
	predicted results:cytoplasm
ENST00000429389.1:
	cytoplasm:0.8007120005809899	exosome:0.02103486151414864	nucleus:0.07687302503468736	ribosome:0.10138011287017402
	predicted results:cytoplasm
ENST00000413472.5:
	cytoplasm:0.8237837867562869	exosome:0.006614010603150436	nucleus:0.15110444298341552	ribosome:0.01849775965714684
	predicted results:cytoplasm
ENST00000415573.1:
	cytoplasm:0.4866030201320586	exosome:0.09917336388072846	nucleus:0.20256059658302028	ribosome:0.21166301940419296
	predicted results:cytoplasm
ENST00000420957.1:
	cytoplasm:0.5112703826971423	exosome:0.17078581452602368	nucleus:0.19262168103616187	ribosome:0.12532212174067217
	predicted results:cytoplasm
ENST00000321336.1:
	cytoplasm:0.23444019460045593	exosome:0.04884386001124853	nucleus:0.41523467966131444	ribosome:0.3014812657269809
	predicted results:nucleus
ENST00000440516.1:
	cytoplasm:0.9291611926752192	exosome:0.004824706092275605	nucleus:0.04832138739252058	ribosome:0.017692713839984435
	predicted results:cytoplasm
ENST00000606489.1:
	cytoplasm:0.5223738756737045	exosome:0.008298580114253289	nucleus:0.44482780156424456	ribosome:0.024499742647797598
	predicted results:cytoplasm
ENST00000435049.1:
	cytoplasm:0.24990492162395625	exosome:0.5596022692920647	nucleus:0.08918471864501913	ribosome:0.10130809043895982
	predicted results:exosome
ENST00000443034.1:
	cytoplasm:0.8855950302266828	exosome:0.004522161668571796	nucleus:0.060972443724523345	ribosome:0.04891036438022223
	predicted results:cytoplasm
ENST00000416554.1:
	cytoplasm:0.6215663158678552	exosome:0.01708570959194882	nucleus:0.2288007203935383	ribosome:0.1325472541466577
	predicted results:cytoplasm
ENST00000607459.1:
	cytoplasm:0.5759769677613834	exosome:0.036285014514312	nucleus:0.31731527001239934	ribosome:0.07042274771190511
	predicted results:cytoplasm
ENST00000413332.5:
	cytoplasm:0.25209186322430643	exosome:0.06322630661185603	nucleus:0.6008163409299224	ribosome:0.08386548923391499
	predicted results:nucleus
ENST00000635619.1:
	cytoplasm:0.603322109496976	exosome:0.015264596348226921	nucleus:0.31978257300747925	ribosome:0.061630721147317845
	predicted results:cytoplasm
ENST00000456897.5:
	cytoplasm:0.8447970544221419	exosome:0.01383306985917838	nucleus:0.053793211596831945	ribosome:0.08757666412184775
	predicted results:cytoplasm
ENST00000425194.1:
	cytoplasm:0.9217165230372829	exosome:0.00798635029000229	nucleus:0.054966199162910054	ribosome:0.015330927509804746
	predicted results:cytoplasm
ENST00000642026.1:
	cytoplasm:0.582050567890893	exosome:0.020376624266433163	nucleus:0.24490932340102206	ribosome:0.15266348444165184
	predicted results:cytoplasm
ENST00000641562.1:
	cytoplasm:0.7112253628469487	exosome:0.08964087141175925	nucleus:0.08634114338812113	ribosome:0.11279262235317124
	predicted results:cytoplasm
ENST00000633821.1:
	cytoplasm:0.8766745275244302	exosome:0.008590199169293064	nucleus:0.09616754657250363	ribosome:0.018567726733773132
	predicted results:cytoplasm
ENST00000438791.2:
	cytoplasm:0.4579234326290902	exosome:0.21381748028360992	nucleus:0.26382400320681004	ribosome:0.06443508388048966
	predicted results:cytoplasm
ENST00000635556.1:
	cytoplasm:0.8070861576351418	exosome:0.010985366905939943	nucleus:0.17522267611890247	ribosome:0.006705799340015678
	predicted results:cytoplasm
ENST00000420522.1:
	cytoplasm:0.8085782916187897	exosome:0.03828700046308518	nucleus:0.144393297626107	ribosome:0.008741410292018062
	predicted results:cytoplasm
ENST00000641254.1:
	cytoplasm:0.8706745581544809	exosome:0.02964267443598167	nucleus:0.05117663619979131	ribosome:0.048506131209746305
	predicted results:cytoplasm
ENST00000443270.1:
	cytoplasm:0.807720537938635	exosome:0.0029552964416509754	nucleus:0.07233717534246457	ribosome:0.11698699027724986
	predicted results:cytoplasm
ENST00000641426.1:
	cytoplasm:0.9667764058255521	exosome:0.0038040635415018203	nucleus:0.015862013790984102	ribosome:0.013557516841961851
	predicted results:cytoplasm
ENST00000649109.1:
	cytoplasm:0.9481726694711768	exosome:0.001752183408952829	nucleus:0.01129379294936144	ribosome:0.03878135417050891
	predicted results:cytoplasm
ENST00000641583.1:
	cytoplasm:0.7463970332764991	exosome:0.010251636408589147	nucleus:0.13911309010566267	ribosome:0.1042382402092491
	predicted results:cytoplasm
ENST00000637702.1:
	cytoplasm:0.7876533015930259	exosome:0.002530841436194642	nucleus:0.19230437892262076	ribosome:0.017511478048158436
	predicted results:cytoplasm
ENST00000413887.1:
	cytoplasm:0.9531260813120898	exosome:0.005624987211999793	nucleus:0.03214453476317932	ribosome:0.009104396712731224
	predicted results:cytoplasm
ENST00000455744.1:
	cytoplasm:0.8919183224598813	exosome:0.01814173807934234	nucleus:0.03861825759663017	ribosome:0.05132168186414631
	predicted results:cytoplasm
ENST00000607670.1:
	cytoplasm:0.7261714739981813	exosome:0.04074734913987842	nucleus:0.1280548993976871	ribosome:0.10502627746425343
	predicted results:cytoplasm
ENST00000419034.1:
	cytoplasm:0.783877474808867	exosome:0.010167521294804164	nucleus:0.028174331975186793	ribosome:0.17778067192114194
	predicted results:cytoplasm
ENST00000414210.5:
	cytoplasm:0.7007363824210486	exosome:0.01431522309477563	nucleus:0.2446804256348475	ribosome:0.04026796884932834
	predicted results:cytoplasm
ENST00000635029.1:
	cytoplasm:0.11930415729312888	exosome:0.05920698690692476	nucleus:0.6060306391431968	ribosome:0.2154582166567499
	predicted results:nucleus
ENST00000635092.1:
	cytoplasm:0.7385994868703046	exosome:0.015361099946730206	nucleus:0.22009741558473078	ribosome:0.0259419975982345
	predicted results:cytoplasm
ENST00000421469.2:
	cytoplasm:0.8769872042319299	exosome:0.00981573292777988	nucleus:0.09646759800181015	ribosome:0.016729464838480222
	predicted results:cytoplasm
ENST00000641757.1:
	cytoplasm:0.8768809578949719	exosome:0.006479777697084884	nucleus:0.08355165956861643	ribosome:0.03308760483932694
	predicted results:cytoplasm
ENST00000442889.1:
	cytoplasm:0.4720901534783207	exosome:0.08349644267912142	nucleus:0.04352284898211749	ribosome:0.40089055486044073
	predicted results:cytoplasm
ENST00000456701.1:
	cytoplasm:0.8079697503627129	exosome:0.030824387652265705	nucleus:0.07088029211630434	ribosome:0.09032556986871675
	predicted results:cytoplasm
ENST00000427317.1:
	cytoplasm:0.7996209143894851	exosome:0.07015019048451648	nucleus:0.10443648015859276	ribosome:0.025792414967405718
	predicted results:cytoplasm
ENST00000618051.1:
	cytoplasm:0.7149030178743515	exosome:0.03691926566974569	nucleus:0.21649085899498638	ribosome:0.03168685746091647
	predicted results:cytoplasm
ENST00000411708.1:
	cytoplasm:0.6389141964668277	exosome:0.008832451347686867	nucleus:0.09965645614634992	ribosome:0.2525968960391357
	predicted results:cytoplasm
ENST00000440032.1:
	cytoplasm:0.7773704712784314	exosome:0.03402841973540328	nucleus:0.1462548729334162	ribosome:0.04234623605274925
	predicted results:cytoplasm
ENST00000602973.1:
	cytoplasm:0.9227744875343117	exosome:0.005471640753676888	nucleus:0.06218442243068533	ribosome:0.009569449281325778
	predicted results:cytoplasm
ENST00000602916.1:
	cytoplasm:0.09411412645902353	exosome:0.022796450774875368	nucleus:0.8354409373073833	ribosome:0.047648485458717624
	predicted results:nucleus
ENST00000602406.1:
	cytoplasm:0.9814473519880739	exosome:0.003631091279310766	nucleus:0.004879123114986102	ribosome:0.010042433617629241
	predicted results:cytoplasm
ENST00000451646.1:
	cytoplasm:0.862936029723222	exosome:0.0074234810498856555	nucleus:0.09849424081580775	ribosome:0.031146248411084564
	predicted results:cytoplasm
ENST00000635451.1:
	cytoplasm:0.8590167434869397	exosome:0.00592305326312385	nucleus:0.10901114439146925	ribosome:0.02604905885846717
	predicted results:cytoplasm
ENST00000452982.1:
	cytoplasm:0.7944325118546762	exosome:0.04285725295921268	nucleus:0.06800760877016027	ribosome:0.0947026264159509
	predicted results:cytoplasm
ENST00000424689.1:
	cytoplasm:0.8030680718886832	exosome:0.08353370014796663	nucleus:0.02964675081834722	ribosome:0.08375147714500289
	predicted results:cytoplasm
ENST00000449895.5:
	cytoplasm:0.9167775187757929	exosome:0.008188101084484865	nucleus:0.039794328249022785	ribosome:0.03524005189069923
	predicted results:cytoplasm
ENST00000444276.1:
	cytoplasm:0.6713773964423768	exosome:0.10845899655606495	nucleus:0.07729229187694431	ribosome:0.142871315124614
	predicted results:cytoplasm
ENST00000433876.2:
	cytoplasm:0.13078232625816824	exosome:0.12516597705428842	nucleus:0.690168938036538	ribosome:0.053882758651005405
	predicted results:nucleus
ENST00000442636.1:
	cytoplasm:0.4098310630985979	exosome:0.08814846698855427	nucleus:0.15629528660360467	ribosome:0.3457251833092431
	predicted results:cytoplasm
ENST00000437157.3:
	cytoplasm:0.7952516306210835	exosome:0.014887714847771955	nucleus:0.1597164410956627	ribosome:0.03014421343548196
	predicted results:cytoplasm
ENST00000635271.1:
	cytoplasm:0.9421843307951079	exosome:0.004097933976881921	nucleus:0.03858501549417781	ribosome:0.015132719733832505
	predicted results:cytoplasm
ENST00000412639.2:
	cytoplasm:0.9397417940829014	exosome:0.008357431497102823	nucleus:0.02814166206407883	ribosome:0.023759112355916958
	predicted results:cytoplasm
ENST00000634966.1:
	cytoplasm:0.9394487535237641	exosome:0.010320494435626227	nucleus:0.017872266082068277	ribosome:0.032358485958541384
	predicted results:cytoplasm
ENST00000641940.1:
	cytoplasm:0.6180373663552023	exosome:0.06468344202721564	nucleus:0.16416751197378	ribosome:0.1531116796438025
	predicted results:cytoplasm
ENST00000641507.1:
	cytoplasm:0.24645531665307555	exosome:0.08526579524725307	nucleus:0.13891662212123235	ribosome:0.5293622659784394
	predicted results:ribosome
ENST00000441033.1:
	cytoplasm:0.7255343130319274	exosome:0.14257221968586792	nucleus:0.0804906063568428	ribosome:0.05140286092536188
	predicted results:cytoplasm
ENST00000415330.2:
	cytoplasm:0.41188330951447266	exosome:0.05527904866286713	nucleus:0.36580428605134635	ribosome:0.167033355771314
	predicted results:cytoplasm
ENST00000623863.1:
	cytoplasm:0.6215336243342978	exosome:0.030423366664862908	nucleus:0.3285844477723658	ribosome:0.019458561228473618
	predicted results:cytoplasm
ENST00000454104.1:
	cytoplasm:0.9532085722776452	exosome:0.007791770396864127	nucleus:0.02480652276967372	ribosome:0.014193134555817392
	predicted results:cytoplasm
ENST00000648956.1:
	cytoplasm:0.7801163589468393	exosome:0.10490094218577689	nucleus:0.07806459687946818	ribosome:0.036918101987915515
	predicted results:cytoplasm
ENST00000445884.1:
	cytoplasm:0.7046860577898182	exosome:0.03818980285917911	nucleus:0.03945246236445124	ribosome:0.2176716769865514
	predicted results:cytoplasm
ENST00000413148.1:
	cytoplasm:0.29978500684087317	exosome:0.15590004929314308	nucleus:0.08698847478117047	ribosome:0.45732646908481334
	predicted results:ribosome
ENST00000641495.1:
	cytoplasm:0.9468260577838065	exosome:0.007158263706775646	nucleus:0.03229334545063365	ribosome:0.013722333058784194
	predicted results:cytoplasm
ENST00000641619.1:
	cytoplasm:0.2048113631046865	exosome:0.022116336574205298	nucleus:0.3211598071981565	ribosome:0.4519124931229519
	predicted results:ribosome
ENST00000641011.1:
	cytoplasm:0.19732046476573878	exosome:0.006015420803366433	nucleus:0.0010104835329765006	ribosome:0.7956536308979184
	predicted results:ribosome
ENST00000641062.1:
	cytoplasm:0.6330720398201769	exosome:0.04654744586703004	nucleus:0.1247132807036181	ribosome:0.1956672336091749
	predicted results:cytoplasm
ENST00000607572.1:
	cytoplasm:0.16640608738369073	exosome:0.020732125010816355	nucleus:0.25645418699702105	ribosome:0.5564076006084716
	predicted results:ribosome
ENST00000424487.1:
	cytoplasm:0.8614391238915196	exosome:0.019713973581300687	nucleus:0.0077394010208173825	ribosome:0.11110750150636238
	predicted results:cytoplasm
ENST00000607145.1:
	cytoplasm:0.8434057091045578	exosome:0.0020083771485793615	nucleus:0.01731641618580495	ribosome:0.1372694975610581
	predicted results:cytoplasm
ENST00000612387.1:
	cytoplasm:0.9506933495823466	exosome:0.003624825769873497	nucleus:0.012430615953542754	ribosome:0.03325120869423699
	predicted results:cytoplasm
ENST00000447600.1:
	cytoplasm:0.3817356301919638	exosome:0.25961883481098375	nucleus:0.21490040623868772	ribosome:0.14374512875836495
	predicted results:cytoplasm
ENST00000435388.1:
	cytoplasm:0.4570080517108352	exosome:0.27598736982438243	nucleus:0.1633366405588761	ribosome:0.10366793790590591
	predicted results:cytoplasm
ENST00000445982.5:
	cytoplasm:0.863142753653993	exosome:0.03546358445821783	nucleus:0.04140134667066899	ribosome:0.05999231521712014
	predicted results:cytoplasm
ENST00000420480.1:
	cytoplasm:0.8588823063473748	exosome:0.037092136304166294	nucleus:0.03325403863374472	ribosome:0.07077151871471427
	predicted results:cytoplasm
ENST00000641979.1:
	cytoplasm:0.9506628239821854	exosome:0.0025940669864711464	nucleus:0.025569300483487562	ribosome:0.02117380854785581
	predicted results:cytoplasm
ENST00000650448.1:
	cytoplasm:0.9207643783861513	exosome:0.009660136343806306	nucleus:0.02425520029176485	ribosome:0.045320284978277114
	predicted results:cytoplasm
ENST00000649268.1:
	cytoplasm:0.8939694845060913	exosome:0.017179385678106823	nucleus:0.028237215219402124	ribosome:0.06061391459639974
	predicted results:cytoplasm
ENST00000416696.1:
	cytoplasm:0.6066905075739869	exosome:0.1890480443573822	nucleus:0.09036301985510868	ribosome:0.11389842821352238
	predicted results:cytoplasm
ENST00000606790.1:
	cytoplasm:0.8636029037406775	exosome:0.013158220574164459	nucleus:0.022027368907388926	ribosome:0.10121150677776915
	predicted results:cytoplasm
ENST00000438401.1:
	cytoplasm:0.8130075435421896	exosome:0.023551557542709458	nucleus:0.13216406174328552	ribosome:0.03127683717181524
	predicted results:cytoplasm
ENST00000437631.1:
	cytoplasm:0.9030130194332917	exosome:0.02332134017018375	nucleus:0.05758197168076214	ribosome:0.016083668715762577
	predicted results:cytoplasm
ENST00000432559.2:
	cytoplasm:0.8032714121973012	exosome:0.0195965788385542	nucleus:0.1344906337751754	ribosome:0.04264137518896968
	predicted results:cytoplasm
ENST00000563570.1:
	cytoplasm:0.7887987789787129	exosome:0.05046095169768754	nucleus:0.13138604067412946	ribosome:0.029354228649470137
	predicted results:cytoplasm
ENST00000441809.2:
	cytoplasm:0.9275096694840345	exosome:0.03757726155767949	nucleus:0.020821005800214423	ribosome:0.014092063158071735
	predicted results:cytoplasm
ENST00000449215.1:
	cytoplasm:0.5738241203410677	exosome:0.27737039114096096	nucleus:0.10459496531602802	ribosome:0.044210523201943665
	predicted results:cytoplasm
ENST00000447908.2:
	cytoplasm:0.8197367396765254	exosome:0.04139990064025855	nucleus:0.11245746231529913	ribosome:0.0264058973679167
	predicted results:cytoplasm
ENST00000424792.5:
	cytoplasm:0.9088994978776603	exosome:0.022264482834676906	nucleus:0.02575201968435514	ribosome:0.043083999603307443
	predicted results:cytoplasm
ENST00000625027.2:
	cytoplasm:0.8478229137913496	exosome:0.01804206962313266	nucleus:0.10535043892977766	ribosome:0.02878457765574014
	predicted results:cytoplasm
ENST00000439788.1:
	cytoplasm:0.6553809827545056	exosome:0.004368804058687638	nucleus:0.3306118711790134	ribosome:0.009638342007792997
	predicted results:cytoplasm
ENST00000606186.1:
	cytoplasm:0.9592006658916605	exosome:0.00486668726380488	nucleus:0.011338858385280178	ribosome:0.02459378845925467
	predicted results:cytoplasm
ENST00000606262.1:
	cytoplasm:0.9244112105527605	exosome:0.03249044456351361	nucleus:0.015236977058917715	ribosome:0.027861367824808143
	predicted results:cytoplasm
ENST00000623689.3:
	cytoplasm:0.9383200619129908	exosome:0.02615989550788747	nucleus:0.01763660362526711	ribosome:0.017883438953854712
	predicted results:cytoplasm
ENST00000615472.1:
	cytoplasm:0.8774819652368421	exosome:0.03012525195520723	nucleus:0.057746863373824515	ribosome:0.0346459194341262
	predicted results:cytoplasm
ENST00000453804.1:
	cytoplasm:0.930254095052495	exosome:0.033362588861522706	nucleus:0.022828110143292772	ribosome:0.013555205942689337
	predicted results:cytoplasm
ENST00000418525.1:
	cytoplasm:0.5970584468273415	exosome:0.010197087660721015	nucleus:0.31679143279747873	ribosome:0.07595303271445869
	predicted results:cytoplasm
ENST00000437156.1:
	cytoplasm:0.6892392377434	exosome:0.040644257429389735	nucleus:0.04740019230042221	ribosome:0.22271631252678814
	predicted results:cytoplasm
ENST00000424774.1:
	cytoplasm:0.3390494419408416	exosome:0.04447209746574459	nucleus:0.4812307901212409	ribosome:0.13524767047217282
	predicted results:nucleus
ENST00000426353.1:
	cytoplasm:0.9472450355726599	exosome:0.004834427120521355	nucleus:0.022537812080436277	ribosome:0.025382725226382238
	predicted results:cytoplasm
ENST00000457809.1:
	cytoplasm:0.7830053994033289	exosome:0.018745747186039156	nucleus:0.1752642186920465	ribosome:0.02298463471858561
	predicted results:cytoplasm
ENST00000452795.2:
	cytoplasm:0.683300787265803	exosome:0.0034152618416032105	nucleus:0.291486349559344	ribosome:0.02179760133324992
	predicted results:cytoplasm
ENST00000614408.1:
	cytoplasm:0.6756623976360843	exosome:0.02650500909850847	nucleus:0.27366710019409407	ribosome:0.02416549307131337
	predicted results:cytoplasm
ENST00000607700.1:
	cytoplasm:0.33302366508119546	exosome:0.010768855529973418	nucleus:0.6146964203482522	ribosome:0.04151105904057861
	predicted results:nucleus
ENST00000633763.1:
	cytoplasm:0.8657170632687351	exosome:0.018612853006180298	nucleus:0.05840718556488582	ribosome:0.05726289816019867
	predicted results:cytoplasm
ENST00000624517.1:
	cytoplasm:0.8140963630314594	exosome:0.03216293899751279	nucleus:0.018139903522977136	ribosome:0.13560079444805057
	predicted results:cytoplasm
ENST00000633433.1:
	cytoplasm:0.8657680503174325	exosome:0.018509308056131078	nucleus:0.05870955142450301	ribosome:0.057013090201933556
	predicted results:cytoplasm
ENST00000414340.6:
	cytoplasm:0.9607095438658897	exosome:0.009141338112952736	nucleus:0.009661557018064579	ribosome:0.020487561003093253
	predicted results:cytoplasm
ENST00000422345.1:
	cytoplasm:0.9318367017584099	exosome:0.003141590803411846	nucleus:0.04616764794098868	ribosome:0.018854059497189615
	predicted results:cytoplasm
ENST00000619677.1:
	cytoplasm:0.8580504490993632	exosome:0.028268654303193246	nucleus:0.09589304708772356	ribosome:0.01778784950971969
	predicted results:cytoplasm
ENST00000451828.1:
	cytoplasm:0.8956930996011047	exosome:0.05323211839272093	nucleus:0.03140709418261027	ribosome:0.019667687823564307
	predicted results:cytoplasm
ENST00000457856.1:
	cytoplasm:0.836160715063412	exosome:0.031153863026026206	nucleus:0.03370846330056808	ribosome:0.09897695860999393
	predicted results:cytoplasm
ENST00000422124.1:
	cytoplasm:0.5647089079086598	exosome:0.038458174765140095	nucleus:0.31551020062603646	ribosome:0.08132271670016351
	predicted results:cytoplasm
ENST00000416869.1:
	cytoplasm:0.8897419993861642	exosome:0.0027554107741937367	nucleus:0.09732597523443241	ribosome:0.010176614605209553
	predicted results:cytoplasm
ENST00000457075.1:
	cytoplasm:0.8518183421156181	exosome:0.003026177919077146	nucleus:0.1318819818519994	ribosome:0.013273498113305235
	predicted results:cytoplasm
ENST00000606899.1:
	cytoplasm:0.9829173580137526	exosome:0.0026932198182326008	nucleus:0.01093810261795467	ribosome:0.003451319550060052
	predicted results:cytoplasm
ENST00000446261.1:
	cytoplasm:0.5156449427517193	exosome:0.017723417901570653	nucleus:0.4010719619672606	ribosome:0.06555967737944951
	predicted results:cytoplasm
ENST00000634972.1:
	cytoplasm:0.9609395188371614	exosome:0.016880454796316325	nucleus:0.013526864087668383	ribosome:0.00865316227885374
	predicted results:cytoplasm
ENST00000439577.1:
	cytoplasm:0.6927556798578445	exosome:0.0678109572408166	nucleus:0.060962842244623706	ribosome:0.1784705206567154
	predicted results:cytoplasm
ENST00000430540.1:
	cytoplasm:0.933150788095084	exosome:0.00936632883081645	nucleus:0.049507863758639636	ribosome:0.0079750193154598
	predicted results:cytoplasm
ENST00000419667.2:
	cytoplasm:0.9685973570522267	exosome:0.00820487893924284	nucleus:0.011074258801011174	ribosome:0.012123505207518906
	predicted results:cytoplasm
ENST00000420211.1:
	cytoplasm:0.5839702102948721	exosome:0.0079040207163744	nucleus:0.37121740854761637	ribosome:0.03690836044113708
	predicted results:cytoplasm
ENST00000437898.1:
	cytoplasm:0.8654063673958251	exosome:0.018277216623056574	nucleus:0.03242331046033221	ribosome:0.08389310552078606
	predicted results:cytoplasm
ENST00000416470.1:
	cytoplasm:0.8308537282859754	exosome:0.02965932246497919	nucleus:0.07698434025179036	ribosome:0.06250260899725497
	predicted results:cytoplasm
ENST00000454736.1:
	cytoplasm:0.9658914332644638	exosome:0.004831533830996276	nucleus:0.01769248809816937	ribosome:0.011584544806370563
	predicted results:cytoplasm
ENST00000442226.1:
	cytoplasm:0.9377508045331822	exosome:0.004873961380979463	nucleus:0.027631652918756203	ribosome:0.029743581167081957
	predicted results:cytoplasm
ENST00000435552.1:
	cytoplasm:0.8099884469391582	exosome:0.0341014450976537	nucleus:0.10949929876600922	ribosome:0.046410809197178694
	predicted results:cytoplasm
ENST00000641574.1:
	cytoplasm:0.6847151113358431	exosome:0.006093556160741512	nucleus:0.26799492610019193	ribosome:0.04119640640322335
	predicted results:cytoplasm
ENST00000444923.1:
	cytoplasm:0.9826657310479137	exosome:0.011122946998059184	nucleus:0.002172801244397536	ribosome:0.004038520709629695
	predicted results:cytoplasm
ENST00000418743.5:
	cytoplasm:0.9522752196418797	exosome:0.002193200991800088	nucleus:0.03588321734867269	ribosome:0.00964836201764768
	predicted results:cytoplasm
ENST00000423486.1:
	cytoplasm:0.9368566239535825	exosome:0.01705328819912699	nucleus:0.03342648195773285	ribosome:0.01266360588955781
	predicted results:cytoplasm
ENST00000421114.1:
	cytoplasm:0.7707873803382985	exosome:0.0739158343886044	nucleus:0.11608463755078166	ribosome:0.03921214772231553
	predicted results:cytoplasm
ENST00000641552.1:
	cytoplasm:0.8017521040251334	exosome:0.02702592358728467	nucleus:0.15288729004546156	ribosome:0.0183346823421203
	predicted results:cytoplasm
ENST00000641097.1:
	cytoplasm:0.9865573848347552	exosome:0.0021285268109592025	nucleus:0.0027522039512598477	ribosome:0.008561884403025763
	predicted results:cytoplasm
ENST00000436642.1:
	cytoplasm:0.9114552242738369	exosome:0.05968908168011985	nucleus:0.019639953341624397	ribosome:0.009215740704418834
	predicted results:cytoplasm
ENST00000416959.1:
	cytoplasm:0.4641138984543219	exosome:0.015814799220063888	nucleus:0.4930451188718244	ribosome:0.027026183453789904
	predicted results:nucleus
ENST00000444647.1:
	cytoplasm:0.9747911188025267	exosome:0.010133303609990723	nucleus:0.0071983299020017474	ribosome:0.0078772476854806
	predicted results:cytoplasm
ENST00000423921.1:
	cytoplasm:0.9523820509615741	exosome:0.007464191149607882	nucleus:0.02956126927643696	ribosome:0.010592488612381103
	predicted results:cytoplasm
ENST00000457706.1:
	cytoplasm:0.9417049815882047	exosome:0.023888842827496582	nucleus:0.020319099511581982	ribosome:0.014087076072717104
	predicted results:cytoplasm
ENST00000648697.1:
	cytoplasm:0.8807636165840376	exosome:0.03944535772796604	nucleus:0.028709015273355756	ribosome:0.0510820104146407
	predicted results:cytoplasm
ENST00000455966.2:
	cytoplasm:0.7776119196819107	exosome:0.0071624567671201645	nucleus:0.17701996622947133	ribosome:0.03820565732149758
	predicted results:cytoplasm
ENST00000434233.2:
	cytoplasm:0.943337039297836	exosome:0.016222882819513642	nucleus:0.017247998870772104	ribosome:0.02319207901187837
	predicted results:cytoplasm
ENST00000635450.2:
	cytoplasm:0.8689454022005544	exosome:0.03171756639213556	nucleus:0.047243146768879724	ribosome:0.05209388463843028
	predicted results:cytoplasm
ENST00000634451.2:
	cytoplasm:0.922483337208501	exosome:0.02576289816411511	nucleus:0.02268275238071063	ribosome:0.029071012246673474
	predicted results:cytoplasm
ENST00000420503.1:
	cytoplasm:0.896228185896139	exosome:0.028569367621507476	nucleus:0.019455136504070967	ribosome:0.055747309978282734
	predicted results:cytoplasm
ENST00000642072.1:
	cytoplasm:0.900444210187344	exosome:0.046913889969964095	nucleus:0.02814069840769633	ribosome:0.0245012014349956
	predicted results:cytoplasm
ENST00000648798.1:
	cytoplasm:0.9620489144615272	exosome:0.01797530458031711	nucleus:0.007180313791904876	ribosome:0.012795467166250917
	predicted results:cytoplasm
ENST00000431803.2:
	cytoplasm:0.7227028843109508	exosome:0.0011138331968975949	nucleus:0.021137141725899665	ribosome:0.255046140766252
	predicted results:cytoplasm
ENST00000648968.1:
	cytoplasm:0.8565257062757589	exosome:0.025508905856176413	nucleus:0.10638261802337794	ribosome:0.011582769844687028
	predicted results:cytoplasm
ENST00000438551.1:
	cytoplasm:0.9502531490891348	exosome:0.006369719565470356	nucleus:0.03656402808485249	ribosome:0.006813103260542295
	predicted results:cytoplasm
ENST00000419644.1:
	cytoplasm:0.794486421021633	exosome:0.004175664343287137	nucleus:0.050323124933948346	ribosome:0.15101478970113144
	predicted results:cytoplasm
ENST00000427154.1:
	cytoplasm:0.8324643886353761	exosome:0.02419014230059975	nucleus:0.1158885551494822	ribosome:0.027456913914541817
	predicted results:cytoplasm
ENST00000604481.1:
	cytoplasm:0.3632268723358959	exosome:0.006447927827025147	nucleus:0.5189662088982498	ribosome:0.11135899093882905
	predicted results:nucleus
ENST00000641772.1:
	cytoplasm:0.642556449831352	exosome:0.1280354267750353	nucleus:0.14154690762404795	ribosome:0.08786121576956481
	predicted results:cytoplasm
ENST00000458053.4:
	cytoplasm:0.01439629717132976	exosome:0.9419415310742718	nucleus:0.030267100957894096	ribosome:0.013395070796504396
	predicted results:exosome
ENST00000454117.1:
	cytoplasm:0.01046577948226696	exosome:0.9145113386073657	nucleus:0.04241566457616371	ribosome:0.032607217334203735
	predicted results:exosome
ENST00000518821.1:
	cytoplasm:0.0017169453884910502	exosome:0.9646258827559824	nucleus:0.016585756222520343	ribosome:0.017071415633006327
	predicted results:exosome
ENST00000437367.3:
	cytoplasm:0.0015774738991459632	exosome:0.9867359843703761	nucleus:0.003795093803226124	ribosome:0.007891447927251593
	predicted results:exosome
ENST00000518600.1:
	cytoplasm:0.04093456207401524	exosome:0.7639030883070814	nucleus:0.15710095600023197	ribosome:0.03806139361867151
	predicted results:exosome
ENST00000605350.1:
	cytoplasm:0.21820673872093105	exosome:0.0019029167524528387	nucleus:0.012949973431673027	ribosome:0.7669403710949432
	predicted results:ribosome
ENST00000451217.1:
	cytoplasm:0.9926936533508575	exosome:0.0034145900034093786	nucleus:0.00030690712306407275	ribosome:0.003584849522669113
	predicted results:cytoplasm
ENST00000612756.1:
	cytoplasm:0.9525449803025355	exosome:0.004935107254333361	nucleus:0.03271324316775951	ribosome:0.00980666927537182
	predicted results:cytoplasm
ENST00000447961.1:
	cytoplasm:0.6760989276379772	exosome:0.006728182325400843	nucleus:0.037968374288426206	ribosome:0.27920451574819577
	predicted results:cytoplasm
ENST00000411815.3:
	cytoplasm:0.5594423749898545	exosome:0.001934458142920314	nucleus:0.005262565040358743	ribosome:0.4333606018268661
	predicted results:cytoplasm
ENST00000439239.2:
	cytoplasm:0.7278492658314674	exosome:0.0045463860021596955	nucleus:0.03316743745774306	ribosome:0.2344369107086298
	predicted results:cytoplasm
ENST00000429191.1:
	cytoplasm:0.8993304184491931	exosome:0.035164249468030255	nucleus:0.03865226401466158	ribosome:0.026853068068115535
	predicted results:cytoplasm
ENST00000437965.1:
	cytoplasm:0.6086921227294185	exosome:0.014309977807759016	nucleus:0.34888218050589664	ribosome:0.028115718956925856
	predicted results:cytoplasm
ENST00000641176.1:
	cytoplasm:0.7332786690053789	exosome:0.003311581006153564	nucleus:0.23135020232520004	ribosome:0.032059547663267525
	predicted results:cytoplasm
ENST00000456316.1:
	cytoplasm:0.9383788903488696	exosome:0.01634315501726484	nucleus:0.0343305794422889	ribosome:0.010947375191576666
	predicted results:cytoplasm
ENST00000648660.1:
	cytoplasm:0.8661882840571832	exosome:0.03048526119552774	nucleus:0.09247032075417452	ribosome:0.010856133993114758
	predicted results:cytoplasm
ENST00000424084.1:
	cytoplasm:0.808899253886822	exosome:0.06833829015881396	nucleus:0.046689477850848995	ribosome:0.07607297810351488
	predicted results:cytoplasm
ENST00000429666.1:
	cytoplasm:0.829779840056895	exosome:0.051627938589636144	nucleus:0.05284020765296156	ribosome:0.06575201370050729
	predicted results:cytoplasm
ENST00000455902.2:
	cytoplasm:0.8659583956715187	exosome:0.010906429803504203	nucleus:0.09818223575459532	ribosome:0.024952938770381985
	predicted results:cytoplasm
ENST00000641059.1:
	cytoplasm:0.8849641599907383	exosome:0.016034928959572776	nucleus:0.05514945999422254	ribosome:0.04385145105546639
	predicted results:cytoplasm
ENST00000607698.1:
	cytoplasm:0.7859834342720938	exosome:0.01849101815266881	nucleus:0.11953677423496613	ribosome:0.07598877334027139
	predicted results:cytoplasm
ENST00000412797.1:
	cytoplasm:0.9425711362623791	exosome:0.016508980498429207	nucleus:0.026945749173253604	ribosome:0.013974134065938042
	predicted results:cytoplasm
ENST00000442055.5:
	cytoplasm:0.7258249307802914	exosome:0.04150225464820724	nucleus:0.1743125446729659	ribosome:0.05836026989853543
	predicted results:cytoplasm
ENST00000453649.1:
	cytoplasm:0.6430084371564743	exosome:0.014022622552757196	nucleus:0.2584699063222402	ribosome:0.08449903396852831
	predicted results:cytoplasm
ENST00000606617.1:
	cytoplasm:0.9523289298959144	exosome:0.029276368737491867	nucleus:0.0093863303804497	ribosome:0.00900837098614389
	predicted results:cytoplasm
ENST00000455431.1:
	cytoplasm:0.5468527548828781	exosome:0.01739056095544575	nucleus:0.4061876835801613	ribosome:0.02956900058151484
	predicted results:cytoplasm
ENST00000640097.1:
	cytoplasm:0.5156655107403174	exosome:0.022985303765516944	nucleus:0.3676987661133854	ribosome:0.09365041938078024
	predicted results:cytoplasm
ENST00000423060.1:
	cytoplasm:0.9734254806510165	exosome:0.006179124630167202	nucleus:0.007463796084210088	ribosome:0.012931598634606177
	predicted results:cytoplasm
ENST00000448791.1:
	cytoplasm:0.8539972959086134	exosome:0.012465953062563298	nucleus:0.022961103325837832	ribosome:0.11057564770298559
	predicted results:cytoplasm
ENST00000425205.1:
	cytoplasm:0.7986728703450334	exosome:0.01257923463517535	nucleus:0.11804101609681003	ribosome:0.0707068789229812
	predicted results:cytoplasm
ENST00000492975.1:
	cytoplasm:0.7612436514410449	exosome:0.034602525539227776	nucleus:0.119343023714759	ribosome:0.08481079930496842
	predicted results:cytoplasm
ENST00000443579.1:
	cytoplasm:0.8442990996332768	exosome:0.016099092956802893	nucleus:0.02969277126734897	ribosome:0.10990903614257139
	predicted results:cytoplasm
ENST00000440492.1:
	cytoplasm:0.7626369686023822	exosome:0.015961132847459078	nucleus:0.10483808075383905	ribosome:0.11656381779631948
	predicted results:cytoplasm
ENST00000430683.1:
	cytoplasm:0.9803722653736799	exosome:0.005287479482910008	nucleus:0.009253003146927577	ribosome:0.0050872519964823525
	predicted results:cytoplasm
ENST00000626608.2:
	cytoplasm:0.5763212315168676	exosome:0.16596845807587265	nucleus:0.0709092186010537	ribosome:0.1868010918062061
	predicted results:cytoplasm
ENST00000628586.2:
	cytoplasm:0.6869470063473015	exosome:0.06190633598630555	nucleus:0.11641683441298027	ribosome:0.13472982325341243
	predicted results:cytoplasm
ENST00000625232.2:
	cytoplasm:0.9002956322053607	exosome:0.01005618353985399	nucleus:0.024030958788275047	ribosome:0.06561722546651033
	predicted results:cytoplasm
ENST00000628584.2:
	cytoplasm:0.7445828683685154	exosome:0.07717414814249239	nucleus:0.052158889090456184	ribosome:0.12608409439853602
	predicted results:cytoplasm
ENST00000629895.1:
	cytoplasm:0.7965905718786706	exosome:0.011881058386084657	nucleus:0.02453398929820879	ribosome:0.16699438043703593
	predicted results:cytoplasm
ENST00000602843.1:
	cytoplasm:0.8032733019538768	exosome:0.011822029083334008	nucleus:0.17177832412899013	ribosome:0.013126344833799087
	predicted results:cytoplasm
ENST00000448015.1:
	cytoplasm:0.8639307340594836	exosome:0.035180810580110834	nucleus:0.05870410459895908	ribosome:0.04218435076144656
	predicted results:cytoplasm
ENST00000605846.1:
	cytoplasm:0.6587642573432239	exosome:0.13010914593956827	nucleus:0.06029355040192175	ribosome:0.1508330463152859
	predicted results:cytoplasm
ENST00000464612.5:
	cytoplasm:0.5980494120351592	exosome:0.02186075422725531	nucleus:0.345414797193727	ribosome:0.03467503654385846
	predicted results:cytoplasm
ENST00000531126.6:
	cytoplasm:0.6777568026658307	exosome:0.09912507487716332	nucleus:0.14181344709386665	ribosome:0.0813046753631391
	predicted results:cytoplasm
ENST00000481220.6:
	cytoplasm:0.805243348485899	exosome:0.024110417914139797	nucleus:0.09789666639787106	ribosome:0.0727495672020904
	predicted results:cytoplasm
ENST00000475441.6:
	cytoplasm:0.7521777807700684	exosome:0.06867504771590224	nucleus:0.11041362767427809	ribosome:0.06873354383975128
	predicted results:cytoplasm
ENST00000483436.5:
	cytoplasm:0.8358608444830717	exosome:0.036882498489583686	nucleus:0.08319791142332553	ribosome:0.04405874560401912
	predicted results:cytoplasm
ENST00000650259.1:
	cytoplasm:0.5970052676775733	exosome:0.036372546456196794	nucleus:0.07187359365725561	ribosome:0.29474859220897415
	predicted results:cytoplasm
ENST00000464115.1:
	cytoplasm:0.864813526212552	exosome:0.006585277358183739	nucleus:0.07729649459427936	ribosome:0.05130470183498476
	predicted results:cytoplasm
ENST00000420776.1:
	cytoplasm:0.8380494630484933	exosome:0.015501770856412534	nucleus:0.13116929458034385	ribosome:0.015279471514750592
	predicted results:cytoplasm
ENST00000427804.1:
	cytoplasm:0.8897505298159393	exosome:0.029531530636131117	nucleus:0.043225724650427934	ribosome:0.03749221489750172
	predicted results:cytoplasm
ENST00000413004.1:
	cytoplasm:0.9070820716619059	exosome:0.03618747384826109	nucleus:0.034582282961038165	ribosome:0.02214817152879493
	predicted results:cytoplasm
ENST00000427046.1:
	cytoplasm:0.9621216372975393	exosome:0.004169492851825727	nucleus:0.02097328883173502	ribosome:0.012735581018899853
	predicted results:cytoplasm
ENST00000422638.1:
	cytoplasm:0.9175911164856837	exosome:0.005688317635290874	nucleus:0.06787200293547231	ribosome:0.00884856294355295
	predicted results:cytoplasm
ENST00000441046.1:
	cytoplasm:0.8335668971870692	exosome:0.055810101754468884	nucleus:0.07935422505676246	ribosome:0.03126877600169932
	predicted results:cytoplasm
ENST00000427319.1:
	cytoplasm:0.9804524760598851	exosome:0.006446798403251283	nucleus:0.008461693173945324	ribosome:0.004639032362918509
	predicted results:cytoplasm
ENST00000420354.1:
	cytoplasm:0.9745722169897374	exosome:0.004406627860223847	nucleus:0.012461629583887116	ribosome:0.008559525566151785
	predicted results:cytoplasm
ENST00000414763.1:
	cytoplasm:0.00674718362428536	exosome:0.9471721906252097	nucleus:0.014048288947085947	ribosome:0.03203233680341903
	predicted results:exosome
ENST00000443076.1:
	cytoplasm:0.6128208941974054	exosome:0.1884135653037408	nucleus:0.0795768267455312	ribosome:0.11918871375332263
	predicted results:cytoplasm
ENST00000440358.1:
	cytoplasm:0.9486476945653909	exosome:0.02027376246840119	nucleus:0.018204572113374236	ribosome:0.012873970852833672
	predicted results:cytoplasm
ENST00000635357.1:
	cytoplasm:0.7652878957362949	exosome:0.006350385970739557	nucleus:0.2082144151265339	ribosome:0.020147303166431596
	predicted results:cytoplasm
ENST00000635044.1:
	cytoplasm:0.7490683468576804	exosome:0.01556582088546589	nucleus:0.2048482666398337	ribosome:0.030517565617019956
	predicted results:cytoplasm
ENST00000438790.1:
	cytoplasm:0.8832467499142618	exosome:0.04576401575108837	nucleus:0.059641288884517196	ribosome:0.011347945450132492
	predicted results:cytoplasm
ENST00000430143.1:
	cytoplasm:0.8331538483500662	exosome:0.043467489551082004	nucleus:0.09373961690279217	ribosome:0.029639045196059925
	predicted results:cytoplasm
ENST00000639839.1:
	cytoplasm:0.9764329652141528	exosome:0.003362530691469751	nucleus:0.015570295540185419	ribosome:0.004634208554192036
	predicted results:cytoplasm
ENST00000640226.1:
	cytoplasm:0.9313104649652779	exosome:0.005503461743318597	nucleus:0.03233795906891829	ribosome:0.03084811422248512
	predicted results:cytoplasm
ENST00000639741.1:
	cytoplasm:0.9768471016442327	exosome:0.0045668333776684895	nucleus:0.00558523549627069	ribosome:0.013000829481828447
	predicted results:cytoplasm
ENST00000640157.1:
	cytoplasm:0.8969568998404207	exosome:0.008218338908640812	nucleus:0.06471357574376582	ribosome:0.030111185507172605
	predicted results:cytoplasm
ENST00000638644.1:
	cytoplasm:0.6477625502804168	exosome:0.004517057324013494	nucleus:0.04972924072171424	ribosome:0.29799115167385554
	predicted results:cytoplasm
ENST00000639946.1:
	cytoplasm:0.7324426412925844	exosome:0.009122390914998403	nucleus:0.03392790031019148	ribosome:0.224507067482226
	predicted results:cytoplasm
ENST00000435872.1:
	cytoplasm:0.9510510384058583	exosome:0.006077551598570137	nucleus:0.023121778627124064	ribosome:0.019749631368447675
	predicted results:cytoplasm
ENST00000623791.3:
	cytoplasm:0.9104005671888266	exosome:0.008329833615250555	nucleus:0.045783130431075146	ribosome:0.03548646876484795
	predicted results:cytoplasm
ENST00000610043.5:
	cytoplasm:0.8085554080473678	exosome:0.005713409833892047	nucleus:0.15204281586631965	ribosome:0.033688366252420575
	predicted results:cytoplasm
ENST00000609625.5:
	cytoplasm:0.7342037011444704	exosome:0.009307328452408134	nucleus:0.19776814424344472	ribosome:0.05872082615967665
	predicted results:cytoplasm
ENST00000609549.5:
	cytoplasm:0.8038069729767082	exosome:0.0040212019877022285	nucleus:0.1644184300067894	ribosome:0.027753395028800105
	predicted results:cytoplasm
ENST00000608332.5:
	cytoplasm:0.7575512476310524	exosome:0.01808191530263306	nucleus:0.1114185440473967	ribosome:0.1129482930189176
	predicted results:cytoplasm
ENST00000623425.3:
	cytoplasm:0.9355589831080497	exosome:0.008105844711155143	nucleus:0.029651798290153585	ribosome:0.02668337389064178
	predicted results:cytoplasm
ENST00000585660.5:
	cytoplasm:0.9474099408018442	exosome:0.006067254937057038	nucleus:0.025648880558562855	ribosome:0.02087392370253589
	predicted results:cytoplasm
ENST00000591592.5:
	cytoplasm:0.9040213201570898	exosome:0.012771761312197311	nucleus:0.05665501803507982	ribosome:0.02655190049563299
	predicted results:cytoplasm
ENST00000608246.5:
	cytoplasm:0.8928664275420076	exosome:0.012999474985946982	nucleus:0.06289244334122797	ribosome:0.031241654130817243
	predicted results:cytoplasm
ENST00000608888.5:
	cytoplasm:0.8942854710452793	exosome:0.01383347502518092	nucleus:0.057198696011020754	ribosome:0.03468235791851906
	predicted results:cytoplasm
ENST00000610216.5:
	cytoplasm:0.9401544554717497	exosome:0.006798219291845003	nucleus:0.032099359461078406	ribosome:0.02094796577532698
	predicted results:cytoplasm
ENST00000607926.5:
	cytoplasm:0.9493088570805331	exosome:0.008343617302365193	nucleus:0.024969077521948425	ribosome:0.01737844809515327
	predicted results:cytoplasm
ENST00000585413.5:
	cytoplasm:0.8668297987457525	exosome:0.01589049127098203	nucleus:0.08128547542486009	ribosome:0.03599423455840556
	predicted results:cytoplasm
ENST00000609033.5:
	cytoplasm:0.8722267647099998	exosome:0.010341099933706913	nucleus:0.08794932209606104	ribosome:0.02948281326023203
	predicted results:cytoplasm
ENST00000589462.5:
	cytoplasm:0.8790764410332199	exosome:0.01739327726053036	nucleus:0.06371571874622164	ribosome:0.03981456296002795
	predicted results:cytoplasm
ENST00000624388.3:
	cytoplasm:0.8394870767871909	exosome:0.03628604496218421	nucleus:0.06568055476658585	ribosome:0.0585463234840391
	predicted results:cytoplasm
ENST00000593188.5:
	cytoplasm:0.7876519410366091	exosome:0.026151015264126103	nucleus:0.12020341723100066	ribosome:0.06599362646826445
	predicted results:cytoplasm
ENST00000609373.5:
	cytoplasm:0.872451767189789	exosome:0.0095431921733884	nucleus:0.07571997013239128	ribosome:0.042285070504431206
	predicted results:cytoplasm
ENST00000587445.5:
	cytoplasm:0.8915679168311229	exosome:0.010390321620729859	nucleus:0.05776523240457198	ribosome:0.04027652914357517
	predicted results:cytoplasm
ENST00000591929.5:
	cytoplasm:0.93927748324899	exosome:0.00656524555413578	nucleus:0.03628109887874078	ribosome:0.017876172318133404
	predicted results:cytoplasm
ENST00000609338.3:
	cytoplasm:0.7412643498682558	exosome:0.013757119075709411	nucleus:0.1646843995950897	ribosome:0.08029413146094473
	predicted results:cytoplasm
ENST00000445166.1:
	cytoplasm:0.649793296846481	exosome:0.03239169214200247	nucleus:0.27278182143595475	ribosome:0.04503318957556168
	predicted results:cytoplasm
ENST00000623786.2:
	cytoplasm:0.7652468547204017	exosome:0.020360127653335322	nucleus:0.17791749943524063	ribosome:0.03647551819102224
	predicted results:cytoplasm
ENST00000588288.1:
	cytoplasm:0.8520722740108598	exosome:0.03109657391341272	nucleus:0.07238331738481485	ribosome:0.0444478346909125
	predicted results:cytoplasm
ENST00000581333.1:
	cytoplasm:0.3924133303989492	exosome:0.023071499446615847	nucleus:0.19437765800824414	ribosome:0.39013751214619063
	predicted results:cytoplasm
ENST00000527035.1:
	cytoplasm:0.7466626836963405	exosome:0.08252452868755454	nucleus:0.05761647561440484	ribosome:0.11319631200170018
	predicted results:cytoplasm
ENST00000602889.1:
	cytoplasm:0.584743604188274	exosome:0.12544425570054066	nucleus:0.14644091129370332	ribosome:0.14337122881748204
	predicted results:cytoplasm
ENST00000447478.1:
	cytoplasm:0.7475846273006571	exosome:0.007577032144608177	nucleus:0.052478799215008254	ribosome:0.19235954133972646
	predicted results:cytoplasm
ENST00000366152.3:
	cytoplasm:0.3631583687774939	exosome:0.13160292650443517	nucleus:0.26794622156065034	ribosome:0.23729248315742066
	predicted results:cytoplasm
ENST00000515055.1:
	cytoplasm:0.8884838223323526	exosome:0.007168440989988776	nucleus:0.06269724649783232	ribosome:0.04165049017982641
	predicted results:cytoplasm
ENST00000373604.4:
	cytoplasm:0.9207894653030125	exosome:0.01685993718791922	nucleus:0.04104849710560003	ribosome:0.02130210040346811
	predicted results:cytoplasm
ENST00000421616.1:
	cytoplasm:0.860285067121562	exosome:0.0057508781720184724	nucleus:0.1110484928418505	ribosome:0.022915561864568692
	predicted results:cytoplasm
ENST00000448134.1:
	cytoplasm:0.8531562934341744	exosome:0.006849450082957636	nucleus:0.054923558645761685	ribosome:0.08507069783710614
	predicted results:cytoplasm
ENST00000421619.1:
	cytoplasm:0.713005305846427	exosome:0.02469782105507747	nucleus:0.22078922648285654	ribosome:0.04150764661563901
	predicted results:cytoplasm
ENST00000633169.1:
	cytoplasm:0.3863758220994415	exosome:0.16829689606884618	nucleus:0.12144406672646817	ribosome:0.32388321510524415
	predicted results:cytoplasm
ENST00000623226.1:
	cytoplasm:0.6685647309479195	exosome:0.0826582957548374	nucleus:0.10274755226451224	ribosome:0.14602942103273098
	predicted results:cytoplasm
ENST00000602618.1:
	cytoplasm:0.9153460715236857	exosome:0.009326894416089256	nucleus:0.02825456473805198	ribosome:0.04707246932217283
	predicted results:cytoplasm
ENST00000627421.1:
	cytoplasm:0.8739144544192174	exosome:0.004372054223337249	nucleus:0.10860079281402332	ribosome:0.013112698543422254
	predicted results:cytoplasm
ENST00000588828.1:
	cytoplasm:0.8834233802651623	exosome:0.0030984120883556752	nucleus:0.10064720326908537	ribosome:0.012831004377396605
	predicted results:cytoplasm
ENST00000624453.3:
	cytoplasm:0.8922549617260047	exosome:0.003063046323818619	nucleus:0.09497256020534786	ribosome:0.009709431744828913
	predicted results:cytoplasm
ENST00000630229.1:
	cytoplasm:0.9340422115459975	exosome:0.006247420355936948	nucleus:0.04875651068778722	ribosome:0.010953857410278323
	predicted results:cytoplasm
ENST00000457957.2:
	cytoplasm:0.8461169918067192	exosome:0.006063289432745468	nucleus:0.13524007401126878	ribosome:0.012579644749266728
	predicted results:cytoplasm
ENST00000625117.1:
	cytoplasm:0.954286545173429	exosome:0.021559178218656726	nucleus:0.01206923501099402	ribosome:0.012085041596920176
	predicted results:cytoplasm
ENST00000628643.2:
	cytoplasm:0.5804535558126859	exosome:0.007637834113731337	nucleus:0.39946598273133094	ribosome:0.012442627342252262
	predicted results:cytoplasm
ENST00000630909.2:
	cytoplasm:0.8605187220640338	exosome:0.003866375159700107	nucleus:0.11294839209809163	ribosome:0.022666510678174514
	predicted results:cytoplasm
ENST00000627130.1:
	cytoplasm:0.7373312105042005	exosome:0.013006180003584021	nucleus:0.22501702439865778	ribosome:0.024645585093557965
	predicted results:cytoplasm
ENST00000432703.1:
	cytoplasm:0.9129704316148759	exosome:0.002018976547258645	nucleus:0.0779058425505167	ribosome:0.007104749287348787
	predicted results:cytoplasm
ENST00000434181.5:
	cytoplasm:0.390343921933661	exosome:0.007223622301530512	nucleus:0.5153565062740997	ribosome:0.08707594949070888
	predicted results:nucleus
ENST00000432447.5:
	cytoplasm:0.2239957398925921	exosome:0.009378217105894598	nucleus:0.6799884772482879	ribosome:0.08663756575322495
	predicted results:nucleus
ENST00000414868.1:
	cytoplasm:0.20386017314814883	exosome:0.013990114300824544	nucleus:0.6530299617540386	ribosome:0.12911975079698804
	predicted results:nucleus
ENST00000438719.1:
	cytoplasm:0.9880599894483056	exosome:0.0013406938945724751	nucleus:0.006674156816932545	ribosome:0.0039251598401893115
	predicted results:cytoplasm
ENST00000431046.1:
	cytoplasm:0.8663374451675966	exosome:0.004451314969846236	nucleus:0.11777519127705152	ribosome:0.01143604858550547
	predicted results:cytoplasm
ENST00000542839.1:
	cytoplasm:0.8876299631746097	exosome:0.05833147964059613	nucleus:0.030201723748728402	ribosome:0.02383683343606569
	predicted results:cytoplasm
ENST00000429293.1:
	cytoplasm:0.8570868185884937	exosome:0.07406198146201391	nucleus:0.043368446704470966	ribosome:0.025482753245021608
	predicted results:cytoplasm
ENST00000432683.1:
	cytoplasm:0.8556346763742142	exosome:0.08117257580486982	nucleus:0.041385114577996415	ribosome:0.021807633242919507
	predicted results:cytoplasm
ENST00000425881.1:
	cytoplasm:0.7852592498939582	exosome:0.027420243865988556	nucleus:0.08450872237261481	ribosome:0.10281178386743865
	predicted results:cytoplasm
ENST00000444348.1:
	cytoplasm:0.5991046254912623	exosome:0.07441660341668542	nucleus:0.11291540973113544	ribosome:0.21356336136091672
	predicted results:cytoplasm
ENST00000373226.2:
	cytoplasm:0.5340568854251532	exosome:0.05622929761193298	nucleus:0.12795069342778442	ribosome:0.2817631235351293
	predicted results:cytoplasm
ENST00000606838.1:
	cytoplasm:0.5454893109666622	exosome:0.04389156888098707	nucleus:0.357226310026144	ribosome:0.05339281012620668
	predicted results:cytoplasm
ENST00000466576.2:
	cytoplasm:0.8969716629796746	exosome:0.00735284681806739	nucleus:0.0765443596670051	ribosome:0.01913113053525277
	predicted results:cytoplasm
ENST00000479395.2:
	cytoplasm:0.8950932443433111	exosome:0.01434635278557779	nucleus:0.021056835220230802	ribosome:0.06950356765088046
	predicted results:cytoplasm
ENST00000451375.1:
	cytoplasm:0.39954133806909903	exosome:0.012261852784292916	nucleus:0.5261957914275129	ribosome:0.062001017719095435
	predicted results:nucleus
ENST00000413901.1:
	cytoplasm:0.8796104566047923	exosome:0.017610884474406414	nucleus:0.06761577879428074	ribosome:0.035162880126520586
	predicted results:cytoplasm
ENST00000433474.1:
	cytoplasm:0.7862421546552638	exosome:0.0066217353126492556	nucleus:0.1856423358645147	ribosome:0.02149377416757218
	predicted results:cytoplasm
ENST00000419993.1:
	cytoplasm:0.0512466871109717	exosome:0.0008921209838318365	nucleus:0.006597378714549181	ribosome:0.9412638131906473
	predicted results:ribosome
ENST00000432922.5:
	cytoplasm:0.7907083104849789	exosome:0.01132556703211805	nucleus:0.025763997704773153	ribosome:0.17220212477812977
	predicted results:cytoplasm
ENST00000428151.1:
	cytoplasm:0.883189248866973	exosome:0.001439358921549766	nucleus:0.013358361255347447	ribosome:0.10201303095612956
	predicted results:cytoplasm
ENST00000649079.1:
	cytoplasm:0.702653895233741	exosome:0.010852142867205204	nucleus:0.23841348184972425	ribosome:0.04808048004932971
	predicted results:cytoplasm
ENST00000452971.1:
	cytoplasm:0.41913303944313673	exosome:0.0402838060578677	nucleus:0.4950975414476957	ribosome:0.045485613051300056
	predicted results:nucleus
ENST00000641723.1:
	cytoplasm:0.5471793310852792	exosome:0.021663564006446673	nucleus:0.38856403682086116	ribosome:0.042593068087412804
	predicted results:cytoplasm
ENST00000641481.1:
	cytoplasm:0.7913485251535497	exosome:0.006641627068149515	nucleus:0.1832441176166991	ribosome:0.018765730161601483
	predicted results:cytoplasm
ENST00000641963.1:
	cytoplasm:0.9096832281940586	exosome:0.003940089420469544	nucleus:0.05918239217406181	ribosome:0.027194290211410028
	predicted results:cytoplasm
ENST00000433671.2:
	cytoplasm:0.7107392227028081	exosome:0.008750515125333088	nucleus:0.03351607963733989	ribosome:0.24699418253451907
	predicted results:cytoplasm
ENST00000456813.1:
	cytoplasm:0.761075950055422	exosome:0.020587800980532676	nucleus:0.18263455990256305	ribosome:0.035701689061482425
	predicted results:cytoplasm
ENST00000443161.1:
	cytoplasm:0.8821727989450734	exosome:0.01830562255899144	nucleus:0.0714845777977092	ribosome:0.028037000698225945
	predicted results:cytoplasm
ENST00000602528.1:
	cytoplasm:0.9558790963986986	exosome:0.004721625311918334	nucleus:0.02109259623411035	ribosome:0.01830668205527248
	predicted results:cytoplasm
ENST00000289890.7:
	cytoplasm:0.8678560572307685	exosome:0.021901959508768935	nucleus:0.07098988737380073	ribosome:0.039252095886661904
	predicted results:cytoplasm
ENST00000650144.1:
	cytoplasm:0.6737134218013667	exosome:0.1853262684854434	nucleus:0.07835265062682983	ribosome:0.0626076590863599
	predicted results:cytoplasm
ENST00000415255.1:
	cytoplasm:0.8936423354200564	exosome:0.05958830610051242	nucleus:0.023883284256924635	ribosome:0.022886074222506464
	predicted results:cytoplasm
ENST00000424418.1:
	cytoplasm:0.8399417089712571	exosome:0.007826732040883258	nucleus:0.13699520446306443	ribosome:0.015236354524795204
	predicted results:cytoplasm
ENST00000641382.1:
	cytoplasm:0.9734159511622189	exosome:0.0018453994814612098	nucleus:0.014062719796507145	ribosome:0.010675929559812608
	predicted results:cytoplasm
ENST00000641026.1:
	cytoplasm:0.7913779541083976	exosome:0.0025263522427754507	nucleus:0.12275951714376493	ribosome:0.08333617650506174
	predicted results:cytoplasm
ENST00000418255.1:
	cytoplasm:0.8716784493121965	exosome:0.011594026253663256	nucleus:0.09799103106369046	ribosome:0.01873649337044935
	predicted results:cytoplasm
ENST00000642138.1:
	cytoplasm:0.8054181169827023	exosome:0.011902313605186194	nucleus:0.1390721581563657	ribosome:0.043607411255745986
	predicted results:cytoplasm
ENST00000450713.1:
	cytoplasm:0.872123797336581	exosome:0.011598815854622403	nucleus:0.05976964113530789	ribosome:0.05650774567348875
	predicted results:cytoplasm
ENST00000453437.1:
	cytoplasm:0.7828551886535635	exosome:0.014071480070495234	nucleus:0.1858799831466076	ribosome:0.017193348129333322
	predicted results:cytoplasm
ENST00000437060.1:
	cytoplasm:0.9338373456439535	exosome:0.0023865289418308223	nucleus:0.051765914559636556	ribosome:0.012010210854579161
	predicted results:cytoplasm
ENST00000440100.1:
	cytoplasm:0.8845592061908745	exosome:0.028307700572661958	nucleus:0.04499815444759246	ribosome:0.04213493878887128
	predicted results:cytoplasm
ENST00000414199.1:
	cytoplasm:0.9297677925550205	exosome:0.011100844294469055	nucleus:0.04865271262938953	ribosome:0.010478650521120866
	predicted results:cytoplasm
ENST00000425554.1:
	cytoplasm:0.8400060498399204	exosome:0.007274783626611352	nucleus:0.09620153904210955	ribosome:0.05651762749135868
	predicted results:cytoplasm
ENST00000445073.1:
	cytoplasm:0.5691853926091109	exosome:0.00575469423696713	nucleus:0.39909040738628043	ribosome:0.025969505767641888
	predicted results:cytoplasm
ENST00000422305.1:
	cytoplasm:0.9748794219478375	exosome:0.0042166876524785905	nucleus:0.010861162217284356	ribosome:0.010042728182399433
	predicted results:cytoplasm
ENST00000429109.1:
	cytoplasm:0.6371921783073285	exosome:0.003398483359367893	nucleus:0.007527311769253407	ribosome:0.35188202656405
	predicted results:cytoplasm
ENST00000440249.1:
	cytoplasm:0.9349279431753682	exosome:0.015359454679169469	nucleus:0.0225629950756945	ribosome:0.027149607069767583
	predicted results:cytoplasm
ENST00000436207.2:
	cytoplasm:0.7424956818823798	exosome:0.024193514137578313	nucleus:0.14084106160860985	ribosome:0.09246974237143218
	predicted results:cytoplasm
ENST00000414339.2:
	cytoplasm:0.10137364458551655	exosome:0.01417764642903927	nucleus:0.7773427521934023	ribosome:0.10710595679204173
	predicted results:nucleus
ENST00000447572.1:
	cytoplasm:0.9004518960839782	exosome:0.008043914453079086	nucleus:0.07119917037572988	ribosome:0.020305019087212765
	predicted results:cytoplasm
ENST00000414798.1:
	cytoplasm:0.656853766691757	exosome:0.053381002961320416	nucleus:0.16395405363570603	ribosome:0.1258111767112162
	predicted results:cytoplasm
ENST00000416809.2:
	cytoplasm:0.9173237869777281	exosome:0.0038086447521558904	nucleus:0.0406599902898209	ribosome:0.03820757798029517
	predicted results:cytoplasm
ENST00000444563.5:
	cytoplasm:0.803707661241427	exosome:0.011812744653826052	nucleus:0.16890397423173548	ribosome:0.01557561987301117
	predicted results:cytoplasm
ENST00000425076.1:
	cytoplasm:0.8151248393776462	exosome:0.009852536191456361	nucleus:0.15908884933919984	ribosome:0.015933775091697487
	predicted results:cytoplasm
ENST00000640236.1:
	cytoplasm:0.7109819679130783	exosome:0.14601591538417813	nucleus:0.06822668454464924	ribosome:0.07477543215809414
	predicted results:cytoplasm
ENST00000640492.1:
	cytoplasm:0.8948043129870512	exosome:0.03644673878511091	nucleus:0.03707800289288694	ribosome:0.031670945334950636
	predicted results:cytoplasm
ENST00000424948.1:
	cytoplasm:0.46748351349990297	exosome:0.01583511089149141	nucleus:0.3522791025279319	ribosome:0.16440227308067365
	predicted results:cytoplasm
ENST00000436713.1:
	cytoplasm:0.8254619595913054	exosome:0.0750768812991917	nucleus:0.07169314463598388	ribosome:0.027768014473519266
	predicted results:cytoplasm
ENST00000396885.2:
	cytoplasm:0.9212171289530924	exosome:0.010219245511705086	nucleus:0.05722488374883667	ribosome:0.011338741786365854
	predicted results:cytoplasm
ENST00000444386.1:
	cytoplasm:0.69755217666832	exosome:0.021053943106216763	nucleus:0.25887404324655	ribosome:0.022519836978913355
	predicted results:cytoplasm
ENST00000398804.7:
	cytoplasm:0.20372381406346646	exosome:0.24732887969400807	nucleus:0.3413260695080832	ribosome:0.2076212367344421
	predicted results:nucleus
ENST00000439057.5:
	cytoplasm:0.5178250410962886	exosome:0.04568644646661971	nucleus:0.29639272184740295	ribosome:0.1400957905896888
	predicted results:cytoplasm
ENST00000434346.1:
	cytoplasm:0.3244923883630918	exosome:0.04282995571839196	nucleus:0.5674980221475519	ribosome:0.06517963377096464
	predicted results:nucleus
ENST00000453015.1:
	cytoplasm:0.9487124808628814	exosome:0.008040163100610082	nucleus:0.02009217577044892	ribosome:0.023155180266059564
	predicted results:cytoplasm
ENST00000418149.1:
	cytoplasm:0.8793130997004805	exosome:0.04546207561219173	nucleus:0.02987198984437284	ribosome:0.045352834842954846
	predicted results:cytoplasm
ENST00000437753.1:
	cytoplasm:0.6817166229378915	exosome:0.14668660951120463	nucleus:0.08333282425481191	ribosome:0.088263943296092
	predicted results:cytoplasm
ENST00000446167.1:
	cytoplasm:0.5759934989247575	exosome:0.009175474950760735	nucleus:0.3678543057273575	ribosome:0.04697672039712452
	predicted results:cytoplasm
ENST00000445226.1:
	cytoplasm:0.46295777183346587	exosome:0.014771743369416645	nucleus:0.4227229314434086	ribosome:0.09954755335370875
	predicted results:cytoplasm
ENST00000412378.1:
	cytoplasm:0.5774716480041565	exosome:0.0664979157120953	nucleus:0.25674910850010807	ribosome:0.09928132778363995
	predicted results:cytoplasm
ENST00000623351.1:
	cytoplasm:0.46755670353382284	exosome:0.01941756847366298	nucleus:0.2130713898324616	ribosome:0.2999543381600526
	predicted results:cytoplasm
ENST00000607988.5:
	cytoplasm:0.8906062855709077	exosome:0.015942048006502722	nucleus:0.07819417416854668	ribosome:0.015257492254042998
	predicted results:cytoplasm
ENST00000609636.5:
	cytoplasm:0.9578813585877507	exosome:0.007447058738335272	nucleus:0.030781991191391033	ribosome:0.003889591482522792
	predicted results:cytoplasm
ENST00000609472.5:
	cytoplasm:0.8499378503488378	exosome:0.04429744476290225	nucleus:0.08393661947107924	ribosome:0.021828085417180423
	predicted results:cytoplasm
ENST00000610167.5:
	cytoplasm:0.9463323733926354	exosome:0.030929170631691556	nucleus:0.01304144524177768	ribosome:0.009697010733895221
	predicted results:cytoplasm
ENST00000630871.2:
	cytoplasm:0.7363420223913817	exosome:0.1450634510130708	nucleus:0.07906692057743996	ribosome:0.039527606018107765
	predicted results:cytoplasm
ENST00000626342.1:
	cytoplasm:0.9605717181498693	exosome:0.012326529040460617	nucleus:0.02286781033641615	ribosome:0.004233942473254087
	predicted results:cytoplasm
ENST00000626430.1:
	cytoplasm:0.9696821400089797	exosome:0.008209417862120566	nucleus:0.017947194545904342	ribosome:0.004161247582995437
	predicted results:cytoplasm
ENST00000628234.2:
	cytoplasm:0.9553154747789009	exosome:0.015482899057755442	nucleus:0.02339146876486077	ribosome:0.005810157398482738
	predicted results:cytoplasm
ENST00000616338.1:
	cytoplasm:0.17284034417158986	exosome:0.007040814070303116	nucleus:0.7788592929018376	ribosome:0.04125954885626919
	predicted results:nucleus
ENST00000431800.1:
	cytoplasm:0.7853284284394291	exosome:0.1322139074677191	nucleus:0.04852907271387871	ribosome:0.03392859137897302
	predicted results:cytoplasm
ENST00000437643.1:
	cytoplasm:0.741400725427586	exosome:0.17145185122187748	nucleus:0.053321172291472096	ribosome:0.03382625105906444
	predicted results:cytoplasm
ENST00000453688.5:
	cytoplasm:0.946457253710702	exosome:0.019271415310669157	nucleus:0.013071428149039306	ribosome:0.021199902829589664
	predicted results:cytoplasm
ENST00000447959.1:
	cytoplasm:0.8431274183720031	exosome:0.09328858758830538	nucleus:0.035893275846821886	ribosome:0.02769071819286982
	predicted results:cytoplasm
ENST00000609027.1:
	cytoplasm:0.7710471323215785	exosome:0.08706241413864862	nucleus:0.047673567950188886	ribosome:0.09421688558958385
	predicted results:cytoplasm
ENST00000630008.2:
	cytoplasm:0.8549833082561622	exosome:0.0069259229323716	nucleus:0.11596568566048003	ribosome:0.02212508315098624
	predicted results:cytoplasm
ENST00000625367.2:
	cytoplasm:0.9404008638776632	exosome:0.00640094020517875	nucleus:0.04472107560045232	ribosome:0.008477120316705854
	predicted results:cytoplasm
ENST00000628123.1:
	cytoplasm:0.9149375016895425	exosome:0.048387513497550494	nucleus:0.01611420390517859	ribosome:0.020560780907728813
	predicted results:cytoplasm
ENST00000627999.1:
	cytoplasm:0.970718893322324	exosome:0.008073573939583795	nucleus:0.007336875261353332	ribosome:0.013870657476738778
	predicted results:cytoplasm
ENST00000625982.1:
	cytoplasm:0.8280023039389868	exosome:0.019110925874282227	nucleus:0.10531986978082593	ribosome:0.04756690040590501
	predicted results:cytoplasm
ENST00000414156.1:
	cytoplasm:0.8688280434839464	exosome:0.020037546285707534	nucleus:0.07950579019149621	ribosome:0.03162862003884965
	predicted results:cytoplasm
ENST00000440985.5:
	cytoplasm:0.9698596028998917	exosome:0.012386552700266517	nucleus:0.010955186538669266	ribosome:0.006798657861172379
	predicted results:cytoplasm
ENST00000428791.1:
	cytoplasm:0.6091293151001076	exosome:0.20779828564031405	nucleus:0.09255431470017622	ribosome:0.09051808455940212
	predicted results:cytoplasm
ENST00000430643.1:
	cytoplasm:0.8477836539141606	exosome:0.07356546416297181	nucleus:0.049043131578168954	ribosome:0.029607750344698657
	predicted results:cytoplasm
ENST00000450004.1:
	cytoplasm:0.8946550564257613	exosome:0.012189971226423048	nucleus:0.07373184126514687	ribosome:0.019423131082668892
	predicted results:cytoplasm
ENST00000452785.2:
	cytoplasm:0.8641324099079075	exosome:0.033705743812967454	nucleus:0.04506358517704929	ribosome:0.05709826110207584
	predicted results:cytoplasm
ENST00000442839.5:
	cytoplasm:0.9578298920241365	exosome:0.0035266232867346625	nucleus:0.017955519665788292	ribosome:0.020687965023340735
	predicted results:cytoplasm
ENST00000418985.1:
	cytoplasm:0.9545665463389249	exosome:0.003402425974532721	nucleus:0.015980167946542573	ribosome:0.026050859739999727
	predicted results:cytoplasm
ENST00000444042.2:
	cytoplasm:0.19752243499310393	exosome:0.256395838644757	nucleus:0.36303923134035215	ribosome:0.18304249502178732
	predicted results:nucleus
ENST00000429328.2:
	cytoplasm:0.9673444476382121	exosome:0.005293077210668603	nucleus:0.009470174810064971	ribosome:0.017892300341054514
	predicted results:cytoplasm
ENST00000420876.1:
	cytoplasm:0.8088605451087251	exosome:0.02708919543476492	nucleus:0.12945074349692304	ribosome:0.03459951595958677
	predicted results:cytoplasm
ENST00000454285.1:
	cytoplasm:0.6201753596771201	exosome:0.10166739229554117	nucleus:0.24497860488744758	ribosome:0.03317864313989102
	predicted results:cytoplasm
ENST00000438589.1:
	cytoplasm:0.2719877219732167	exosome:0.3072202717613462	nucleus:0.3110997878006728	ribosome:0.10969221846476464
	predicted results:nucleus
ENST00000635446.1:
	cytoplasm:0.9446253098483286	exosome:0.0022813208749613645	nucleus:0.04661665892730247	ribosome:0.00647671034940771
	predicted results:cytoplasm
ENST00000456803.5:
	cytoplasm:0.871298743630882	exosome:0.004995692515506258	nucleus:0.11246693278517976	ribosome:0.011238631068431999
	predicted results:cytoplasm
ENST00000439795.1:
	cytoplasm:0.7809689953427992	exosome:0.005319656908369072	nucleus:0.20296291451501153	ribosome:0.01074843323382
	predicted results:cytoplasm
ENST00000455238.1:
	cytoplasm:0.7224036948760779	exosome:0.008327659050869456	nucleus:0.24789216229710354	ribosome:0.02137648377594936
	predicted results:cytoplasm
ENST00000431986.2:
	cytoplasm:0.8264306677828115	exosome:0.0024925193839140593	nucleus:0.15357739075409044	ribosome:0.017499422079184233
	predicted results:cytoplasm
ENST00000624985.1:
	cytoplasm:0.9051380446015271	exosome:0.008924370276399177	nucleus:0.07837452156359022	ribosome:0.007563063558483241
	predicted results:cytoplasm
ENST00000456002.2:
	cytoplasm:0.677300930817022	exosome:0.040155399850708505	nucleus:0.2454028231417377	ribosome:0.0371408461905318
	predicted results:cytoplasm
ENST00000420071.1:
	cytoplasm:0.7787704777836277	exosome:0.02216690620987288	nucleus:0.17006711971232927	ribosome:0.02899549629417031
	predicted results:cytoplasm
ENST00000457061.1:
	cytoplasm:0.4080717401060509	exosome:0.023924036058749883	nucleus:0.24110493426841337	ribosome:0.3268992895667859
	predicted results:cytoplasm
ENST00000442477.1:
	cytoplasm:0.7958231641413207	exosome:0.07427368924093962	nucleus:0.10028320178055987	ribosome:0.029619944837179855
	predicted results:cytoplasm
ENST00000440897.1:
	cytoplasm:0.26604367764727077	exosome:0.49803119733341233	nucleus:0.13564558282978345	ribosome:0.10027954218953355
	predicted results:exosome
ENST00000641180.1:
	cytoplasm:0.8834835847140031	exosome:0.03838817367831347	nucleus:0.061550749767664996	ribosome:0.01657749184001883
	predicted results:cytoplasm
ENST00000641951.1:
	cytoplasm:0.9159982028122237	exosome:0.05435350458595765	nucleus:0.015910600014258952	ribosome:0.013737692587559656
	predicted results:cytoplasm
ENST00000641628.1:
	cytoplasm:0.8854324268601886	exosome:0.0036488525061386706	nucleus:0.09579483049509754	ribosome:0.015123890138575286
	predicted results:cytoplasm
ENST00000642061.1:
	cytoplasm:0.9454138431284747	exosome:0.0057248165180190085	nucleus:0.04047988877967846	ribosome:0.008381451573827888
	predicted results:cytoplasm
ENST00000641957.1:
	cytoplasm:0.9155533033624412	exosome:0.007234769073332467	nucleus:0.06765924264006874	ribosome:0.009552684924157727
	predicted results:cytoplasm
ENST00000641188.1:
	cytoplasm:0.7601697938174087	exosome:0.008742435754555314	nucleus:0.21119675357936255	ribosome:0.019891016848673355
	predicted results:cytoplasm
ENST00000641192.1:
	cytoplasm:0.7866550938215718	exosome:0.005102687067585487	nucleus:0.1872420736310669	ribosome:0.021000145479775835
	predicted results:cytoplasm
ENST00000641778.1:
	cytoplasm:0.8327693572258471	exosome:0.015876683000188217	nucleus:0.11714193094094259	ribosome:0.034212028833022094
	predicted results:cytoplasm
ENST00000424664.1:
	cytoplasm:0.9025910389644364	exosome:0.027599108951233728	nucleus:0.046968867828088366	ribosome:0.022840984256241405
	predicted results:cytoplasm
ENST00000422306.2:
	cytoplasm:0.2561291486184221	exosome:0.08364565485564385	nucleus:0.05401376270311773	ribosome:0.606211433822816
	predicted results:ribosome
ENST00000564479.5:
	cytoplasm:0.40507915272618655	exosome:0.09418137075826417	nucleus:0.4219084661914663	ribosome:0.0788310103240831
	predicted results:nucleus
ENST00000568425.1:
	cytoplasm:0.8836504897554048	exosome:0.06938727763537797	nucleus:0.02734133928693639	ribosome:0.01962089332228079
	predicted results:cytoplasm
ENST00000424246.1:
	cytoplasm:0.7965418832779999	exosome:0.008932028919861855	nucleus:0.11392960345332077	ribosome:0.08059648434881743
	predicted results:cytoplasm
ENST00000415031.1:
	cytoplasm:0.9744884472303332	exosome:0.013614460461880222	nucleus:0.004529517674673486	ribosome:0.007367574633112956
	predicted results:cytoplasm
ENST00000426017.1:
	cytoplasm:0.7435563126791637	exosome:0.017024482330766536	nucleus:0.2060152829403705	ribosome:0.03340392204969948
	predicted results:cytoplasm
ENST00000629102.1:
	cytoplasm:0.9439754891040241	exosome:0.008039232020892715	nucleus:0.019892016783921152	ribosome:0.02809326209116217
	predicted results:cytoplasm
ENST00000588291.1:
	cytoplasm:0.7931492746118178	exosome:0.041523228193290976	nucleus:0.062004747857136173	ribosome:0.10332274933775507
	predicted results:cytoplasm
ENST00000591675.1:
	cytoplasm:0.9446543996169257	exosome:0.004000335612925326	nucleus:0.037239668552509875	ribosome:0.014105596217639231
	predicted results:cytoplasm
ENST00000607338.1:
	cytoplasm:0.6717383171209149	exosome:0.0484460193838767	nucleus:0.018439814506601402	ribosome:0.2613758489886069
	predicted results:cytoplasm
ENST00000425802.1:
	cytoplasm:0.9017523168619254	exosome:0.02459687491170427	nucleus:0.04089025633774089	ribosome:0.032760551888629336
	predicted results:cytoplasm
ENST00000428794.1:
	cytoplasm:0.9690538863063444	exosome:0.007708217358825937	nucleus:0.009633003789785544	ribosome:0.013604892545044477
	predicted results:cytoplasm
ENST00000606527.1:
	cytoplasm:0.6425643538487427	exosome:0.01976508193992711	nucleus:0.3056295088452777	ribosome:0.03204105536605277
	predicted results:cytoplasm
ENST00000607321.1:
	cytoplasm:0.8337609912214887	exosome:0.026355080749358772	nucleus:0.0371140661628577	ribosome:0.10276986186629485
	predicted results:cytoplasm
ENST00000446786.2:
	cytoplasm:0.896279284623297	exosome:0.012553426983978645	nucleus:0.030293861520292484	ribosome:0.06087342687243189
	predicted results:cytoplasm
ENST00000447867.1:
	cytoplasm:0.8553936815786823	exosome:0.0071303011923972625	nucleus:0.07229321668170559	ribosome:0.06518280054721494
	predicted results:cytoplasm
ENST00000629810.1:
	cytoplasm:0.8599123326673221	exosome:0.02210943971862277	nucleus:0.09831127333606154	ribosome:0.019666954277993705
	predicted results:cytoplasm
ENST00000452466.1:
	cytoplasm:0.9549310659873725	exosome:0.011176032546088772	nucleus:0.007527784251387827	ribosome:0.026365117215150644
	predicted results:cytoplasm
ENST00000432653.1:
	cytoplasm:0.8210544128317154	exosome:0.0976171729049249	nucleus:0.04989730216646482	ribosome:0.03143111209689483
	predicted results:cytoplasm
ENST00000421637.1:
	cytoplasm:0.8745861437611834	exosome:0.003059221040266826	nucleus:0.1111360977181955	ribosome:0.011218537480354403
	predicted results:cytoplasm
ENST00000450469.1:
	cytoplasm:0.7336163115965538	exosome:0.02571682782699929	nucleus:0.22110811063468064	ribosome:0.01955874994176627
	predicted results:cytoplasm
ENST00000446686.1:
	cytoplasm:0.7626499241267001	exosome:0.03442817473624268	nucleus:0.17105878861899682	ribosome:0.03186311251806035
	predicted results:cytoplasm
ENST00000445039.2:
	cytoplasm:0.8904598963077196	exosome:0.007132764123727567	nucleus:0.05827402479994567	ribosome:0.044133314768607275
	predicted results:cytoplasm
ENST00000647620.1:
	cytoplasm:0.956368631499689	exosome:0.002713051751933519	nucleus:0.03808383122672533	ribosome:0.002834485521652216
	predicted results:cytoplasm
ENST00000429099.1:
	cytoplasm:0.7172758073108711	exosome:0.1529687035814756	nucleus:0.052573337064475326	ribosome:0.07718215204317758
	predicted results:cytoplasm
ENST00000449958.1:
	cytoplasm:0.9099950048345278	exosome:0.0056725808067339305	nucleus:0.05873752588696124	ribosome:0.025594888471777086
	predicted results:cytoplasm
ENST00000447150.1:
	cytoplasm:0.9899852110825795	exosome:0.002285918547892428	nucleus:0.0024867270858346274	ribosome:0.005242143283693308
	predicted results:cytoplasm
ENST00000433377.1:
	cytoplasm:0.868885510878858	exosome:0.03329043195120951	nucleus:0.06576073399069483	ribosome:0.03206332317923774
	predicted results:cytoplasm
ENST00000416119.1:
	cytoplasm:0.7684711373708187	exosome:0.048008330547793604	nucleus:0.09257332371708506	ribosome:0.09094720836430217
	predicted results:cytoplasm
ENST00000450503.1:
	cytoplasm:0.7881272545192112	exosome:0.05062742994258295	nucleus:0.10384141982281918	ribosome:0.057403895715386684
	predicted results:cytoplasm
ENST00000415336.1:
	cytoplasm:0.7894659329860242	exosome:0.041241622425029455	nucleus:0.050896516357890546	ribosome:0.11839592823105546
	predicted results:cytoplasm
ENST00000443284.1:
	cytoplasm:0.7140029308367374	exosome:0.1848035231727355	nucleus:0.06479657714314502	ribosome:0.03639696884738226
	predicted results:cytoplasm
ENST00000436033.1:
	cytoplasm:0.8566839163753047	exosome:0.048398913788525726	nucleus:0.042054761252512944	ribosome:0.05286240858365683
	predicted results:cytoplasm
ENST00000455380.5:
	cytoplasm:0.9208704644623364	exosome:0.03255999644281015	nucleus:0.0324465939536318	ribosome:0.0141229451412214
	predicted results:cytoplasm
ENST00000433690.1:
	cytoplasm:0.8658734796776711	exosome:0.04136618877029052	nucleus:0.08023039944263755	ribosome:0.012529932109400758
	predicted results:cytoplasm
ENST00000436960.1:
	cytoplasm:0.1601462254772291	exosome:0.5030566053965063	nucleus:0.21097551821733507	ribosome:0.12582165090892944
	predicted results:exosome
ENST00000451250.1:
	cytoplasm:0.9623494058487215	exosome:0.010106933919091933	nucleus:0.02078461254634293	ribosome:0.006759047685843548
	predicted results:cytoplasm
ENST00000643167.1:
	cytoplasm:0.9280426561351324	exosome:0.010736306688769667	nucleus:0.05351143383397985	ribosome:0.007709603342118099
	predicted results:cytoplasm
ENST00000646341.1:
	cytoplasm:0.8971341686991557	exosome:0.008924427156035985	nucleus:0.08729663397282102	ribosome:0.006644770171987376
	predicted results:cytoplasm
ENST00000634769.1:
	cytoplasm:0.9186996270186413	exosome:0.013112636554633884	nucleus:0.05967320980653453	ribosome:0.008514526620190298
	predicted results:cytoplasm
ENST00000424357.1:
	cytoplasm:0.9010308704356597	exosome:0.012742186841791918	nucleus:0.062219560566815255	ribosome:0.024007382155733347
	predicted results:cytoplasm
ENST00000455010.1:
	cytoplasm:0.8333833270567176	exosome:0.03241153753317302	nucleus:0.09088134800317373	ribosome:0.0433237874069356
	predicted results:cytoplasm
ENST00000635532.1:
	cytoplasm:0.8911843755771858	exosome:0.004277001570653068	nucleus:0.09244530256233251	ribosome:0.012093320289828607
	predicted results:cytoplasm
ENST00000458145.1:
	cytoplasm:0.892003904151406	exosome:0.004228631138309967	nucleus:0.09226072118222013	ribosome:0.011506743528063558
	predicted results:cytoplasm
ENST00000435828.1:
	cytoplasm:0.9208197275447279	exosome:0.0038074778009448734	nucleus:0.06268027244472482	ribosome:0.012692522209602377
	predicted results:cytoplasm
ENST00000641349.1:
	cytoplasm:0.7654818085687808	exosome:0.014390988647736998	nucleus:0.20001464331530136	ribosome:0.020112559468181003
	predicted results:cytoplasm
ENST00000641565.1:
	cytoplasm:0.8892817946285099	exosome:0.012189741248810285	nucleus:0.08682420832766066	ribosome:0.011704255795019346
	predicted results:cytoplasm
ENST00000641302.1:
	cytoplasm:0.6479981084651353	exosome:0.013898966604682986	nucleus:0.32603391466555565	ribosome:0.012069010264626397
	predicted results:cytoplasm
ENST00000641355.1:
	cytoplasm:0.5785168879072143	exosome:0.014651501597735712	nucleus:0.3887054024143571	ribosome:0.018126208080692822
	predicted results:cytoplasm
ENST00000641914.1:
	cytoplasm:0.9835172616716197	exosome:0.004291388756665467	nucleus:0.008419367886647296	ribosome:0.0037719816850673876
	predicted results:cytoplasm
ENST00000642031.1:
	cytoplasm:0.8162829894539518	exosome:0.009919337582075638	nucleus:0.14945528678427059	ribosome:0.024342386179701712
	predicted results:cytoplasm
ENST00000641766.1:
	cytoplasm:0.9343026369239921	exosome:0.029333295076327436	nucleus:0.01141544307530361	ribosome:0.024948624924377036
	predicted results:cytoplasm
ENST00000641445.1:
	cytoplasm:0.44283484567063763	exosome:0.052402142346220974	nucleus:0.44040332990496744	ribosome:0.06435968207817416
	predicted results:cytoplasm
ENST00000641155.1:
	cytoplasm:0.8112193658017764	exosome:0.0175625583397231	nucleus:0.14017518165863752	ribosome:0.03104289419986278
	predicted results:cytoplasm
ENST00000641035.1:
	cytoplasm:0.5597599070252551	exosome:0.021725611897730777	nucleus:0.3639108513650045	ribosome:0.05460362971200939
	predicted results:cytoplasm
ENST00000641876.1:
	cytoplasm:0.8703736117437222	exosome:0.03357559381763921	nucleus:0.07935395578947894	ribosome:0.016696838649159388
	predicted results:cytoplasm
ENST00000641752.1:
	cytoplasm:0.8557530830834073	exosome:0.00826217685161006	nucleus:0.12956476926666416	ribosome:0.006419970798318941
	predicted results:cytoplasm
ENST00000451914.1:
	cytoplasm:0.980280051021819	exosome:0.0035694305416303974	nucleus:0.006070536649898553	ribosome:0.010079981786652044
	predicted results:cytoplasm
ENST00000635434.1:
	cytoplasm:0.9739372075855013	exosome:0.00881065509443187	nucleus:0.008788184862979226	ribosome:0.008463952457087762
	predicted results:cytoplasm
ENST00000417420.1:
	cytoplasm:0.9512753404726993	exosome:0.001992733545898001	nucleus:0.018304669846324742	ribosome:0.028427256135078127
	predicted results:cytoplasm
ENST00000422038.1:
	cytoplasm:0.9195100881886507	exosome:0.016935048328154862	nucleus:0.054255260837843704	ribosome:0.009299602645350905
	predicted results:cytoplasm
ENST00000585589.5:
	cytoplasm:0.8516962362871827	exosome:0.0025785939378839655	nucleus:0.1262184741430657	ribosome:0.019506695631867337
	predicted results:cytoplasm
ENST00000592753.5:
	cytoplasm:0.8042669493978696	exosome:0.0033138939962185907	nucleus:0.16064013310924563	ribosome:0.03177902349666645
	predicted results:cytoplasm
ENST00000585576.5:
	cytoplasm:0.8230719902783813	exosome:0.0034664206906168797	nucleus:0.13770432416425687	ribosome:0.035757264866744846
	predicted results:cytoplasm
ENST00000608806.1:
	cytoplasm:0.8523792940150754	exosome:0.002319469516989449	nucleus:0.11464589981473583	ribosome:0.0306553366531993
	predicted results:cytoplasm
ENST00000610197.1:
	cytoplasm:0.7845579140829333	exosome:0.004572016987119811	nucleus:0.1743735179323048	ribosome:0.03649655099764182
	predicted results:cytoplasm
ENST00000420811.2:
	cytoplasm:0.7652255408258515	exosome:0.0035556803556200476	nucleus:0.1994795179663236	ribosome:0.031739260852205006
	predicted results:cytoplasm
ENST00000432897.5:
	cytoplasm:0.8522420232549426	exosome:0.004249313285278455	nucleus:0.11746482870987156	ribosome:0.026043834749907117
	predicted results:cytoplasm
ENST00000434141.1:
	cytoplasm:0.8606091729927344	exosome:0.0027801047634514187	nucleus:0.11466377907262142	ribosome:0.021946943171192706
	predicted results:cytoplasm
ENST00000610175.1:
	cytoplasm:0.9338976281376516	exosome:0.0018290232142464259	nucleus:0.05551805601014887	ribosome:0.008755292637953037
	predicted results:cytoplasm
ENST00000608833.1:
	cytoplasm:0.836509600406001	exosome:0.005453927480065851	nucleus:0.14010676330470148	ribosome:0.017929708809231653
	predicted results:cytoplasm
ENST00000591882.1:
	cytoplasm:0.743663622738966	exosome:0.0041159487430362865	nucleus:0.24107326544372595	ribosome:0.011147163074271587
	predicted results:cytoplasm
ENST00000587466.5:
	cytoplasm:0.8142851494931748	exosome:0.004255761056917513	nucleus:0.025968650674270996	ribosome:0.15549043877563662
	predicted results:cytoplasm
ENST00000592898.5:
	cytoplasm:0.7803415592033575	exosome:0.005993259641260068	nucleus:0.1952247904385867	ribosome:0.018440390716795936
	predicted results:cytoplasm
ENST00000590080.5:
	cytoplasm:0.8102154145070236	exosome:0.008030622912313035	nucleus:0.1481747763533565	ribosome:0.033579186227306906
	predicted results:cytoplasm
ENST00000588058.5:
	cytoplasm:0.8586760697928163	exosome:0.004235557492045789	nucleus:0.11540171883749072	ribosome:0.021686653877647028
	predicted results:cytoplasm
ENST00000592838.5:
	cytoplasm:0.8567930309139277	exosome:0.003891238100060464	nucleus:0.04681106893628293	ribosome:0.09250466204972922
	predicted results:cytoplasm
ENST00000591173.5:
	cytoplasm:0.9100197419431141	exosome:0.0020078821237183354	nucleus:0.07994819489401407	ribosome:0.008024181039153548
	predicted results:cytoplasm
ENST00000457412.6:
	cytoplasm:0.8821932004555174	exosome:0.005612201626255123	nucleus:0.10055829322784239	ribosome:0.01163630469038504
	predicted results:cytoplasm
ENST00000627488.2:
	cytoplasm:0.7910901191671547	exosome:0.009467469862695258	nucleus:0.02885972745947277	ribosome:0.17058268351067749
	predicted results:cytoplasm
ENST00000628850.2:
	cytoplasm:0.7968458188042652	exosome:0.0037298435458875917	nucleus:0.18365510000027982	ribosome:0.01576923764956766
	predicted results:cytoplasm
ENST00000628558.2:
	cytoplasm:0.7033166218860432	exosome:0.004912790477580623	nucleus:0.2691338956418695	ribosome:0.02263669199450679
	predicted results:cytoplasm
ENST00000586465.5:
	cytoplasm:0.8914097076229083	exosome:0.001594330500309397	nucleus:0.021748820066715552	ribosome:0.08524714181006669
	predicted results:cytoplasm
ENST00000608580.5:
	cytoplasm:0.8293659875561433	exosome:0.0069422650835448945	nucleus:0.13614415489977424	ribosome:0.027547592460537434
	predicted results:cytoplasm
ENST00000609323.1:
	cytoplasm:0.9433997525276621	exosome:0.0044737131884482455	nucleus:0.02065577863602248	ribosome:0.031470755647867416
	predicted results:cytoplasm
ENST00000419596.1:
	cytoplasm:0.9239090864407994	exosome:0.005289626587668972	nucleus:0.05902156516469346	ribosome:0.011779721806838216
	predicted results:cytoplasm
ENST00000419531.2:
	cytoplasm:0.9342731663057129	exosome:0.004613035410967001	nucleus:0.04434001513742336	ribosome:0.016773783145896556
	predicted results:cytoplasm
ENST00000607372.1:
	cytoplasm:0.880517421674211	exosome:0.01632176001902804	nucleus:0.09512737682122095	ribosome:0.008033441485540143
	predicted results:cytoplasm
ENST00000424592.1:
	cytoplasm:0.8084430863432769	exosome:0.025021877115607737	nucleus:0.14595075410088365	ribosome:0.0205842824402318
	predicted results:cytoplasm
ENST00000427292.1:
	cytoplasm:0.867554899349424	exosome:0.014796562789036582	nucleus:0.10408187879723937	ribosome:0.013566659064299838
	predicted results:cytoplasm
ENST00000447329.5:
	cytoplasm:0.9757670605030541	exosome:0.005806266220262496	nucleus:0.013477806679950272	ribosome:0.004948866596733341
	predicted results:cytoplasm
ENST00000438195.5:
	cytoplasm:0.8499154167187221	exosome:0.013463781769276132	nucleus:0.014004182213980872	ribosome:0.1226166192980208
	predicted results:cytoplasm
ENST00000449812.2:
	cytoplasm:0.2769083486093738	exosome:0.010926925908670868	nucleus:0.683852415999623	ribosome:0.028312309482332272
	predicted results:nucleus
ENST00000631169.2:
	cytoplasm:0.9409788564564815	exosome:0.0046221369311201434	nucleus:0.0447314235272313	ribosome:0.009667583085166994
	predicted results:cytoplasm
ENST00000625548.1:
	cytoplasm:0.8255911234095192	exosome:0.006016768174170081	nucleus:0.10856575124029556	ribosome:0.059826357176014984
	predicted results:cytoplasm
ENST00000451090.1:
	cytoplasm:0.859000038239222	exosome:0.031873970788049766	nucleus:0.09890946961255163	ribosome:0.01021652136017655
	predicted results:cytoplasm
ENST00000585367.5:
	cytoplasm:0.3463775501339281	exosome:0.014155959743711095	nucleus:0.5750411197714963	ribosome:0.06442537035086439
	predicted results:nucleus
ENST00000592607.4:
	cytoplasm:0.5012523199180019	exosome:0.015870065812800486	nucleus:0.4371043190688218	ribosome:0.045773295200375486
	predicted results:cytoplasm
ENST00000624582.3:
	cytoplasm:0.6092292963840759	exosome:0.009447587919701052	nucleus:0.3528785432429669	ribosome:0.02844457245325626
	predicted results:cytoplasm
ENST00000623433.3:
	cytoplasm:0.30674007865112113	exosome:0.00823917588830854	nucleus:0.6413093985417908	ribosome:0.043711346918779447
	predicted results:nucleus
ENST00000624265.3:
	cytoplasm:0.21918286229726053	exosome:0.0184486739457856	nucleus:0.7118019216811144	ribosome:0.05056654207583949
	predicted results:nucleus
ENST00000631064.2:
	cytoplasm:0.7486501508623673	exosome:0.008293487162908834	nucleus:0.19361099848734342	ribosome:0.04944536348738046
	predicted results:cytoplasm
ENST00000436225.1:
	cytoplasm:0.24163267122333495	exosome:0.01856190820215973	nucleus:0.7007760393843057	ribosome:0.03902938119019938
	predicted results:nucleus
ENST00000604999.1:
	cytoplasm:0.9525011568413408	exosome:0.005488705481882348	nucleus:0.021975401277085242	ribosome:0.020034736399691788
	predicted results:cytoplasm
ENST00000443012.1:
	cytoplasm:0.9187467343824668	exosome:0.015210307434811648	nucleus:0.05506854028234056	ribosome:0.010974417900380961
	predicted results:cytoplasm
ENST00000456878.1:
	cytoplasm:0.9776253074018761	exosome:0.009196505872442527	nucleus:0.009761875211767765	ribosome:0.0034163115139135545
	predicted results:cytoplasm
ENST00000418662.1:
	cytoplasm:0.9527793249389174	exosome:0.0066064450283176476	nucleus:0.02502002910448775	ribosome:0.01559420092827716
	predicted results:cytoplasm
ENST00000421455.1:
	cytoplasm:0.8829058478186815	exosome:0.0053655030922818365	nucleus:0.0959810181308724	ribosome:0.01574763095816451
	predicted results:cytoplasm
ENST00000603233.1:
	cytoplasm:0.9617903398357036	exosome:0.002398585874195867	nucleus:0.01915850413365913	ribosome:0.016652570156441712
	predicted results:cytoplasm
ENST00000442027.5:
	cytoplasm:0.9692144025591041	exosome:0.008353075583422987	nucleus:0.016840723665699636	ribosome:0.005591798191773289
	predicted results:cytoplasm
ENST00000617929.4:
	cytoplasm:0.8855306737850492	exosome:0.05409816640485579	nucleus:0.033195294008108056	ribosome:0.02717586580198695
	predicted results:cytoplasm
ENST00000626805.2:
	cytoplasm:0.9671658170891584	exosome:0.006078005319280759	nucleus:0.018634976689716455	ribosome:0.008121200901844443
	predicted results:cytoplasm
ENST00000596354.5:
	cytoplasm:0.9463868883473454	exosome:0.022071227594152847	nucleus:0.020292183273595443	ribosome:0.01124970078490612
	predicted results:cytoplasm
ENST00000596404.1:
	cytoplasm:0.7131300997651181	exosome:0.015387862921875326	nucleus:0.2264570794530557	ribosome:0.04502495785995102
	predicted results:cytoplasm
ENST00000630199.2:
	cytoplasm:0.9508427366902399	exosome:0.019299965667819965	nucleus:0.01635990738658786	ribosome:0.013497390255352305
	predicted results:cytoplasm
ENST00000630993.1:
	cytoplasm:0.7736132972229404	exosome:0.013385193415212103	nucleus:0.20550934609873753	ribosome:0.007492163263110107
	predicted results:cytoplasm
ENST00000605725.1:
	cytoplasm:0.01949085302786123	exosome:0.915567551362194	nucleus:0.04254821490127013	ribosome:0.022393380708674592
	predicted results:exosome
ENST00000450811.1:
	cytoplasm:0.6349656902680851	exosome:0.023026383742443444	nucleus:0.04652285238524562	ribosome:0.2954850736042259
	predicted results:cytoplasm
ENST00000641890.1:
	cytoplasm:0.8988390384866667	exosome:0.007807069689887028	nucleus:0.026092568853079073	ribosome:0.06726132297036731
	predicted results:cytoplasm
ENST00000420285.5:
	cytoplasm:0.8756027673737543	exosome:0.02922147219704254	nucleus:0.038235649692741694	ribosome:0.05694011073646129
	predicted results:cytoplasm
ENST00000425352.5:
	cytoplasm:0.9166525219542019	exosome:0.033127396570614386	nucleus:0.01814823774528279	ribosome:0.03207184372990089
	predicted results:cytoplasm
ENST00000420659.1:
	cytoplasm:0.9381810546299088	exosome:0.01478462896800253	nucleus:0.015915704901306338	ribosome:0.03111861150078245
	predicted results:cytoplasm
ENST00000418091.1:
	cytoplasm:0.8509419265094625	exosome:0.05971791870451906	nucleus:0.032816214139589676	ribosome:0.056523940646428586
	predicted results:cytoplasm
ENST00000455038.1:
	cytoplasm:0.8836089085568016	exosome:0.016661875356071273	nucleus:0.01572206396207494	ribosome:0.08400715212505187
	predicted results:cytoplasm
ENST00000432537.2:
	cytoplasm:0.7545048552726419	exosome:0.0471066397069158	nucleus:0.08398341134986725	ribosome:0.11440509367057508
	predicted results:cytoplasm
ENST00000447183.3:
	cytoplasm:0.960378743333644	exosome:0.0022523767160210857	nucleus:0.023011335217814684	ribosome:0.014357544732520024
	predicted results:cytoplasm
ENST00000418086.1:
	cytoplasm:0.27359661494845333	exosome:0.02023809795855714	nucleus:0.6900010579144481	ribosome:0.016164229178541496
	predicted results:nucleus
ENST00000449140.2:
	cytoplasm:0.7629358913427777	exosome:0.006047561974833604	nucleus:0.16470749584901376	ribosome:0.06630905083337468
	predicted results:cytoplasm
ENST00000426393.5:
	cytoplasm:0.8618896767066533	exosome:0.03573645227308126	nucleus:0.084772298353544	ribosome:0.017601572666721476
	predicted results:cytoplasm
ENST00000418244.5:
	cytoplasm:0.9095252922598414	exosome:0.010080228648746577	nucleus:0.06012119896850793	ribosome:0.020273280122904414
	predicted results:cytoplasm
ENST00000449386.5:
	cytoplasm:0.7681938574530038	exosome:0.06953834927029037	nucleus:0.10390853328589691	ribosome:0.05835925999080888
	predicted results:cytoplasm
ENST00000431294.5:
	cytoplasm:0.8437974767180669	exosome:0.06557807512421382	nucleus:0.07174032482123988	ribosome:0.018884123336479503
	predicted results:cytoplasm
ENST00000427268.1:
	cytoplasm:0.8761919164857805	exosome:0.04579536337596282	nucleus:0.05764541268539357	ribosome:0.020367307452863106
	predicted results:cytoplasm
ENST00000634775.1:
	cytoplasm:0.990018906024695	exosome:0.0025040603765361844	nucleus:0.005201105012763151	ribosome:0.0022759285860055973
	predicted results:cytoplasm
ENST00000444349.5:
	cytoplasm:0.9159988781961248	exosome:0.014585890107464514	nucleus:0.05557076212838247	ribosome:0.013844469568028234
	predicted results:cytoplasm
ENST00000436350.2:
	cytoplasm:0.9944277310774918	exosome:0.000721785852101112	nucleus:0.002785814191326294	ribosome:0.002064668879080486
	predicted results:cytoplasm
ENST00000634799.1:
	cytoplasm:0.991992489447018	exosome:0.0040757594849178905	nucleus:0.0009897967930568778	ribosome:0.00294195427500743
	predicted results:cytoplasm
ENST00000607528.1:
	cytoplasm:0.4396020914352055	exosome:0.06460260688815726	nucleus:0.3925265249297739	ribosome:0.10326877674686318
	predicted results:cytoplasm
ENST00000448344.1:
	cytoplasm:0.8151784892043941	exosome:0.07809331959318132	nucleus:0.04481369572799488	ribosome:0.06191449547442982
	predicted results:cytoplasm
ENST00000435739.1:
	cytoplasm:0.9339269005089599	exosome:0.001761908599067216	nucleus:0.06071379797582683	ribosome:0.0035973929161459777
	predicted results:cytoplasm
ENST00000429871.1:
	cytoplasm:0.7869674162594249	exosome:0.08042183473256204	nucleus:0.08700953719492871	ribosome:0.04560121181308442
	predicted results:cytoplasm
ENST00000424138.1:
	cytoplasm:0.9822346744734939	exosome:0.004620709220225614	nucleus:0.006556656771918566	ribosome:0.0065879595343619896
	predicted results:cytoplasm
ENST00000456389.1:
	cytoplasm:0.9492133655595542	exosome:0.003382310747614904	nucleus:0.029819928919668198	ribosome:0.017584394773162572
	predicted results:cytoplasm
ENST00000635350.1:
	cytoplasm:0.9299036928585299	exosome:0.0037370194729722636	nucleus:0.030545518245077462	ribosome:0.035813769423420475
	predicted results:cytoplasm
ENST00000634424.1:
	cytoplasm:0.9613722069805856	exosome:0.003545263488250369	nucleus:0.0079678383933256	ribosome:0.027114691137838633
	predicted results:cytoplasm
ENST00000230113.4:
	cytoplasm:0.9484613690076149	exosome:0.0037088029033436835	nucleus:0.016040861488109907	ribosome:0.031788966600931376
	predicted results:cytoplasm
ENST00000414904.1:
	cytoplasm:0.6262910567554073	exosome:0.005057469371690221	nucleus:0.3557962443145445	ribosome:0.012855229558357821
	predicted results:cytoplasm
ENST00000434072.1:
	cytoplasm:0.02802476787101709	exosome:0.014434684217358306	nucleus:0.9185845317061488	ribosome:0.03895601620547574
	predicted results:nucleus
ENST00000425820.1:
	cytoplasm:0.7787636467496114	exosome:0.07170187525656753	nucleus:0.10109515328024986	ribosome:0.048439324713571284
	predicted results:cytoplasm
ENST00000645269.1:
	cytoplasm:0.9552619441617732	exosome:0.005894450970430367	nucleus:0.026832693925133256	ribosome:0.012010910942663006
	predicted results:cytoplasm
ENST00000644104.1:
	cytoplasm:0.9025210593627403	exosome:0.007258667077306366	nucleus:0.0559439008689533	ribosome:0.034276372690999674
	predicted results:cytoplasm
ENST00000425517.1:
	cytoplasm:0.9677918983086731	exosome:0.011400740056467662	nucleus:0.0106375521707049	ribosome:0.010169809464154222
	predicted results:cytoplasm
ENST00000650525.1:
	cytoplasm:0.9659696451873048	exosome:0.0014125089647212827	nucleus:0.010873951895129871	ribosome:0.021743893952844234
	predicted results:cytoplasm
ENST00000439878.1:
	cytoplasm:0.9479201243175692	exosome:0.010743416648609096	nucleus:0.018893450235771655	ribosome:0.022443008798050057
	predicted results:cytoplasm
ENST00000448001.1:
	cytoplasm:0.8981183207302601	exosome:0.009041416904335754	nucleus:0.020717059975627138	ribosome:0.07212320238977671
	predicted results:cytoplasm
ENST00000414132.5:
	cytoplasm:0.9669229023038513	exosome:0.02344909622213541	nucleus:0.004770227960958033	ribosome:0.0048577735130552755
	predicted results:cytoplasm
ENST00000425754.1:
	cytoplasm:0.9763581455793056	exosome:0.012333417359842856	nucleus:0.008065281421359056	ribosome:0.0032431556394927077
	predicted results:cytoplasm
ENST00000422107.1:
	cytoplasm:0.8950722469163093	exosome:0.012843347414957068	nucleus:0.027620112132487162	ribosome:0.06446429353624643
	predicted results:cytoplasm
ENST00000413943.1:
	cytoplasm:0.9082739113738941	exosome:0.006195280172393304	nucleus:0.07890092659214161	ribosome:0.006629881861571173
	predicted results:cytoplasm
ENST00000607679.1:
	cytoplasm:0.47676416226224166	exosome:0.20043743114609489	nucleus:0.062497493535840526	ribosome:0.2603009130558229
	predicted results:cytoplasm
ENST00000423187.1:
	cytoplasm:0.09325049666777092	exosome:0.13708521761244544	nucleus:0.2917619072778783	ribosome:0.47790237844190514
	predicted results:ribosome
ENST00000426775.1:
	cytoplasm:0.9201131739077666	exosome:0.005966662400192229	nucleus:0.02172458461836948	ribosome:0.05219557907367173
	predicted results:cytoplasm
ENST00000602605.1:
	cytoplasm:0.9740473999803955	exosome:0.00827740158832891	nucleus:0.008803698291333518	ribosome:0.008871500139941814
	predicted results:cytoplasm
ENST00000450461.1:
	cytoplasm:0.7845313906656981	exosome:0.006249495642134633	nucleus:0.19027828861862367	ribosome:0.01894082507354383
	predicted results:cytoplasm
ENST00000426999.1:
	cytoplasm:0.7339124020841481	exosome:0.005895007143478252	nucleus:0.15437394789871434	ribosome:0.1058186428736593
	predicted results:cytoplasm
ENST00000455406.5:
	cytoplasm:0.886535906236347	exosome:0.007131474971068289	nucleus:0.08316682497147497	ribosome:0.023165793821109882
	predicted results:cytoplasm
ENST00000583678.5:
	cytoplasm:0.337214532279678	exosome:0.015195210977101439	nucleus:0.6107608364119739	ribosome:0.03682942033124676
	predicted results:nucleus
ENST00000634641.1:
	cytoplasm:0.856409332184228	exosome:0.0027638595494019584	nucleus:0.12540984681510722	ribosome:0.015416961451262782
	predicted results:cytoplasm
ENST00000627548.2:
	cytoplasm:0.7512432322050404	exosome:0.007841845621254756	nucleus:0.2289506406430287	ribosome:0.011964281530676068
	predicted results:cytoplasm
ENST00000599146.5:
	cytoplasm:0.785728466963639	exosome:0.00603602643766446	nucleus:0.19777871258049007	ribosome:0.010456794018206416
	predicted results:cytoplasm
ENST00000626344.2:
	cytoplasm:0.9373009400526948	exosome:0.014104159516085749	nucleus:0.043133347594846556	ribosome:0.0054615528363731345
	predicted results:cytoplasm
ENST00000630994.2:
	cytoplasm:0.8875033969699175	exosome:0.006912538187346585	nucleus:0.09515764400408869	ribosome:0.01042642083864711
	predicted results:cytoplasm
ENST00000630926.2:
	cytoplasm:0.8217222883813963	exosome:0.009591993670347425	nucleus:0.15821877425204617	ribosome:0.01046694369620986
	predicted results:cytoplasm
ENST00000627516.2:
	cytoplasm:0.88403412216054	exosome:0.005470488581958955	nucleus:0.10279701757567239	ribosome:0.007698371681828715
	predicted results:cytoplasm
ENST00000627902.2:
	cytoplasm:0.8559343774999458	exosome:0.007911651906280487	nucleus:0.12501020811296426	ribosome:0.011143762480809522
	predicted results:cytoplasm
ENST00000596952.5:
	cytoplasm:0.9127461099431843	exosome:0.012252634391623307	nucleus:0.04755937477596122	ribosome:0.02744188088923128
	predicted results:cytoplasm
ENST00000625896.2:
	cytoplasm:0.3499615100616325	exosome:0.01772636198128636	nucleus:0.6052329586426017	ribosome:0.027079169314479217
	predicted results:nucleus
ENST00000413421.5:
	cytoplasm:0.9594334834916349	exosome:0.003376233816501548	nucleus:0.03093523772839092	ribosome:0.006255044963472657
	predicted results:cytoplasm
ENST00000628635.2:
	cytoplasm:0.889102629863431	exosome:0.005574184806792132	nucleus:0.09996997705629362	ribosome:0.005353208273483334
	predicted results:cytoplasm
ENST00000628683.2:
	cytoplasm:0.44182224881990667	exosome:0.01924626459702411	nucleus:0.5151726852216276	ribosome:0.02375880136144141
	predicted results:nucleus
ENST00000628797.2:
	cytoplasm:0.8112054176266775	exosome:0.010141437836584197	nucleus:0.1633972086657542	ribosome:0.015255935870983839
	predicted results:cytoplasm
ENST00000626510.2:
	cytoplasm:0.4870331861480777	exosome:0.013769812130437275	nucleus:0.478226878716175	ribosome:0.020970123005309694
	predicted results:cytoplasm
ENST00000628450.2:
	cytoplasm:0.596629020446219	exosome:0.008912676700854334	nucleus:0.3739634640303539	ribosome:0.02049483882257278
	predicted results:cytoplasm
ENST00000594152.5:
	cytoplasm:0.3525849375186779	exosome:0.021453188707713837	nucleus:0.5992172050952319	ribosome:0.026744668678376386
	predicted results:nucleus
ENST00000630885.2:
	cytoplasm:0.8530435820831567	exosome:0.006319246159072368	nucleus:0.13158418704502822	ribosome:0.009052984712742832
[truncated: 74,215 more rows]
