# Supplementary material for: LncLocation: Efficient Subcellular Location Prediction of Long Non-Coding RNA-Based Multi-Source Heterogeneous Feature Fusion
Source: Int J Mol Sci. 2020 Oct 1;21(19):7271. doi: 10.3390/ijms21197271 (PMC7582431; doi:10.3390/ijms21197271)
Supplement: Supplementary file 1 [file ijms-21-07271-s001.zip › ijms-924790-supplementary/Supplementary Data S3.fa]

>ENST00000473358.1
gtgcacacggctcccatgcgttgtcttccgagcgtcaggccgcccctacccgtgctttct
gctctgcagaccctcttcctagacctccgtcctttgtcccatcgctgccttcccctcaag
ctcagggccaagctgtccgccaacctcggctcctccgggcagccctcgcccggggtgcgc
cccggggcaggacccccagcccacgcccagggcccgcccctgccctccagccctacgcct
tgacccgctttcctgcgtctctcagcctacctgaccttgtctttacctctgtgggcagct
cccttgtgatctgcttagttcccacccccctttaagaattcaatagagaagccagacgca
aaactacagatatcgtatgagtccagttttgtgaagtgcctagaatagtcaaaattcaca
gagacagaagcagtggtcgccaggaatggggaagcaaggcggagttgggcagctcgtgtt
caatggttttgtccgccttccctgcctcctcttctgggggagttagatcgagttgtaaca
agaacatgccactgtctcgctggctgcagcgtgtggtccccttaccagagtgaggatgcg
aagagaaggtggctgtctgcaaaccaggaagagagccctcaccgggaacccgtccagctg
ccaccttgaacttggacttccaagcctccagaactgtgagggataaatgtat
>ENST00000469289.1
tcatcagtccaaagtccagcagttgtccctcctggaatccgttggcttgcctccggcatt
tttggcccttgccttttagggttgccagattaaaagacaggatgcccagctagtttgaat
tttagataaacaacgaataatttcgtagcataaatatgtcccaagcttagtttgggacat
acttatgctaaaaaacattattggttgtttatctgagattcagaattaagcattttatat
tttatttgctgcctctggccaccctactctcttcctaacactctctccctctcccagttt
tgtccgccttccctgcctcctcttctgggggagttagatcgagttgtaacaagaacatgc
cactgtctcgctggctgcagcgtgtggtccccttaccagagtgaggatgcgaagagaagg
tggctgtctgcaaaccaggaagagagccctcaccgggaacccgtccagctgccaccttga
acttggacttccaagcctccagaactgtgagggataaatgtatgattttaaagtc
>ENST00000461467.1
ggggtttcggggctgtggaccctgtgccaggaaaggaagggcgcagctcctgcaatgcgg
agcagccagggcagtgggcaccaggctttagcctccctttctcaccctacagagggcagg
cccttcagctccattctcctccaaggctgcagagggggcaggaattgggggtgacaggag
agctgtaaggtctccagtgggtcattctgggcccagagatgggtgctgaagctcccacgc
ctgcctgtgaaaatggagtcctctctcacctgggagagccaggtgctgccccgagaagga
tgcatttatggcttcgtgaagtctttcctgacccccgatgctgctgactatagagacaaa
gtctcactatgttgctcaggctggtcttgaactcctggcctcaagcgatcctcccacctc
agcctcccaaagtgttgggattatagacatgagccactgcacctggccgaccttgggcaa
gttcttaaacccttcaaagcctcatttttctccaatcacaaaagggaaagatggtaatat
tttccccaccaaattcttgtaagtattaaacattgtatatgtattttgaa
>ENST00000477740.5
gacaagttcgagcatcttaaaatgattcaacaggaggagataaggaagctcgaggaagag
aaaaaaaaactggaaggagaaatcatagatttttataaaatgaaagctgcctctgaagca
ctgcagactcagctgagcaccgatacaaagaaagacaaacatcctgatccatatgaattc
ctcttattaagaaaaataaagcatccaggattcaatgaagaactgactatcaccttgtta
atcattcagaaacatgttgcaggcttaagccatttttgatatagatactgaaacaattac
ttgctaagagcaaacttgaaggtatggataaggccctgagtcatcttcctgagctgaatg
atagttaagctgaattaacaatttggacaagacagcaaatgctattgtccaagttttcta
aagaagaatctgaagtgaaatgacatcaagagacctatcaagacctgtatccaggaaaag
accaaaccaat
>ENST00000471248.1
gaagctcgaggaagagaaaaaaaaactggaaggagaaatcatagatttttataaaatgaa
agctgcctctgaagcactgcagactcagctgagcaccgatacaaagaaagacaaacatct
aacaatttggacaagacagcaaatgctattgtccaagttttctaaagaagaatctgaagt
gaaatgacatcaagagacctatcaagacctgtatccaggaaaagagtcttgctcttgttg
cccaggctggagtgcaatggcatgattttggctcactgtaaactccacctcctgggttca
agcgattctcctgcctcagcctccctagtagctggtattacaggtgcctgccaccacacc
cagctaatttttgtatttttagtagagatgggggtttcaccatgttggccagcctggtcc
cgaactcctgaccttaggtgatccaccagcatcggcctcccaaagtgctgggattacagg
tgtgagccactgtgtccagccagtggtgggtctcatatctcaatgtggacttttactaac
tcccaatgcctcagtttcctcatcagttgaaaggaatgaatgaaagatatgtgtttttca
tattaccaggtagatgataaggagatttt
>ENST00000610542.1
tgcacacatcttcttctccaaggtttgtgtgcagaacatcctgcccatgctgccccagca
gcttcagttggcacctgcctcagtccagcctctgggaaccatgcagcagctcccagcggc
cctgcacccaccaccagcatccgtttcacctgcagttgaagatccgtgaggtgcccagaa
gatcatgcagtcatcagtcccacggagcagcctgcgaggctgaggctcctcccactggac
cgccccccaactggcaccactgctgcccctgcccctactctcagcctcacgtgactctcg
ggcagaagcactggtggggcagccagggcagcgtcaagagtctgagccagctgcaggaca
agttcgagcatcttaaaatgattcaacaggaggagataaggaagctcgaggaagagaaaa
aaaaactggaaggagaaatcatagatttttataaaatgaaagctgcctctgaagcactgc
agactcagctgagcaccgatacaaagaaagacaaacatcctgatccatatgaattcctct
tattaagaaaaataaagcatccaggattcaatgaagaactatcaccttgttaatcattca
gaaacatgttgcaggcttaagccatttttgatatagatactgaaacaattacttgctaag
agcaaacttgaaggtatggataaggccctgagtcatcttcctgagctgaatgatagttaa
gct
>ENST00000453576.2
gaagatccgtgaggtgcccagaagatcatgcagtcatcagtcccacggagcagcctgcga
ggctgaggctcctcccactggaccgccccccaactggcaccactgctgcccctgccccta
ctctcagcctcacgtgactctcgggcagaagcactggtggggcagccagggcagcgtcaa
gagtctgagccagctgcaggacaagttcgagcatcttaaaatgattcaacaggaggagat
aaggaagctcgaggaagagaaaaaaaaactggaaggagaaatcatagatttttataaaat
gaaagctgcctctgaagcactgcagactcagctgag
>ENST00000493797.1
ttggtttcccagggggcagtgctgagctctttgccagtgggaaatgggatgctggtgatt
tccagtaggtgacctcacagtgactcaagctaccacttactgttgattgtgacgaaatgc
cagctgaggcacatgccttgggagctaagtggttgctgcccttgaccactgtgaagactg
gtgtgggaagggtcgttttggatgcacttgagcaggggtccccaacccctgagccatgga
gccgcaaggagccacacagcaggaggtgggaacatccagttgcaggaaaacaagcttaac
acgcccactgattctacattatg
>ENST00000490997.5
ctcaccttggccccccacagtgcaaggattacaggtatgagccaccatgcctggccccta
ccctgcctactgagaaccaaaggaaggatccaaattctccttagctcaactcgagccatt
tcctgattgcttcatcagcgaggagctggttattgggctgtccaggcctcccaagcagca
cagaaatgagaaacaggaccttgccctgtcactcaggatggagttcagtggtcctatcat
ggctcattatagcctcaaactcccaggctcaagcaatcctaccatgtcagccttcccagt
agctgggactacagctggatctaccatgaaagacttgtgaatccaggaagagagactgac
tgggcaacatgttattcaggtacaaaaagatttggactgtaacttaaaaatgatcaaatt
atgtttcccatgcatcaggtgcaatgggaagctcttctggagagtgagagaagcttccag
ttaaggtgacattgaagccaagtcctgaaagatgagga
>ENST00000491962.1
tgaggtggagtcttgctctgtcatccaggctggcagtggcgtgatcttggctcactgcaa
tgtctgcctcctgggttcaggtgattctcctgcctcagcctcctgagtagctgggactac
aggcgcccgccaccatgccctgctgttttgtatttttgagaaatggaatcatcgtatcgc
tgatctacgtaaacaaactgaagaattgtctgaaagaaaatatgacatgaacttatgaat
tcaacaggtgaagatttacaacttgataaatcaacttt
>ENST00000496488.1
attcaaatgggccctgctgccaagccttttttttttttttttaacaatgccatctcttca
tattgttccatttaacaaaactgcagcccttcatctatccttaagtcccttggccagtgg
tacagagccagagtatgctactccctagcaggaaatcaacaggatgacctactaaacacc
attcagaagatgctaagacccatgaattgcaacaggaaagaaaagacagagaattagtca
gacaggaatcaaggttccctagagaaatggctgactccatgtatggtgcagtatattgat
cctggaacatctgttttgccagaaagcaaggaagccatcaaagtccaacaggatcacttc
aaaaagacatgaaagtcaacttgaagagataattattaacctagatgagacaatctaagc
atccaaaacaataaagactgcaatggcctgaaataca
>ENST00000450983.1
tacggcagctttagggaggtgctctgagacccgaaactagactcgactttaacagacaca
gacgaccctgaagatggaaacgttttcttccaaattgtgctgcacgtttttggcgagagc
atggggctgtgcggcgtcccctccctggcgcccacctgtgccctgcacactggcctgcac
tgtggtgatctcgcttggcccccacctgattcccgacatacagcagaggaaccttaggct
caggtggaacagcctcaactgattctgtccctgaacttccgtacacagccctggagtcgt
cttagagccatgatttatttaactgttctttcattttacagaacataaaatgtattgttt
ccaacttttttcctatggtaaataatactaaagtaaatatctctgtgcatgaatcttttt
gtatatgttggaatatccttaagataaggccccagaactaaaagtaccctgtcaaaaggt
gagcatttccggttcccctgctgtgctttgctgcgttgttctctcctgctgcaacgttct
cactccacaatcctggggcagggaggggaggcccagctgagtttggatcataatcctgaa
agacaca
>ENST00000412666.1
gaggtgctctgagacccgaaactagactcgactttaacagacacagacgaccctgaaggc
gagactgtctgctggtgggatgctggatggaaacgttttcttccaaattgtgctgcacgt
ttttggcgagagcatggggctgtgcggcgtcccctccctggcgcccacctgtgccctgca
cactggcctgcactgtggtgatctcgcttggcccccacctgattcccgacatacagcaga
ggaaccttaggctcaggtggaacagcctcaactgattctgtccctgaacttccgtacaca
gccctggagtcgtcttagagccatgatttatttaactgttctttcattttacagaacata
aaatgtattgtttccaacttttttcctatggtaaataatactaaagtaaatatctctgtg
catgaa
>ENST00000635159.1
cacacacagatacggattcaaagagacatgcacactctgagtttctgagagtaagccact
gtcagttcctggggtgagccaccagccacatggacacaatttcctctttttgatggaaac
gttttcttccaaattgtgctgcacgtttttggcgagagcatggggctgtgcggcgtcccc
tccctggcgcccacctgtgccctgcacactggcctgcactgtggtgatctcgcttggccc
ccacctgattcccgacatacagcagaggaaccttaggctcaggtggaacagcctcaactg
attctgtccctgaacttccgtacacagccctggagtcgtcttagagccatgatttattta
actgttctttcattttacagaacataaaatgtattgtttccaacttttttcctatggtaa
ataatactaaagtaaatatctctgtgcatgaatctttttgtatatgttggaatatcctta
agataaggccccagaactaaaagtaccctgtcaaaaggtgagcatttccggttcccctgc
tgtgctttgctgcgttgttctctcctgctgcaacgttctcactccacaatcctggggcag
ggaggggaggcccagctgagtttggatcataatcctgaaagacacaatcccaagcaccat
aatgtggaatgttgaaatccctaaagatcaaaatccctcaagtctaaaatccctgatatt
tcagatgaccacagctacagggctaggtgcacacaattagtaaccgtagcgatatacgtg
tacacgtttctcttttgacttatttctttatggtctgtcttcttataactgctacaccca
tgccgccgtcgttagttacctcagtgtttatgcaaaaatacctgttatcattgcctattt
tattgtgtaaagtggcctatgaaatgttctgttgtgtttttatgtttctcaaatacatac
cttttaaaaatgtaaataaataacatcgacatta
>ENST00000423796.1
tacggaagctttagggaggtgctctgagacccgaaactagactcgactttaacagacaca
gacgaccctgaagatggaaatgttttcttccaaattgtgctgcacgtttttggcgagagc
atggggctgtgcggcgtcccctccctggcgcccacctgtgccctgcacactggcctgcac
tgtggtgatctcgcttggcccccacctgattcctgacatacagcagaggaagcttaggct
caggtggaacagcctcaactgattcagtccctgaacttccgtacacagccctggagtcgt
cttagagccatgatttatttaactgttctttcattttacagaacataaaatgtattgttt
ccaacttttttcctatggtaaataatactaaagtaaatatctctgtgcatgaatcttttt
gtatatgttggaatatccttaagataaggccccagaactaaaagtaccctgtcaaagggt
gagcatttccggttcccctgctgtgctttgctgcgttgttctcccctgctgcaacgttct
cactccacaatcctggggcaggtaggggaggcccagctgagtttggatcataatcctgaa
agacaca
>ENST00000450696.1
gactcgactttaacagacacagacgaccctgaaggtgagactgtctgctggtgggatgct
ggatggaaatgttttcttccaaattgtgctgcacgtttttggcgagagcatggggctgtg
cggcgtcccctccctggcgcccacctgtgccctgcacactggcctgcactgtggtgatct
cgcttggcccccacctgattcctgacatacagcagaggaagcttaggctcaggtggaaca
gcctcaactgattcagtccctgaacttccgtacacagccctggagtcgtcttagagccat
gatttatttaactgttctttcattttacagaacataaaatgtattgtttccaactttttt
cctatggtaaataatactaaagtaaatatctctgtgcatgaa
>ENST00000422528.1
attcaaatgggccctgctgccaagcctttttttttttttttaacaatgccatctcttcat
attgttccatttaacaaaactgcagcccttcatctatccttaagtcccttggccaatggt
acagagccagagtatgctactccctagcaggaaatcaacaggatgacctactaaacacca
ttcagaagatgctaagacccatgaattgcaacaggaaagaaaagacagagaattagtcag
acaggaatcaaggttccctagagaaacggctgactccatgtatggtgcagtatattgatc
ctggaacatcttttttgccagaaagcaaggaagccatcaaagtccaacaggatcacgtca
aaaagacatgaaagtcaacttgaagagataattattaacctagatgagacaatgtaagca
tccaaaacaataaagactgcaatggcctgaaataca
>ENST00000434264.6
gctggttcttccaggagcgcgcatgagcggacgctgcctactggtggccgggcgggatgt
aaccggctgctgagctggcagttctgtgtcgctaggcttctgcccggccgccgccgcaca
taagccacgaggaggagctttacgacttcccggtcttcggcgccgggcgcagcaagggcc
agactctgcgctagcaggcgctgcgcgccaaccggccggcacctgtcgcagaaggtgcaa
ccgatcgcactgtcgcgcagaagctcctcaatggccagcgccagctgcagccccggccgc
ccactcgcctcatctgagcctgggcaaatctggattgggaaagttgacattaatcaactc
attattcctcacagatttgtattctccagagtatccaggtccttctcagagaattaaaaa
gcctgtacaggtctagatattggtatttttaattgatgataagctggaataatattaata
cacacaaagcacgtgttgtaactttcattatgcttccttagagctctgttcacggaaagg
gcctgggagctgcaacacctcaacagcaacaagcacacctgctacctagaacttggtttc
taaaaaccatcctcctctaaaaggaaacagagctctttgaagaaacggtaatttcaaagc
tagagcacagaaagtataagatgagcccagaatatctttttgtacaagaaagtaaggcaa
tgctcaaagaatgatggagacatgcccaaaaaaagcagagaagccaacttgaaaagattc
caacaggccaaatatggggcgatttgaacatcagaataaaatggtgacagtcacagaatt
ataa
>ENST00000457084.1
aggagcgcgcatgagcggacgctgcctactggtggccgggcgggatgtaaccggctgctg
agctggcagttctgtgtcgctaggcttctgcccggccgccgccgcacataagccacgagg
aggagctttacgacttcccggtcttcggcgccgggcgcagcaagggccagactctgcgct
agcaggcgctgcgcgccaaccggccggcacctgtcgcagaaggtgcaaccgatcgcactg
tcgcgcagaagctcctcaatggccagcgccagctgcagccccggccgcccactcgcctca
tctgagcctgggcaaatctggattgggaaagttgacattaatcaactcattattcctcac
agatttgtattctccagagtatccaggtccttctcagagaattaaaaagcctgtacaggt
ctagatattggtatttttaattgatgataagctggaataatattaatacacacaaagcac
gtgttgtaactttcattatgcttccttagaggtaagatgcaaatttgcccttagccagtg
taagatggtaaatatgacttcataaa
>ENST00000589899.5
cgccgggcgcagcaagggccagactctgcgctagcaggcgctgcgcgccaaccggccggc
acctgtcgcagaaggtgcaaccgatcgcactgtcgcgcagaagctcctcaatggccagcg
ccagctgcagccccggccgcccactcgcctcatctgagcctgggcaaatctggattggga
aagttgacattaatcaactcattattcctcacagatttgtattctccagagtatccaggt
ccttctcagagaattaaaaagcctgtacagcgctgctctaagctgttgatgaaaaatatt
gttggtgagctctgcttaggtaatatataggacatgagcagagaggaggcacgtgaacag
ttctggcctggagtaggcttcattgaggctgtgatgcttttagctggatttgaagaagtg
gtagtgatcatcccagtgcacaggataggtggacagtctatgtattctgagcagtaactc
atatatctcatactgcaagaccccaaaggagtaattttgtgaactctgttcacggaaagg
gcctgggagctgcaacacctcaacagcaacaagcacacctgctacctagaacttggtttc
taaaaaccatcctcctctaaaaggaaacagagctctttgaagaaacggtaatttcaaagc
tagagcacagaaagtataagatgagcccagaatatctttttgtacaagaaagtaaggcaa
tgctcaaagaatgatggagacatgcccaaaaaaagcagagaagccaacttgaaaagattc
caacaggccaaatatggggcgatttgaac
>ENST00000609830.1
cgcagcaagggccagactctgcgctagcaggcgctgcgcgccaaccggccggcacctgtc
gcagaaggtgcaaccgatcgcactgtcgcgcagaagctcctcaatggccagcgccagctg
cagccccggccgcccactcgcctcatctgagcctgggcaaatctggattgggaaagttga
cattaatcaactcattattcctcacagatttgtattctccagagtatccaggtccttctc
agagaattaaaaagcctgtacaggtctagatattggtatttttaattgatgataagctgg
aataatattaatacacacaaagcacgtgttgtaactttcattatgcttccttagagcgct
gctctaagctgttgatgaaaaatattgttggtgagctctgcttaggtaatatataggaca
tgagcagagaggaggcacgtgaacagttctggcctggagtaggcttcattgaggctgtga
tgcttttagctggatttgaagaagtggtagtgatcatcccagtgcacaggataggtggac
agtctatgtattctgagcagtaactcatatatctcatactgcaagaccccaaaggagtaa
ttttgtgaactctgttcacggaaagggcctgggagctgcaacacctcaacagcaacaagc
acacctgct
>ENST00000429505.5
gcagccccggccgcccactcgcctcatctgagcctggcagaaggtaagcatgagcaaatt
actttttagaggtaactttgctgaacttgtgaagaatggtgtgcaaggtccagagcgact
gcaggagagggaaggtgggattcccacagagcaggagcacagataagccaagcaaggccc
tgcttggaaggcagcaatcaacagagatgcacagacctgtgagggtgccgggacagccat
gcaacaatgcagcccttttgcttcctgagctcaccagttccctcgctccacctctgagag
gtggtttggagaaacacagcccttctcaagagggctgcaagctacttaagtcctgaaaat
ttccacaaggctgagtcaaatctgcgtttcatcatctataagaaaggtacctatcgagaa
caccctgctggccagtgtgta
>ENST00000585826.1
ctctgttcacggaaagggcctgggagctgcaacacctcaacagcaacaagcacacctgct
acctagaacttggtttctaaaaaccatcctcctctaaaaggaaacagagctctttgaaga
aacggtaatttcaaagctagagcacagaaagtataagatgagcccagaatatctttttgt
acaagaaagtaaggcaatgctcaaagaatgatggagacatgcccaaaaaaagcagagaag
ccaacttgaaaagattccaacaggccaaatatggggcgatttgaacatcagaataaaatg
gtgacagtcacagaattataacccagtgaagaaaggaattcatgacatcatattaatata
aataataattgaatattgaaattcgttaaa
>ENST00000592547.1
ctctgttcacggaaagggcctgggagctgcaacacctcaacagcaacaagcacacctgct
acctagaacttggtttctaaaaaccatcctcctctaaaaggaaacagagctctttgaaga
aacggtaatttcaaagctagagcacagaaagtataagatgagcccagaatatctttttgt
acaagaaagtaaggcaatgctcaaagaatgatggagacatgcccaaaaaaagcagagaag
ccaacttgaaaagattccaacaggccaaatatggggcgatttgaacatcagaataaaatg
gtgacagtcacagaattataacccagtgaagaaaggaattcatgacatcatattaatata
aataataattgaatattgaaattcgttaaaggaaatgagatatttatgtagtcttaaggt
atcttctcacaaattatgtattacttacaaaggggaaaagtgcaccttgacgtgagaatc
ttggcagaactactttaatcaagaggtttagttgagcattatcagtaacagagtaaatca
aaatcataagccacttgatagatacaatgagaaaataaagcatcacttctgtgacaccct
ataaaaaa
>ENST00000586928.5
ctctgttcacggaaagggcctgggagctgcaacacctcaacagcaacaagcacacctgct
acctagaacttggtttctaaaaaccatcctcctctaaaaggaaacagagctctttgaaga
aacgagacagatctcattatgttgcccagggtgatccttgatctcctggcctcaagtgat
cctccaaccttggtctcccaaagtgctgggattacagatgtgaactaccacacccagtca
acgtgcagaaggttttcagtttgatgtagtctgatgtagtctcatgtatttatccttctt
gttgttgcctgagcttttggtgtgatatccaaaaatatcattgccaagatcaatatcaag
aaactttccccctatgtttcttacagaaattttatggtttcagatttttcatccattttg
agtatatttgtgtgtatgatgtaagataagggtccagtctccccagtgttggatatccaa
ttttcataacaccatttattgaagagattattctttctccactgtgttttcttgatgtcc
ttgtcaaaaattagttgacttttatatgcttgggtttatttctgggctctattctgtt
>ENST00000585768.5
ctctgttcacggaaagggcctgggagctgcaacacctcaacagcaacaagcacacctgct
acctagaacttggtttctaaaaaccatcctcctctaaaaggaaacagagctctttgaaga
aacgggtctccctatgttgcccaggctggcctcaaactcctgggctcaagttatcctcct
gcctcggcctcccaaaatgctgggattgcaggcatgagtgaccgcacctggccacctttc
cacatttaagagatccctgggatactgcgaagcaggagtccatctccagacatgaggagc
aggtgggctaaaggaaacaggactggggagtcttggaggggcagagcaatgcccagggac
acagaaacttttgaataaagacaagagagaccga
>ENST00000590848.5
ctctgttcacggaaagggcctgggagctgcaacacctcaacagcaacaagcacacctgct
acctagaacttggtttctaaaaaccatcctcctctaaaaggaaacagagctctttgaaga
aacggtgagacagtcaacaaacctctaaccaccgaccttttctcctctgccctccactca
cactctgctccatcaccctcagccacacagctgacgctgtagagattcactgacatccag
tctgatggacactgtttctccagccgaaactgctcatgagaacatgtgcagtgaagtgct
ccagaggccccagcatgctacattacagaagactgaactcaggagagatgaggaataatc
ccctccatcacaccagacaccaggagggtgtgccaagaggtaactttgctgaacttgtga
agaatggtgtgcaaggtccagagcgactgcaggagagggaaggtgggattcccacagagc
aggagcacagataagccaagcaaggccctgcttggaaggcagcaatcaacagagatgcac
agacctgtgagggtgccgggacagccatgcaacaatgcagcccttttgcttcctgagctc
accagttccctcgctccacctctgagaggtggtttggagaaacacagcccttctcaagag
ggctgcaagctacttaagtcctgaaaatttccacaaggctgagtcaaatctgcgtttcat
catcta
>ENST00000591440.5
ctctgttcacggaaagggcctgggagctgcaacacctcaacagcaacaagcacacctgct
acctagaacttggtttctaaaaaccatcctcctctaaaaggaaacagagctctttgaaga
aacgcagaaggtaagcatgagcaaattactttttagaggtaactttgctgaacttgtgaa
gaatggtgtgcaaggtccagagcgactgcaggagagggaaggtgggattcccacagagca
ggagcacagataagccaagcaaggccctgcttggaaggcagcaatcaacagagatgcaca
gacctgtgagggtgccgggacagccatgcaacaatgcagcccttttgcttcctgagctca
ccagttccctcgctccacctctgagaggtggtttggagaaacacagcccttctcaagagg
gctgcaagctacttaagtcctgaaaatttccacaaggctgagtcaaatctgcgtttcatc
atctataagaaaggtacctatcgagaacaccctgctggccagtgtgtaaatatctaaagg
aggactcagaaaacaccggggaagtccagcctgcacgtggtggctgggcttcagtgaagc
atgcagcacaacaggagttgtaagtagtagttacatcagcagccctggaaattctgctca
gaaccaaactgaacaaataacattatctaaggcttacaattatttaactccctaaatttt
ctgtcctcccagtagcactttcaaatgcctaaaagcaattaaaagaaacatttttccaat
>ENST00000593022.5
ctctgttcacggaaagggcctgggagctgcaacacctcaacagcaacaagcacacctgct
acctagaacttggtttctaaaaaccatcctcctctaaaaggaaacagagctctttgaaga
aacgcagaaggtaagcatgagcaaattactttttagaggtaactttgctgaacttgtgaa
gaatggtgtgcaaggtccagagcgactgcaggagagggaaggtgggattcccacagagca
ggagcacagataagccaagcaaggccctgcttggaaggcagcaatcaacagagatgcaca
gacctgtgagggtgccgggacagccatgcaacaatgcagcccttttgcttcctgagctca
ccagttccctcgctccacctctgagaggtggtttggagaaacacagcccttctcaagagg
gctgcaagctacttaagtcctgaaaatttccacaaggctgagtcaaatctgcgtttcatc
atctataagaaaggtacctatcgagaacaccctgctggccagtgtgtaaatatctaaagg
aggactcagaaaacaccggggaagtccagcctgcacgtggtggctgggcttcagtgaagc
atgcagcacaacaggagttagcagccatgcactgcccaggctggaagtatgctcaaccac
aagggtcagggctgggagaggcgcttcggtagc
>ENST00000589531.5
ctctgttcacggaaagggcctgggagctgcaacacctcaacagcaacaagcacacctgct
acctagaacttggtttctaaaaaccatcctcctctaaaaggaaacagagctctttgaaga
aacgaaggtaagcatgagcaaattactttttagaggtaactttgctgaacttgtgaagaa
tggtgtgcaaggtccagagcgactgcaggagagggaaggtgggattcccacagagcagga
gcacagataagccaagcaaggccctgcttggaaggcagcaatcaacagagatgcacagac
ctgtgagggtgccgggacagccatgcaacaatgcagcccttttgcttcctgagctcacca
gttccctcgctccacctctgagaggtggtttggagaaacacagcccttctcaagagggct
gcaagctacttaagtcctgaaaatttccacaaggctgagtcaaatctgcgtttcatcatc
tataagaaaggtacctatcgagaacaccctgctggccagtgtgtaaatatctaaaggagg
actcagaaaacaccggggaagtccagcctgcacgtggtggctgggcttcagtgaagcatg
cagcacaacaggagttagcagaccacaaagagcatgtctggacctagaaccacagcatgt
aacctcggaagcagtgagacaccagccagcatggacaagcagcaggcacttgct
>ENST00000588951.5
ctctgttcacggaaagggcctgggagctgcaacacctcaacagcaacaagcacacctgct
acctagaacttggtttctaaaaaccatcctcctctaaaaggaaacagagctctttgaaga
aacgcagaaggtaagcatgagcaaattactttttagaggtaactttgctgaacttgtgaa
gaatggtgtgcaaggtccagagcgactgcaggagagggaaggtgggattcccacagagca
ggagcacagataagccaagcaaggccctgcttggaaggcagcaatcaacagagatgcaca
gacctgtgagggtgccgggacagccatgcaacaatgcagcccttttgcttcctgagctca
ccagttccctcgctccacctctgagaggtggtttggagaaacacagcccttctcaagagg
gctgcaagagcagaccacaaagagcatgtctggacctagaaccacagcatgtaacctcgg
aagcagtgagacaccagccagcatggacaagcagcaggcacttgctctataccagatagg
tcccacctccagccttcccctgctgccatctaacatcctaaactccagctctgaatgtct
gtctcct
>ENST00000443772.1
acaaggctgagtcaaatctgcgtttcatcatctataagaaaggtacctatcgagaacacc
ctgctggccagtgtgtaaatatctaaaggaggactcagaaaacaccggggaagtccagcc
tgcacgtggtggctgggcttcagtgaagcatgcagcacaacaggagttagcagaccacaa
agagcatgtctggacctagaaccacagcatgtaacctcggaagcagtgagacaccagcca
gcatggacaagcagcaggcacttgctctataccaggtgagggtgtggagacatgacgtgg
tgcagggacaccagcacccagtcctagttctggtccctctcagccttgttaggtcctggt
tcctaagattccagggaacatccccacagcctcacaataagatcctcctttcctgca
>ENST00000412115.1
tgggcttcagtgaagcatgcagcacaacaggagttagcagaccacaaagagcatgtctgg
acctagaaccacagcatgtaacctcggaagcagtgagacaccagccagcatggacaagca
gcaggcacttgctctataccagatatgctgcatgatagaacgctatgccctctcacagat
aggtcccacctccagccttcccctgctgccatctaacatcctaaactccagctctgaatg
tctgtctcctgctctgaatcttcagtgacttcgaaactcaagtcaggacacctctcagtt
tggcctcactgctcaagattgagctgaattcatgaccataattcaagcattcagattcat
gggctgttttgtgggttttgctatctcttattttgtttttgcacatcttacccactgaaa
cgttgggctgcaaaaagtttgatcactaaatatgtaggcaatgctggatactgggctgtt
atttacatatttgtatcaccttttatttcataagatagcattgtcagagtaatttagtat
ttcaacataatcaacaagtaaaataaaattaatgagaatga
>ENST00000624927.3
aattcactgggtcacagtgtgatagtgtgaagatgggaggacgttaagggaaggctatgg
gtgagttgggaaatgtgttaggcagggtcagagattaccacatcctaaaaacaacactta
aggagggagatgacaaaacaatcaatgaataacatgactttttccagtgaaagtgccata
tctaatccttttccatttttgttctctgagcttctttcttagggaagatccttcttgaga
agcccctgctgagtattaggaaaatgcatttcaggacctctcatcaacacatcctctttc
tttaccacaaccacatatatgggggcataactcaacatgtgtaaaagacaatcttctgct
tttcactgaacctccaggaattcaggacaataaacgtctacatggagaccaacagtttcc
atcattatcttctatggagttcttcattcccacatctgtggaccttaaaatcctaccgtt
gagtgcctgccttggatcagcagtcagttcgttaccttggttctcagacgatgcttgcaa
caacgccatgcgattcgcccactcttggagaaaataagagaagtatccctgaaggatgaa
atatcctcgaatatgaaaaggtctgctctctgaagaccaactgtctcagtctgctttttg
ctgctgtaacagaatac
>ENST00000623808.3
ctcactctcctgccccacctcgacatccacagcgaggcaatgaagaagcccctgccaagg
aggagcccgcttctcagtgggacaccgggaagtttctctcctgtcacaatggcatgatct
cggctcactgcgacctctgcttcctgggttcaaggattctcctgcctcagcctcccaagt
agctgggattacaggttacattagttatacactctggaggtgacttgacctgtcattgtg
aacaattattgctcttggacgacccaggacataggccagccagtacgtaccccagtgtgt
tggagaatcgcgctcggcttcttcctctgtgctgagtcatgaaagttgccggagcaggtg
cagttacacaacctccaggtaacatcacatgatcgttcaaaaaataatcatccaagtcca
ggatgcagcatctgtctcagtttttggcataggatgacagtctgaaatacacttactgaa
tttgaataagaac
>ENST00000448975.6
gcgcgtttctggccctgccagtgtctccgccggttgaaagcgcgtgtctgcgtcgggttc
tgttggagtgcgttcggtgcgccgtgggtccgcgctgcttccacccaacttcctgttagt
ttctctcctgtcacaatggcatgatctcggctcactgcgacctctgcttcctgggttcaa
ggattctcctgcctcagcctcccaagtagctgggattacagtttccatcattatcttcta
tggagttcttcattcccacatctgtggaccttaaaatcctaccgttgagtgcctgccttg
gatcagcagtcagttcgttaccttggttctcagacgatgcttgcaacaacgccatgcgat
tcgcccactcttgggcagagaagccttcagagaaggatcctgactcggtggtttgtgcag
tgacatttggcagtgttttctcggcaagcgagtctttgaggctgccctcatgctgctcag
tgggcacaccaagaacaagagctggccagggatgacggacgcatctaggccttctcggcc
taagggttacattagttatacactctggaggtgacttgacctgtcattgtgaacaattat
tgctcttggacgacccaggacataggccagcca
>ENST00000610067.5
gtttctggccctgccagtgtctccgccggttgaaagcgcgtgtctgcgtcgggttctgtt
ggagtgcgttcggtgcgccgtgggtccgcgctgcttccacccaacttcctgttagtttct
ctcctgtcacaatggcatgatctcggctcactgcgacctctgcttcctgggttcaaggat
tctcctgcctcagcctcccaagtagctgggattacagtttccatcattatcttctatgga
gttcttcattcccacatctgtggaccttaaaatcctaccgttgagtgcctgccttggatc
agcagtcagttcgttaccttggttctcagacgatgcttgcaacaacgccatgcgattcgc
ccactcttggagaaaataagagaagtatccctgaaggatgaaatatcctcgaatatgaaa
aggtctgctctctgaagaccaactgtctcagtctgctttttgctgctgtaacagaatacc
acagacttggttacattagttatacactctggaggtgacttgacctgtcattgtgaacaa
ttattgctct
>ENST00000608189.4
gtttctggccctgccagtgtctccgccggttgaaagcgcgtgtctgcgtcgggttctgtt
ggagtgcgttcggtgcgccgtgggtccgcgctgcttccacccaacttcctgttagtttct
ctcctgtcacaatggcatgatctcggctcactgcgacctctgcttcctgggttcaaggat
tctcctgcctcagcctcccaagtagctgggattacagtttccatcattatcttctatgga
gttcttcattcccacatctgtggaccttaaaatcctaccgttgagtgcctgccttggatc
agcagtcagttcgttaccttggttctcagacgatgcttgcaacaacgccatgcgattcgc
ccactcttggagaaaataagagaagtatccctgaaggatgaaatatcctcgaatatgaaa
aggtctgctctctgaagaccaactgtctcagtctgctttttgctgctgtaacagaatacc
acagacttggcagagaagccttcagagaaggatcctgactcggtggtttgtgcagtgaca
tttggcagtgttttctcggcaagcgagtctttgaggctgccctcatgctgctcagtgggc
acaccaagaacaagagctggccagggatgacggacgcatctaggccttctcggcctaagg
gttacattagttatacactctggaggtgacttgacctgtcattgtgaacaattattgctc
ttggacgacccaggacataggccagccagtacgtaccccagtgtgttggagaatcgcgct
cggcttcttcctctgtgctgagtcatgaaagttgccggagcagg
>ENST00000441765.5
ggccctgccagtgtctccgccggttgaaagcgcgtgtctgcgtcgggttctgttggagtg
cgttcggtgcgccgtgggtccgcgctgcttccacccaacttcctgttagtttctctcctg
tcacaatggcatgatctcggctcactgcgacctctgcttcctgggttcaaggattctcct
gcctcagcctcccaagtagctgggattacaggaatctcaccagtgacacgcgtttgtgaa
aagctgtgaatattcagtgccacagggttaaacctcggtacagaagcgagaccctgctgg
gcagagaaagggtgacctggaaggtgtgtgagggccccgcccatgggcccctgtgatggt
catggcctcaagaatcacagtccaggtgaggccctgaatatccacagccaggaccagttc
cctctgctcttgggtgccaaggccaccgtcagccaggagaggcctgcagaatcagcctgt
gcacctctctgacgataagcagagatgctggtttagagacttgctactcacggggaagtc
cttgggcctcctgtactcacattacctggaacttcttggaaattcagaatctcaggcccc
aacccagacggactgaatcaaaatcttcattgtggtaagaccctcggtgacacacaggcc
tgggaagcacaggttagcgtgtcaccttgggcaaagctctcagcattgtgagcctctgtt
ttctactctgtaaaggaggcatgaatatct
>ENST00000609139.5
ccctgccagtgtctccgccggttgaaagcgcgtgtctgcgtcgggttctgttggagtgcg
ttcggtgcgccgtgggtccgcgctgcttccacccaacttcctgttagtttctctcctgtc
acaatggcatgatctcggctcactgcgacctctgcttcctgggttcaaggattctcctgc
ctcagcctcccaagtagctgggattacaggaatctcaccagtgacacgcgtttgtgaaaa
gctgtgaatattcagtgccacagggttaaacctcggtacagaagcgagaccctgctgggc
agagaaagggtgacctggaaggtgtgtgagggccccgcccatgggcccctgtgatggtca
tggcctcaagaatcacagtccaggttacattagttatacactctggaggtgacttgacct
gtcattgtgaacaattattgctcttggacgaccca
>ENST00000449005.5
gccagtgtctccgccggttgaaagcgcgtgtctgcgtcgggttctgttggagtgcgttcg
gtgcgccgtgggtccgcgctgcttccacccaacttcctgttagtttctctcctgtcacaa
tggcatgatctcggctcactgcgacctctgcttcctgggttcaaggattctcctgcctca
gcctcccaagtagctgggattacagtttccatcattatcttctatggagttcttcattcc
cacatctgtggaccttaaaatcctaccgttgagtgcctgccttggatcagcagtcagttc
gttaccttggttctcagacgatgcttgcaacaacgccatgcgattcgcccactcttgggt
tacattagttatacactctggaggtgacttgacctgtcattgtgaacaattattgctctt
ggacgacccaggacataggccagccagtacgtaccccagtgtgttggagaatcgcgctcg
gcttcttcctctgtgctgagtcatgaaagttgccggagcaggtgcagttacacaacctcc
aggtatgatcctgtttaaggactggatttaggataactacttagaggttaaaagtcacaa
gggtgtatggatgaggctggagtgatctgggaccaaagacatctaggcttgctgtcaagg
cttctgatcaacatgagatgaccgccgtgtggtaaactgatgaaccctgaccctgatcaa
catgagatgaccgccgtgtggtaaactgatgaaccccgaccctgatgaacgtgagatgac
cgccgtgtggtaaactgatgaaccccgaccctgatgaacgtgagatgaccgccgtgtggt
aaactgatgaaccccgaccctgatgaacgtgaga
>ENST00000416570.5
cgtgtctgcgtcgggttctgttggagtgcgttcggtgcgccgtgggtccgcgctgcttcc
acccaacttcctgttagtttctctcctgtcacaatggcatgatctcggctcactgcgacc
tctgcttcctgggttcaaggattctcctgcctcagcctcccaagtagctgggattacagt
ttccatcattatcttctatggagttcttcattcccacatctgtggaccttaaaatcctac
cgttgagtgcctgccttggatcagcagtcagttcgttaccttggttctcagacgatgctt
gcaacaacgccatgcgattcgcccactcttgggttacattagttatacactctggaggtg
acttgacctgtcattgtgaacaattattgctcttggacgacccaggacataggccagcca
gtacgtaccccagtgtgttggagaatcgcgctcggcttcttcctctgtgctgagtcatga
aagttgccggagcaggtgcagttacacaacctccaggtatgatcctgtttaaggactgga
tttaggataactacttagaggttaaaagtcacaagggtgtatggatgaggctggagtgat
ctgggaccaaag
>ENST00000623070.3
gtgtctgcgtcgggttctgttggagtgcgttcggtgcgccgtgggtccgcgctgcttcca
cccaacttcctgttagtttctctcctgtcacaatggcatgatctcggctcactgcgacct
ctgcttcctgggttcaaggattctcctgcctcagcctcccaagtagctgggattacaggt
tacattagttatacactctggaggtgacttgacctgtcattgtgaacaattattgctctt
ggacgacccaggacataggccagccagtacgtaccccagtgtgttggagaatcgcgctcg
gcttcttcctctgtgctgagtcatgaaagttgccggagcaggtgcagttacacaacctcc
agacatctaggcttgctgtcaaggcttctgatcaacatgagatgaccgccgtgtggtaaa
ctgatgaaccctgaccctgatcaacatgagatgaccgccgtgtggtaaactgatgaaccc
cgaccctgatgaac
>ENST00000609009.5
ggagtgcgttcggtgcgccgtgggtccgcgctgcttccacccaacttcctgttagtttct
ctcctgtcacaatggcatgatctcggctcactgcgacctctgcttcctgggttcaaggat
tctcctgcctcagcctcccaagtagctgggattacagtttccatcattatcttctatgga
gttcttcattcccacatctgtggaccttaaaatcctaccgttgagtgcctgccttggatc
agcagtcagttcgttaccttggttctcagacgatgcttgcaacaacgccatgcgattcgc
ccactcttggagaaaataagagaagtatccctgaaggatgaaatatcctcgaatatgaaa
aggtctgctctctgaagaccaactgtctcagtctgctttttgctgctgtaacagaatacc
acagacttgtaggcagagaagccttcagagaaggatcctgactcggtggtttgtgcagtg
acatttggcagtgttttctcggcaagcgagtctttgaggctgccctcatgctgctcagtg
ggcacaccaagaacaagagctggccagggatgacggacgcatctaggccttctcggccta
agggttacattagttatacactctggaggtgacttgacctgtcattgtgaacaattattg
ctcttggacgacccaggacataggccagccagtacgtaccccagtgtgttggagaatcgc
gctcggcttcttcctctgtgctgagtcatgaaagttgccggagcagg
>ENST00000622921.1
gagtcggcgcgcggcggggacgcgagtccgtagtttctctcctgtcacaatggcatgatc
tcggctcactgcgacctctgcttcctgggttcaaggattctcctgcctcagcctcccaag
tagctgggattacaggttacattagttatacactctggaggtgacttgacctgtcattgt
gaacaattattgctcttggacgacccaggacataggccagccagtacgtaccccagtgtg
ttggagaatcgcgctcggcttcttcctctgtgctgagtcatgaaagttgccggagcaggt
gcagttacacaacctccaggtaacatcacatgatcgttcaaaaaataatcatccaagtcc
aggatgcagcatctgtctcagtttttggcataggatgacagtctgaaatacacttactga
atttgaataagaacgggctcaggtcagtgattatcgctagtgccttatcaacgccctgtg
gcttttcagcattagtccccatatcctcgtccggtgtggcactgagagcagctaactgtt
gccctcgttggttcccagttggcttccgtgactggtcagggtcaggtccactgccaacag
gctggtgttgaatcccttggagaaacacagacattctgaccctaaattatgctttcaatg
ccatgtgttttcctatcacaaaaatcctcgttctcaagtttcttctttctttatttttat
ttca
>ENST00000415295.1
ctgcaatacctcactcaatctctgtctttcttgaagaagtcataaataaacacgatgaat
ctatgtagaagcggaatctcaccagtgacacgcgtttgtgaaaagctgtgaatattcagt
gccacagggttaaacctcggtacagaagcgagaccctgctgggcagagaaagggtgacct
ggaaggtgtgtgagggccccgcccatgggcccctgtgatggtcatggcctcaagaatcac
agtccaggtgaggccctgaatatccacagccaggaccagttccctctgctcttgggtgcc
aaggccaccgtcagccaggagaggcctgcagaatcagcctgtgcacctctctgacgataa
gcagagatgctggtttagagacttgctactcacggggaagtccttgggcctcctgtactc
acattacctggaacttcttggaaattcagaatctcaggccccaacccagacggactgaat
caaaatcttcattgtggtaagaccctcggtgacacacaggcctgggaagcacaggttagc
gtgtcaccttgggcaaagctctcagcattgtgagcctctgttttctactctgtaaaggag
gcatgaatatctacaacatcagtttgccatgagtattgaaaaataatgtcttagaagcac
agggcagagcctggcatgtagtttgtgctcagtgcacagcagacaagaaaccacatgcac
cagacctgggcggccgtcggcagcccaccctgagcaaccatgggtggccctcttgtctct
cgggacaagaaatgcttctttagaaatgcttctttcctttctaaaatgaaagttttggac
agtatttcctttcatttaaaaatttcatctgtgtatttgatggcctctgttgtt
>ENST00000425657.1
gtctcagccagcagggttgcccagtgccccttgtcaccccccgagcaacacaagccaggc
tgcggttactctgggtctgtgcgtctgggatcatagtttttaaatctgccccagggtcct
ccagtcccagctgtggaaagtcaccctcagagggtgaggcgggcggcgcgcctctgtgtg
agtggccccatccttcacagcgagtttgtgtctactgaatcgcagactctgggaggctga
agggttacaggaggtcgtgtgtctcacgtcgccacttcacggttgaggaccccgtgaccc
gctttgctcagtggctgcgcaagatgagtaatgacctgaaacagggaaaatgtcttggat
acatcttgcgtaatgaggagaaaaatgcagccatgttgcagcctgataaaatactctgcc
agtgtcctgccataaaatgacaggcgaattttcagtagcagattctctaatagttctgtg
gtcttctaggtgctaaactgtttaagtatctacattttctaagcccgcctaatgcaaata
ttctcaaaaaacataaacccttcattctttctcaaataggttacattagttatacactct
ggaggtgacttgacctgtcattgtgaacaattattgctcttggacgacccaggacatagg
ccagccagtacgtaccccagtgtgttggagaatcgcgctcggcttcttcctctgtgctga
gtcatgaaagttgccggagcaggtgcagttacacaacctccaggtatgatcctgtttaag
gactggatttaggataactacttagaggttaaaagtcacaagggtgtatggatgaggctg
gagtg
>ENST00000432963.1
aatcacacggggcccaaatataatcacggggcccgggcccggcgtgggggttgtaggccg
gcgccacagcctgaggacaccgcgacctctgccccgcggagcgcgccgaatgccgggaaa
ctttgcggaatgtgtccaggtgttgaagctcttgatggcgaaaggaacagcaagaggacc
ttgtgcatgaataatttgtttccatactacagaaagaatcccagacttcttagagaaccc
agtgactttttgcaccttaaatctgtgaaatcctcatgttttcttctgccgtatccatag
ttcaaacaaagatgaggcaaagctagacgcattcctgaaggaacccaagaaattcctctc
tttctctctctggaatgaaatgaattctctagaccaccagttctaaccttcaaaaaccaa
acctgtttgtgagctgtccttcaaatactactgtagaccccagtgtttattcattaaatt
ttttaaatatttgttttatttgga
>ENST00000427857.1
ggaaaagaggcctggaaaagcaccactcctgtccatgaagcccccagatggaaccaggtc
ctgttcagaaaccccatctgtgcctttggagagactgccccgagcacacaggcccagcaa
ccgccatctatggcccccaggacctaatcccttctacatagggttcagtgcatgaacagc
aagaggaccttgtgcatgaataatttgtttccatactacagagtgggtaataagcagatt
agtaaaaacaattctgcttcacttcaataacagcctcctccaactcattttttctcaaca
aacttatttttccagcagaagaatcccagacttcttagagaacccagtgactttttgcac
cttaaatctgtgaaatcctcatgttttcttctgccgtatccatagttcaaacaaagatga
ggcaaagctagacgcattcctgaagg
>ENST00000607769.1
cacgacggccgcgtgcccggagcgccggggtctttcctgggctccaaagtcaagagctca
cgttccgggaggatctgtccgcggaaattcggttctgagcgtcgccggactccgccgcgg
ggagattgaggttcagagaagtcagaagccttcccaaggctgcacagccagaagtgggca
cagcgtcctggggtgagggctcacaccatctgcgccacctgccctccaggtcccaccatc
ctcacaaattcaaggcaaggttctggaacccccagccctccagaaaggggaagctgagcc
caggaagcacatctgagagttcgggtccgtgagtttaccctgcgctcacgc
>ENST00000398216.2
gaacagcagggacctgacggcagcccccgcacccctccctgggctgaagttcaggctgtc
tcatcccttgccaggagctcagggctgagctaggttggcaggggatgggttgagggtctg
ttgtccagcagattgcccgggccccacccaggccactcagaaaacacctgtgagagcccc
gcaggcatgcagggcactgtcgtgagcacaccagtggggacagacgtccaggcaggaggg
agcagccagacccccatcccgccagggtcaccagctgggcatggtggcgcatgcctgtaa
tcctagctattcgggaggctgagacaggagaatcacttgaacccgggaggcggaggttat
ggagagccaagatcgcaccactgcaccccagcctgggcaacaagagtaaaactccgtctc
aaaaaaaaaaaaaaaagaagaaa
>ENST00000432961.1
gcccaggcacaggccccagtgcacatgcagatcccaccgtgtctgcacaaggccttgccc
caacgaggcctgggtgccgtgtgagggccgggacgctaacacagcggagggtacccacgc
gtgagctgctctggggtccctccccgtgtttcttcctgtaatgaaacttgtacccaaatg
ggatatgcagggttgcactgtgcagtcgctgtgtgttttagggtctcatacccgtgtgcg
ccagcaggaccacagctgtgaccggctgctccagaagaagtgggtgggttgagaccccac
cggcagggtcactgggggtagcaggccctctgtcagcactgacttctgtatcatgtcagg
gatttttagggcggcaagctcaggtggacaggcagttttattctgtttcccatgtcaagt
ccagccccagactgactttctgaggtcacagacggagcctcaccccatccaaggcggtgt
cctggactcccactgtgctccccagagggcaggcgtaacgagaggtcaataagattaaac
gggggctcaggagaggaccagcgtcaggctcactgcgaggtgctgcacagaaaacccaca
gccagagcccctgggcccagcccaggcaag
>ENST00000458555.1
ggtttcattttccatttaccaacttgcaaaattagtaaacttggaaaacatccccatggt
taattgagaaacaagaactccaaactacccagagataacaacactcggtttagggcagta
tttgctcagattggtgtttttttgttgttgtttttgtgtttttgagacagggtctctcac
tctgtcgcccaggctggagtgcagaggcacgatctcatctcattgcaacctccgcctgcc
aggctaaagcgatcctctcacctcagcctcccacgtagctgaggcgggagaatcccttga
acccaggaggcagagattgtggtgagccaagattgcaccaatgcactccagcctgggcag
cagagcaagacagtctcaaaaaataatataaaataaacataaaggcagtaacaagcactg
gggaatacatagaggaactggaatcctggtacatgcattgctgttgagaat
>ENST00000418300.1
ttgttgctttttgatatgattttcttgcctgagtgttggccggagggactgctggcccgg
cctcccttccgtccaggcagccgtgctgcagacagacctagtgccgagggatggacaggc
gaggtggcagcgtggagggctcggcgtggatggcagcctcaggacacacacccctgcctc
aaggtgcagaggtggcagggatggctccgaagccagaaatgccttaaactgcaacgtccc
gtcccttccccacccccatcccatccccacccccagccccagcccagtcctcctaggagc
aggacccgatgaagcgggcggcggtggggctgggtgccgtgttactaactctagtatgtt
tctgtgtcaatcgctgtgaaataaagtctgaaaactttaaaa
>ENST00000442292.2
caagtcctcgtgtccaggaagctgcccaccggtcctccaggaggccttcaaccagaccct
gtccatgcccagccagggcccacccacctgacggacagcgtgaagccccccgggctgctc
tcactgggcctggcaaggaagtccccacgctgacctctggataggaacagcttctccgcc
tccaccctgctgatgttggggtgaaaccacctggagtggggagagcagcctccacggcca
ggatctcggacttccagcctccagagctgagggaaggagcgcctgcccgcccagcttatg
gtcactgtttcagcagcccagctgcctgacgacgggttcttatctcccagagggcagaag
ctgttccccgcactgtggcgtcccaggtccataacactggaattgagacactcagtagag
ggatgggggtcggggggaggagggggtggtgcacagggaggggccgagaggccagcgggt
gcctgtgcggcccctgggagccgtgctccgtgtccggggcaggtcaggaagctcggggga
tgtcactgcaaacctcgcggccccatgcaggcagaggctggtgctgccggcatctggagg
ggaggctgaggctgcagccctgccccttcctggtgaacagcccccccgtcccaggacctt
cctagtctgcagccccccatgaggtcagggctgccccggagcccacgtccgagatcacaa
ctgctccttacttttgtggcactggactccggagctcaggactacattgtactcaggcgg
cagccccagagcccagaatgtcagcaaaaaagagccacacccgtgagtg
>ENST00000606993.1
cggagccccaccccacagccccagccccctcgccacctggggaggctgagacagaagcag
ctgggccccccaaagtgcctgagcccagggcacggaggagcacaaatgcccagcagggac
aatgtcacagcgtctcagcggccaggcagcaggacgcagagacctctgggaggttcccgg
ggccagccctggccctcctcctccaggggccagccgtgggatgcagaccacactctccct
ccagggcccatctctggggctgaggcgggcggggccggtgcccagctgcaagaccatggg
atagggaaggcaggtgcttggggccacgcagccctgcactgggggcccctccaccccagg
cggctcacgaggtgtcatctggagctgtccccaagccgggatctgcaggttgacctcccc
cacccggggctatctccagaccctctttcctccctggggagatggggcagtcccccgcag
ggccagctgaaaccacccccatgctgctgccgcctgagcgacgtgtgtggggaagaactt
ggagtgccacccccagaatgtggcgtccacctcaccagaccgcacgggtgagccctggac
tgcaaggtgcatataacacaaggtttggacacacctggagagctcgggccaggcagggcc
acacctgtgagcctgagctcatccaacaccgcccggagctcggggaccttccccatccca
gcacctcctcaccgctgtgcccgtctggccagtccctccaagcacccctcggatgaagtt
gcgccccacactgcagtggggctcactctccacagcgcctgctgcgttgcacggggtgtg
acaggaaggaccctgctggggctggcggggccgtacccagagcctccctgtgcggtttct
cctcctcctcctcctctccataagcaccgggaacaaaacagaaaaaagtctttgtatagt
aataaagtctgcagttcacgcacccat
>ENST00000434139.1
aggtgccccggacaggtgtggccagcacgtcttgccaagaccccaccaccccacccaccc
gcatctgtggccttctggaaccgagctgtggcctggggttccatggagcaggtggggcgc
ggaggaactgagctgtggcctggggttccgtggagcagaaaattagccagacgtggtggc
gggcgcctgtagtcccaggtactcaggaggctgaggcaggagaatggcgtgaacccgggg
ggcggagcctgcagtgagccgagatcgc
>ENST00000453732.1
ggtgtggccagcacgtcttgccaagaccccaccaccccacccacccgcatctgtggcctt
ctggaaccgagctgtggcctggggttccatggagcaggtggggcgcggaggaactgagct
gtggcctggggttccgtggagcaggttgagtatggaggaactggggttccgtggagcagg
tggggcgcagaggaaccgagctgtggaatggggttccgtggagcaggttgagtgtgccgg
tcgtggacgggtcgtgggcgggactccccagtgtgtcaccactgaggcatcttcgccctc
ttacgtgtctctgtttctctctctagaagtccaacacctccgagaggactcaaaacacag
agtgaccagctcctatgtgcatttcctgg
>ENST00000444968.1
tttatcttttttgttgtgaaactttaatttttttttttttttgacagtgtctcactttgt
tacccagagcgagacgcgagactccggctcaaaaaaaaaaaatttatttgcctgcaaatg
gatttactttatcctcgttcttaaaggactttttttcccttaggtgtgtaagattttagg
ttgacagtattttgtctctgcactttgcaaacaacgttctgtctctgggcatgggcagcc
gtagggtctgagcaggagccttggtttttggtgcttgtgctctgatgggctgacatgtat
cctcagcctgtttagagtttgaggcctcttggatctgtggcttgaggccttcatcatgtt
tcttccagtgttgtttctgccccgtt
>ENST00000448629.5
ggactccgcggtgccggccgacccggaagcatgtctgtccctagcggaggcgcgggtgcc
gtgctgagagcgcctgcctgtgcgccccgagcggggctgggactcttccaagatgcccac
gttcgcacagagaccccggatcgcggaagctcgcgtctcgaaaggcctgcggtctcacgc
cctgcccgtcctgggttcacggtttttcatcacctgcggctgtcctgcgatcgaccacag
ctgtgcaggaggggcaggaggtatctgttgctgcagttaccggaacctttgccaggacta
gtacaggaccacgggctggtagctcagggatgtctcgtctgtgagttacagctgcacgct
ctccaggaaagaaggaatttcctcttctctggaaaccccaccacacagctggtttctcat
tggtgctgcttgcccattccctgagctgtgactgccagaggagtgggaggttggtggtgc
ctccagcccatcaggggcaggccctgggaccgcctgggaacaggaggactatggcacaaa
ccgagtgagtgatgggagcaacccgcagggctctgccacatccctgtcttccttcactga
catgaaacgcagaaaaggcagctttgccacaacacaggagcacgcaccgaatgtggccgc
ccagggctctgtccttgaccctgttgtccaggactgtttaccaagggctgacaggcactg
agtgccccgtgcacctggccagacactgcactcatgcagcggaaaggacagtgaacgaga
ctttgtccctggcctcc
>ENST00000576232.1
atgtctgtccctagcggaggcgcgggtgccgtgctgagagcgcctgcctgtgcgccccga
gcggggctgggactcttccaagatgcccacgttcgcacagagaccccggatcgcggaagc
tcgcgtctcgaaaggcggtctcacgccctgcccgtcctgggttcacggtttttcatcacc
tgcggctgtcctgcgatcgaccacagctgtgcaggaggggcaggaggtatctgttgctgc
agttaccggaacctttgccaggactagtacaggaccacgggtgaggatggtggggaagcc
tgcgtggggcagggaacggtgaggcaggaagagggaagggcagcagaggcctgagtggtt
gcaggttcacacactgagctgccagtaactgcccagctcagacgggctcaaattcagaag
ccaccattgctcctcacccccacccccaggtcagctgtccactagctctgccatgacttg
atactgcagctcaaacagtgccaaccaaaacccactctcctcaccgcctgttatgggtaa
cacggtatggttacagctttactcatgtcctctttccccaggctg
>ENST00000570344.1
ctagcggaggcgcgggtgccgtgctgagagcgcctgcctgtgcgccccgagcggggctgg
gactcttccaagatgcccacgttcgcacagagaccccggatcgcggaagctcgcgtctcg
aaaggcctgcggtctcacgccctgcccgtcctgggttcacggtttttcatcacctgcggc
tgtcctgcgatcgaccacagctgtgcaggaggggcaggaggtatctgttgctgcagttac
cggaacctttgccaggactagtacaggaccacgggtgaggatggtggggaagcctgcgtg
gggcagggaacggtgaggcaggaagagggaagggcagcagaggcctgagtggttgcaggt
tcacacactgagctgccagtaactgcccagctcagacgggctcaaattcagaagccacca
ttgctcctcacccccacccccaggtcagctgtccactagctctgccatgacttgatactg
cagctcaaacagtgccaaccaaaacccactctcct
>ENST00000453521.1
gctcagacgggctcaaattcagaagccaccattgctcctcacccccacccccaggacgct
gattgttctgcgcaggttggaggtaggtggtgagtctgagaaaggggccggaaagactcc
ccagcaactgctggcaaagggtgaagggcacgttcccacaggattcaagccagctgcctt
tggaggggagacgggcactcagtttaggcgctcctacagcagggtcagcaagacaagcag
gttgcggcaagggtctgcgcactgctgtgtaaatgtaggggcatcggggggcagaaagac
caggggagaagtgtgcatcacccttggggttaagggacagttgtctgctaggtgttgctt
cctggagatggctgaaaagccagtccagtctgcagggaccaggccaccacccacctgatg
tgggagcatttcccccaatccctgctgggctgctgaatctgggggacatagggaagctga
ggctggtgttctgagtagtggcagagctgagccacagggcatgtctgaggtcagccccga
gcaaaatggaatagggactcagggtgggtcaggtaactggaaagcgggcactgtgcacgc
agcccttgaggggagccagggtgggtggggatcccccactgtgtgcagaaggcagcagcc
ttggaagcagggtgtgctcctcggtgtggtcgctcgataccagaaaatgactctaaaaac
tgaagagtgtttgagtttcattcacacaaaacatggacatcatctgtgaggctctgtccc
agagagacagggccatccctcatgtctgttattgggttgtagataaacaaaagtataaat
caaacaaactgcaaatta
>ENST00000428932.1
gcggccgcccagtgcgccgccgtccagccgcgcgcgtcctccgcctccgctgccgcgggt
cccgggcccggagcctccagcaggcgcgcggccagcagcgtgtggcccagggcagcggcc
cagtgcagcggcgtgaggcccgtcccggagcgagccgccgccgaggccccgcgctgcagc
agcagctcggccacccgcgagtgtccgtgccaggcggcctcgtgcagcgcggtgcgcccc
gcccggtccaccgcgcccaccggggcccctcgctgcagcaggagacgcaccaggggcgcg
tggccccgcagcacggccagaaggaaagctccgtaaggctgaccgggaaagaagcgagga
gctctgggggctgggtggaaagtcccgtactcatcagggccagggaggccacagaaacta
cctcacgccagcttcccaggggtacagcggctagaatggacctcgaggaggcccctccca
agactcccgtctcccgggttccaccgcagtgggggcagccacagctgcctctgcaatgct
tgt
>ENST00000430109.1
accgcggggccgtgcggacggccagcactcgactttgcctaaaaaaggaagcagcaggct
gaggctgaggagctggcggcaggaacaagggagagctgtgtccccgccggcgccccccac
cccccctgccggggatcttggcagtggaggtgctggctgcgctccacagacctcagacct
cggctgggaccagaaatgcctggtgcttccgcctgggcccggtggggggactttgggtcc
ccagagtgcaagctgtaccacttcgaggggcctcgccaggccccccagcccccagtacac
aggggctgccgtggagatgacgctgaaggccgcagccgctggaggacctggggtctgacc
ggaagctggctgcagaccctgcggaggcccagctgttgttttcacggctccgggaccagg
cggatcctcagccaagagcttcccaggagagccctcatcttcaacccctagtggcgacca
gagccagcccgggcaggaggggaaggaagg
>ENST00000434150.1
aggaaatattttgcaaatcaggaaatgacaccgggcaaggcctctgctctccggggctac
ggcctcccacaggcacgttcctacatccctctgtgaaccgcccacaggcccccccacagg
tgttcctctgtgagctggtcgggcggccggggccggggccgggcttcgctgctccgtgcc
ttccacctccctggcggtgcggggcctcagggtgggcctgggaagctggaaacacctttg
gaaacagccgcctgaggcagctgtggacagaagaccctgcccagcagccaagggagctgg
cctctccgctcagcctccccacccccaccaggcccagctgttgttttcacggctccggga
ccaggcggatcctcagccaagagcttcccaggagagccctcatcttcaacccctagtggc
gaccagagccagcccgggcaggag
>ENST00000454562.1
caagggagagctgtgtccccgccggcgccccccaccccccctgccggggatcttggcagt
ggaggtgctggctgcgctccacagacctcagacctcggctgggaccagaaatgcctggtg
cttccgcctgggcccggtggggggactttgggtccccagagtgcaagctgtaccacttcg
aggggcctcgccaggccccccagcccccagtacacaggggctgccgtggagatgacgctg
aaggccgcagccgctggaggacctggggtctgaccggaagctggctgcagaccctgcgga
ggcacgtccaggcccagctgttgttttcacggctccgggaccaggcggatcctcagccaa
gagcttcccaggagagccctcatcttcaacccctagtggcgaccagagccagcccgggca
ggag
>ENST00000417917.1
gcaggctgaggctgaggagctggcggcaggaacaagggagagctgtgtccccgccggcgc
cccccaccccccctgccggggatcttggcagtggaggtgctggctgcgctccacagacct
cagacctcggctgggaccagaaatgcctggtgcttccgcctgggcccggtggggggactt
tgggtccccagagtgcaagctgtaccacttcgaggggcctcgccaggccccccagccccc
agtacacaggggctgccgtggagatgacgctgaaggccgcagccgctggaggacctgggg
tctgaccggaagctggctgcagaccctgcggaggcacgtccaggcctctgctctccgggg
ctacggcctcccacaggcacgttcctacatccctctgtgaaccgcccacaggccccccca
caggtgttcctctgtgagctggtcgggcggccggggccggggccgggcttcgctgctccg
tgccttccacctccctggcggtgcggggcctcagggtgggcctgggaagctggaaacacc
tttggaaacagccgcctgaggcagctgtggacagaagaccctgcccagcagccaagggag
ctggcctctccgctcagcctccccacccccacca
>ENST00000647566.1
tcgtggtatgccgtgattgtgttgcgcgccgtttccagggaaggtggccaacgacgcaca
cgaaataccatgatcggccgccgccgcgcagcccctcgccgcggacgctaccctcgcccc
ccgggcccggcctcggagagctcgaaggaccaccggacagcgggcgcctcgtcccggaac
ctgccttccctgtgatgcccacccgcgtgtggactacgcgcgctgccgtccagctgccat
cccaaccaggccgacctgtgacagacctggttgggagtgcacgtcgactaggatcttcct
cgcctcgggcttccttggagaggccgccggctggtctgagatttgggtccagttacagta
aatccagtcaacgcgagtgtgtcattccccagctatgcctgtctgcctggatgcagcctc
gcggtggacagtgggctgatgttttgccgtgggagcgccacggacgggagagggagtgat
aatgattgtcaacctaataacaggctaactgaaaatgatatttatttgggaatagggcgt
tggcgaatatgcgtgccatagtaaacgatttgcgcattcaggaaagtaatggtttttaaa
gaaaaaatgaagaggaagataatggtttggaaataattaaccttggctacaaagaacagt
aacaagtgtactcccggccgggcgcggtggctcacgcctgtaatcccagcactttgggag
gccgaggcgggcggatcacgaggtcgggagatccagaccgtcctgcctaacccggtgaaa
ccccgtctctactaaaaatacaaaaaattagccgggcgtggtggcgggcgcctgtagtcc
c
>ENST00000607013.1
aaggcttgcgagcagaatgccttcgcgatggacgcccgcattccacccccttgaccgctg
ggacccctagtggcgggtgggtggagcgcgctccatttacctgctggttacctcgtgagg
cgcctcagtgaaatacttccaggccttcgaaaggccatcctttggacacatgtaaaaagc
tgtcttgttggcctgttattcccactgacccgtctgagtgatcacccaggagcgcggcgg
cagcaagcagagctcaccggatttgggacaaggattttaaaggcagctacaaagctgagc
tctatttgctgatgatagtctctgttcagctgtttaaaatgactgtctgactcaccatgg
taatttttcacaaattaaagacacattttgggttgtgcaa
>ENST00000412228.1
ggcgggaaggccgcgggcgggggcggtccctccggggacggggcgggtgggggcaccgcg
ggcgagatcgcttcctgcagaggaggcaacaggccccgctagcaggtcagggtcccgggc
aggcgcaggtgccccccggcctctcaagcagggactgcggcgagctcagacgcggctgac
gggcagagactcgcgcttgggctcagtgcgtgtgaagtgggcctcgggctgcggaggagg
gcagcaccccgtggctcctcgcgctgctgcgagcagggccgcctggcaggggcgggggcc
ggtgggcgggagtgtcggggtaaggccgcggactcctcccatgccgctgagcagtggaca
gcggggactggagacctccaggcctgcaccagcacagctgaaggggagagagacccaacc
tcatccactgggcctcccctcaaccagggccacaacctcaaggggccatgccacctccaa
cacctatttcccaccttctactctctccacaccctgggacaccacccgcctctctcagct
gacgttttccttcttgttttgtgtgcatggtgcttgtgtgagaaagtggacacacagtaa
gtgcggcttccagatgcgtccgccacctgccctccgtgccacgcgcttccccctacctag
gggagcctccaccagacagggaacccacgccttgccacccttctctctccctcccacttc
acctgtccgcatcatttctggagccctttctttctggcacgagatgctccagggccctgt
tgtattctccctgccccagcctgaacccagctatttctgctgcagcctggttcattgtgg
gagaatgtcatgcagagcccgggatctggctccggatgtgctcattgctactggggtgtc
attgca
>ENST00000445600.1
ctgcatccactgaagcccagacctgctgcctgcaggacctcacccaggcaccaggtcgtg
cctggcgcctccttgatgccaggccctggggagacctgtggccacagaacccatgttctc
cctggagatggacaggaggcccctctcctacgcagaagctgtcgttttttcttcttaaac
accgtttgcccctccctccacccaccgagccatctctgcccctctctacagcaaagcttc
cgccaagccggccctgctccctgtctacctctcctgccaccacccactcacacgttttaa
atacaagccgtcggttctca
>ENST00000449154.1
cctgcggcgcgcgctgccagcccgagggccccgccgtccaggggtcccctgacatctcac
acttgcggactgaagctgcgaggagcggagaacccggccagggtcacggacgggagcgtc
cggactcgggttctctgggccccagcccccactccgcccccagcgaatccaaggtcccct
gtagggaagggccgtccacactccccatcccttactggctgcatccactgaagcccagac
ctgctgcctgcaggacctcacccaggcaccaggtcgtgcctggcgcctccttgatgccag
gccctggggagacctgtggccacagaacccatgttctccctggagatggacaggaggccc
ctctcctacgcagaagctgtcgttttttcttcttaaacaccgtttgcccctccctccacc
caccgagccatctctgc
>ENST00000444529.1
gtcgagctgagaaatgccagtgtcggccatgctggccacatgtgggacggagcaggatcc
ccagccacccatgcgaggccacccccttccttgggggggtccttgttcagaggggcaccg
acaactaactggctgaacaagccgtctcatgacgtcttggaaccctgaccataaaggtgt
aggacctggccacagcaccctgcctgcgctggcactgcacagacccgtctgtcaggagcc
tcctgccggcccatttctgcctatccaggcatcgacttcagaatctcaggtgctgcttgg
caggaaaatgcccagcaggcgggcctgggactcggtgatgcgcctgtgccggggagggca
gaacgctggtgcctggcacaggtgccacaacacatacggtgtttgggcgccatcttggaa
gcagagatcaggcctcaccagacaccaagcctgctggcaccatgaccctggactcccaac
ctccacagctgggaaagaactctgctccctagaaattacccaggctcgctcagcccaccc
tcgcacactcattcactggcccgccccttaggtgtgtgctcctgtaccaacactgaaatc
cagctgtcacaacaggcaccca
>ENST00000442483.2
ccacccccggccccaggcagcagtacctccaaggcctgggcggcaggaaagggagagatg
acgtcattgccgcctggaatctgctgtttggaggcgtcgccatggagaccggaaggctca
gggaaggggaccctgcaccatcttggctggggttgtagcagatgctctggtgtcctgtgg
ctcctccgccccaccctcacagcgccccactgcagggctgcagtcagaagcctcaggttg
cagcctgcccgacagctcaagctcagcagggccgaatggagaatgtgtacctcctcctcc
taacattgttaaaaataaaatttgta
>ENST00000607720.1
gggcagccggtgccagggccgtcatggccagcgcgtgagggacaggagtgagggaccagc
acccgcatgaaggtgcagtcccaggcacgcagtgggtgcccagacgcacccccagtccac
cgcccagggctcctgcaccacctccccatgtgcggtccctgtggacactggcctcgggcc
tgctcgccgtctgtggggcaccgatgcctgcaaatctgcaccacctcctccctaggccga
gactcccgagctccttgctggctctgcccgttctctcaaagccctgggggttctgtaaaa
gctctcaggattcctgtaatcctgcctcctttctcttaggctggcagcctggcagactag
ttcttctcggtgctgaattatgtaccccgcttccccaactcgcccgcactcctgtgtctt
acgtgggtcctggggtccggcaaagcctgttctccccactcgaaatgaagtcatttcaaa
gtcttgtctttca
>ENST00000607858.1
cacgcctggttaatttaaaaaaatttttttttcttttagagatgaggtctcactctgttg
cccaggctgctcttaaactcctggtctcaagcaatctgcccacctgggcctcccaaagtg
ctgggattacaggtgtgagccaccacgcctggccctctgttaatgtattaattataactc
tttgttttgttatttgagggattactttagggttttacaactcgttaagtaaaaggggat
catcataaatgtattggaggaggaagggttggtcttgctgtgtcaggggtagcagaggta
catcttgacttaccacagtttctttctttcttttttattttattctttactcctggcaag
ctgtgacacagttattttcaagagatgtaatatactacttcatgcgtaagaactgtacaa
ttatataccttttttgccagtcccaattttatgcagttgttttcatacattttatgttca
tatatgtaataaaattaataatacgttgttatttttatttaaatgaccacttaggtttta
atgtgtacttaataaacagtaagcagtc
>ENST00000424657.1
gcatgaccgaggagaggcacgcgctgacccaggagacggacggccagacacagcccgtac
tgcacggccagacccgttgtcacccctgggactcccaaacagaggagacagcaagaccca
actatgctccaaggggctgcaggcagcagaaggcccaggcaaggagtgcatctcatcagg
ggggattcccgctcctcccccaaccttcgtggctgtgcctgagcccctcctcctcctgca
ggaagccttccctgagcacagaacccccagcagccgctcagacctgaggtctgcagggga
ccactctcctggacccgcagatgcatctccaggttttgcacaggcccagctggctgccca
gcagagccacagatggccactctcccccacctagacaccttgggataaaaataaaggaac
gcctctcagctcgggccctgcaagagccacctgca
>ENST00000442305.1
cggccaggcctgcttgcgcaacccttttacgagcattccacggccctgacctgttcccgc
agtgcgcgggtatccctaatcagacacacggctccagacactcggcgctcagccacgcca
cagcaaacagctccgactgctgcccgctctccccagcctggacctgggcctgcctggaca
ctgcctcgctggacgcgttggaaatcagggcacgtcgcgtccgcaggccccatgccagac
gggcctctcagtcctgttgatgcggccggggagctcccgccagcctccctgtgctctggg
taccacggcccagaggtgtgccctgcccctccttcaccctcatagggagccaggatggga
ttggacggccctccccacggcccagagtggccaaggggccttcccgtcaccaggctgcac
tggctggagcccgaggccccacgtgcactgcagcaggaggctcccaggttgtccaggtcc
acatggctctcagacatgctcgtctctctccacc
>ENST00000443892.2
tcatcaggaaggaaatgaggcagcccaaggaggcgggagacggggccctacccagcaccc
agccatctgcattgacacggctgcccgcaggatatcactgcccccatcccggggcccacc
attaccagcagggagagggaggcaggaaagaaagcacgcagccaaagagcgcaaagaggc
tcagaggaggcccgggtgccctggagagacgctgcgtcctgacgacacagcatccctgtc
ccgcagcggagatttcccagatgaaggattccccggcgggagacagggccctgcacacag
gtcctctgccacgctgctcaccatgcctgtgtgttatctccccatgaaaagtcacctagg
ccgagcatggtggctcacgcctgtaatcccagcactttgggaggtggaggcgtgcggatc
atctgagatcaggagtttgagaccatcctgagtaacatggtgaaaccccgtctctaggaa
gaatacaaaaattaactggg
>ENST00000448624.2
actccacgcagaacacagcgcagcgtcctttaaaggaaggccaaaaacaacccaacaaaa
atgccaggtgatcaaagcggtcacagcacaatgtccacatccaacgagaaattgctacta
cgtccagacgcagggaaaggtggccgtgggaacgtgagtcagcagcaacaggcccagaag
ggcagccacggtggacttgtcagacgtggaccctgaaatgacaatcacagcatgatttca
ggcaggagcctgaaatggtacagctttggacatcggtttggcaaattcttttagagagaa
acacacaccttccctaggacccagcaactccactcctaataaccaagtgaaatggaagga
gttgtcctcagcaaaacgtgtgtgcggaagttcacagtcactttctcggtgataaccaag
agctggaaaccactgcaacacccaccagcaggtgaacggattaacacactgggctagggc
cacacaatgagatgctccgtggcaacacaaaatgaaccgtggacacacactgcacggcgg
atgaatatgcagacatcaggccacgtgaagggagccaggccccgaggcgccacgctttgt
gattcaggaaagaaagcacgcagccaaagagcgcaaagaggctcagaggaggcccgggtg
ccctggagagacgctgcgtcctgacgacacagcatccctgtcccgcagcggagatttccc
agatgaaggattccccggcgggagacagggccctgcacacaggtcctctgccacgctgct
caccatgcctgtgtgttatctccccatg
>ENST00000452793.1
agaagtgcccacatccggccaaatgggggctcaccagctgcccgtggacggagtgggagg
aggcccccagtctccaggaggctccatgcctcaggctcagaccggcagctcgggaaccca
gctagcaggatgaactccagcagaggaactcagcgccattgctgcggctgtgggccagaa
gagaaagagaaagagaaagagaatccgcctcggtgtgacaagctgtgcctcagaacccga
gcagcaggagagtgggcagcagggggtgtctggcagcagagaggggctcaggcctgctgg
gtggagcggcgctgggggacacagagcctggtggtagggagacctccggatggagacagc
ccacagtcccggagccccaaggcaggcaccagtgagtccctcgtgacggcctcgctccct
gcatcacatggaacctcgtgacccacgtgacgacgccagtgcccccgtggccccttcctg
ctgctggacgtgatgcagtcaatggaagcccagcgtgggctctcccggcaccagcaccgc
caggccctgtgcaggaccccagggtcatc
>ENST00000424215.1
gaaatgccgtctaacgggatctctggatggagaattccacagctgattggaacctaaacg
agagaaccaaatggacatcccagggctgcagaagccaccccatctatgactaagacaccc
tcccaccttcatgctactgagtggacaagcttacatgaaatgactgttttcacatatgtg
gcaccaggcagcccagggatgccggtgaaatctctgggagaacggcatgttccagagagc
cacagcttgctcagcctggaccccagaacgaaggaggcatcagaagctgagccacccgtg
gccgacaagaaacctgagtgggaggggaaacttggttgctgtgatcgacccaggcttgcg
agttgttttggcaacacagcctagcaagagccgaccaatatgtcattgatgaaagaaagt
caacaggcgtgtagaaggagctgtctactgagcatgtctgcacttttctgaattatgttg
cacttgagtaaaaagtaagcaagcctgtctatttactttaaatgatgtgtgccagatatg
tacagtatgcagagttaagaaggtgccaccccaaaataggctgctctggcatagtcacta
ttaggaattaaaggcagttaaaacaa
>ENST00000427302.1
tacccggggcaggtgtggagtgtctgctgaggcgaaggcactgcggctccctggggacac
tcgtggcctctccaggttactacagatgggggacagcgggtcctttggattgatcgcaga
gttgaacaacagagaatgtgtgcacagtgccaggcacaggtgtggtcaagattcacctgg
gagaggaagtgggcaggggcagaggagtgtgcccacctgagctgaaaggctgcatggcag
gtgaccattatcaccagtgtcgccagccaggtcacctctctgaattttgtggttgcaacc
tccatgattccctagagctgtttttacccagaactaatgaaaaattctgcacattaaatt
catgctattagaa
>ENST00000648684.1
ggggagcatctgacatcctggaacagcaccccacacctccagggggagcatctgacagcc
tggagcaacaccccacacctccaggggagcatctgacagcctggaacagcactccacacc
tccaggggagcatctgacagcatggacaagtcctgccccccggttagtgtctgaattcct
ggaatatgtgctgtccttttccaccagaggaaccaggagtatgggaggaacatgaaagtg
gacaaggaacgtgaccattgaagcaccacagggaggggtttagacctctggatgactgtg
ggcaggcctggatgatatccagccttccataagaagctggtggagcagagtgttccctga
ctcctccaagtaaaggagactccctttcccggtctgctcagtaatgggtgccttcccaga
cactggtgttaccacttgaccaaggggccctcaagcagcccttatgcgggtgtgacagag
ggctcacctcttgccttctattcacttctcacaatgtcccttcagcacctgaccctacac
ccactggttattactagattatgttagtaatgcaacaaaaagtaatattaaaa
>ENST00000457440.1
acagctgaccctagcctccaccttcactgtcacgctgctctttggctccgaccctcctgc
caccccttgtgaatattcaggtgccagggccctctccatctcaacatctctactcaccct
gcaaagccccttgagccacaggaggtcacatgtccacagcttccagggacaagggtgtgg
acattttggaggagccatgatgctgcctcccacacctccgttcgaacattatcacagccc
agacagattctcctgcagcctggggcctggaatgcaaaggccactggggccaaatcagct
gcacggagctgagccagcagagccgcaggcagcagccgccctgtgagcagctgggaacca
ctgagaagtggagatgtttgtcatagcagcagcagctggcagatacttgctatccacaca
ccctgggcacacatgggcaccaaggctgggggcgacagaactttacactgtgggattctc
tcctgacagccaagaagggggttttcccttctaccatgaagaacttccccggaggtctcc
ccacatctaataattaggaagataacgtggtcatcaacaataaaagctgcccaggcaggc
gcctgca
>ENST00000429389.1
tgagacgcagcccttggccccagcttcccatgggcagggagccagccgagcccctcagag
gcgttccccaaggctctgcagatgcggcccaggaagatgcaggaaaagaaggacagccca
gtgtctggggcccctcccagggcgaagaaccggcattcctaccgcagcccagcagggctg
gtcactcgtcttagtgcccaaggctccaggttaagaggagccacgtgagccacgatggtc
atcaccagatgctgggtgccgtgctcgaagccaggaccggctgaggctttcgggggttgc
atgttttgcatgcatcagtgaaggagacatttgtgacccactactggggcaggtggtttc
actttcccaccattatgtccagaattggtaggttcttggtctcactaacctcaagaatga
agccgtgga
>ENST00000413472.5
tgtggtggggcagctgcaccccgatgagtggcttgcagttcctggagccctgcaggttgt
tggagaggcagggagcccttctccctcctgcctgccctcttgcacttcctctcccagaac
ccagcactactcccagaggctctgagctggagccctagaaggaggcgctgcaaggctccg
tgctcctggagcttcgagtctatggtatgagttaaacagaagggtatctcctccatcaga
tctacaggagggtgtctgctccatcagacctggagcttccaaggcattttacccgaagct
ccagcacctggcccaaggctgggctgtgctgtgtcctcagtgaaagaatggatgagtcac
agctgaatgactgaagagctgaaccaggtccagaaagactcagccactggagtctgtatt
tcctgagtcgcctctcactgctggagctgtttatcatcgctccaactttcactaaaaagg
aaaaactatcacttaaacaaagccattgaaaccccagcatcatgtgtggattttttaaca
taaataaatcatacaaactaa
>ENST00000415573.1
cttccgtgtccccaaacgcccagagcccgggacacgggccggcggccgggtcaccaagcc
agttcccggaatcggctcgcgccggaatccagactcggcttgcaaagcccgctcctgccg
tctctccgcagcgcgccctgccccccactgccggccctcttagcttcaaaaccaaatttt
gcctttcatcctgagagattaataccccgcaggtgaaaccgtggagacggagctgcggag
gcgctgcaaggctccgtgctcctggagcttcgagtctatg
>ENST00000420957.1
atggaatcactcgggcgtcctcctgggaaagagctgcctgctcccccgccgccgccagta
caccggcgcccatgccccgggggctggagagagcagccaggcacaggtaactcaagaact
ccagtcccctcacgggtgccgtgctgtggggcgccctcacccccacactttgggtccctg
ggcctcctcatcaaagcagggctgagtggcaggaacacccctgtgtgcagaatagtgccc
cctgcagcccccacaggtcacctctttgaggacctaggtggggcctgccctggggactgg
ggtgaagagggcaggtccagccttcagcagcccctcccccatgacttcagtggaattaca
aggggaacacccagggcagctcccgtaggctgcacaagggaagaggggagggcttctact
gaggtgaaacagtga
>ENST00000321336.1
cccgcgaggctcctggccttgccctccctgccctttgttgtgtaataagacctgtggcgg
ctccactgagacccacacgtgcaactccgcgcctccgcgttaaaggaggtgaaacgcagc
agccctgagaaaccccgagaccccggtgtcctagcagaggcgccccggatggggaggggc
gcggggccggcgccaccccagaggaaaagcccagcggagccgggttgggcaggagctggc
ggcggcggtgcgctgggccttctgccttggatcctccgcggtcggcaccgcttccctgct
cagattcgaacccagattcggctcccaaggctcccacggctccagggtgcccagtcttgc
agccagctcgccgcccgagccccggatggaggaagcgctcactggccgctacctctgctg
tttctggcaccagagattgagactgtgaacctgaactcccttgatctcctcccgttgggc
ccaggagggagccgaatccaggcccaaccgggctcactgagaaggtgcaggaagccccca
acgactcctactcgtgtgcggcccatactgggccaggacgctgcagtggccgagccgctg
ggtgtctgcaacggggagctcccccgccgctgggggcaataaacggaatcggtttcacac
gctt
>ENST00000440516.1
gccttgccagccccagctgaaccacttcagagagccattaacctctgcaaaacggagtgg
acaacttccacgtggctttctgtagaaatcagatgggactgcaagcaatggcacggcccc
tgccaaggtggatcttggagcctccagaagagacatgggcagagacctccctggtcttcc
tgcagctcctgccctggaacctgagtctcccaggcatctgaccagctgcactccaccacc
agaagccggttaccaccgtccttcgggctttgtcctggagggtgcggggctggtgtggac
cactcagtctggcagtgaccaccacccagtcagaggcacggcagaacgcacctgctgcac
ggacgctgtttgaacttcttcaaaacgtggtgcagtgtttcctgaagacatttaccatcc
ttggcagttaaatacagcacagtgtcaattacaggtccatcttctgtaa
>ENST00000606489.1
ataaagaagaatgaaatcatgactgttccagcaacatggatggaactgaagaccactatc
ttaggtgaaataactcagaaacaaagtcaaatactgcatgctctcccttatatgtgggag
ctaaataacgtgtacagacagacagagaggggaataacagacattggagactggaagggt
gggagggtggcagggagggatgagaaattacttcatgggcagaatgtacactactcagta
atggtaacactaaagcccagactcttccaccatatgctatgtccatgtaacaaaactgca
tgtgtaccctgtaattttataaatgttgttaagctgaaaaggtgtgtgtatgtgaacaca
gtaaacatgtaagtataaacac
>ENST00000435049.1
cgcggagcggctgggaaggaggggctgggaatcttggagccccttggcccgcggggaaag
cgggtgacccgccctgcaagtgggatgcccccttcggccttctggagcgcagagcaatgc
actctgaagccggagggtagaaagtgctggaatgcgcgcccgggcccaggctgtcgcgag
ccttcagcaagccagtgcacacagagagggctgcccagagatcccggtcagcgctcgcag
ttcgaggtggaacatggaggctgtctccccggcaagggtgcccactgcaagcacaggcgt
gagaaatggcccagaaaagagtggtcagggcaatgtgttcttggcacgcccagcaagacc
tgccagagggacctacagacgagtgtctcccagctatcttaccagcggggaccttgaggt
ccaagtatccagtccggttagaaatggccgcggatccaacaggtgctggtgagtgggaga
atacccctgagggaggaagaacagaggccgggagggagctgagtggatgtagatgagaaa
tacctggacagctgcaagctgtagtcagtgatgggcaactggaaccagagattccagaga
gagggagggagaaagagggagg
>ENST00000443034.1
cactacagggaacggcccaggaacccatccacccgtccccagctctcatcactctgacct
ctggctttttgtttcctggggcatttcacagcaaattccacctatgagaccgtctcatcc
gtaatacaccagtacatgcttccagcagcttggtgacatgaaaggacctccgtggctggc
cttactccctgtggatgccacagctgcaggatcctggggccccaacagaagccggtgaag
gaagagttcctgctccagcagaacaaaactgccctttgcccagaaatcctgcaaactgag
gctggacgacttgaaatactcatcagcgagattaccacgaagcccaggtgcgagggaccc
tcacgcctgttgctgcgtgggccgcccagacatcgccagagaccaaaccgcagaagatgc
tcggagcccaacatctacaaacctgccccgccacggcccccaggctcagaaactggtttt
tagtcagctccaatgattagctttttttttttttcttttgtttccatagaaatgcctctt
caaagcattatgggacaacacacccacccagtttctgtaccgtggagcttcttggggaag
tttcagactaggaaacaatggggctcaggacacatcaccccaaagtatgactgtaggaga
ccagaatacgccacccctaaatatgactataggagaccagaatacgtcaccccaaaatat
gactgtaggagaccagaatacgccaccccaaaat
>ENST00000416554.1
cctgggacagccttgggggctggaattggcagcagctggaggtggccggagacagcggag
ggaggggagtaagctgtggacatggtggggtggtccctcttcagcttttaagggcccaag
agtgagttcctctggctgctccagaaagtgaagagagaagagccaaccccggctcgggcc
acgagccccgaggcgctgaccacagccagagcaggcctgctggaagctccgtccctgctg
cagatccctgcgccacatgatatcagcaattgctgcaatttcgccctaagtactcttgtt
tcccctaataatccacgtttcatctccacaataaacattgttagaactctt
>ENST00000607459.1
ttcgggctgcagtagcagcatggcgtctttcgacaccaaggagactcttcagcagaccct
gcaaaggaggctgcagcaccttgaggtcctgtgggggccgggcgcagtacagcaggggcc
ctttgacggcacggagctcgtgggtggcaagggtggcagccgtcctcttctcacagagat
cttcgtggagcttggtctgtaacacagaagcagtgatgagcaaggtctcttgtgccctga
agcccagcgaggtgtccacacttcacccttggctgggctgtgtgccaggaaaccctcccg
gtccaaggtcttcacaaccacgccacgcccctttccgagacagggctcccctccaactcc
tctccacccggccagccaggcactcactttgtggaatcaccatcaggaaaactatcttaa
cctatcaatcagcagactttcttccttctctaattctgacataatatttgagatttcaaa
gaacccatcttgaactaaaatgtaaataaaggctgagctttaagttgtaaa
>ENST00000413332.5
gcgaaggtcacaggccttgggccagtggtgggacactggagcaggaagtcggcctgtggc
cggccatgttcatgagggcgcgtcccttggcacccctgtagccgctatgtttcccacgcc
cgtggcaggcctgagagattatgtttgcggggggtgctttttttgtagcttctgtgttcg
ccatatttgaaaggggcagacggccatgttcgtgaacggcgcttcccttggtgcacctgt
ggccgccatgtttgagcgaggaccccgtggcaggccaggaccgtttctccggtgctatcc
cagagcatggcgcatccactcattcactcaagcccaccctctcctatcctctcggtccac
ccgacttagctgggcaaaaataaccctgtggtaggacagccgtctgctgttggaaagtat
cgcagctcctcccgtgtctgccccgtgcacatgtgccaaggtcctgccttgaatgaagga
cacagcggagaaggatgtaggctctgagcctgctagggtgcctgagagactcacaggact
acccctggggcagttggaagatgcccagaaacttcagggagccaccagcatggggcagag
ggtctcttctggagttggtggcatcagaatcagg
>ENST00000635619.1
ccctgccaccatggaaacagcaatatcagaaagcacagtcctggttagcggcgtgctcgt
gccatgtgcctgtcagttctgcaagcatttgttggatgtgaaggttggtgtgatgaccac
gctgcccacaacaggcaaaagggtgcggacagctgaggctcctcacttcccgctccaaag
ctcagaacctcccttccctcctggatccaacagaagcagcggccgctgctgcctgtgcct
ctcaaacttgtcacccacggatgctgggaaaaatgcacataaaattgacctcgggctgat
tcctggactcgaccctggactcctccagagaatcgagagcccatcctgatgagctcatgt
gtgcaatgaggtaagagcggatggcaccggtggcacctgacctctcgcctctgttccttt
cccgtgaaagcctttacaccacagggcaagggccagagggcttccttgctacacagccgg
gccctgtcacttcccccacatggcacccttcactctcctcaccctgctgggccctgcata
aggcatgctgcccaccacc
>ENST00000456897.5
cggcgtgctcgtgccatgtgcctgtcagttctgcaagcatttgttggatgtgaaggttgg
tgtgatgaccacgctgcccacaacaggcaaaagggtgcggacagctgaggctcctcactt
cccgctccaaagctcagaacctcccttccctcctggatccaacagaagcagcggccgctg
ctgcctgtgcctctcaaacttgtcacccacggatgctgggaaaaatgcacataaaagggt
cctgtctttgtgatgtcagcgtgaagtggaattcgcagaatggctaaagtggagggaaga
cttaaaatgcattggatgatgatagcagcgtcatttacaatcaccacgacttggaagcag
ccgagatgtcctttggcagatgattggagaaatgaactgtggcacgtccatgcagaccat
gaaatactattcagtgctaaaaatgagtgagctttccatccatgaaaagacatagagaaa
cctgaaatgcagatcacaaagtgaaaggccaatctggaaaggctacacaccctatgactc
caacctgtgacattcccaaag
>ENST00000425194.1
gtggggggaggctggggaccttcctgtgggggcacaaatcttgtcctgtcactggaggat
gcacacagctcatggagaccacgtcaaccaccggcctaaggaaagcagcgggaaagctaa
agtgtgacgcggcttaagcagcttgtctgagtttgcacagctggcaaatggctgagccat
gactcacacccaggtccatccaccgccaaagctccagatctctggcatccttctaaggtc
agaaagggaaagaaatccctaataaggagcctgtgtgacggcgtgcccccctccactttc
ccacccctgccaaggacccgtttgaaggctgttcacgccagtcactgcaatcaccattga
gcacagagatgacagttccagcaagcactgaccttccagcccactctgcggaggagaaga
ctgaggggcagagaggctgttgatttgctgcagttgactctgaccctaatttcccggcgc
tgactcaaactcatcaggaacactgctttcactgagtgtatgaagtggtttctccatccg
tgtggctttacctgaactcacaccggtcccacggcccaggtgtggagccgagcactcccc
tctgcctcctccctggactgcaggacctgtgtctcgctttatgaaagagatgccatttgg
ggaagactcgcattgtcgggagcgctgtggacgctccagaaggagatcaacacgatgatg
acgatgccgggtggagggaatgtgcacttctcgggagccagaaaagaataatctgaatgt
ctccagcatcaagaaaagaccagtattgaaggtgatggatgccttaattacgctgattgg
atctttacaaattatattaatgtattaaattattacatgtatgcagaaagtctgtacacc
tattatgcaccaataaaaaagaaattttttaaagtga
>ENST00000642026.1
tttggtctttcctgctgccttgtgaagaaggtgcttgtttcttctttgccttctgccatg
attgccatgtgaatcgcacccctggaactgtgcagggcccacctgtgtggccacacgcag
tgaccctgagcaaaggagtgaccacagaagtgcatggcaaagcagaaaggtgtgacgtct
tggaggacgcgggaggaaagcacgcccagcggacaggagccatcacgcggctgcgggctg
ctgctgagaacctggcgtgggccaccgtcgtcagcagcgtggaggttcctcaatgtgaag
acgacaacgatgaagatctttatggctgggttcagttttggtgtctcaacacccgtaatc
ttagcactttgggaggccaaggtggatggatggcttgagcccaagagtttgagaccagct
tgagcaatgtagtgaaaccctatctctacaaaaaactagcagggcgtgtgcctgtagtcc
cagttactcgggaggctgaggtgggaggacctgagcccagggagattgaggctgcagtga
gccctgattgcgccactgcactccagcctgggagtgcggtctcaaagaaaacccagtctc
aagaaacaaaacaaaacaacccaaaaaagatcttaagatgatccacttctgcttaatgat
cagtgaatatttttccttatgattttcttaataacattttcttttctctagcttacttta
ttgtaagaatatagtatatacttataaaacaga
>ENST00000641562.1
tttcctgctgccttgtgaagaaggtgcttgtttcttctttgccttctgccatgattgcca
tgtgaatcgcacccctggaactgtgcagggcccacctgtgtggccacacgcagtgaccct
gagcaaaggagtgaccacagaagtgcatggcaaagcagaaaggtgtgacgtcttggagga
cgcgggaggaaagcacgcccagcggacaggagccatcacgcggctgcgggctgctgctga
gaacctggcgtgggccaccgtcgtcagcagcgtggaggtaactgacgaccttggccaaga
agttgggtggcagcgtggaggtcatgctcagagagcctgcaggaccactgtggggccact
gccaccctgtggggtggtccggggagccgaggagcatggacaccgtcttctccttccagc
aggcacagtcagagtccatctggataatcctggataaatctcatctggagatccttcacc
agatcacatcggcaatgacctgttccccaaataaggccctgtgcacaggttctggggtgc
>ENST00000633821.1
atgcttgagcccacgggcccaactcctgagatcccattcggaagctgctgatcaccagtt
tcaagtgtttctgtttattgggagactgccttcctctggcactggcagtgaccaattatt
attttagagagactgttaacggcctgaccatcacctgatgaatatcaggaatgtggcctg
acattcctggtacacggagcgccttcttttcgtttagagcattggtgtctccacattaga
agcatcctatgtagctgttctgcttgcagctgcccaagtctgcctgggcctcctgcatga
ggtcatgagtcttaataaagccactgacccacacatttggaatcgtactgacttttcaca
actaacagccaacacattgccaagaagcaattcaattgttgaggatatcacatcatgcca
gggaaagagagatggaattcagaaagcctgggatattgcagttcagataaattgcacttg
gtcaacggaaatgtcctaagggcactgcagctgcagctggagaatgaagaagacataaaa
ttagggcttttgtcactgtcgcttgatttcattaaaggg
>ENST00000438791.2
aatataaggggcaactctgggacctgggaagaaaccagaaggcttggcatttcctttctc
gtggcattgtcaaagggaacattctgttgacatcagaggatgaattctgcttcaaggagt
gagaaagtacagagggtttagtcatcacccctctcagacgcttgcccgtgctgtgaacca
ctgtcggaggaaggaggaaaatctgtgggttcagcccacagggagctcagctggtaccca
cagcagtctgtagagctcttctcagctcgttatcaagcctaatattccaatggcccacat
tttattctttatattctcagatataatttcctattaaaaatacaaatccccacaaa
>ENST00000635556.1
aagggaggccccaacagcgatggctgcaaacccttggaggtggcattgccaaaagcggac
gtcaatagatgtaatgcaaaaatagtgtcttgtgttcaaaaaaggttgggaaatactgag
tgaaagaatagtgcacaaaccataggcacacagctcaaggaattatcaggaattgaacat
gtccacgtgtgcccaacccagctctccagcacaccttcccagcctcaacccatcatctgg
attctgaggttcttggctccagtgaggacgttattgctgagaattagatgctgaagttgg
caccatcaaataactagtcctggatgcatgtcactagtagcagccatctcactgcctcag
gaactcaagtttaccatggtcaccatggccttggagaatactcacctcatcctttttgtg
catcactcgctctcaattctaaaaaaggagagaacatctgattggcaaagcctaggtgat
acaaatatctggaattctcatcttttgtaatgggaagtaactctgcttgctgttaagatt
cacagagctttggagtaaaccagagtaaaagcaaccaaaacagagtccaagtcagggtcc
ttccatcctcaaaccaggctccagtggtctgctctagctcaggcgtgattagatttgcat
tttagaaagaaactttggctaccacatggagaaataatgaggagaagcaaatgagaagac
cgcccaaagcagcagttctggcaggagatgggcactgggtctcctagttggtggctgagt
gcagatgctggcaggatgtcctgaaggtagaatggagtgcataattctgcaggtgtgatg
tatcttcaaatattagaaaagcaggaacatgctgagagcgaaacagaaaaataaatcaaa
aagaaatcaaaaga
>ENST00000420522.1
attgccaaaagcggacgtcaatagatgtaatgcaaaaatagtgtcttgtgttcaaaaaag
gttgggaaatactgagtgaaagaatagtgcacaaaccataggcacacagctcaaggaatt
atcaggaattgaacatgtccacgtgtgcccaacccagctctccagcacaccttcccagcc
tcaacccatcatctggattctgaggttcttggctccagtgaggacgttattgctgagaat
tagatgctgaagttggcaccatcaaataactagtcctggatgcatgtcactagtagcagc
catctcactgcctcaggaactcaagtttaccatggtcaccatggccttggagaatactca
cctcatcctttttgtgcatcactcgctctcaattctaaaaaaggagagaacatctgattg
gcaaagcctaggtgatacaaatatctggaattctcatcttttgtaatgggaagtaactct
gcttgctgttaagattcacagagtaaataatcaccagctcctggaggggctcgtgggtag
gtatggagagagatgagcaatggtctacacagatgacagaacatatccacatccctaagc
agctttggagtaaaccagagtaaaagcaaccaaaacagagtccaagtcagggtccttcca
tcctcaaaccaggctccagtgg
>ENST00000641254.1
gggggtggggaggccagggatgagaagaagaaggctggcaccccactagggaagagtttg
atgggggattctcatctgggcaccacacagtttataggaacccagggcggacttgcctgg
atcccgaatgggctgtggggactctggggacaggtcaagagcacacaactgtcctggaga
aggacacagaggctggataataggagctaacattcatctttccaagtaagaggaccaagt
gtgctcccaatggtaggaattccacagacagcagcagtgtgcagcccacggcgtgaattc
aggtgtccaatatcaccttcagaagcatctggaagggtcctggcttaagcgggtgagtcc
atggcagctgaagctgtcctgaagacatattcatgagtccaactggcaaccctcttctct
gcgatggctccatgatgttcgtctcagtttcttcagaggtaaaa
>ENST00000443270.1
gatgcccacctctcatcacaggcccatgctggggccatgcacacagattacctggaatga
ctggcccacagaacccatcattggatcacaggcccatgctggggccatgcgcacagatta
cctggaatgactggcccacagactccatcacttgggggtgtttgatgagagagacaaagt
gagaaggcgagttaaatacgttttgatgaagatagacagagcttcactcttgttgcccag
gctgcagtacaatggtgcgatctcagttcaccacaacctccgcctcccgggttcaagtga
ttctcctgcttcagcctcctgagtagctgggattacagagcctgactttctcatcgaaac
catggctgcttggacccaggctctccccatgaggtaataaatgtgcaagcactttgcagg
gaaaataagtgcctgacacctgacataaa
>ENST00000641426.1
aggagtgtgcatcacaaacacagccaatcccaggctgctctgtctggggaccgtcagagg
acactgccctcttgcctggtacagaaggagacagtgattgtttagctgtgggtaaggcac
aaactctggcatgtgaaggagtctctgaagttagcacccttctaagaatccaaactctac
aagcagaggttaccaagcacagaggcgtggcacccaagatcacacaggtaacacacacgt
ggagctcggggttaaagccaggcagactgagacccgaggtcacctcatgtcaccatagga
ggctctgccgattgccctgggggacacacacacctgcggctgcttccaacagctgtgccc
aacctcagaggatgaagacgattcacatttgaggctcttcagaataatgtgcctggctct
aaggcagctttcaaagaggacattcagcctgctatggctgtgaagatattcaacccgatg
tcatccactgtgaggcagaggttctggcattttgaggacaaagcagccgggattctgtca
cctcgctctgcatacaccagcatttaatgcaagcggaaggagggcccgggaaactcatgc
tgtgacctgataaatggcatgcagaggagtgtgcgattttctcaggccagccgtggggag
ctgtcagagccgtccaaat
>ENST00000649109.1
aggagacagtgattgtttagctgtgggtaaggcacaaactctggcatgtgatggagtctc
tctctgttgcccaggctggagtgcagtggtgtgatcttggttcactgcaacctctgaccc
aggttcaagcaattctgctgcctcagcttcctgagtagctgggactacagaaggagtctc
tgaagttagcacccttctaagaatccaaactctacaagcagaggttaccaagcacagagg
cgtggcacccaagatcacacaggtaacacacacgtggagctcggggttaaagccaggcag
actgagacccgaggtcacctcatgtcaccataggaggctctgccgattgccctgggggac
acacacacctgcggctgcttccaacagctgtgcccaacctcagaggatgaagacgattca
catttgaggctcttcagaataatgtgcctggctctaaggcagctttcaaagaggacattc
agcctgctatggctgtgaagatattcaacccgatgtcatccactgtgaggcagaggttct
ggcattttgaggacaaagcagccgggattctgtcacctcgctctgcatacaccagcattt
aatgcaagatcatagagtgaaacgattcctgcgcccaaaagggattttaaaaacagctcg
agaagctgaaagcaagatacaacagacagttccactcaatttgctgccttcagcccggct
gcgtactggaaacatttggtcctgctgaagcatgcttgtctgcctccggggtcagggctg
ggtgtttcagaaatggaaatgcaagcttctggcagcagtcgcttttcctg
>ENST00000641583.1
cgaaggggcgtgaacagctttgcaccatgtgactctttttgatgatagtcaccagcaata
ccttctggggacggtacaaccacggaacctacagtcgctggatcaagctctccctgccca
gtgctgtgaatcatgactggagtgagggaaaactgtataaatggctgcaaaccaagccca
ctggttacagacagtgtctgctagctgtagaccacgcctgttggttacaaaccaagtccg
atggttctggggcacaagacagtccccatgactaagaatgacccaaccacaaacgccggc
agtgctgtggtgaaggagccacgcaggagaatggaggtggtaaaagcaggctcaccgggg
tcaaactgtccagttttaagttctggatccaacttttacgaatgctatggacttggaaaa
ttataacctttcaccgagcctcagtttccccatctgtaaataatgggatgataacggcac
ctgcctcctgatgcagagttggctcggcgcagggcagccagggcagcatccccagccctc
tgcacctccggacggtgagagctccctgcttaataacgagccgggcccggggacacttac
cctctgtct
>ENST00000637702.1
agcactggagtgcagctgagggagtcggccatgagccgctggagtgcaggggagggagct
ggccgtgagccgctggtgcaggggagggagacggctgtgagacgctggagtgcaggtgga
gtctcactctgtcgcccaggctggagtgcagtggcgtgatctcggctcacagcaacctct
gcgtcccgggttcaagaaatgaccagaacctgaaatttatatttaaaggggaagcagagt
gtaaaagtttgaaaaatttgcagcccacccatgtggtggaaaagaaaaccccatttccaa
ggctcataggtgaagagacttttgccttgtctgagatgagactttggactttggactttt
gagttaatgctgtaatgagttaagactgtgaattattgggaagtcatgattgtacttttg
caatgtgaggaggacacgagatttggagggatcaggggtgaaataatttggtttagatct
gtgtcctcacccaaatctcatgttaaattgtagtccccagtgttggagatggggactgat
gggaggtaattagatcatgagggcgaaattctcatcaatgctttaggaccgtctcctctg
tgctattctcatgatagagttctcataagatctggttgtttaaaagtatgtggcacttcc
acacctcccaccaccaccaccaccaccaccaccattctcctactccagccatgtaagagg
cacttgcttccccttcaccttccaccatgattgtaagtttcctgaggacccccagatgca
gaagctgctatacttcctgtacagcctgtagaactgtgagccaattaaacctcttttctt
ataaact
>ENST00000413887.1
aggctggagctagtcagcagcttttgcgtaagcactaggcagcactggagtgcagctgag
ggagtcggccatgagccgctggagtgcaggggagggagctggccgtgagccgctggtgca
ggggagggagacggctgtgagacgctggagtgcaggctattttgacccctgaagtcttcc
catgcggggcagactctttgcaagactgactacctggaggagcagaggagcaggggagaa
tgcatgttcctggaagtaggggacttgcttccaagagaagagggaacaaaagtagaaaag
agaaggactgtacaacactgtctcagctcatttgtgctgctataacaaaatgcctgagac
tgg
>ENST00000455744.1
aggaccttggctgcggggtcttcaagggtcatcgccgcctcatttcctcggcggccaatt
gggggcgccagagagcagcggacgcccctccaccgactttccagcgcttgggaggcggag
tgagacgccctgtaatcccagccctgcctttcgctggttgtgagctcttggccatgttac
tgacctctcagagcctcagcgctgggttaaaatagaactggtgtcctgataatgggtcga
cgtgatcagtgagctttctccgcccgtgttctcctgagtgtcctgagagcagcccgtttc
tgcccctcttgcgattacaaagtcaagcccagagcctgacccacagtagtgctcaataaa
ggcttagaaaaagctcgg
>ENST00000607670.1
cgggcgtacgattctggcggcgtgggggcccaggcagccgccgcttccagaaggttcggt
ggcggttgggccgcgccggtgcggggaaggcccgctagccgcggcagccgcgcccgaccc
ggtggcagccccgagggaagcgtctggggcggcctaagtggcggagcagggcggacttgg
gccctcactctccgcgcggcggtaaatatttgtgctgggcgttcccggccgcccgcgccg
ccgattcgctgccgcgcccagtgcctgggcggccggatgaggtcagagcggaaggcgcgg
cccgggctcctggcagtggggcctgattcccacccccgcccccaacccaccccggcacca
gtcgcccgcatcgcggctctcgctaagatcggccctaagagagaatggaaggctgtttcc
tagaaaggagcattggtggcggctgctgggaagacacggggaatggaacgggcctttgct
tccgcagcacaaagcgtcacgaggtggggaggaggaaaggccggcgactatctacaccgc
cgcctgcagcttttactgggagcgctgagcgccagcctggaggtgcacgtgttgcagtga
ggagccctgaaacatgcgtgttttactgcacaagatgtgcccttgaatggagtctaggcc
agtcggggtcaccaaaaaaaatccaccaaaaaacacccaagaagggagaagcggtcaccc
cccacgtgctggaatgacagctttttacttgctaggcagttggaccttttccgaattttc
tacaatgcacatagatttgtacttacatctttaaattaaaacccacgcaactccggc
>ENST00000419034.1
ggccccctctgcctcccagagatgaaaggggaagccactgtgggagcttggtctaaggtg
gcatgaagagggcagctactggagctggcctgcagctctagcgctggaaagccctgggga
ggcagaaggaagggccagatttgggagcatgcagacaggctgtcccccaagactgagact
ctccaccacctggaaacaacttgccgaggggcaagacagagtttcattcttgtcgcccag
gctggagtgcagtggcgtggtcttggctcactgcagcctccatctcccgggttcgagcaa
ttctcctgcctcagcctcccaagtagttggaattacaggcgcccgccacca
>ENST00000414210.5
agggctgttgtttttgcctgtcatggagttccgttcattctgaacatgtcaccggggact
ttggaatgtgtatccataactccctgattttcaaccacattccagcctgcctgactcatg
aagcgtggagcgacccaggaacatcccagctcctcatgtcccacattcttcaggctttct
cttagttttggcatgtgcatgtaaatgtcaacagatcaataaaggcaaaaaccaggagat
cccataaatcccgctgagcctgtcatagctatcaaattatacccagataaagcttctggt
ggctaatgacatggccatcacccagcgtggacgtgggcaggaggggctctccgggagcat
ctggtctgctgtggagacacttgtcatctggaggctctgtggctctaatggagggtgatg
ctttgaacgcgactatctcccccataaaaaaataaataaataataagtataatttaaaaa
taaacaaagatctggatttgcaggcta
>ENST00000635029.1
ttcattctgaacatgtcaccggggactttggaatgtgtatccataactccctgattttca
accacattccagcctgcctgactcatgaagcgtggagcgacccaggaacatcccagctcc
tcatgtcccacattcttcaggctttctcttagttttggcatgtgcatgtaaatgtcaaca
ggcatggtggctcacacgtgtaattctagcactttgggaggccgaggcaggtggagcacc
tgaggtcaggagttcaagaccagcctggtcaacatggcgaaaccccgtctctactaaaaa
tacgaaattagccaggcgtggtggcggacgcctgtaatcccagctataatcccagctact
caggaggctgaagcaggagaatcgcttgaacctgggaggcagagcttgcagtgagccgag
atcacgccactacactgcagcctgggtgacagagtgagactccatctcaaaaaacaacaa
caaaataaataaataaataaaaataaaatgtcttgttctcttttttcctccagtgcccag
atcag
>ENST00000635092.1
attctgaacatgtcaccggggactttggaatgtgtatccataactccctgattttcaacc
acattccagcctgcctgactcatgaagcgtggagcgacccaggaacatcccagctcctca
tgtcccacattcttcaggctttctcttagttttggcatgtgcatgtaaatgtcaacaggt
gagtgcccagatcagcgcctgatatatacttggcacacaataaccactcttgaaattcat
gaaggaatctggacatttagggggttcacagaatccgccgcttttagggaagattctctg
cctgatgtgtgagcgctctaacctcttcatctgtgttcagtccccttgcaatgcttctct
aagatcaataaaggcaaaaaccaggagatcccataaatcccgctgagcctgtcatagcta
tcaaattatacccagataaagcttctggtggctaatgacatggccatcacccagcgtgga
cgtgggcaggaggggctctccgggagcatctggtctgctgtggagacacttgtcatctgg
aggctctgtggctctaatggagggtgatgctttgaacgcgactatctcccccataaaaaa
ataaataaataataagtataatttaaaaataaa
>ENST00000421469.2
acatcccagctcctcatgtcccacattcttcaggctttctcttagttttggcatgtgcat
gtaaatgtcaacagtgcccagatcagcgcctgatatatacttggcacacaataaccactc
ttgaaattcatgaaggaatctggacatttagggggttcacagaatccgccgcttttaggg
aagattctctgcctgatgtgtgagcgctctaacctcttcatctgtgttcagtccccttgc
aatgcttctctaagatcaataaaggcaaaaaccaggagatcccataaatcccgctgagcc
tgtcatagctatcaaattatacccagataaagcttctggtggctaatgacatggccatca
cccagcgtggacgtgggcaggaggggctctccgggagcatctggtctgctgtggagacac
ttgtcatctggaggctctgtggctctaatggagggtgatgctttgaacgcgactatctcc
cccataaaaaaataaataaataataagtataatttaaaaataaacaaagatctggatttg
caggcta
>ENST00000641757.1
tttttttttttttttttttttttccactttgtgctagatcctggcaattgttccatgagc
acatggagggcagcctcatgtgtcttcatagataaccagcactgctccaactttcctatc
aaagcacctggaatgagagaagcacacagattgcagcaaggacattaatttgaaatcttc
aattttatttgcatttcatgccaactttctattccgcttcccaatgcatttgtgcttatt
ttaatataaaaatcatagtttaaaacagatgctctaggcaggtgcaccttgtttatcctg
aggcttacacccctctgcaggcacgtgcaccctgatttaagaaggacagacacgtgaact
gatgagattattccagtgatacggtgaggaaggcaggataggaatcatcagccccttcta
aagatgaagaacctggtgatcagcaatgctgagtgccctgccccgggtgccacagcttgt
gaagatgcagccaggaggacacacagcactgctgctctgtcctgataattggtcacactg
cctctcaggatacagactcataaatgccgtgcccatacatgcaaactaaagaagacagaa
atgcaggagcttgaaggactaactgcagcagggtttacatggaagagatacttgcattaa
atatttcgctgatggtcagaaccttcatgggtgtgtaaccttcatgggtgtggcaggaaa
tggaattggtactcttttgttttaaaaaccaaacttgcagccgggcgcggtggctcacac
ctgtcatcccagcactttgggaggccgaggcaggtggatcacgtgaggtcaggagtttga
gaccagcctggccaacatggtgaaaccctgtctctactaaaaatattaaaaaattagccg
ggcgtggtggcgggcgcctgtagtcccagctactcgggaggctgaggcaggagaatggcg
tgaacctgggaggtggagcttgcagtg
>ENST00000442889.1
cgcggggggcctcggggctgaggtccgcaggggtgccgcgccctggagtccgactgccta
ggagtccgggcgtcgctgccggccgtgggggaggggcgagcctcccgccaggccccgccc
cctcggcgccgcgtccccacggccccggcgccgcccgcctgcgcccgcctcctgtgcccg
cccccggtaataccggaaacaaaaggagaggctgcaatcgcaaattgtttaaaaagaaga
aaaaggaaagaaaagttgaatcaaaataagtgaaaaatcctcgttcaagtgttctggcat
taagattgactgtcacactgaattctgtgccaatcctaacaacatgtgttctttttctgg
tcttcacaagtaagaatgtcttaggttttccagaaataaagatgtcccaaaagaa
>ENST00000456701.1
aggtttccctatgtgcagacatcgagcagagctactcgtaaggggtcccaacgccttatg
aaatttaaacaatcaagatgaagccactaacctgtgaaagttctattcatctagtgtaga
cagccaggttacaacatgcgccccaggcccctggcacggtgctctgtggagggtgctcga
ggctcagccaccttgccggcccctgagcctcccctcctctggggaccttccgctaagacc
agcacgtcttctcatgccccacacagagccaagctccttcctagcctgcctggattctcc
tacctggaatcccctgtccacatcaattaaagcaacaaacaagccacga
>ENST00000427317.1
gcacagtgtacctccaccttcctccttctgcttctgtttttgggagttcagtcaaagctg
acatgttgcccaagactagaggggagagtttggaggccggagaggatggccaggtcctgg
gtgtggaggttgcttcctgcccctcctcctcccccaccacaggggcctggagaagactga
cagcagcaatcacagtcacattccacagcctctccagcacccagccagctctccgcgggg
gcagcagggactggtccacccaacaacagcagccatgtcctcacctcttgctacagcagc
aactttatttgatttgatgtatatgaagaaataaaactcagaagtcaattgacttaaaca
tggaa
>ENST00000618051.1
ctccaccctttcctgtccagaccactgtgaaggcctttagtcacctcctagagaagcaag
attttcagccctggctttctacccccacaccctacagccggccaggggacagggtcgtgt
tcacacagtgctaagggaacacgctgacgtgtgtgacatcaagaactccagtgcccacac
agcccgagtccggatggagggctcatcaatgtatggagaaatgaaagagcgccgcatttc
acattggagggatctgggtttgagtccttgggccagccttgctacagtgggggcaagaac
accaatcacactggcttattacggaattcaaatgtggcagagtatttaaactatgaagtg
tagaataaattaattggcttgccaattccccatagctagtactagaggctggcctcagat
ggaagaaccaggg
>ENST00000411708.1
gtgttcacacagtgctaagggaacacgctgacgtgtgtgacatcaagaactccagtgccc
acacagcccgagtccggatgggacgtttgaaatcaggaaggagtgtgggttggatccacg
tttctgttcataccaggcaggcacatcggaaggctcacggtcagaggatgctgggacaaa
cgccacgagaggttcctttttgtctggctcacccagaagagaggctcctctcctcccttc
cctgcagcacaacggcctggctggcacccaaagggcagccggcatgggctgacctcagag
gagcaaggcgtgtttgcagctctgccgctcacatccacagtggccatgacaacaggtgca
gcaccatccattaaagccctgtgtcatttca
>ENST00000440032.1
cgcgacccgcagcccacccctgcaccagtggacactgcgggatggcctggcctcggctct
gcattttcacttctcttagctctcatctcctccaccacagagacagctctgtctgagtat
ctttctgatactgttctttatcccccaggactggcccagcccagggcggtgcgtacagca
gacacttaatgtaacacagtagcagcttttaatttctcaggccaatgagatacagacagt
cactggtatggtagtttttcagtcaagcatcaagggaagaacttattagtttgaattaca
aacaacagaagtagaaaactccacaaggaaaaatctcagctggtgaagaagctcaggagc
t
>ENST00000602973.1
ggcacaggggaggccctgagtcacacgatggtgatgcccagggcagaagatgtcagaaga
caggcagtttgacagtgcttctgaaggtcgtgaaaaagccaggggtgagtctgtaaagtc
cctgctggccatgatgatgtccctgacagctggggatcctggcgagaacagcattcagaa
cttgggattttccttgcagatcacaatggttggctgactcaggggaaagggggagctttg
cagagagcctcaaacatctccagctgagctgcacctgtcagggcccctgagccatccagg
aagaaggaggcactgaggtggggaacggggtcctggcctggggtcagcagcctgggctct
ggttccagttccgcacccccccttgccccccagaactacctgtatggcaagctcctttcc
cttcctgtgcctcagtttcctcctctgtaaaatcagtttagactacactgcaaggttgtc
cagcccgcagtcagtgggctgcatgccagccaggacagctttgaatgtggcccaacacaa
attcgtaaaccttcttaaaacattatgaaa
>ENST00000602916.1
cagccttgatctctacaaaggaattttaccacagtgattaaagttcgagatgcacaacag
aaagtccacatcaactgatttcattacacctgttacatttcaatacactccagggaaatg
gtagtcattaatattatataccaaatatctctggttgctatccctgggggtgctttgcac
tggcctgtaccctttgaagttagatgtgaccatgtgactttcttgagccaatgaaacatg
aataaatctgatgtgtattattacaga
>ENST00000602406.1
ttgctgaatttgttagctctagcagtttgttgtggattctttggtattttttatatagag
agaatcatctgcaaatacagataggtttattcttcttttccaatttggatgccttttctt
tctcttgactaattgctctgttcagaacttccagtacagtattgagtggcagtgtgaaag
tgagcatccttgcctcgttcctgatcttaggggggaagtctttcaccatggagcatgata
ttagttgtggattttcccataaatgccctttatcatattaaggaaattcccttctatcct
taatatgctgattgttttgatcatgaaagagtgagcccattttttctaaagtgaaagttt
ggctcaaagtaataaagtgctgacctgaaagaa
>ENST00000451646.1
aaggggcctggctgggcaccatggcggcaggtgggaaggtcgggctcgaggtgtgcggag
aggaggccgcggaggggcagcagggctgtgcgttctgatgcgctcccctgcggggaccag
agccggtgttcgagctgctgctgtctggcggctccggcagcttcttccgcttgtgcttcc
ctttcctgcagccggccgaccgcgtctgcttggaagtagaatctcctggaaggataaagg
acacagcgtttgtccccttcaaggaagtgatgttctctgagaagcacagacctggccctc
gctagacactgaacctgccggtgccctgatcttggacttcctcgcctccaaaactgcaaa
tcaagaaatatgaaaagcagcaacacagggtcatgactttatgctcacgaatcacataca
tgacgtctatgcagagagtgacagcccatggaaggagatccttggggctgccggctgact
caccaccaccattcgctgactcaccaccaccattcggttctgtgcgtgtccccgtcactg
gcttgaatgatgatttggtcattgactcaatgtagagctgctgacccagatttttaattt
tgttcacactggcatagacctgctgcaaggtcatcttagggaaaggaatgataaaatatg
tttcaaaaattataaaaatgtccactaaaagatacataaacaaaatacacttagcttctg
tttctttgaagatataatgactgaagcacagtaatcactttaatccagtttcctgcacca
tgccacagtatactggtaccaacaaattctaaataaatctgttcacaata
>ENST00000635451.1
ataccagtctggcagcatgtatgaaaagaacggtgagagaagctgttttatgcatttcta
aaggaagcagagaagtaagagcttggtatttttcaaatggaactcaaaggtctttgcagc
ctgggctcggcactgggctgagagccgtcagaggagctgctgcaggggtggctgccattc
ctcaacccgattctatcgttattatttacattctatgtcttctctttcaagattattttt
ttgacatttgccttctggcagagctgggaccaatgagtgggaggtggattttggcggaac
acaggaggaattctcttagtcagagccatccaaaaatggaaagacctgactcagaagaca
gcgtgtcccctgcctgcataaggtcctggtgaggtcctgtcaagggtgctctgccctgtg
ctttgacaggtgtgtgcggagatgaaagatgaggatgtcaagacttggagtaggtgacag
ttggccttgggcttcggtggccaacccatgactacaaaagcccgagaagccagcagcttc
cccggctcctccaccaagtggcctctgggtgatggggaagcttgtcctctgctttgtcac
acacaaaactctaaaagtcagcatcccaacgcatcggcctggagagcccgtccaggagga
tttatgtggaatctggcttttctgatagcatcgacgttccttcccgtgccttctgagtct
gtttctcttaatttgactgtggtctctgctcttcgctggactcagggagatgtcacaaat
tctgcaccagaatctcacaaatcacaaagaacttactcatgtaacgaaacaccacctgtt
tcccagtaactatggaaataaaaaaaaattaataataaaaaatttaaaaaataaaa
>ENST00000452982.1
gatgtcaagacttggagtaggtgacagttggccttgggcttcggtggccaacccatgact
acaaaagcccgagaagccagcagcttccccggctcctccaccaagtggcctctgggtgat
ggggaagcttgtcctctgctttgtcacacacaaaactctaaaagtcagcatcccaacgca
tcggcctggagagcccgtccaggaggatttatgtggaatctggcttttctgatagcatcg
acgttccttcccgtgccttctgagtctgtttctcttaatttgactgtggtctctgctctt
cgctggactcagtgttgaacaggacactgaaggacaaggaggaacttatccatggagggg
gtagggggagatgtcacaaattctgcaccagaatctcacaaatcacaaagaacttactca
tgtaacgaaacaccacctgtttcccagtaactatggaaataaaaaaaaattaataataaa
aaatttaaaaaataaaa
>ENST00000424689.1
caggtcctcctgatgccacgtccacccatctacctgaaaacaaaacaggcacagagcacc
tcctgcttgcttgtgtggtcgcagggccccggcgagtcacccaatgctgcagaatctcag
cctcacactataggtcgtggcagccccaaatgtggctccaccccaaagattgggctctca
gcctccggtccagtcccagaggcaagccgagtgggtcttccctctccctccaaagacaag
gcaactggtgtccgagtcatactctgaggataaacctatttcctaagcaaaagcctctcc
atcatggaaaagcatccaccagccacggtcctccccaggctacctgtggggcccaggaag
gcctgcatgaagtcgggagcggagcttgttgggcgcctggtatttatcaactcctgtgct
ccagcctgggcgacagagtgagactctgtctcaaaaataaataagtaaaaaagtaaa
>ENST00000449895.5
gcacggaaagatggccctgccctcaaggagctgcagtctgcccaggaaggcagacagata
aactgctatagttttccactattgagctgaatttcgtatcaccatcaaaagttacctacc
tacaagtccctagtagagaaaatttaacttctggctttaaaaaagggacagaaaagcagg
cagatctgctagtaagcaaactacagctcccccgaggagacacacaggcagtgggtaaga
ggaacagacccatggctccactgaagacacagagcagcagacgaaaaagacatgtcctaa
atgttaaatgaatgtgacagaatgataccaggtgacttctaagactacatcatacaaagc
aacacagcttctgctgggctctccctctctggacacgtgtctttgaagccctgagctgcc
agattaaacagtccggcttgcctaaagtcaccacgctggagagaccatcagggatggaga
ggtgctacagaaaccctagctattctagtccccagc
>ENST00000444276.1
gccaggaccatgcaatcggaacgtgggcttgataccaagtgacatctaacaggtccagta
aaagaggcctacacaataaaggcagcatgtgagaaaggctgactctggaacatcaggata
aactgctatagttttccactattgagctgaatttcgtatcaccatcaaaagttacctacc
tacaagtccctagtagagaaaatttaacttctggctttaaaaaagggacagaaaagcagg
cagatctgctagtaagcaaactacagctcccccgaggagacacacaggcagtgggtaaga
ggaacagacccatggctccactgaagacacagagcagcagacgaaaaagacatgtcctaa
atgttaaatggtaaggaggggtagggtgaaaaaagggaacatggatgccaggcagaagaa
ataaaagcctttccaaaca
>ENST00000433876.2
ggataagagaaccccataaggtacagttagggaaagatatcttgtgataaataagatttg
ccatgtggaaaactgacccaccatcagtgataactgctatggcattttggtaagatgctg
atgctaattttggtaacaggagtgtcatctttgaggaatatgattatgtgtgattatatt
agcagagcaaagctgaagtctagtcacattgtactctcatattgtagcctgaagcaagaa
tatgatgacagcaggggagtgatgaacttggaggcagaggttgcagtgagctgaaatcgc
gccattgcactccagcctggaaaacaagtgtgaaattccgtctcaaaaaaaaa
>ENST00000442636.1
gacggctgcagtagcgtggaaaggggggtgacgtcccgcggacttgaggcgggcagatct
ggggggccccgactccccagcggccctgtagtggtgcgggcgaaactctggccccagata
ggaccgggaactagatcaaacctacctggattcttgtgaaccattcatgtgaattatttg
gaactggaatttcacacagacccggggaatttctcaaagttcaagacgggtcatattccg
tggaatacggaaggagttggagtgatttcacttttctgatcaagaactgatagccattaa
aactcagctccgcaatatatccccccactccaagggagggctgagatgatcacttcgttt
tctgttacggctacttttatatttttcaacattactgctggtctgtaagagaactaaaac
atctgattttcctcatttccttgtaaagaggtgttc
>ENST00000437157.3
gaggaatgagtcccccgttctcaccccggggagcggttgcctcgtgagtccaaggagaat
ccgccctttcgttttgcgcaggtggagatctcgcgggcccagttcggagtcctgcaaact
gtggaggagatgccgctgtcccgtcggtctggggacagcccagctccccggatcccgggc
tggagagacgcgtcgcggccccggggcctggtggcacgagcaggaaggaggacccggcgg
cgggctctgcctgggcttgcctgggcttgttccgagccgggctgcttctcggtgaccacg
cagatcgggggcatttggagattttgcgggagtcctgcagccaagctccggggcaggaga
ggcctggaagcctgcactacctgctcgccccgtcccagcatgcacccag
>ENST00000635271.1
tacctgggtgcatgctgggacggggcgagcaggtagtgcaggcttccaggcctctcctgc
cccggagcttggctgcaggactcccgcaaaatctccaaatgcccccgatctgcgtggtca
ccgagaagcagcccggctcggaacaagcccaggcaagcccaggcagagcccgccgccggg
tcctccttcctgctcgtgccaccaggccccggggccgcgacgcgtctctccagcccggga
tccggggagctgggctgtccccagaccgacgggacagcggcatctcctccacctgaaaag
gaaagaggaccagtttgcaggactccgaactgggcccgcgagatctccacctgcgcaaaa
cgaaagggcggattctccttggactcacgaggcaaccgctccccggggtgagaacggggg
actcattcctccggcactgggagaagacgattctttaggaggaggacagggaagcgaatg
ctacccagaagagaggtcatctcctggtacaagaaaatgggctgtcttctggataaccgc
agcaattcatctctgagtagctgaaggtcattagtatgcattatacaagtggaaccattt
gagagaaaagagggaactcactggacacaaaagtgcactgagactgtgaacagcaagtcc
cgaacaaggacacagagatagatcccaaagggaaaggctggagggggaaggatgcgaccc
agccgcagtggctgatccatgagggctcctgtctgggttcgtgctgccaatcagtagcat
tccccaggcaagacgtgggcgccaggcctgacttgaaacccaaggttggcttcaagatct
tgcagctggatcagaatgctgagttcatcgttgctggtgggccgccgt
>ENST00000412639.2
accaggccccggggccgcgacgcgtctctccagcccgggatccggggagctgggctgtcc
ccagaccgacgggacagcggcatctcctccacctgaaaaggaaagaggaccagtttgcag
gactccgaactgggcccgcgagatctccacctgcgcaaaacgaaagggcggattctcctt
ggactcacgaggcaaccgctccccggggtgagaacgggggactcattcctccggcactgg
gagaagacgattctttaggaggaggacagggaagcgaatgctacccagatgtctcagtat
actggctcgcggcacatcgggcaaatgaacctatcagataacaacggcagatcagatgcc
tgagcattcagaagcaacagctgtggagcccccgtgggttcagaaggcctggttcccgtc
tccagaagcctggctctcctccctcctgggcccactactttggcttcttgttcctacgta
caaggagttgcgaagaaggcaactcttcccctccctgaagccaaaggaatgaaacagact
agggcgggagaggtggccatccgtcattagttgcggccatcagtaacagcaacaggacac
ggaacctaaggctgtatccatcctgggcccccagggaaacatcagcgggagcggtactaa
ggaagtgctcatctcttagagacaaaggcccatggaggggaacagtaaccatcccctccc
aattcagaaaatgttaacataagcacttcatttctcatgcagataaccacataagtctat
taataagaaagaaagagaaagaaaaaaaagaaaaaggaatccatgccagcagggtatagg
aattggtctataggagaaagggtcacccactgaaaggtgggctgaatagaattccttgcc
tgggctttgaggtcctggcatggagaaggctgtagaaatgctggcatcagtggaaccctc
aataaacagaattcttgttaaagaa
>ENST00000634966.1
agaatggaagctgcatgtgggcatggcttagttttgtccactgctggatctcagcatcca
aaacagtctaccacctgatgtctcagtatactggctcgcggcacatcgggcaaatgaacc
tatcagataacaacggcagatcagatgcctgagcattcagaagcaacagctgtggagccc
ccgtgggttcagaaggcctggttcccgtctccagaagcctggctctcctccctcctgggc
ccactactttggcttcttgttcctacgtacaaggagttgcgaagaaggcaactcttcccc
tccctgaagccaaaggaatgaaacagactagggcgggagaggtggccatccgtcattagt
tgcggccatcagtaacagcaacaggacacggaacctaaggctgtatccatcctgggcccc
cagggaaacatcagcgggagcggtactaaggaagtgctcatctcttagagacaaaggccc
atggaggggaacagtaaccatcccctcccaattcagaaaatgttaacataagcacttcat
ttctcatgcagataaccacataagtctattaataagaaagaaagagaaagaaaaaaaaga
aaaaggaatccatgccagcagggtataggaattggtctataggagaaagggt
>ENST00000641940.1
ctcccacccactcctgcccgtccgtcttctgccatgggatgatgcagtaagaaggccctc
gccagatgctggcgccttgatcttggacttctcagccttcagaactagaacaccaccact
aatgggaagactgccccctgaccggcacatggcctcagcattcatccacagatgctcctc
aaattgttttaaaaacagctttttttaaaagctgtttgtctatgaagattaaatgagtta
ataatataagcaaagcactttgcatggctactgggcacggtggttcatgcctgtaattcc
agcactttgggaggccgaagcaggtggatcacctgaggtcaggagttcaagaccagcctg
atcaacatggcgaaaccctgtctctattaaaaatacaaaaaaaatagccgggcatggtgg
cacgtgcctgtaatcccagctacttgggaggctaaggcaggagaatcgcttgaacctggg
aggcagaggttgcagtgagccgagacctcgccgttgcactccagcctggttgacagagca
agactctgtctcaaaaaacaaaaaaaccccagcttttgtccagaggttgctttttgtggg
tctgtacgctgaggccaagttctatgtaagcagagccctcccacctcacctccaaacaat
gcctctaaaccatcacaatctgaaaggaaaataaatccctttcttcaatggtgacctgaa
gctagccaaggaccgggtgctggcaggtggcctgcgagactgggtcggatcccgggttac
tgtctgaggagggatgccgtgctgtaagggttggggagccagtgtctggcttccttgtc
>ENST00000641507.1
aagagcactacctcgcacactgcgcatgcgccacctcgggtggcctcaaggttgctgtcg
ggagttgggtttgagagaacaccaccactaatgggaagactgccccctgaccggcacatg
gcctcagcattcatccacagatgctcctcaaattgttttaaaaacagctttttttaaaag
ctgtttgtctatgaagattaaatgagttaataatataagcaaagcactttgcatggctac
tgggcacggtggttcatgcctgtaattccagcactttgggaggccgaagcaggtggatca
cctgaggtcaggagttcaagaccagcctgatcaacatggcgaaaccctgtctctattaaa
aatacaaaaaaaatagccgggcatggtggcacgtgcctgtaatcccagctacttgggagg
ctaaggcaggagaatcgcttgaacctgggaggcagaggttgcagtgagccgagacctcgc
cg
>ENST00000441033.1
cggcccctcatgggacagactgtacggcccaggctcctccgggcctggccagcgtggtta
tttataagccctggctgcctccagtgtgcctggatcagactggcttgtttgggtcaccgg
tgccaagttttttctttctttttctttttttccaataagaatctacgtctgagcatggac
ggaatcccagaatcaaatcactggatcaatacttggtcaccaaacacattcgagacctca
aaagctcaaaggctgtagggtaggtacccttgctacctactctacctacagacaaagacg
ctgagaaatcagataacttgtccaaggtcatggacagctgggactagacccatggcttgt
cacactctaccagccttattcttaacctctctgcctgatgcctcttgacccacattcgac
tttgaaaaagttttcgcacttggttcatcggaaaaagccacacacagctgcccggaggac
tctgttaatcagtagctggttgcttctggcccagtgggcaacatcagaggcagaaagtac
agtacagagagaaccgcaggccagcagttgcatctgaacccacgctcttcctcccagccc
tttcccttgtcttgactcacaacctagtgtcctcagtatcgcccagcacgtgaggcagcc
ggttcactccagccttgaccagggccatcgcgggatcagagcctcctc
>ENST00000415330.2
gtcccccgcctgagggaggggagcggtgcagcagacatccgagggcagctgggaccccct
gactcagccgacgggtgagtcaggctccctgcaggccacaccggacccccccagggcggg
gatttccccaagatgagaaatcagccaccggaagtcacgccggaccttggacgggcagac
agaggctgggaggagttctgggtgcagagccccccaacctgtgctctcatctcttgctct
ggggtaagccagtggccatgctataaggacactcaagccaccctatgaagaagcccacat
gaagaggaactgagatatctggccaacagccagccagtcactgagcctgccaaccacgct
gtggcaggtacctccagccccagacacctgcagcctccactgaaagctcaatggcagcct
catgagaccctggaccggaaccacccaacgaagcggctcctgtattcctgattgacagaa
actacgggatcataaatgcttgctgttcagtctgccaagtgttggcgtgatttgttaaac
agcaaccagtaactaatacgccacccatggctgccgcgttcctgctgtggggccagcact
attccatgcttagaggctccatcaatacctgtgatggactaaatggcacggtggctcaca
cctataatctcaccactttgggaggccgaagtgggaagattgcttgagcccagaagttgg
agaccagcctgggcaacacagcaagacccctgtctctaccgaaaatgaaaaaaattagct
gggcatggcagtgtgcacttgggagctactcaggaggctgaagcgggaggatcacttgag
ctcaggagttcaaggctgcattgagctatgatggcaccactgcagtccagcctaggagac
agagctagaccctgtctctaaaaataaataaataaataa
>ENST00000623863.1
ccaaaaggaaggaagtggacagaaatggatttgcaccattctgtccaaccagagtccttg
ctcctaagcacagcatcattttccttctcgttaattatcccttttaacagcaacgaaatg
acctggccggcacacgagaacacagagatgaggccacaccttgtaatttctggggttctg
agggggaccctggtggtggttctgggtgctgcggttctttcagtaaagaacttccaggag
tttctaatcagctgctttcatcaagattctcataaccttctcctgctgccgctttcaagt
gggtttgttcccgagcacattattaggaaagcggctataataactgcttacctgcctccg
gctccgctccacaaacacccgccaagcccacactgtgcaaaacagtagtaacacgcccgc
ctgagaatggctccgcggctccgcattgctgcctaagagctttcctgcatgtgatctcat
ttcatcctcaccgcaactccgggccggggaactcatgtccccggtgaggaagtccaggct
tgagatcggcctcaacagtcggaggtggcaaagccagggcttgctcgaagccccaccttc
tcactgttggggagcaggctgactccaagctgtggaatcctgtgcaggg
>ENST00000454104.1
atatatttttagttgaaatatggagccacagcaacactttgacttttcctcttcagaaga
tgagacaggccggggtcatcattgttacaaaagcaaggcctgtgatcgtgacaaggacag
gctggggcagagaccacacactcaaccaggctgacctggagagagacccttccaaaggca
gtggagtggagggcatgggcctccgatgagagaactccagagctggccgggacctactgt
gctggcagcagacaggtggaccctcaggcccagagccggcagcagaggggggtgaatcca
tggcaacaggagtcacaggtgaaccaatgggaaaccaaacacacgcatcgaaagccaatc
aaacacaaaccccaaatgtgaaggcagcagcaagttctttgtgtaataaatattgcaaag
cgca
>ENST00000648956.1
agcagcagacctcaggagggaggaaggagccaggtctctgcactgctccggctgcccgag
ctcccttacatcccaccacaaactctggaagactgctctgtgcaggaaagcagaactggg
ggccagcttgcttgcctgtaagccccaccatgtcttccaaaaaatcaccagcacctcatc
ttcctgcaactccagcgatcggccagaggaaggctatgtgcccctggaggctgtgggcag
tgccaacagtattaacacacacggagggagaaggaccttctgcctcagtccagaagccga
gtgtgagcacacgctcaggaacaggctcatagggcctagccagagctgaccttggcaggt
acttttgctcccttcttggttagcagagcaagtggcatcgtggacaactgatgggaggac
caaaaagggatctgaaaagctggccaatggcacccagtctaaagagtcccactctggatt
cctgctctcccagagggaacagactgattccacctcttcgtttccactgccactgccccg
atccctcaagccaccatcatctcttgccaggcagctgcaatagtctgtctcataactggt
attcctgcctccacctttgctccttagaatccagtctctacacagtggccagaacaatct
tttggaacaaatcagactttattctttctctgcttaaaaccctccaatggcctctaactg
ttcttggaataaaatccaaactctttattacgacctacaaaa
>ENST00000445884.1
cctttctgagtttcttcctagcgaggccgagagggtctttgaggaaaatcccgcatccgg
acacgccttgagggatggcgtcaaacccagaggcttggaaaagtggagacggagtttcac
catgttggcaaggctagtctcaaactcctgacttcaagtgattcgcccacctcggcctct
caaagtgctgggattacaggcatgagccaccgtgtccggccccactacattcttaaagaa
gcaataaattgaccttgtttaaatacacaatctgaattactggggtcttttgaaactaaa
cctttgttcattactaagatttctattttccttcctctttttcagcacttatttctatag
cagtctcccagctgatgccacttaacttcattgaacaaaaaatgaggtttagaaaatcac
aataatcattgtgaaagtat
>ENST00000413148.1
gctaaaataagtttttgtttgtttatttgtttttgagatggagtctctactaaaaataca
aaaaattagccaggcatggtgccgcataactataatcccagctacttgggaggctgaggc
aggagaatcgcttgaacccgggaggcacaggtgatctgcccacctcggccttccaaagtg
ctgggattacaggcatgagccactgcacccagcctgatcctattgttgcactatttatgg
agcaacaactttgtacaaagaacaagctttgtacagagaacaagcttggctttttctccc
aacgccgaggatgctgttgatgctgccacgtaatagcataattttgggtgtcctcaagga
cagaacttccactttgaataatggaagttagaacaatgaatttcacaggggaataaatat
taatgactgacgtgaa
>ENST00000641495.1
cagcgcaccagactcatgcatgcttccatgggtcacctgacttcccaaactatcagcttt
gcaagagacatggggatttactaagcgtgcaaccctagtgaggattcaatcctacatgct
cctgggtgaggtctagttgagggcacaaccagcataatatgcactgattcggggatgatc
tcccattttaaactgcaagtccagtttcaggaagacgtggcctgacataagccctagagc
tgacattaactaactttttttttttttttttttttgagacaaaaatctcgctctgtagcc
caggaggcagaggttgcagtgacccgagatcacatcactgcactccagcatgggtgacag
agcaagactctgtctcaaaaagaaaaaaaaaaaaaaaaa
>ENST00000641619.1
tctaaacatccctcgttcccatccctctttcatccttttatttagctgctttcctccaaa
atacttaggaccgatgttgtaaatttgtttaaacattgtcttccccactggaatgggagg
gcacaagtgcatgggcttgctttgttggctgctgaattactgcacccagcagcacaccag
gcacagggtgggtactcaaatattggttggaacaaatcattgcttttaacctgagggctg
ctcctccctcccttcttctgtttctccccaaacacccaggacagtggcccctgctcatgc
tctgctcgtgatgagggcttgttaaattaaattgacatgttcaacttttcaaatccccat
ttacccttccccacccaaaaaaacccaacatggccaggcacggtggctcacgcctgtaat
cccagcactttgggaggccgaggtgggcggatcacctgaggtcaggagtttgagaccagt
ctggccaatgtgctgaaaccccgtctctactaaaaatatttttaaaaattagccaggtgt
ggtggcgggcacctgtaattgcaactacctgggaggctgaggaaagagaattgtttgaac
tggggaggcagaggttgcagtgagctgagatggtgccattgcacaccagcatgggtgaca
agagtcaaactccatctcaaaaaaataattataggttgggcacggtggctcaagcctgta
atcctagcactttgggaggctgaggcgggtggatcacaaggtcaggagcttgagaccagc
ctggccaacacagtgaaacccctctctactaaaaataaaatcagccaggcgtgatggatg
cctgtaatcccagctacttgggaggctgaggcaggagaatcgcttgaacccaggaggcag
aggttgcagtgacccga
>ENST00000641011.1
gccttggcctcctaaaatgctgggattacagccatgggccactgtgcccggccataattt
ttgaattttttttttttggtagagatgggtttccgccatgttgcccaggctggtctccaa
ctcctgggctcaagtgattctcccacctcagcctcccaaaatgctgggattacaggcgtg
aaccgccatgcccagcagaaaaattgtcattggaataaagtctggggttttgttaaaagt
tttatatcggccgggtgtggtggcccatgcctgtaatcctagcactttgagaagctgag
>ENST00000641062.1
ctccagcctgggcgacagggcgagacctggagtgcaggcacaattatggctccctgcagc
cttgacctccccaggttcaggtgatcctcccacctcagtttttctatttttagtagagcc
ctccacctcccgggttcaagagaatcacttgagccccagaggcaaaggtttcagtaagcc
gagatcgtgccactgcactctagcttgggctacagagtgagactccatctcacacacaca
cacacaaaagaaatgaaaacaacaatttgtacatgagttcaaaacagaattatttatttc
ccaaactagaaacaatccaaatgtctatcaacagataaatggataagcaaatgatgacac
aattgcattaatggaataccactcagcaatgaaaaggaacaaaccactcatacctacaac
acagatgagcctcagaaacgtgatgctaagtgaaagaagccagaccaaaaaaattatatg
ctattattccatttctatgaaatttctggaaaaggcaaaaaccatgcaaagtagatcaga
ggttggctgggggtgagagcagagactgactacaaataggcccaagggaacgttttgggg
tgatggaagttttctataagtggattatggtgatggctacacaacagtataaattaaagg
tcatccaaat
>ENST00000607572.1
ccgggggcggggtgccgatgagaagccgccgggggctgccgggtacttttctgtccagaa
actcgacgccgtcctgccccagcccagcccgacccccgttttcctgtacctgttggtaag
agaatcgctgctgctcctcggtctccgcctcctcctccatcactgcgggccgaccctggg
caaacgcaggagggccgagaaggggcggtggtgcgcggccaggtcggattttcccgccgc
ggcgcgagcgacgggccgcgcgggcggacaaagtacgcagctccgccctgcctcgcgcgc
cccctggcggcgctccgttgaggggattccgccgtcggcctccagccagccccctgctca
gcttgctctgcggaggtggccgggcgacgcggggacatgaccaccgaggtcactgctgca
ccccagagcctgattcagcgcctggcacaacgctgagcaccactctccgcgaaacacgtg
tgcgcataggtgcaaagcgtgttccagtcgggtgtagaggatgcgtagcccacgatttac
agatcatgtaacgcagtacacattatcaggagctccatgcacctgtacctcaggtgtatc
ttgcaaaatcgaccatcaactttatcattctatcaccaacaatagcgtcacaaagactac
aatgagtgaacgacccgtgacctcattcagcgagtggaacaggaactgcgttgttgccat
tggcaggagtatagttctgacacaagtgttactgtttttcctttatgttaacgatgaagt
gagaccatcaaacccaa
>ENST00000424487.1
taaagacagagtctcattctgtcacccaggctggagcccagtggcaggatctcagctcag
tgcaatctccacctcctgggttcaagcgattctcatgtctcagcctcctgagtagctggg
attacaggtgcccaccatcacgcctggctaatttttgtatttttagtagactgggttttg
tcacgttggccaggctggtctcaaactcctgacctcaggtgatccgcccaccttggcctc
ccaaaatgctgggattacaggtgtgagccactgcgcccggcctattgtgatatttcttta
cttaataactagcagatgaatctcttaacagtattctgttttcctctaagcatgcataaa
aagtggtcaaataagtccatgatgactcatcaccttttccctgcaaggagtgtactgtag
attaccaaacctgcagaagccgtctgtgtggagacaggaggaggaca
>ENST00000607145.1
gatatggaatttcactactgttgcccaggctagagtataatggtgcgatctgggctcacc
gcaacctccaccacctgggttcaagcaattctgcctcagccgctcgagtagctgggatta
caggcatgtaccaccacacccggctaattttgtatttttattagagacggggtttctcca
tgctggtcaggctggcctcaggtgacccacctgcctcggcctcccaaagtgctgggatta
caggcgtgagccacacctggcctaaaaatcatttaattttttatgcttgcctagttataa
ggtcaaagagaatcaaatgactgatgcagtcagcacctaacaacctctgtatatgggaag
ggggtaatgagaacatactatttggaaataataacagcctaagagccaagtgctgaagtt
acatttctgcctaccacagctaaagctctcctcactgtctcctacccagtcctcctttcc
atcaattaccagtctcttgtataaatgtatccattaccaggctcacagactgggagtgat
ttttctcctttggagctcgtccagaatccatcagcctcacacacatatttacctgcaaat
cattggaaaagcaaaaatgtttaactgcatgtataagatggttgtcatttgcttgaatac
ccccttgaaaaatgttgattcttgagcatcagtgggacatagaggtgtctgaagaaccat
tttacatgatttcataaataggaggtctctgcattaccatgtttgcttgcaaagtggaaa
ccttttagatgtgtaacttgaatatgtatcaagatctcaagtgcttaatgataaggtgtt
gacttgttaaattaaaccatttggaataca
>ENST00000612387.1
ccgctcgagtagctgggattacaggcgtgagccacacctggcctaaaaatcatttaattt
tttatgcttgcctagttataaggtcaaagagaatcaaatgactgatgcagtcagcaccta
acaacctctgtatatgggaagggggtaatgagaacatactatttggaaataataacagcc
taagagccaagtgctgaagttacatttctgcctaccacagctaaagctctcctcactgtc
tcctacccagtcctcctttccatcaattaccagtctcttgtataaatgtatccattacca
ggctcacagactgggagtgatttttctcctttggagctcgtccagaatccatcagcctca
cacacatatttacctgcaaatcattggaaaagcaaaaatgtttaactgcatgtataagat
ggttgtcatttgcttgaatacccccttgaaaaatgttgattcttgagcatcagtgggaca
tagaggtgtctgaagaaccattttacatgatttcataaataggaggtctctgcattacca
tgtttgcttgcaaagtggaaaccttttagatgtgtaacttgaatatgtatcaagatctca
agtgcttaatgataaggtgttgacttgttaaattaaaccatttggaataca
>ENST00000447600.1
gcggccgcgggcgactcctggtacccccgaggccccgcgaactcaccttcacaaagctgt
cggcgtccgggaagcctggcagcaccatctctccgtcggatttggttgcgctggtcgccg
acaggaccctgggctcccgggtactgggtggcgccattttttcagcctgcacggctcgtc
tcgcgagagcttgtcggccgaggagacgggacgcgtgcgcaccacgcatgcgccaggtaa
gctcctgaagaaagcgtctagctccaactgtgcttcctccctccagtaccctctgaactc
ctccaagcagacgttgtttcctgcagacatcgctggaaccattctggttaacacagagtg
ggaactcagtacacatttgtgaagtgaactcctggaagagctcttgtgagggaggcaccg
aattatcaggcagctcaagagatagattcactctcctgaaattagagatgggatgccctt
aatacaa
>ENST00000435388.1
gcggccgcgggcgactcctggtacccccgaggccccgcgaactcaccttcacaaagctgt
cggcgtccgggaagcctggcagcaccatctctccgtcggatttggttgcgctggtcgccg
acaggaccctgggctcccgggtaagctcctgaagaaagcgtctagctccaactgtgcttc
ctccctccagtaccctctgaactcctccaagcagacgttgtttcctgcagacatcgctgg
aaccattctggttaacacagagtgggaactcagtacacatttgtgaagtgaactcctgga
agagctcttgtgagggaggcaccgaattatcaggcagctcaagagatagattcactctcc
tgaaattagagatgggatgcccttaatacaattcattccacccattaagtcttcaataaa
tgttcagcatatccagttaa
>ENST00000445982.5
aatgggataactggccatccttcccagaacatttagactcctgactcccagacctggagt
gacagtttctcatgttaaaatgatcagaatatctggcggatgatctctcgtcgctcgggg
acaagtttgtactggataacctcctccagctcggacagcatgtggcaagaaaccatggcc
tgatggaagcaaatcgcattccaaactaattactgcacgaacaatccaaaagacaggatt
aatttaaatcattccttctggtgtcagggtatctgccgatcagagaaaacaggcatgttt
ccagcagcctggatgaaaagagaaattcgctgaagaagggcattttcccagaactgaatg
gcttgagaggaggtattatccaatttctcatcgaagacagaaatgtatggcatccaaaac
tttaacatctatctaaggatggggctggttaccagaaagaccaagtaattatcgggtttg
aactttcagccctgtccactgacatccaggaaaggtgaagaggttgaaaatgaaaggcaa
taaaaactcttgaacaatgagcttccaggttgatgaaggtgctgggagggtgaaggtaaa
ccccagtaccacaggacagaagcttctgcactccagacccttctagaccttccctcattg
tacctgttcacctctatcttttataataccctttataataaacaa
>ENST00000420480.1
agagaagagaataagaagagactggaaaattggtcattctctcacagcttaagtttagat
ctggcggatgatctctcgtcgctcggggacaagtttgtactggataacctcctccagctc
ggacagcatgtggcaagaaaccatggcctgatggaagcaaatcgcattccaaactaatta
ctgcacgaacaatccaaaagacaggattaatttaaatcattccttctggtgtcagggtat
ctgccgatcagagaaaacaggcatgtttccagcagcctggatgaaaagagaaattcgctg
aagaagggcattttcccagaactgaatggcttgagaggaggtattatccaatttctcatc
gaagacagaaatgtatggcatccaaaactttaacatctatctaaggatggggctggttac
cagaaagaccaagtaattatcgggtttgaactttcagccctgtccactgacatccaggaa
aggtgaagaggttgaaaatgaaaggcaataaaaactcttgaacaatgagcttccaggttg
atgaaggtgctgggagggtgaaggtaaaccccagtaccacaggacagaagcttctgcact
ccagacccttctagaccttccctcattgtacctgttcacctctatcttttataataccct
ttataataaacaa
>ENST00000641979.1
agtagaacgtaagttgcaggagggcagggagttttgccagcagtactcagtaggtagggg
ctccataaatacgtgctgattgagcagagctgccgtgggtctttgaagcagacagtgagc
ctcaaaagtggatcgttttaatacctcccttctgaagaggaaagtctgtgctgcgccttc
ttcctccctctgtgtgctcgtcctgcccctgccagcagccccatccacgttcagggaggc
agggaggaagggagtccaggctggccaaaggccttggggccagcagacacttccagaaaa
gaccatatggaagagttgtgaagatggacagtggtgacagctacacaacaatgtgaaggt
tttcacacgcactgcagagtttccagagataaagccccacaaccagagatggcaaagcac
ctcctttctctgcctccagagaggagaattcagccgagcaggaaactacggagtctctga
ttggcttctgagagctggagcagtttctctcaataaacaggagcagccagcagcaggact
ggagtccacaggtgatctgtctctgacctcaggtgtccacaaccatcctctcagaagaca
ggcaagcaaggcagctctcctgcccctcagcactggccacgctgggacacagtgggacac
caggactttaagccatcctttaggccaaagaatccccacataacaaattcattgtgtgca
ataaagaacttggctgcacccc
>ENST00000650448.1
atgttatactctggtttctcttcaaatcgtataaatctttcgccttttactaaagatttc
cgtggagagaaacgagtgtgagtctgaaaccaattttttgaggccttgcgtttcttagca
gggcttattttaagtgttttaaaaacagatgcgattccgttaaatcgcgtgtggagctat
gtaaagtgtattatagaacaaatgcgagttacggtttttcagcttttcgctttgttaaga
acttcaaagaggaaccaggagtacgggaagagcatgaaagtggacaaggagcgtgaccat
ggaagcacagcaccacagggaggggtttaggcctccggatgactgcgggcaggcctggat
aatatccagcctcccacaagaagctggtggagcagagtgttccctgactcctccaaggaa
acggagactccctttcacggtttgctaagtaacgggtgccttcccaggcactggcattac
cacttgaccaaggagccctcaagcggccctgatgcaggtgtgacagagggctcacctctt
gccttcttggtcacttctcacaatgtcccttcagcccctgtccctatacccgccggttat
tccttggttatacaacaaagagtaatattaaaagttaatgattaataatgttta
>ENST00000649268.1
atgttatactctggtttctcttcaaatcgtataaatctttcgccttttactaaagatttc
cgtggagagaaacgagtgtgagtctgaaaccaattttttgaggccttgcgtttcttagca
gggcttattttaagtgttttaaaaacagatgcgattccgttaaatcgcgtgtggagctat
gtaaagtgtattatagaacaaatgcgagttacggtttttcagcttttcgctttgttaagc
agagatggggtttcaccatgttggccaggctggtctcgaactcctgacgcttaccattaa
ccatcacaagctgttagcagagaacttcaaagaggaaccaggagtacgggaagagcatga
aagtggacaaggagcgtgaccatggaagcacagcaccacagggaggggtttaggcctccg
gatgactgcgggcaggcctggataatatccagcctcccacaagaagctggtggagcagag
tgttccctgactcctccaaggaaacggagactccctttcacggtttgctaagtaacgggt
gccttcccaggcactggcattaccacttgaccaaggagccctcaagcggccctgatgcag
gtgtgacagagggctcacctcttgccttcttggtcacttctcacaatgtcccttcagccc
ctgtccctatacccgccggttattccttggttatacaacaaagagtaatattaaaagtta
atgattaataatgttta
>ENST00000416696.1
cctgcctttcttccccagcgtcaccatctgtggcagcctgggatacgcatgagctcctca
ggagggcggctccgtggaacacacatctggatgacaggagggagccaggagctgtgagaa
gacgggggagctgccgccgcaagaatgcaagacccacgggctctacgatgcgggggagca
gcgggcatctgaggaaggggcgtcaggggcacatggccagccctcttcaccccacagtct
gccccaggccagccccactaggagtgacccattttctcctagcaggattccttgcatggg
gtggcctggacccaaaacacccgctctgaggattccctgttaaccacagagaaggttgac
tcaagtttctttatttggccatgaaactgtggggcatctcacggtgcttcttgggtccac
tggagagccctggaagct
>ENST00000606790.1
tccggccccgggaacgtgcaggggggcgggaggcaagtcccatcagcactttgaactggg
gctgctttttagtgactcacctcccagacttcctgcaacagacaactctaaatagctcgg
tcccaccctccagcaggggagacattccggtcgggaagggcaggaggttagaaggtgggt
gccccgccagggcagtccagggagacccaaggacaggagacgctggctgcacagcacagg
ggcgcacgaataggacgttttgtttacaggcttttgttattaaggaaattggtgtcagtc
aaggtaattctagctcagatgagcaataaatatgctcccagctaa
>ENST00000438401.1
gggcacccaagtgaaggatcctgctgtgtactcaggggctggtgttgctgtcagggatgt
tagcctagagcctcagcttcctgtaaaatgaggatgatgatatccaacagcttatgggac
cttgaagtcccagcatttttcatctttcaatctcacctccttttcctgataatagagagg
caacaagaactcagggcatgcaatggggctcaacttctactctctgccacaatttcatca
tgattcccccaaagagcagagccccaggagccagcagggggcagggtgggcatttctgga
ctggattcattcataataagatcaaaatttccaatccgtatgtctcgggtgccatctgct
gatagatcggaccagatg
>ENST00000437631.1
gggcatccaagtgaaggatcctgctgagtactcaggggctggtgttgctgtcagggatgt
tagccaagagcctcagcttcctgtaaaatgaggatgatgatgtccaacagcttatgggac
ctagaagtcccagcatttttcatctttcaatctcacctccttttcctgataatagagagg
caacaagaactcagggcatgcaatggggctcaacttctactctctgccacaatttcatca
tgattcccccaaagagcagagccccaggagccagcagggggcagggtgggcatttctgga
ctggattcattcataataagatcaaaatttccaatccgtatgtctcgggtgccatctgct
gatagatccgaccagatggtataa
>ENST00000432559.2
gggcacccaagtgaaggatcctgctgagtactcaggggctggtgttgctgtcagggatgt
tagccaagagcctcagcttcctgtaaaatgaggatgatgatgtccaacagcttatgggac
cttgaagtcccagcacttttcatctttcaatctcacctccttttcctgataatagagagg
caacaagaactcagggcatgcaatggggctcaacttctactctctgccacaattttatca
tgattcccccaaagagcagagccccaggagccagcagggggcagggtgggcatttctgga
ctggattcattcataataagatcaaaatttccaatccgtatgtctcgggtgccatctgct
gatagatccgaccagatggtataa
>ENST00000563570.1
cggaaggcgccggcgcccagctgggtcaagttgttgtagctgaggtcgaggaacacgagc
ttggccgagccgctgaacgtgccctcctccagcgagcgcagcgagttgttcctgaagtcc
aggctggagggtgagcgaggcaagtggctgccagggcccccgctgtggcctgcagggcca
gtcagcactttccatgccggccccgaacttctggatggaactggcatccatgcaaggatc
agctgctggtctgagaggtccagctgctgaggctctgaggcctggagtcaccaggcctgg
cttccaagctgtgtggcctcagaccagtacctctgcctctgtggacctggtagctccatt
tgtgaaatggaaaaagacaacgtgagggccgcatggggaagtatttgtatgggaacatga
tttgaaaggtctttggagaaatattgccaataaaagtggccacaaatcttgcgatgg
>ENST00000441809.2
tagagttattgtaatcaatgtgaatatcatgttttttcaaatctgtaatgagcctatagt
atttgctttctgaaacttaagtgtattgtatatattctgtatagttatattgtattagct
tgtttgatataaggaaaatatgtattgagtatctttttgctagcctgaattgtttagttt
ttttaaaaaaggtttaaacttttttattttttaatctttaaactgccctttattacatgg
tcacaaataaagttgcagctaggaaagggatgggcagaaaaaaaactagttttgagtgtc
tttagatagaaacacgagactaagatttggttttctttttgttttctcattaaaatatct
taagctttatggagtaaaa
>ENST00000449215.1
gctccaaaaaagtctgaacccaacttttgaagagggatgcaccttccatgtctgcctctc
cttgggagagaagatgaaatatttccatcttcactgacaaggacttctggcaatttggat
gaatgatgccaagagaagaaagcaaccagcttataaacttcctaaggaagcaaatttcaa
aagaaaccccaaacatcacgaatcacaagctgctttgttttcttattcatgaccttcatc
taccttccctttcatcaagtaaatggaaatgtgtcattctga
>ENST00000447908.2
gtgccaataggatgtactgacagatcagaagtggtcgtgagagaaggagcaagtagccag
aagagtgaagtgtgcactggctgagatgtgggagcaggtgttgttggtttccccggagat
gcagcaagaaggccctcgccagatatcaaggccttaagcttggacttcccagcctccaga
actgtcttatgtatcaacaaaatcacaccagaccacccaaagctggccctgccaactgac
cacacacacccctgcctgaaaggcatgtttcaatgtgcaacagacgcctgccactcaggg
gacatcaaatgttcatgagaactcgctaacctcgaaacaggttctacaaattcaaaaaaa
ccacccgtggcctggctctgggctgaagctgagtcctggcttgaaatcccctgccttaat
ctctcttcgaagacttttctgcattcatctgagtcctcatcctccaaggcagggctcagg
cttgggctcaggctcccagccatgtatccctcctggaccattcctgactcctttccagta
tccttatcacttgtaccacatacgttggcctttgatcctgtgtactgttggatttgtctt
tacttcacaggttcatcttgtctccccaagaacaatgagagttgcctcaaggggtagaac
catgctttttgttttcttttgaattcattacagcacagccaaaagctcaacacacaaaac
acactcagtaaatatctgttgaacagaataaaagccattccgca
>ENST00000424792.5
aggtcatagaagtttggcttctctcattgacctggaaggatgccgtcatccactctgacc
tgcaaaccttttgatctcaaacagcgatcttccaggcgtggccccaaatcaacagcatca
gcgtcacccaggagctggattctttcccaaaacccaaaggcccagtccagtcacgagaag
acatcaggcaaaccgaaattcagggaagttctacaaaacactaaccagtactcttcaaag
ttctcaaggtcatga
>ENST00000625027.2
aggtcatagaagtttggcttctctcattgacctggaaggatgccgtcatccactctgacc
tgcaaaccttttgatctcaaacagcgatcttccaggcgtggccccaaatcaacagcatca
gcgtcacccaggagctgcctgaagccctcttgtgggaagcaagtttgtctgctcctttct
gtgagacgttcccagtcactggctcaccctgggagagacagtacgcgtgttctaagctac
caacagacttcctcagatgcagtgagtcagtacaaacacacaggcaaggttgaagaactc
tatggccttcgtctctcttggctcagccaggcacagttcctcttagcccaagacaaaaca
gcctatgctgttaaatcagtggttctaccagcttccaatcataaaaccaaggggcaataa
tacataaaattggaacttata
>ENST00000439788.1
ttgtattgcaacttgctttcttttcagttaaagacacagtgtatcttggatagttgagtg
atttgccatgcatgcaagaagagtcttttatttgtaacaaagtcttgcagaaatagacac
aaacgacggagcttgcagagaaaaatgtaaaaaatcctttccttcccttatcagaggaac
cctgagaaaccagtatttgaggctgacgatgacagcagcccccaccgattacgagctaac
tgtgaccagcactgccatgcatgtatcccatcactcagtcctcatatgccgctaggagac
tggatggccatttcacgagcaagtaaatggaggcgcagccacgtcacgtaactgcccaca
cagctagtaggtgcacagctgaaattcaagccttggcagtggtacccagagtcccagctt
ggaacatcactgtgatacaaatggggctttctgtggttatggctcagggtaggaatcaga
tgcggtttagcttagggaaagacaactcttagctctgtcactgcctgagccgatgacagc
acccattctctagggactgggcatgtgcctggtacattgctgcattgtcagaggaagtgt
gtatgtgtgcagggggtgggggtgaaggggcagggggtcatagggaagacacaggtgtta
gggtcacaaagacctcagtttgagtcttaaccctaatgtaccagctgtgtgactctgggc
aactttt
>ENST00000606186.1
cagagaagatcagggacagcaggggcatcatttccctcctaaaaccaaattaacaaacta
ttagctcaagttaaaatttcttctctccagctaaaaaaagataaaataaaaatcccaaac
caaaaactcttcacaccaataaacgcttactaatttcaggcaaacagagcttttcttggc
gggtggaggtggtggaggggaaggtagagattgctcagtgttctaattcacagacagctt
attctaaaagtttgattttgtatctcagtataataggctatgctcaataagttctgcatg
aggaaacaataaaagggataataaaggacttaaggtgtaaacatgg
>ENST00000606262.1
ccacccccaaaacacaccctcctcaccttcagccccaatgccccattcccactccttatc
cttatccctcttcttcagccccacgtatcccaagggcctcaactccctcagcccctgaaa
cccaccgtaacaactctcttcccacacaccctcctcaaatccaccatctcataaagcccc
tgcacttagaggtgtcagtctcctacctggctctcttccctccttaagttcccaaataaa
tatatcctgacacata
>ENST00000623689.3
agaagctggtctggcaatcctcatggcacgtaaagaggcggtcatccgtgaggaccaggc
agcaggatttccggggatctcagagcctaagttctaagatacagaaaaccgcgtctctcg
gtcccaaagcaggctcctgccaagcccatgtgttcttgctccggctcctgtgattctcct
cagcacacgcagttgcacccaagaggagccctgagagcagggcaaggagacactgccctg
gcagctgcagttgcacaatctccaaattgctgaggggacacctccatccatggatccatc
cttgccctggctcttccggcaaggcccacccctccaactcctctaaggtggcccatgggc
ccaacctaaggagactgtgccgccttcttcagcttgcacggagataaagaggggaaaatg
gccagttttatccatgaacaccagggcctaaggtttgaaagaaaccaggctgttccagta
aatcattgggtcaagacaacaaaatgacctgcagcttcttcctcggtccctgatgcaaag
ggtgcgaccatcccaaacacatcagcgagcgcagaaggaactcagagaaatcggacggac
acacaggacacagtggcaaggtttccctgcgcttcagacctgcctggttctctcttcttc
taggggttgcttaacctccttctg
>ENST00000615472.1
agaagctggtctggcaatcctcatggcacgtaaagaggcggtcatccgtgaggaccaggc
agcaggcgagaagagggacatctgtgaatccctcatcagaggctggccacaccggcaccc
tgacctcggactgtaggctccagagctgtgagaaagaatgtctgttgtggaagccgcctg
tctgcggtgctttgttccagcagccgagctgactaggacaggcctccacttcctcttgct
caaagaacctcctagaggtgggaagggtttccaggaaggcatgcaactgccctcaggggg
tgtcccggtctgccctggatgaacagctgatgctgggagtggacagatttccggggatct
cagagcctaagttctaagatacagaaaaccgcgtctctcggtcccaaagcaggctcctgc
caagcccatgtgttcttgctccggctcctgtgattctcctcagcacacgcagttgcaccc
aagaggagccctgagagcagggcaaggagacactgccctggcagctgcagttgcacaatc
tccaaattgctgaggggacacctccatccatggatccatccttgccctggctcttccggc
aaggcccacccctccaactcctctaaggtggcccatgggcccaacctaaggagactgtgc
cgccttcttcagcttgcacggtcagcaatgcaggtcttgctaacagcaagtttgagaggg
acctcccttcctgggacatataacccgtggtacag
>ENST00000453804.1
gtggagggtggacgatggagacaagccactcaccaggccttgcagccccgcccccactca
aagctcaccaagacgcagtactccttgcccggctcggtggagacggcgctgatgtcgccc
agcttggctgtgcccaaagagcggaagaagctggtctggcaatcctcatggcacgtaaag
aggcggtcatccgtgaggaccaggcagcagggctcctgccaagcccatgtgttcttgctc
cggctcctgtgattctcctcagcacacgcagttgcacccaagaggagccctgagaggtcc
aaggagaagacagagcctccccgggtgagctgccagagtgagctcaggaatcctgctcca
ggaactccagaaatctcaccctgccctgaggcaagcagtgcaactgggctgttagttctc
aggccgcagggagctctgaaaggctgtagaggaaggtcaggccctgcttgtcaagtgact
gcagcaggcgtgtcaggaggggggttagttgttagaatcggagggaaaaaaaaacaatat
ccagcatgtgtgctgcaagaagaggggctaagagggtacatgatgttatgatggaattct
ggaatccaagctaatttaactcaaacaggggacccttcaatgcta
>ENST00000418525.1
ggcccaggctgtgccagggatccagaggctaaagcacattccagcaaaaacactggcccc
cgcttggaacccagagcccagtctgggtccggcaaggggctggccctgtgcccacctaac
tgagccatttccttccagactggggcacatttcctgcccggagggaacagagcacattcc
caggcggcatggactgggtcctgcattgggggaggggattccgtaggcattttcccaacc
ccagcgaccacgccctgggatgagaggcctgtcctggtggtagggctaggagcacggttc
aaagggtgctgctggagctgtccaaggggtggccattcttcggggaatgagctgaaacca
cccggccctgccttgggtgcagcctgctctgtatcccaggtgtgctgagcgtagagcgag
aaggatccttgagtcacccctgcctgctcccaagcagcagtcttcggaggaggagatcag
gacccagacgcacatcgagggaccaccatgtgcagacacagagagaaagcagcatctgca
agccatggacagaggcctcagaagaaaccagcccactgacaccttggtctccagcatcca
gcctccagaactgtgagaaaatacatttctattgtctaa
>ENST00000437156.1
atttattgggttactttatttattcagggtgggttccctccaccccaaaaataccagctc
caggaaaaccatggtatctccccagcactttgcagggcctggcatgtggaagatgtacca
gtaatatttgctgtatgaatgaatgagtctcttcatgtgcaggtgacttatcctgcctct
gccactcgacggatgtttcagatgccccttagcggatctaatgatgtttccttggctcaa
gcacaaaagactcctgcttagctggggaagcagggccagctaatcggcctgcccacagac
acaagaggagagggctttcagtgagtccttgactgttccccaagttgaagacctcacagg
cgcagccttcacgggtttccccttagcctcgggaacctcctgggggcagagcgggctgac
tgggaaggaagctgaggccacagaccctctgcagagcggcagggtg
>ENST00000424774.1
gtccgcactcgcggcccctaacctgccccgggagcccgggagtgcggcttgggaaggagg
gaaaggagtgtgtgagcagggattggcccgaacctatctccacgctctcccccgggactg
gaggtgaaggggggcgtggagaaaatctcagggaacaggggcttcgacagggggctcccg
cccgcccgagccccctccccaaaatgcgaggcctgcacagtatgccttctccgcaaaacc
tcggcaagcgggttagtgaattcaggtcactaagaagctgagcccgcggaaagctgccca
aacacccccttctctaggggactccccacgccccccgccgggacgcgttcccgaagtcgc
cgcctggactgcaaccgcgtggcctgcgccgcgtcctcttctccgcagcctccgaggccc
gtgcgaccaagctgaaaccgcttattctccggagcccctatgaccccgggtgggggccag
ggctcgcctcgatcgcagcccgtgcgccctccggactccagttcgccgggactgggcgac
accagaagcggctagtgtgagtgaaacaaacgggaaatttgctctggcccgcctgcccag
ccacccacggctgcctgttggccaatcaccatttgaccagtccaggaagagcaactgtgg
caggcctgatttcctgggaggccccagactccctttgcctacctcttcctctctgacccc
atcctcgctttgatgcccgggacctgctacccaggtacgtgggtcttctctgccggatgt
ggacatcttggcctctcgccttggtgcctactcttgggaagcgggtccagacatctctcc
tgcaggaagagaggaagggttaattacaggcgttggggataattaaagcctttgaccaag
agga
>ENST00000426353.1
tgctaaggaggaaagttcttcagtgagtcttataaagcggcaccaaaacgcggtatttat
agtgacataatcagccctaatggagatggaattaccccataaaggccccaaggagccctc
agggcctcagcgccactgcagcagacaaggctcctgtacagaaacaacgtgaggctcaga
gagaagaaatgactaaaattacacagctggtacatggcagaggtggaactaaaaagttaa
gtgtgtctaccccagagccgagtagacctgctcttttttgaacacttcctggactttcat
gcctttgtcccagctgtgccctctccctggatgccccttccatctgggcagctcctacta
gacctgccttggcatacataacacaggagaacggattgccaaagggtaggagagtgcctg
gtctatagtgtgcgcccaacacagatttggtgaatgaatgaacactgggtccagcagacc
tggattcttccatgtaacccactgtgtggccttggtggagccatgcgggtgcaataatcc
tggt
>ENST00000457809.1
taaagaactaatcaaatctctttaatgtttaagcctatttgtatctgatattttgttact
tgcagccaaaagcagcctagctgatacacaatcgtccccctgccccctggtcacccttac
agctcagagatgaactctagagaaatgcaaagccccagttgggagccagccggagactct
cctggtctttagctgggaaaataggactgtgggggtgggggcagcatcagatggatcaca
gactccaagcaaaggcatgataggagtttatttacagacaagacacagcaaccagcaccc
actcaggctctgaccaggggaggtggtagacaagaccccagatatatataaatatacata
taggcaggattgaggacatagaaaggagagggccccagtctttgccaggtatcagtgatc
acctgttatggtccccatg
>ENST00000452795.2
cgcactcactgaacttcctccgttccgtctattctcagggcccaccgggcaggaccactg
agcaaggccttggaaaaccagagagattagagcgaatggggaaatggagagagaacctga
aagagccccaaactcgaggacctattgctccccaagaataacatcttccagaagaactag
acagaaaactaggcgtctgggaactctgaaatccttggaggagtagcatcatcatgaccc
tctgtgttccttttggcaaaggacttgctcccattgtttgcttgttcaattgtctgtccg
ttaaataaataaaacccttttcctata
>ENST00000614408.1
agaatgctaaccccctggcatgtatctagtcagcggaggcgacggctgctgctaaacacc
ttacaatccacgggagggcccctcccctaccccgaagtagccattccgcagaggtggaga
gactcgcgtgtagctcaatgcccacgcacttagccgatgggaaattacgaattgatgacc
agttggctcttggatctgaggaaaaaactccagagtcagagggaactctcgaagttttgc
ccggagcaaacggaagggtggcgttgccatcgcctaagatgggaaaatggcaggtgtcac
aggttgcaggggaaggtcggagaccagctgagggccccggagccttcctggaaagagttt
cccatccagcccgtctcggtttccgcatccgtcttccttatgacgttgagggtgctggcg
tctgggtcctttatgatgcagagggtgcccccgtctcaccccgggcgcctccgcgctccc
gcctcctcctggcaacctggtgcgcggctccggacctggcgacgcacgaccgactggtca
cttgctgccacctcgcaaaggcgcatctctagtccagtggtgagctgcggccgggtcgct
gcaactcgctccaggccttcggactcgtggcctcggtgtccctcgcggagccctcggtgt
gtcgcttgcaggctctttttttgaagaaagcagggagggaatggccttgtgagagactcc
aggagcaaagagcgaccctcacaaggcccaagtcctcccagagctcagggaagctgtcgc
ttctgacagaagaagggagagaaagctccctcctgtgtgtccctggtg
>ENST00000607700.1
cttccaggagggattctgtgtccctgttattgtgtgtcaacatgtgttagcctgatattt
atatttttaatgagagaaaacgaactctggaatttgcgaactgttttttcgttttgcttt
atacctcttggacactccttccgaaggattgggtctcaagggcagtggggtgtgactacg
gtagacagggctgattaattttcatccaaaactctttggcggattcccctgctctccgct
tctccggtctaacagtagtttaaaatagaagatcagcaacatttggagagtttttttctt
tgcattttaatgataaacttgatttattccattccaaaa
>ENST00000633763.1
gctgctgctgctccagctctccggatctctccaacagctgctccagctccgagaacctct
tcttgtactggagaatctggggattgggagctgatgagtcttactctgttgcccaggctg
cggtgcaatggcgcgatctcggctcacagtaacctccacctcccgggttcaagcgattct
cctgcctcagcctcccgagtagttgggattacagacacacaccactgcgcccggtaagta
tgagatcttcgggctctgccccgacacagcctcatacgcctcactctttacacacacggt
cacttgccccgcgcactcccgagccctttccagccctgacacacagctgggattctcact
tccgatccgcggtcctgaacccgctcccagggcacgggaactccttcgtggcgaagcagc
aagtggcgaagcagcagcctctgcgctgcctcatctacatagaagtcgccctgtccgtga
tgtcaccgacagtgccttgcccagtccccgtctgcctttctgccactcaaccgaccaatc
tgctgccagagccgccaaggggaagtgacgtctgcctctccctttttccctcccgcccct
gcgtctgttctctcccaaagaagctggtccttagcctgtgttaaggagcaacctttcggt
ggccagatggagccggggcatccttcttcaaataatggcttttaattcgcagactagaat
gtttcggattacaaaagaaaccggttctcttcacatccttatccttgtgatgcagcattc
cgcttgcaattggaagccgtttaatatcagagagaaa
>ENST00000624517.1
acagtctgcgccgggagctcaacgattccagggcccctgcagccctacccgcccggcccc
ctctgcctcccagagatgaaaggggaaagccactgtgggagcttggtctaaggtggcgtg
aagagggcagctactggagctggcctgcagctctagtgctggaaagccctggggaggcag
aaggaagggccagatttggaagcatgcagacagcctttcccccaagaatgagactctcca
ccacctggaaacaacttgccgagggccaagacggagttttgttcttgttgcccaggctgg
agtacagtggcgcggtcttggctcagtgcaacctccacctcctgagttcaagcaattctc
ctgcctcagcctcccaagtagttggaattaaaggcacccgccacca
>ENST00000633433.1
gctgctgctgctccagctctccggatctctccaacagctgctccagctccgagaacctct
tcttgtactggagaatctggggattgggagctgatgagtcttactctgttgcccaggctg
cggtgcaatggcgcgatctcggctcacagtaacctccacctcccgggttcaagcgattct
cctgcctcagcctcccgagtagttgggattacagacacacaccactgcgcccggtaagta
tgagatcttcgggctctgccccgacacagcctcatacgcctcactctttacacacacggt
cacttgccccgcgcactcccgagccctttccagccctgacacacagctgggattctcact
tccgatccgcggtcctgaacccgctcccagggcacgggaactccttcgtggcgaagcagc
aagtggcgaagcagcagcctctgcgctgcctcatctacatagaagtcgccctgtccgtga
tgtcaccgacagtgccttgcccagtccccgtctgcctttctgccactcaaccgaccaatc
tgctgccagagccgccaaggggaagtgacgtctgcctctccctttttccctcccgcccct
gcgtctgttctctcccaaagaagctggtccttagcctgtgttaaggagcaacctttcggt
ggccagatggagccggggcatccttcttcaaataatggcttttaattcgcagactagaat
gtttcggattacaaaagaaaccggttctcttcacatccttatccttgtgatgcagcattc
cgcttgcaattggaagccgtttaatatcagagagaaacc
>ENST00000414340.6
ctcatctggccaaccatcttcagtggccaatgcccaagtgtcttcttggtactacacatg
aagatgtcctgctctccccttctcaaggagagagtgcctgacctgagctgggcccatcag
atccagtacttacccggaataggaaaaagatggagagggtgaccaaagattacaaaaatc
tctgaagcttatccacttgagagagagtccctgaagatactggcctttcatttcctgcta
tgtatatccagtgtgactgaactctgaataacatatacaagttataataatgtagtagtt
ggccctcaaactaggacacaaacatgttagagggtatctacggagaaatagacaagtgat
gcacgacagatacatgtgtcagtctggtctctgcagttgtatttgtaataatacacattg
gaacaatgtcatggccatcggttagagaatgtttgaagaatgacccattcatatcaggaa
ggacgtttcaaagatcaaagcctgatggaaatgctggaggccgtgacgctgataggagct
catgcgtgttgacc
>ENST00000422345.1
gcaggacgattgcctgcaagacagggcctggagaaggccagggcacccaaggccacagaa
atgcccagggatgagtcccggctggagatgccttggctgaactcactgtgtacttccagg
gtgcacagggcagtgtcttcttggtactacacatgaagatgtcctgctctccccttctca
aggagagagtgcctgacctgagctgggcccatcagatccagtacttacccggaataggaa
aaagatggagagggtgaccaaagattacaaaaatctctgaagcttatccacttgagagag
agtccctgaagatactggcctttcatttcctgctatgtatatccagtgtgactgaactct
gaataacatatacaagttataataatgtagtagttggccctcaaactaggacacaaacat
gttagagggatttgagtttgatgtcatgcatgcaatgtgatcccactgtgtgactacaga
aatgttggcaaaagtaagttcagaggaaatggtaggcaagtacttcccagttttggccag
aagatggagaaaaaaagaattctcataaaatattaaaagtatctacggagaaatagacaa
gtgatgcacgacagatacatgtgtcagtctggtctctgcagttgtatttgtaataataca
cattggaacaatgtcatggccatcggttagagaatgtttgaagaatgacccattcatatc
aggaaggacgtttca
>ENST00000619677.1
agaatgctaaccccctggcatgtatctagtcagcagaggcgacggctgctgctaaacacc
ttacaatccacgggagggcccctcccctaccccgaagtagccattccgcagaggtggaga
gactctcgtgtagctcaatgcccacgcacttagccgatgggaaattacgaattgatgacc
agttggctcttggatctgaggaaaaaactccagagtcagagggaactctcgaagttttgc
ccggagcaaacggaagggtggctttgccatcgcctaagatgggaaaatggcaggtgtcac
aggttgcaggggaaggtcggagaccagctgagggccccggagccttcctggaaagagttt
cccatccagcccgtctcggtttccgcatccgtcttccttatgatgttgagggtgctggcg
tctgggtcctttatgatgcagagggtgcccccgtctcaccctgggcgcctccgcgctccc
gcctcctcctggcaacctggtgcgcggctccggacctggcgacccacgaccggctggtca
cttgctgccacctcgcaaaggcgcatctctagttcagtggtgagctgcggccgggtcgct
gcaactcgctccaggcctccggactcgtggcctcggtgtccctcgcggagccctcggtgt
gtcgcttgcaggctctttttttgaagaaagcagggagggaatggccttgtgagagactcc
aggagcaaagagcgaccctcacaaggcccaagtcctcccagagctcagggaagctgtcgc
ttctgacagaagaagggagacaaagctccctcctgtgtgtccctggtg
>ENST00000451828.1
acctggtgcgcggctccggacctggcgacccacgaccggctggtcacttgctgccacctc
gcaaaggcgcatctctagttcagtggccatgtgctcatttccacttacctggcaggggag
agaccgtggtcacgaagggggttctcccagagtgaagcttcttcatctcactctagagtt
gctgatccctgtgatttcctccatgtgggaaacggtgtttgtgctagaagaggctgcgct
ctttacctgacataacggggttcaagactgacaacgcctcacgcccacccgaaaacgttt
acatggcttccttgtctctttttttttctgtcctaaagtcgcctcatcttcacatcccct
cttttttttcttccacactcgagagtgtctctctctctcagtaaaagctccaccaaatat
ttgaaatatctcaa
>ENST00000457856.1
caccagccagtcagcggagcctcctcacctccgttgccagcgaaggcgctcgttaggcct
tgggaagaggcgaccggaggcgatgcccgcgaatttgttaggggggggagagaccgtggt
cacgaagggggttctcccagagtgaagcttcttcatctcactctagagttgctgatccct
gtgatttcctccatgtgggaaacggtgtttgtgctagaagaggctgcgctctttacctga
cataacggggttcaagactgacaacgcctcacgcccacccgaaaacgtttacatggcttc
cttgtctctttttttttctgtcctaaagtcgcctcatcttcacatcccctcttttttttc
ttccacactcgagagtgtctctctctctcagtaaaagctccaccaaatatttgaaatatc
tcaaccagaaagactgcaataaatacattatttcattcgtggaaggtacagacca
>ENST00000422124.1
ggctcctgggatggttcttcccgttctttgcgccgccttcacccattgaagagcctgtgc
ccaccctgcccagtcgctctcggggccgcggaggagcttccgctgccatcttcggatcct
gtgttccgcacgggggctccaccagggcagggatggtgcagaatggggaaatggagagag
aacctgaaagagccccaaactcgaggacctattgctccccaagaataacatcttccagaa
gaactagacagaaaactaggcgtctgggaactctgaaatccttggaggagtagcatcatc
atgaccctctgtgttccttttggcaaaggacttgctcccattgtttgcttgttccattgt
ctgtctgttaaataaataaaacccttttcatatatctttaaactta
>ENST00000416869.1
gcccactcactgaactaactcccttccctctactcccagagcccgcccggcaggaccacc
gagcaaggccttggaaaaccagagagattagagcgaatggggaaatggagagagaacctg
aaagagccccaaactcgaggacctattgctccccaagaataacatcttccagaagaacta
gacagaaaactaggcgtctgggaactctgaaatccttggaggagtagcatcatcatgacc
ctctgtgttccttttggcaaaggacttgctcccattgtttgcttgttccattgtctgtct
gttaaataaataaaacccttttcatatatctttaaa
>ENST00000457075.1
gggaagggcccactcactgaactaactcccttccctctactcccagagcccgcccggcag
gaccaccgagcaaggccttggaaaaccagagagattagagcgcagaatggggaaatggag
agagaacctgaaagagccccaaactcgaggacctattgctccccaagaataacatcttcc
agaagaactagacagaaaactaggcgtctgggaactctgaaatccttggaggagtagcat
catcatgaccctctgtgttccttttggcaaaggacttgctcccattgtttgcttgttcca
ttgtctgtctgttaaataaataaaacccttttcatatatctttaaa
>ENST00000606899.1
aagtgattacttaacctgtgtcctgcggaggacccttctggcgggcagctggaagcctgt
gcacccgtcttcaaataatggcttttaatagcagactggaacgtttcggattacaaagca
aaccggaccctttcaaacctggttatctttgtgaagtagcattccacttaaaattgggag
ccctttaataacagagagaaatcatgtctatgaaactagagaagctgctcagataactgc
aaaccagccatccttactggttttacgagtagtagtgttataaagaaagttgtccagttt
tatgagtcttgtaggtttgtttttttgtttttcaaatacagtagtgtacaaaaaggaagc
agaatgtggttgctgtctcaatgtaatgcctcgctgggcctgagaatttgaaaataaaaa
agttctcttctttcccca
>ENST00000446261.1
ctgccaggcctccaggcctcgcaagacctggctgtgtgcatcacaggctcacgagacccg
ggctatttgcagcagcaggaagcacgagagtgaagcctgagggggctcctctggatccca
gaaaggcagcactgaaggggccgtgacatcacccaggctgggggttctgcaccccctgac
actgtagatcatgaaaccgaggccgagagaggggcaaggactttttcagaacccacctgt
ccgacactcaccgcctcctcgctcttgtggagctgggccgtatccttccaggcaccctct
ggtaccgccccaactgccgcctggctccggccatcctctgcctgggactgtggggacggc
tccaggctggggaagcaggtgagggttactctcgagctctgggagctgccctggcacctc
cctgtgctcacagagccatcttccctccctaggatgggaggcgccagagtcagcctttat
gggggggccgagggttggggaagttggggaggccagggtagcaggggcttctgggaaggg
gcaatggggctgcctcacctgccctcgccgatggcctcagtctgcacctggacagtgaag
agctgccaggaactatcctggaacacagaggtatgg
>ENST00000634972.1
gaagacagctcgaccgtgatggaggagacaggcatttagaataagcatgaaataaaggtg
gctgttaaggggtcagctcccctcaccaaagtcacttttgatttacttacaaaagttttc
ttaagatttcttcagaacccaggtcaaaaggctgtggcaggaggccaggcagatcacagc
gtccatgcctagatgctccctgacccccaggaaccagaagtgctgtctcctgaaggctct
ggaaacccggaatcagcctacgaggcaccagggccaccttggagggtggaaatgaggacc
tcaggccccagagggcatgcaggcgaggtgaagttcaggagaggggaaagaacatgggct
gtgtggccttggaccaattgcttgccctctctgggccttcttattggtgacagacagact
ggtgactttctgagaggatctatgcaacctcaggctcctgcacctgggttacagggtctt
ctggaggggaagagatgagcagcaaggacaatagcagtgctcccttcccgggtcagttgc
aaggattaaggatgatgtctgcaaagtgcttagtcagagccggcatacgg
>ENST00000439577.1
gacagtagacaatgttgttgtttatttaaaatgtttactccaagaaatatatatataaaa
aaaataataagacaattacagcactaaaccaggcaccttcgaccaaatcacaacctcctc
tttgattccccttcacgctaagcctctttcaaattctttttcctgagctggaagaccagt
cagatgcccgcagggtcagcgccaagcacattcccaaccgggcaactgtgtacctttctc
taggagtgcctgggctgcattccaggaaagagacctgtccagggaaacggatcaggctgt
cgcatggaagc
>ENST00000430540.1
cactaaagaccacacgctccattgaacatttatggctgcaaatggctcctccgtgcaggt
gaggacatggaagcacagggaggttatgccactcgcccaaagacaactaatcagtgacag
ctgagacttggactgcagaacctacactttataactattttacagttctgggcgtcacgg
aatcttgcatgaagagcccctaacctggcccgggtggaggctctgcttcctcagtgtcag
catcattcacagcaggcatgtccctcctgcctccaagagagtcaccagcagcttcctcct
ccacatctgttctctctctctctctggccattcactgtgggggaagtcagttccatgccc
tgagtccattcaggcagcttgtgaagaggcccacatggccaatagccagtgaggaactga
ggcctgcagtgaccacttggatgagcttggaagcacgtcctccagccccagtcaagtctt
gaggtgagaccacagtcctggccaacaggtgactacaacatcacgggaaacccaaagcca
ttcagctaagccactctcagattgctgatccccagaagctgcatgagataataaatgttt
gttgttttaa
>ENST00000419667.2
gggatgggggtgggagtctgctccatgctttgggcagctctcaggtggagtctctctccc
tctaagaccgcagcctgggaaggttggagctcaaacgagcacctgttgagttgccgtgag
ctgcttggatgttgcctctgccacctgccagcctccctgatggacagagtcccctctcgg
cttggacaggaacgaggtgaccaatggtcggtggctccgtagtcccaccccacagctggc
ttctctgagccctgcacagtggcatctccaggacacctgctgcctccatctattggcaga
gccgacagcccgcggagcaggagtggggatggaggtaaagacggttcctgtttccacaac
agagtctccacgctgcctcccactttcaaaccagaaactctcgagtagacagagatgcct
tgtgatccaa
>ENST00000420211.1
agttcccagagccacagacaaaaggtcctcggaggaatctttctctaaactgcttctcct
ttccaacttcccaaatttgacctcctccagggaccatccttttctgaccacaggaaaagc
ccttccttaaatcctttaaagcctaggcttaggggattgggctcctgctttaagaggagc
atggcagagcgatcaagcacagggacccagcctgcgtctgaagtcactgtcagctctgtc
actcactatttccatggcttcggcactttactaacttctctgtgcctctacttcctcttc
tgaaaatggggacgccgaggtccatggcgttcacctcggagaattaaataaatgaagatg
tggaacatccttagaacagtgcctggcacatgcagcctgaacagaactgctgtgcaggaa
gagaagtgaagacggagaccacccagcgagcacaatgctcaaaggcccaatggatccact
cctgaccctgg
>ENST00000437898.1
gcgcggtgggagttgctcaagcaggtggtagcgacttggcttccgggcagcgggtaaagg
aaatgcctcaggccagaagaagcagtggcagcctctcacctgcagtgggatctgtctcaa
ctcccattccgtctccagagccaaagtttggagggaacgtgagctcgggtcaggacacac
caggacagcctcatccaccacaccacaggctccagacaggtgctgcagccacggagttga
aaccctaacctacagaaaagtcatcgttaacaggaagctcgtgaaagatttttacatttc
cctctcagcccaacagcaatattgctgccagcatcccactgggggtcctaagctcaaagg
ttcttcatggttggttgtataggagttcttcctgtcccctgaaaccccaccctccaacct
cctgagagccttcaaagttggaaaaaatatcaggattttctttctggtcactggaaaaat
atatccgataattttaaatacctggca
>ENST00000416470.1
tggggctgcgcctatgggtttgcgaggctgacagtttcctaggcgtcaccccaagccgtg
accaggcctttcctcctcaccaaagtgcgacattggccctggaaatcccccgggcaagag
agggttgtaaattcagcttccttaacgtcgcagattagaatgttctacaccacagcacct
gcataaataaaggtcttttagatgcca
>ENST00000454736.1
cgggggcccaagggcagaaagggctgcagggatagcctcatcagagggcactcaggcaat
ggaagagatgtggctgtgtttctgctctctgcagaagagagtcctggaggagggccagca
gctgccccgggtgctggggagacagcagaagagggtggacatcagcagggccagggcgat
gatgaagggacatgagataagacactttggtgactgattcggccaatgcttcttgaagag
gagtgaatatgggcagagtctgaggtggagcctgaagcagatctaccccaggggaattca
aaagtgtctccggagacttaaaatgttaaattcatctaggtttcacattcttctccatgt
tctatttgtgcttactgcaacattagaatcccgaagcatgcacgaatccttccaaatctc
caaataaaacatatttgtttgttttaa
>ENST00000442226.1
gggacatccttttctctccctgggtctgtgtccccgtcgctacatcccagcctggagggc
atggcccagcggttgcataggtccctcggtttctgcagagcccgggagtcaccctatttt
ggtaaaggtgaattgctcctccatgggtcgtgaaagaagatcatgtcagtggtggtgttt
ctgctcgtctcagaagggaagtctgtgacccgtgggagttgctggggagggcctggtctg
ggccaggcctcttctttgggttgccccctcacacactctggtcatccaggaagcctctgt
ggccctcggaatgtgtaaaagatggtggttttaggagctgctggttttgcaactgagtgc
tgacggcttatttcttgttaatgattctgtcaaaagtgtcttagcgatgctcttcagccc
ttcatcacccacccaaaaaagattaaagtggattcttcatcagctattttaaaatcacct
aagaattatacaatcctttggagaatcaaa
>ENST00000435552.1
ccgccctgccccgtgaaccctctccgctgccgcctcccctcgcccacctcgacggccatg
ttcgtgggtggggagaggccagcccgaccctcggacggcgggactcgcgggctactttag
ggttaccaatgatcctgatctgcccaaggctgaggagtttcccaggatatgggactttca
ctgctaaaaccaggatagtcccatgcaaagcagcatggctgatcaccctacttgctgcca
tgagactaccaccatcctcgaggatgatagatcccaaggagagagtgacccagtcaacat
ccagccccatcagcatgtgacttatccagccccagtccagtcaccagataatagcaaatg
catgagttaattcaggtgagaccatcagaacgatctagctgaacttgtctcaaattgctg
tcctctgttggagtttttctgcacataaaaaataaaattgctgtcctacataactgtaaa
>ENST00000641574.1
aggatggaaaggagccatttgtgaggcacaagcatcagcctttgctgccctgcagccagg
ggctgatggagctggtgctggtatatcagggggccacttagacttccttcatccccagaa
tcaaagggaccagaaacttagaagatgtcacaattttatctgctactgaccctgcaggca
gggctgcctggtggtgaaacaatatggtatgtaacagagtcgagacaggtttgtgtagga
tggatgcaggctccaaccctgtgctgcactgcctggctgcccgatctccctcaacgagcc
tcagtttttcacctgtaaagtggggataatgcgtccacatctcaggatcattgtgaagag
tgaggacatcacatataaaaaaactggcccacagaaagcatggagtaaatgccagctgtt
acagcagcttctgtaggaaggcagagcctgccttgcagccactccactggcaaacgtgtc
aataggaagagtgagaagtgagcagtgcctcctgagctgatgcctacagaggagctgtga
caatctgcctctagaacaacctcagcaagctgcctggcccaggggaaatccaaccgtggt
gactttgcccagattctgcaagatgctttctaattgttggtgttcacgagggacaagcaa
cagctgagctcattcccttcctatcaatttgcaacatctgccccagcccttactgacagt
agagaaaaataaggactttccgatcacacctttaggccaccaatcttcaatgagttactg
ggcccttccagaaatcagattttctaactggtccctgcattggctccagca
>ENST00000444923.1
ttgcaacagcaagcatggactttgcagacagaaagacttgggtttgaatcccagctctgt
caccatccgactgtgtgatatggggttttgcaggctcatccttggggccaggactataga
gaggcaagtgaccagacgccgaagacaaaaattcctccaggttcaaacttgccctaccct
gcttcgatgcataagcagttgactcaataaagatgtgtctctgacccag
>ENST00000418743.5
acgactgttgtagaaaaaagaaaagcctgtaggtctcccttcctccctccttctctctgt
ctacctcagcatttctggggttcactctgctctgggtactgtgtaaaggactccacagcc
atcaacttcccttcatccttgccgtgtctttgaaagagctgagatttctttacatcacag
tggttcaaggagaaaaacacagccagatccttcctcatctcaacataaattaaacccaga
ggcagtcagcgccacagtccacactcgtaaccgttacactcacctggaaataaaagtatt
tttgtgcggggactgcaaggactaagcccggccgcactccgagtttctcctcctcacagt
taattgttttcttggcactctctcccttctcacctgtgactacctgagtgtccccagagg
caaggaactatgtgagccactccagtgttcccagccccaaggccaggcacagtggacatt
tattgctgaatgaatgaatcaagagagaggatcagaaagctgcagaggatgatagatctg
caaaattctccctgggtgaggcccaggctcagcttccagaacagctccatctgtctccca
ctcactgagattgaactaatgtcccacagttggacagacctgaaattgagctctgtgatt
ttggatacctgcccctctgctggagattctgcatgtctgaggtaccagccattgccagaa
actgggctatgttctctcctttcattgtgccatttcattctcaccccaaaatgaaaacac
acaaa
>ENST00000423486.1
gcgggaaatgagctggctctgcacattcggcctcttccagcggctccctgttccccagag
ctgagatttctttacatcacagtggttcaaggagaaaaacacagccagatccttcctcat
ctcaacataaattaaacccagaggcagtcagcgccacagtccacactcgtaaccgttaca
ctcacctggaaataaaagtatttttgtgcggggactgcaaggactaagcccggccgcact
ccgagtttctcctcctcacagtgactcattgctcaggtgaggaaactgaggctcagagag
ggtccgtggcatgtccaaggttactctgctgtgtccccagaggcaaggaactat
>ENST00000421114.1
agacctgggcactggtcccagctcgccaccagctcttagttggaccttggacaatccttg
gacacattggatcttcgtttttcctctgtgaagtggcaggattagactagaagctgatac
agtgaaggtgctcagtaaacagctgatgaatggatgcatgcatgaatgaatgaatggccc
gtctaagacagatcaagtctttaaggccccacgcttctcagggtgtcacaaagccaagtt
tgaaaaccactggattgagaaactaccttttgggtaaccatgctcactatctgggtgacg
ggatcaatcataccccatacctcagcgtcacacaatatactcatataatgaacctgcaca
tgtaccccttgaatct
>ENST00000641552.1
aggtacccctgaggtctaactctggaactccttggataatgagaaaaggggggcttcgga
acccaggacgtgggttccacatcctgcgggggcagggaggccgcgcgggaggccgccaga
cgcagtaaataattcacacagatgaactggagataagggcggcttcgtggaggatcgagt
tcaggcagactttataaaccagagcagctgcctgaaggtttccaagaaaaaaattctgca
cagtttctaaccagggtgacagttcccctccacaggaagttacttttattaattttttta
tctcttcttttgtaagactatatactggtcatcaggcagcacctgtgggcattttcttat
ttccccccactgctcccatttgcctggaattcattattaaatctaactcatagtggcctt
gcccaacacaggggcgaagttcaaactactgaaaaatgggtcactcaaatcgcctgtgca
gaagaatcccaaataatttatggagatactcctccctcaaggcggtgaaacataaatccc
tgtccctgaagtgtgggctgtgcataatgatttccttctatggagtatagtatggaaagc
agggggaaagagtaatcttgcaggagagaaacctgacaagcactagctcagccagatggc
caaggtcaacatcagcagcgatcagtcgtgtctatagcatggacacttgatatgatgtga
tggaaacagcacatcacccccaaacccataaccacagttgaaccatgagaaaaacagcag
acagaccccacctgagggacagtctacaaattacctgaccaacagtccatcaaaagcaag
gaaagtctgagaaactaccacagccaagagcagcctagggaaataagatggctgcataca
atgtgagagaccctgtggaacagagaaaggatggtgggtaaaaactaataaaatccaaat
aaactacagagtttagttaacaataa
>ENST00000641097.1
agcgaatgccggatcctctgcttgggaagacagtcctcctttccgaaggactccattcag
caaaaaggaatataaatcttttaaatacactatagcatcaggcagagtcaagaggagtct
ctacccgcttctaatcagattgccagaagtcttccttttctggatggagactaagaggta
cttacttctcgccctgggaagggaagatcttggctttctgcttggatcacttccttcaag
aagacctcctcaagtttctttcattggacaaatatcaatttagcacctactatgtgcctg
gtactgtgctaggctatctgggtataccatggtgaacaaaatggatgtttttcctgagct
tgaaaatgatgattcttcctatggaaatgaggttgggatctaggggcttggatacccccc
acatcagaagctcaaatccttcataaatggcaaaaaaggggaatcaaagatagctaggtt
ttgaggattacctaaagcccagacagatgactcactgtttaaaatgtaaacttttagaat
agttttagacttacagaaaagttttgcagatagtacagaattgccatataccccaaccca
gtttctcctattgttaacacctgacattgctgcggtacattttccacaacactggtatgt
tattgttaactaaa
>ENST00000436642.1
caaggctgctgtgtatccaacctgacatctgcaggaaacccccccggaacctgcccatgc
accacaccacagagaaaccaggacacaggggctcagggccagtgggggcgcaaaggctgc
agaccgggagcggggcaccctgacagatgtaagtgctctgggcaacacttcaccacagcc
atctgccagccttgagtccagtgacaagagggaacaagatggtttacaagtcacccctat
tctctgcaaatccagtttattaaacttggagttcacaaagaataaacggttaattccta
>ENST00000416959.1
ctccacatcactcctcagggaggaaatgaacgcccaggcaggcagagctgtgggcatcta
cagcaggccctgtgctgctgtcacaacctcaccctggtcccctgaggcggatatcaccat
cccatttcagagacaaggaaaatgaggcccaggtgcgtgaagaaactggcctatcaaggc
agagctagcgggtagcatgctggacttctaagccttcctgagaaagtgaactgcttcctc
tgagatgggcataggcatggctgtgtgtgcatcttgtcctgaccattccacagtggctgt
tatcacactccatttacaagttggctcagaaaaccggaggtgaagctgaagcagcccagc
tggccctaagaagccctggacgctccctcccatcctcacatcgttgagtcaatgctatta
tttgaatgtctgtgtcccctccaaaattcatgttggaacttaatccttaaggagcagttt
taagagatggggcctttaggtcatgagggctctgctctatgaatggattagtgtcttata
aaagggcttgagggggccagttcccccctcttcagtcccatatgccatgtgaagacacag
ttcatggtgccatcttggaagcagagagcaacccttaacagacactgaacaagcccgtgc
cttgatcttggacttcacagcgtccagaacagtgagaaataaatttctgttgtttacaaa
tta
>ENST00000444647.1
ctcatctggccaaccatcttcagtggccaatgcccaagtgtcttcttggtactacacatg
aagatgtcctgctctcccctgctcaaggatagagtgcctgacctgagctgggcccatcag
atctagtacttacccggaataggaaaaagatggagagggtgaccaaagattacaaaaatc
tccgaagcttatccacttgagagagagtccctgaagatactggcctttcattcccgctat
gtatatccaatgtgactgaactctgaataacatatacaggttataataatgtagtagttg
gccctcaaactaggacacaaacatgttagaggttatctacggagaaatagacaagtgatg
cacgacagatacatgtgtcagtctggtccctgcagttgtatttgtaataatacacattgg
agcaatttcatggccatcggttagagaatgtttgaagaatgacccattaatatcaggaag
gacgtttcaaagatcaaagcctgatggaaatgctggaggccgtgacgctgataggagctc
atgcgtgttgaccaactgctatgtgacaggcattggctccacgcttttcctgcgctgctc
atttaaa
>ENST00000423921.1
acagtgtcttcttggtactacacatgaagatgtcctgctctcccctgctcaaggatagag
tgcctgacctgagctgggcccatcagatctagtacttacccggaataggaaaaagatgga
gagggtgaccaaagattacaaaaatctccgaagcttatccacttgagagagagtccctga
agatactggcctttcattcccgctatgtatatccaatgtgactgaactctgaataacata
tacaggttataataatgtagtagttggccctcaaactaggacacaaacatgttagaggga
tttgagtttgatgtcatgcatgcaatgtgatcccactgtgtgactacagaaatgttggca
aaagtaagttcagaggaaatggtaggcaagtacttcccagttttggccagaagatggaga
aaaaaagaattctcatagaatattaaaattatctacggagaaatagacaagtgatgcacg
acagatacatgtgtcagtctggtccctgcagttgtatttgtaataatacacattggagca
atttcatggccatcggttagagaatgtttgaagaatgacccattaatatcaggaaggacg
tttca
>ENST00000457706.1
gcctgtgtggcttcctctgagcctcgcagggactctgccttgatcacagcgccagggcct
tttctggcttctcagcagtctgtgtgaaccttcagatggggtgggcacacgtggcacccc
cagccaagcaggggacgggccggactcggtcctccagtgtcacctctccctcctgccact
ggaaccgaggcttagaatcactgaggcggtgggaacatagctgtgggcacaagagtggac
atttctacggcgttccctgctgaccaggcgctgttctcacgtgcctcacagcacacatta
actcatcttccccgcaaccagccctggagggcagggactgtgattttccccattttacag
atgaagaaacagaagcagaaatgtttaaacttatgggaagatacaccactaacaagggct
ggagccaggactctagccatgcagtgtggctgcagagtacaggattttaatcacccgttg
catcctctggcgtcgggcagggctggacttcaggctgggttttccccgttcccagctgca
cccacgtcgtgtctcctcctggagtctaagtttcctgtgctgtgactgcaggcggagagg
agggcccaacgtctaggggatttcatgctgcatctagaagccaaaacgctgacacccctt
gaaaaggagggctgggaactgagatgattgacgccccaaggggaagcgggcgcttcccag
aacagcctcggcatgacctggacatggagccaggcggctgctccttgcccaacccatggg
ggccttgcaatgattaataataataatgatgatgataatgg
>ENST00000648697.1
gctgcatatttcagtgggtgctctcgttttccatgtgaatggcgccctctagagttgcac
agtgcacaacctatacagccattggtggcaactctcatggtggggcccagcccactgagg
ccctttcctcctgggccaccaggtttccctgcagtatgagaaaagtggaagcttctacca
cacgtgtggcggtagcctcatcgcccccgattgggttgtgactgccggccactgcatctc
ggtgactctggaggacccctcaactgccccacagaggatggtggctggcaggtccacggt
gtgaccagctttgtttctgcctttggctgcaacttcatctggaagcccacggtgttcact
cgagtctccgccttcatcgactggattgaggagttgggcaaactgcggctcagaaagata
aagaacttctccggagcgaaaaagctgctaagaatgtatccaaaactccgcacgaagtct
ggaacgttttttcttagagttccagaattgagactgaagtgtacccagagacacaaagaa
atacagaagtccagaatgatcaaatgagatcactacccaatgaaatgatgggccgaggag
ccagaagttgtcctactacctgctttccaggtccagattccacgagagccttctgggctc
ccaccagagaccctcagtgaagactctgttgaagactttaagaccatgctagaaagcctc
ccggcagaggttcaggaagttctgctatgaggatgcagctggccccagggatgtcctcag
gcatctctaggaccttgctggacggtggtggc
>ENST00000455966.2
ggggtaggcactgttatttccattcacagataagcaaagtgaggctcggagggcggggac
ttgcccaaagccacaaggatgaaaggacttttccagttgctaccagactacgcactgtcg
cctgatggttaagaactgaagctttagccgtgcgcggtggctcacgcctgtaatcccagc
actttaggaggcagaggcgtgtggatcacctgaggtcacgagttcgagaccagcttgacc
aacaagctggcatatccgaatgggctgagctaccggattaagagggacaccccaaagccc
ccattgctgggttattgctccagagccaatgttcttggggaaaggaagatatgccctttg
tcaacattgccactgctggtctgtaaactcctagacggccagctggtggttcacaaacca
ggactccttgctctggccctacccctacctaccagaatgaccgtgaacccttccccactc
actcctacaaccaggtttccatctcctctctcagcttaggtttccctaactgtaaaataa
aagggttggactaggttaaggacttcctgctatttctctctcccacactctaaggttcct
taggaatgcttcagaaaacagcaggggttggggcaaggatgccgcttgagtcccagagca
actccaatttcataggcacataaatttatgtgaaagtatata
>ENST00000434233.2
ggtgcaaaggcttaagggtgtaacctcagaatggggccctgaatcagctgtgggcgagct
cctagagtatcttaattcctgcttcatctctttccattttgcagttgggcaaactgcggc
tcagaaagataaagaacttctccggagcgaaaaagctgctaagaatgtatccaaaactcc
gcacgaagtctggaacgttttttcttagagttccagaattgagactgaagtgtacccaga
gacacaaagaaatacagaagtccagaatgatcaaatgagatcactacccaatgaaatgat
gggccgaggagccagaagttgtcctactacctgctttccaggtccagattccacgagagc
cttctgggctcccaccagagaccctcagtgaagactctgttgaagactttaagaccatgc
tagaaagcctcccggcagaggttcaggaagttctgctatgaggatgcagctggccccagg
gatgtcctcaggcatctctaggaccttgctggacggtggtggctgagacctgatatccac
acaaaggagcagactgtggaaatgctggtgcaggagcaattccaggctgtcctgcccgag
gagctcagagctcaagcacagagatgtcagcctggaatcagaatcactggctaagtcttg
ctgcttgcttcttgctcagcctgcatatgagaagtcaaccaagcattctcttggatgcaa
gatccaactgcacccatgggaaatctgaacttccactttctttgagcttgtctttggttg
taataagaatccatcaaaacccatgtctggatctctctttggctgaggcagctttatttc
ctacagaaagagtttctctgtcctcttgttaggacaatcagcctgctgctttgggctttt
ccaagagcctatttttcatctgctggatg
>ENST00000635450.2
ggttcccgcgcggcgctccaaagctcggggagtggtggtctccctttcctggagtcattt
gtgggagttagggtcttatcctgatctttcctcgtcccccgctcccccgtcctccgaggt
ggcagctgcgtaggtgaacgttccccctgtccccttccttctccttcctaacccgagtac
gcttgctcgcggccacagtggctgcctgccccaggagcggggagtccctgcctttggggt
agggaaatgactgaaatgtgggacctgcgggctcctcgggctgacttggacctcactgca
gctctggaggtggacctcgtcctgggaccctagaagcccatttccgcactcgggctaggc
cttcggagccgcggcagcatagtgggaggagtcgggctcagctcccccccaccacaaccg
ggattatttttatcggttgagtcatcgcactacctttcatccttgtggctttgggcaagt
ccccgccctccgagcctcactttgcttatctgtgaatggaaataacagtgcctaccccat
gggctatcgggaggatcagttgtgagggaatgcagtgtggggtgtctggccggcagaatt
ccacaaatgaagtctggaacgttttttcttagagttccagaattgagactgaagtgtacc
cagagacacaaagaaatacagaagtccagaatgatcaaatgagatcactacccaatgaaa
tgatgggccgaggagccagaagttgtcctactacctgctttccaggtccagattccacga
gagccttctgggctcccaccagagaccctcagtgaagactctgttgaagactttaagacc
atgctagaaagcctcccggcagaggttcaggaagttctgctatgaggatgcagctggccc
cagggatgtcctcaggcatctctaggaccttgctggacggtggtggc
>ENST00000634451.2
ggttcccgcgcggcgctccaaagctcggggagtggtggtctccctttcctggagtcattt
gtgggagttagggtcttatcctgatctttcctcgtcccccgctcccccgtcctccgaggt
ggcagctgcatcgggggtcatactacacatcgatcgggaccttagtcatgttgtgatatg
gacagctttcttaccagtactcataagcctgcttcattttttacgtggcggcaccactga
gtggttgacggttagtaacagcttactttgggggatgagcacaccttattaactgagcaa
aaaccaagataatgtgagaagaattggtgtactcccaagaatatccaagaagtctggaac
gttttttcttagagttccagaattgagactgaagtgtacccagagacacaaagaaataca
gaagtccagaatgatcaaatgagatcactacccaatgaaatgatgggccgaggagccaga
agttgtcctactacctgctttccaggtccagattccacgagagccttctgggctcccacc
agagaccctcagtgaagactctgttgaagactttaagaccatgctagaaagcctcccggc
agaggttcaggaagttctgctatgaggatgcagctggccccagggatgtcctcaggcatc
tctaggaccttgctggacggtggtggc
>ENST00000420503.1
ggttcccgcgcggcgctccaaagctcggggagtggtggtctccctttcctggagtcattt
gtgggagttagggtcttatcctgatctttcctcgtcccccgctcccccgtcctccgaggt
ggcagctgcatcgggggtcatactacacatcgatcgggaccttagtcatgttgtgatatg
gacagctttcttaccagtactcataagcctgcttcattttttacgtggcggcaccactga
gtggttgacgaagtctggaacgttttttcttagagttccagaattgagactgaagtgtac
ccagagacacaaagaaatacagaagtccagaatgatcaaatgagatcactacccaatgaa
atgatgggccgaggagccagaagttgtcctactacctgctttccaggtccagattccacg
agagccttctgggctcccaccagagaccctcagtgaagactctgttgaagactttaagac
catgctagaaagcctcccggcagaggttcaggaagttctgctatgaggatgcagctggcc
ccagggatgtcctcaggcatctctaggaccttgctggacggtggtggctgagacctgata
tccacacaaaggagcagactgtggaaatgctggtgcaggagcaattccaggctgtcctgc
ccgaggagctcagagctcaagcacagagatgtcagcctggaatcagaatcactggctaag
tcttgctgcttgcttcttgctcagcctgcatatgagaagtcaaccaagcat
>ENST00000642072.1
ggcgctccaaagctcggggagtggtggtctccctttcctggagtcatttgtgggagttag
ggtcttatcctgatctttcctcgtcccccgctcccccgtcctccgaggtggcagctgcgt
agatcgggggtcatactacacatcgatcgggaccttagtcatgttgtgatatggacagct
ttcttaccagtactcataagcctgcttcattttttacgtggcggcaccactgagtggttg
acgaagtctggaacgttttttcttagagttccagaattgagactgaagtgtacccagaga
cacaaagaaatacagaagtccagaatgatcaaatgaga
>ENST00000648798.1
atgctggtgcaggagcaattccaggctgtcctgcccggagctcagagctcaagcacagag
atgtcagcctggaatcagaatcactggctaagtcttgctgcttgcttcttgctcagcctg
catatgagaagtcaaccaagcattctcttggatgcaagatccaactgcacccatgggaaa
tctgaacttccactttctttgagcttgtctttggttgtaataagaatccatcaaaaccca
tgtctggatctctctttggctgaggcagctttatttcctacagaatttctctgtcctctt
gttaggacaatcagcctgctgctttgggcttttccaagagcctatttttcatctgctgga
tgcctctttttttttttttttttttttttgcactgtgtgacatgctttaatatatatatt
ttttatgtatccaaagaggtaatcaactttaactttcagaattca
>ENST00000431803.2
ctcaccgcaacctccgcctcccaggttcaagtgattctcctgcctccacctccctagtag
ctgggattacaggcatgtgccaccacagcacggggccttaattatacatttgaacttaag
tgacattttattgaaaactaattgtggtgacgaggaatggtctaagcatatgattaggat
aattcatattcattatgaaaacttaggtgaaatacagacttggcatttagcttgtcaaat
gtaaacatgttttctgctttctttgctaaaatcatatttccaatttcaagggaaaatgtt
aagaaccaaaatcatctttttcagctacccgcctgaaaaaattattgctatttttctttt
cttttttttgagaattctcgctctgttgcccaggctggagtgcagtggtacgatcttggc
tcactgcaaccttgcctcccaggttcaagcgattctcttgcctcagcctcccaagtagct
gggattacaggcgtgagccactgcgccaggccttcacagtcatctttagtatgtataaca
tttcatcctgtggtgtattattacttgttttttttttgttacattaactgttttgatgat
acagcatctcattgtttcttgataaagtatttccttctttttggataaattacctgaagt
ggaaatgtatgtgtagggcattaaaaaaacaa
>ENST00000648968.1
agttgctcgcggcggctgagaagacggcgaagacgaggaggcgcagcgaacgcagataaa
gaatccgaggcgcagagaggtggcactgctggaaggaacagagccagatccacaagatcc
ttcattccgacaataaatattcactgaagatctgccacatgtcaggccccagcccagatc
aggaaattgaggtccagtgaggtgtcttggccaggacactcagtcaggacgtgacatgaa
cacaggactgtctgacttcaaatccagtgctccttcccctgcagtccccaccccactgac
tgggggacagtgctccaggcagctggaatgggacacggtttgtgtggcagcgagatatcc
aggctctcctccttccagatctaaggattcaaacccaggtctgcttgactaggaaggccg
gccctctccatggtgccaggacaactctttggagaagatgcccctctctctgcctgcctg
aatcttctccgtccacaaaggcctgctccatcctccctcctccaggaagctttccctgac
tgtccccgggcccagccagggtgtctggggggctggagagacccacagagccctgatcac
cgtggctggcccgtaagtgtggcgactgagtcccagtctggaggcacagctggactttcc
cagagagaactgaggcattgtgggaatttcccagctgtgaccccaggaccctgattgccc
agaatggctccaagttcacatatctagggaccgtcaccaagactcctgtatctatattaa
actcggtaaatgtgatgaccctggaaatgtg
>ENST00000438551.1
gactgtggatctcaagccctcagtgccagcctggcactgggaaagcgtgtcaattgcagc
agaggtgtcaatccatcagacccaagctccattcagtgcattccccttacctgttccgct
gcaaaacccagagtccctcattcctagttcaggaagaatctcattttaagtggggagaaa
ggaagcatccctccacttgtgctgttgatgacaaaggaattagtgatgctctggggagtg
tgctggaaatcctctacagagaattagaaaact
>ENST00000419644.1
tgcccagcacagggcccagagcacagcaggtgcccaccacagctttgtccattggacaga
agaaatgaacaagagggctggcctcatttctgcccccttcctggccctggtgcatgctac
aaaaggccaggggtcactgcggctctgaaatctactcattttcttgaaacacacagaaaa
gatgtttctgggatggatgtgtcaaggaaaaaaaaaaaaggctgaagttgagaattccag
ctcagcacatgtcctccagccctcacagacatgacgagggattaaaacgccttttctcct
catttgcccaacatctcaggagaaagccaagtggcgtccccatcagggctgtcctgggca
cccgctggctacgaagacaacctcctcattagcctggctttcctctgaaaatgagctcac
acagactgcattgtgcgtgcctgtgtgaacgtgtgtggtgtcaggtaccccttaccgtgc
>ENST00000427154.1
aaatccctaggctaagctgggcctgacccagcatcctctgccttctaggaagtgcccagc
aagagggaaagcagacccctttagtcactccacaagcaatagctccatgagaggcatgga
ctgtgagactactccctcctgttcctccttctccatcccccatggaggaggcatcgcact
ttaccaagctgatgcattcctacagaagtgggccccggatttctgcaagtcgactatcat
gatgacttcgctggaggaaagcttcctcatctgcaaaattctgcgccaaaagatcgctga
gaggattttaaaaaagaaaaaaaaaaagactagaactcctaccacacagcagggttttgc
tcaaacaaaaacaaaagcaaaaacgaccctttcttttcatctccccggctaaggcgattt
cttcagcatcaacctacagccccctcgtgcacccagctgaaacgccatcaatatcgccca
acagcttccagacctatctgtgaacaaacaagtgaggtctccaagaacgccaaccgtaac
cccacgtcagggagccattttccagtcaagaaaatgaaaaggtgtgcaagaaagacctaa
ggaataaaatacccctcccagcaatcatcgatgccccttcccacgtcgctcgggacccag
cacaaa
>ENST00000604481.1
aatacaaacaagtattataggtgttaccactgaccccgaaggtaagatttactgtgaaaa
tttataatgcaaggaagaatgatcaagttggctgtcagaacaacaaaatattacaaacca
ggatgtctaagagcagaagtccgtggttgccacctctcaagcctcttagcttaatccaat
ctaggatgcatttccactctgcaacaaacagtatttatttttgccttatttgcagataac
agttttaatgcaggtactgcccatggattagctttgagcagtgtctttttgctttggttt
ttttatttgtttggtttgttttgagactgagtctcagtcctccagcctgggcaacatagc
aagactcccaccccttaagaaaaaagaagagagaaaaaaa
>ENST00000641772.1
ttttgacttactttccagattaaaagataagcaggcacagtggctcacacctgtataatc
ccagcactttgggaggctaaggcaggcagatcacgaggtcaggagatcaagaccatcctg
gctaacacagtgaaaccctgtctctactaaaaatacaaaaacaaaattagccaggtgtgg
tggcgggcgcctgtagtcccagctactcgggaggctgaggcaggagaatggcgtgaaccc
gggaggcggagcttgcactgagccaagatcgcgccactgcactccagcctgggcgacaca
gggagactctgtctcaaaaagaaaagaaaagaaaagaaaagtattaactttgcttaatct
acttaaaaacctaggctgaaactgaagtttacagacttaaaggattcctaactgaagtac
agaataatctcccaagaacacgcgtacaggaatgtttccaaattctattaaacagtattg
agatctgcaataacgcagtatttttgtaactaaggaaatattaccccttaacatacttaa
aaactgagctccttttctcaccaccgttaccatacttgacaatactgattctcaccttta
cccc
>ENST00000458053.4
ctggcggtgtcttggcttcggcgctttaaccctgcctgcggggcgggggcggggtggcgc
ccaggacgactccccgggctcagcttggctgcctgcctccttctcaaacaatgagtacct
actgtgtgtagaagcagcaggacagcctgtcatcactgggaaagaggccagaagagccgt
ttggccagggtctccaatttaggctttcaacattatctctaaagaaggttatacattatg
tcggctccactggctgatgggatcaaagaccctccttgtatatccttaaacctgtactct
attaccaggccactgtgcctgtggagcactgtaagttcctaccttttaataaattttata
attatcttgtgagca
>ENST00000454117.1
ctgctacaggggctcccagcggcctcccgcaccgaagggaccctgggcgtctgaggccct
gatccgggcgggccttcaggatgttagcagtccctgtccggttgaaggtaggaagccgaa
aacccgagtgggggacgaacagacttacctcctgtcccgcaaaagatccactagatcgtc
gtctccaaaacctgagagaccgcgaacgggttccagagccgcagcgttctctcagacctg
gcgttcaggaagattctagagagcacgggcaggtcccggaggtctcagacccgcaggcct
gcggggcgggggcggggtggcgcccaggacgactccccgggctcagcttggctgcctgcc
tccttctgtaagtgctttttttttcttcacctgggaccctctagaggttggaaagagaag
agaggctgggagcggatggaaagcatgactgcatctggagcccctggggggagtggggaa
gagggagtggaaggacagtggctgaggggcttcctgttgcagccttcagctggactcagg
gttggggtcactggaggaggaggtggcttcctgccccattgttctggactgcagtgtttc
ttgggaatacttactgtatgtggattttcagtaaccaacttggaaagctgtatttgttcc
catgattcagcaaacaatgagtacctactgtgtgtagaagcagcaggacagcctgtcatc
actgggaaagaggccagaagagccgtttggccagggtctccaatttaggctttcaacatt
atctctaaagaaggttatacattatgtcggctccactggctgatgggatcaaagaccctc
cttgtatatccttaaacctgtactctattaccaggccactgtgcctgtggagcactgtaa
gttcctaccttttaataaattttataattatcttgtgagcagcacaattgtcatagtttt
ttgtatcagaaacattaatttgttaaacattttaaaa
>ENST00000518821.1
ggcctcccgcaccgaagggaccctgggcgtctgaggccctgatccgggcgggccttcagg
atgttagcagtccctgtccggttgaaggcctgcggggcgggggcggggtggcgcccagga
cgactccccgggctcagcttggctgcctgcctccttctgtaagtgctttttttttcttca
cctgggaccctctagaggttggaaagagaagagaggctgggagcggatggaaagcatgac
tgcatctggagcccctggggggagtggggaagagggagtggaaggacagtggctgagggg
cttcctgttgcagccttcagctggactcagggttggggtcactggaggaggaggtggctt
cctgccccattgttctggactgcagtgtttcttgggaatacttactgtatgtggattttc
agtaaccaacttggaaagctgtatttgttcccatgattcag
>ENST00000437367.3
cgaagggaccctgggcgtctgaggccctgatccgggcgggccttcaggatgttagcagtc
cctgtccggttgaaggtaggaagccgaaaacccgagtgggggacgaacagacttacctcc
tgtcccgcaaaagatccactagatcgtcgtctccaaaacctgagagaccgcgaacgggtt
ccagagccgcagcgttctctcagacctggcgttcaggaagattctagagagcacgggcag
gtcccggaggtctcagacccgcaggcctgcggggcgggggcggggtggcgcccaggacga
ctccccgggctcagcttggctgcctgcctccttctcaaacaatgagtacctactgtgtgt
agaagcagcaggacagcctgtcatcactgggaaagaggccagaagagccgtttggccagg
gtctccaatttaggctttcaacattatctctaaagaaggttatacattatgtcggctcca
ctggctgatgggatcaaagaccctccttgtatatccttaaacctgtactctattaccagg
ccactgtgcctgtggagcactgtaagttcctaccttttaataaattttataattatcttg
tgagca
>ENST00000518600.1
cggggcgggggcggggtggcgcccaggacgactccccgggctcagcttggctgcctgcct
ccttcttaaccaacttggaaagctgtatttgttcccatgattcagcaaacaatgagtacc
tactgtgtgtagaagcagcaggacagcctgtcatcactgggaaagaggccagaagagccg
tttggccagggtctccaatttaggctttcaacattatctctaaagaaggttatacattat
gtcggctccactggctgatgggatcaaagaccctccttgtatatccttaaacctgtactc
tattaccaggccactgtgcctgtggagcactgtaagttcctaccttttaataaattttat
aattatcttgtgagca
>ENST00000605350.1
caacattatccacagacgtgcagggggatgttgctgagaaacccagatgtttcttaaact
ttaatataggtgagaattcactgggcattgtgctgaaatgcagattccaattcaatgggt
ctggggtgggccttgagattgttcaattctttctttctttttttctttttcttttttttt
ttttttaagacagggtctcactctgttgcccagactggagtgcagtaatgccatcatggc
tcactgcagacttgaccttctaggctcaggcgatccttccacctcagctgctggagtagc
tgagactataggcatgcaccaccacgcctggctaattttttattttttatagagatgggg
tctccctatgtagtcgaggctggtctcaaactcctgggctcaagcaatcctcctgcctca
gcctcccaaagcgctgggattataggcatgagccaccgcacccagctgatttttcatttc
taaccccaatgcagctggtccacagaccacactttgagtaggaaggccttagatgtccag
atttttctctgtattatgtaatcctccatccaaatgtctagaaaccaaaagcagaacaaa
aagcaaccactgtcaatttaataaggccaataaaggttactttcgggtga
>ENST00000451217.1
cagaggttgtgagcctcccctggctcagcctgacccagaaccagctcactcatgaaacta
ccctctcttgaagagaataggagttgtggggaggaagaacataacccagaggccagagaa
cgtggaggccagggttggtgtaactgtgtaggctcttccacatactagctgtgtgaactt
ggacaagtgacttaacttctcttctccgtgtctgctaacagtccctacacagatggttgt
tgtgaggcttagttaccatacaaaattcttagattagtgcctggcacataataataacca
cagcccccaaatgctagttgtcattcattatcttaacataccatgtgaaggttgtgttct
cttacattctatagccctctgtgttttaatataaaattgtgatgtctctctttcttttat
ttgtattttttgagtaaaacggacatttcagaaaga
>ENST00000612756.1
ctccaggctgcggattttattgagagaacggagactgctggtgaactctcaagagggtta
attggagttttatcaagccagatttcatggtgtctgcttaatgttaatctctccaagctt
cccaccagactgcaaaggctgagctgcagtgttctgaatagcagtccagctatgagggga
ggtgcccgtggcaggcctcagctgaccctggagaggccattaagacctggctgtcgcctc
cacagctgctcggaggcagagaaaggtggctttgtaagaagaaaagagatcattcttttt
ccaccatgtgaggacccagcaagagggtggctgtctgcaaacccagggagagagccctca
ccaggaatctgctggcaccttaatcttggacttcccagcctccacaactgtgaggaataa
>ENST00000447961.1
ctcctcgacaagtggacgagcatctactgtgctttcacagcggctatcactattgccagc
agcaagactgtcagctcggcgccctcgtctggttggatgggaaactgcagttgctaaggg
agctgggtttgaatctctgaggacaaatgggaattctcactgatttctaggactaccctg
gggcagagatggagtttcatcacattgcctaggctggtctcgaaatcctggactcaagtg
atctgctggcctcagcctccctaactgctgggactagaggcctgagcgaccacccctggc
tgtaaacattttcttagctcaaggattgctgaatttgtatccattttcttctctcctatc
tcaattgggtgggtgaaatgatactgttaattattttctgttacttttgaatgcttcttt
gtggcgaactgagggcatagtaatactgtagcagctaac
>ENST00000411815.3
caggccgggcatggtggcacactcctgtaatcccagcactttaggagagcaaggtgggcg
gatcacctgagcctcccaaagttctgagattacaggcgtgagctaccgtacccagcttcc
ttgtatttttgatatcagtttcttatgctgtctttaatcattggctcagtaagggtataa
attaaatgatatcagattaagagcaaaaac
>ENST00000439239.2
ttttcttgtttgtagagatagggtcttggtatgttgcccaggctggacttgaactcctgg
cctcaagtgatcctctcgcttcaacctcccaaagcgttggaattaaaggatccttggggg
aagaaagggatccccactcacatccccttgtaaacactccagtaaccagagcttctgccc
ctgacccatcgccagctcctaccgtcacccgtgaggtccaatatggtgtcgtcctcccct
cgatcgtcagaaaccatcgctctgtaaattcccttgtcctttttggacaactggaaagaa
ggatgagcgatggtggtgtcagcatgggctccagaaggagagatggataccaaatccgga
ggcctgggctccaggcctgcccctcactctctgtgtgacctcaggtccagaacggcgaat
ctcggggatctcacagggctttccgagctgatgg
>ENST00000429191.1
tggagccactaggatctcgttcaaggctggtccacctcacacgaatcctaccccatgggc
gctgggaagacagggttttgaacatgttgcagactggtctcaaactcccaaactcctgag
ctcaagcaatcccagctcaagcttggtggctctaaacagttctgttcaagggagctcttc
tcagccaggccttcatctttcttccatgttggatgcttcctgaccttgaaaattggactc
caagttctttagcttttggactgggacttacaccagtggtttgccaggagctctcaggcc
ttcggccacaaactgaaggctgcactgttggcttccctacttttgaggttttgggactcg
gactggcttcctcgctcctcagcttgcaaacagccggttgtacgactttactttgtgatt
gtgtgagtcaatagtccttaataaactccctttcctatata
>ENST00000437965.1
cccggggctgcccagggctgcgggctccaggcacccagagcgctgcgaccacatgaaagg
cccggcgctcagcacccgccagccacctccagctggtttctaactacaccgccggggcct
ccatgcttctcagagaccagccttcgaagtgccgccttacacccggggcctggccaccgg
gcgggcgcggatggagctctggtccacatttgggagctcacagttgttcctgccaggaac
cagccagaacaggaggcagccagggagaggggagccagggagaacacagcctcagtcctg
gaaggagagggcctgctgggaagaacagaacccagctgtcttggccccagatgtggaagc
tgagacttaaagaagctatgaaacttgatcaggtcatgcagcgccagaggacccaaggtg
ggatctcaacccagactgtttggctccaaagctgaactgctacattacgttgcttcagca
aacagtcattcagagacaatgggctttagaggagtttagtgatgttactaacaaacataa
gtaccttgtactaacctcctggtgcccaagtgtttgaggtgagaaaaactgaaacatgaa
aagcccagagaggtaaagtgactggctcaagcaaatacaggctccagctgcagccacttt
gaagataaagtttcctccatagaaattctgcaatacagatgtccttccgcggtcccagtt
cagtcctgcaccagttccttttcccactgggaaatttctttcctcttcctacttccatgc
aactgcgaggcaaggctcaagcccacttccttctccttttcctgtgcctccctgtggagg
gagctccctcttcttc
>ENST00000641176.1
ttgttagagggctcttaagtcatcctttctccttctgaactagccgttgctcatctgctc
atgtctgtggctgcagcaattaatgccagtttcaggtctcgctttgtcacccaggctgga
gcgcagtggtttgatctcagctcactgcagcctcgacttccccaggctcagataaggaga
ccaagatgtgaagaggaaaggtgaatgctaaggtggagccaggcctgcaacccaggtctc
ctatctcctggcccaggcttttgcctcctgccacgttgcctactgtgagcagttgggtcc
cgaggaaagagaagagcagagaggagtgtgagtgcataagcctgaagatagagggtacag
tggttcattgagagattttggagtcagcagatctgatcttacacttacctgttatgaaga
ttttgacaagtaatttcatcttctcagagcctaacttcccagctataacataagaaaaag
aggaccttcttatagtagacacagacccaacaggagcagagtggtacctgacctggcaca
gagtaggcgctcggaatcctgtgtccagtgacttgaatatccatcagactggatgttaga
gctgtggggatgtggcactcaccctggaactactactagttgctatgcagcccattccca
tctctgtgaacaacctgaattgtccaccttccttcaatctaaaaattctactcatccatc
aaggagctcaatgccctgagtatgtgaggagagggctgctttggagttggacagacttga
gttcaagtcctggctcttccatgtggtactcatgtgacgtaggccaagtcatataacttt
cttgagcttcagtttccataaaatggcaaacacatggtgctcatta
>ENST00000456316.1
caaaagggaagtcatcttccgttggtctatggggaccctgaggtagtaggagctcggtga
taattctagggaccaccctgggttgtcaggtgggggagacagagaagcccacataggagg
caccaaatgcaactcactcgtgcccttttactcatgagagaacacggatccagagatgtc
aagtgactcagacacagtctcacagcacacaggcggcagaggcaggtaggggactgggct
tccctggcagcagtccccaagcctgcctgagaggcacatcagaatcgctttaggggattt
gcaaaaccacacctgcccaggcccaaaccctagagattctgattccgcagtctgaggtag
gaatggagaatcctccacagcctgaggtaggaactgggaatccagtgtttaaaactctct
aggggcggtgatttcagaaaacctgctggctccatcacactttgctcagggactgagatg
ggatggcatttggaagacacagctgaaatttagcatcatattccatggcgattttccacc
agtggaaatcacaggtgttctctggtatcacagcggggtcagggatgacctgaaatattg
ttcatgctcatcacaactgcatggcccaccgcggggtcttgtcactcagtgagttcttga
agaggcacagacaaatggagttcaacaaatggaaaacaactgcctttaattagctccgag
gactacaaagggaacaacgttataatagcagcaactccaaggaagcagccacagctctca
gctctcagacctggggctgccgctcatcatcagctacagc
>ENST00000648660.1
aggtaagtgcttgtggagatgagagaactgcaacattgcctgttgtcctgcaggcagtag
tcccgcagcaagccagcatgctttcctggggacatgatacctgagctgggcgtttaagga
tgcactggagttgtccaggtggtgaataagagaatgcactccaggcagaaggaagagcag
gtgcaaaggcttagagacacgaaagagggtgttgtatttaaggaatgccggaaagcaatg
aagattctagaggcacctgcattccttggcttgtggcctcttcctccatctcaaagtgca
tcgctccaatttctgcttctgtcatcacatcgccttttcctccagctccgactcctcctg
catccatctgaaaaggataatccaggatattctccctatctcaagatccttcatcacatc
tgcaaagtctcaggtatgggtggggctgaggatataatcagttctgggcaaaattcctct
ggatgtgcagatttgtgaaactagaaaacaagctttctgctcccaaaatacagtggtggg
acagcataagacaacagttatagacatttccattcaaatagggagaaaatggaaggaaaa
aaggagtcaccagtcccaagcaatttcaaaatccaatcagacaaactccatcaggtttca
aggcctgggaaaaatcctctgccctctgtatgcaaaacagcaacaacagcagcaactttg
gaccttacctcacaccatctataaaaatgaactcaa
>ENST00000424084.1
agacatgaaggagaaagaaaaggataagggagaagaaagaaaggacagagagaaaaaaat
gaacaatcagagtaaaggcagcaagcattctctaactcctgaccgcgagtgatcctcctg
cctcaacctcccaaagggctgggactacaggcgtgagccactgcgcagggcctcaaccag
cgttctctagagcggtggatcccaaatgccatctgaggaccagcaacagcagcagcatcc
ggttttcctaggataatgtgttggagggctctgaaccccagaagcttcacacctagagct
cttcagatctacccttggtcattgacatcccagcatgaatcagtgactcagtccttccag
atggatgcaggaggagtcggagctggaggaaaaggcgatgtgatgacagaagcagaaatt
ggagcgatgcactttgagatggaggaagaggccacaagccaaggaatgcaggtgcctcta
gaatctgata
>ENST00000429666.1
tagacatgaaggagaaagaaaaggataagggagaagaaagaaaggacagagagaaaaaaa
tgaacaatcagagtaaaggcagcaagcattctctaactcctgaccgcgagtgatcctcct
gcctcaacctcccaaagggctgggactacaggcgtgagccactgcgcagggcctcaacca
gcgttctctagagcggtggatcccaaatgccatctgaggaccagcaacagcagcagcatc
cggttaatggagtcatggtgacactgaaaattcttcctgtgttggcatctgacagaggat
ttgaaaccgaatgctgaactcatgttaggaaagtgaagcagcaggttctctggagagaga
tggtctctgcatagcagaaatggagttcccccaagtgaagcgagtctggccgctggggcg
ctggcttcctcactgagacaccagagagggagccttcttccacattgtcatctgaagatt
tctcatcattagactctctcagcgcacccagaatgggacatggtgggtctgcagaaaagg
aaacagtgtttccagatccttctagacacacgcttagtgcattaaaggaaaatcattcgc
agtctaaatgggtt
>ENST00000455902.2
tctcctctgtttccaagcctttgttagttgagatttctgctgctaacggccaaagccatt
cctcactgctattgactttcccagtatttattgatcattcttgggtgtttctcagagaag
tcacaaattcttgctaatatcattcaatcaatacctgctactacttgccccggagggagc
aatttacagttgaccatgtgagaagctgcatctccaccaacctaaaaacatcaccccttg
aattcagagctgctgcatttctacttgaagctcaagctcaagttctgttttctctgttca
tctggatccactccagccacactggcctccttgctgcttctcaaaacacaccagcctcat
tcctgtatctagttctatgtttttgttttgccatagcacttaaaacctttggacatagta
tatcatttacttattcattatgtttctttttaatttgtttgtcttcccctgctagaaagt
aagccaaagacaggaatctttgttctgttcattgatatagccaaggttctaaagtacttc
ctagcatataatgggtgctcaaaatgaatgatttaattgatttattgatctttctctgca
tgggcaatcacatgtgtctcttgggaatctgttttggctgctttgtctttgtcttctcaa
ggcgccccctagaaatcatagccaagtgaattctgcagagaccacacagcctacatatca
agcagaccttccaaactcagtggaagtcttttcacagtatggttacaaacagaaaccata
gcagctttattgagatataattcacttaccttaaaacttacccttctaggggccgggcac
agtggctcacgcctgtaatcccagcactttgggaggccaaggcgggcagatcacgaggtc
aggagatcgagactatcctggctaacacagtgaaaccccatctctactaaaaatacaaaa
aaattagccgggcgtggtggtgggcgcc
>ENST00000641059.1
tatgtaattacatgtatgtaagtgctgcaaagaagaaaatgtaaaaatgtatgaagagct
gtaacagaggaaactgacttttaaagtggtgagctggcttccctaaagaaaggcatttaa
ggaaatctgaggaaggagagggatagtctgccttcagagttttgtttttgagataggtct
cactgtcacccaggctgagaggctgagatcatagctcacttcgtcctcgcgtctccagca
caggtccgggtttctccacccaatgcgcctgcgcacaggcctagcccagtcggacgcagc
ccaggactgccaggggtggggattgcctgggtcccccaggaagggccgggttacgtccgg
aaaagtgaggcccggggttccagttaattgttaccggaagtggagggaagcgttgccagg
ggagggcggagactgtggctgacaagatgggtggcaggcccttccctgggggtatcgagg
tagggacgtttgtggctacgtctgtcctagaggaggagacgatgccaggggagagggaga
cgcagacactgggactgggtcgccagcagagggcctcggaagccaagccaccccgtctga
agacgcttctccttacggagcccagaagcgcgaacggagactgcgcagatcccgtgcgct
gcgccggaaacggatgcatagtctcggacaccagctcagacctgccgcctggccaggtcc
gtgcgcgtttgtagtttgtaaagaaatgttctaatgtgta
>ENST00000607698.1
cggctgcaggctggagagggctcgcagccgggctcggagctggggccgtctgacgggctg
gtgcccacagggtcgttgccgccacccaccggcaagtcgcagacccggcctgagcctccc
tggacccttcctggcctcttcctcctgtcctaggtaccgcggcgccaggagaaggcgacc
gcgtccacaccccgccatgacagagaggggacctcaccctcccccggaacaccccaagac
ccctggaaatgcagtattaacgtagaaaagatgttttacttccatgttttggctaggaag
gtaataaggtcgagacaaaataaaaagactcaaaactgacctttaatctggggataataa
tgaagtctgcgatatctcttccaaaaactgtgtttggtgtgagtgtaaacaaaggtgact
attttacttctagggatctacaaatgggatgcatttcaaacacttcttgtaataaagcat
aacaa
>ENST00000412797.1
ctcgctcctctgacacatcgggagctcctgtgtgcagggccctgtctcccaccttgggct
gaggcttctaacggcagggcgtctcttccctccaactagggcacctgaagggctaagtgt
tccaagacagcagtgtcagcaaaggctgcgcagatttgaggagtgggaccggcagagctg
gatgaaacctgactatgctgaaggggaaatggagaccccgggaggggcagggacctgctg
agtgcctcccccaggcagtagctgacctggaccgcatcccggtactcctgctgagagatc
ctgactaatacgccaaggcccagggctgcatgcccaggactcaggaagagtctcgaagaa
tcctctgcacacaagaacactgctatccgccgaagctgatgtcagctattccctgcagac
tggcctggtccagcagagccagctctgctaaactaccacaggcaggaagaaaatgagcca
cca
>ENST00000442055.5
tgcccccgcggggtctgtgtccccgggaggagttggctgcgtttggagatccctcggcct
ggtattcgtcgcgtctccctgcttgttgctctccacgtttagccccatccgacttctgga
agcccagggagagcaccagattctcaaaacaatgcagactttggagccacatgtgggttt
gaatctcaactctacctgagtgaccctgggcaagtcacttcacttccctgagactcaagt
ttcatcaagatgggaacaatgagcatctgcctcacaggcttgtcgtgaggattaagtgag
aaggtgcagctgcaaagacatcaagctggacccatcgaggatttcggattcagccatcat
ggggctgctgccggggaagccactgcccctcctttctcctcagcactggggttataaaaa
aatacctacaaacca
>ENST00000453649.1
gagttggctgcgtttggagatccctcggcctgagagcaccagattctcaaaacagtaagt
cctaccacttgttctatcgtaaaacttattttgggcaagtcactcaagccttcgataggt
aagatagtacctgaaagcattccagctcaactctgccccaagagggagccaccccatgga
aggacggagctgagcaacatgccactcaaaggaaaagcacttagaaccactctaatgcag
actttggagccacatgtgggtttgaatctcaactctacctgagtgaccctgggcaagtca
cttcacttccctgagactcaagtttcatcaagatgggaacaatgagcatctgcctcacag
gcttgtcgtgaggattaagtgagaaggtgcagctgcaaagacatcaagctggacccatcg
aggatttcggattcagccatcatggggctgctgccggggaagccactgcccctcctttct
cctcagcactggggttataaaaaaatacctacaaacc
>ENST00000606617.1
actgttgcagaagatctatccttaagaggcagaaacatctgcggtgaggaaggcagctat
tgaaggtattccaggagcatgagactgagtttgcagagctgagggttgtcaatttccttt
tctactgatatcttcttcctttagagcaaacttcctccttaggacctcagagataagcac
agcagggtcttcctccttcaataaactccggttcctagagac
>ENST00000455431.1
tttctgatccgctctttcaagagcggattcggaagctgctgtgtgaacggttctcgacag
cctcagaaatgtacattttctttttgctgtattgaaaatttcttacagtatttcccgggc
ttaggaatttgttcgtgtcatcgctgaatcttcgcgatcacccccagaaggaagtggctg
agccgagatcaggcccgtcgactccagaccaggggtcctcgacctaagtggttaccagac
actcgagtgtgcgaacaactttgctggctcaggaggaatgcagtgaggatgctgctgccc
accgtgagcaggaagaggccagaaaagttgtgaggccagtgcgtgtgcagaggctcatag
atgggccgtcgggcctcatagtccagtgccacagcctccagctgagccagcgtgcacagc
accaagaagatgtggaaaagttggtggccctgcccgaagacatggcagctgccagggaac
cagcgctcgggcatgaaggtagagaagaaggcagcagccagcagaaagaagaccacctgg
cacttgtggtagagaagagctggatcatccgtggtggggtcggaggacacgaagatacga
tgcaccacaggactaatgtccagtgcgtaggccaggacggagggcacctcctggcatgtg
cggcccagcaggcctggtttctggatgtacttgttatagcaggagccaatgcaggaaagc
caggcgagaaaggcagccatgggcagaaaaacagcctgcacctgggcatgccaggcgggc
tcgatagcatagtagaagtgtgccaaggcactgccaaactggtacacggccacccccaca
tagtccagg
>ENST00000640097.1
tctctccctaggaccggctgggactgatcgacccatcctcgccactgaagcagcgccagc
tcctcctctcctgcgcgcaggagaatctggagtggccggctttgtctccacccgcacaga
gaacagtgtcatcggcagtcaccatcggagcagagacgaccactgccactgctgccaccc
cttctcccctcccccgcagcggctcctgggagccccaggaagcctgacaagcaagcctgg
gagatgcaggccggaggtgccaccgtgttggtaccgctgggagaagccctgtccttcctg
gccagcttggtgccccacccacttgaagcagcctccttccctggcggttcttggggattg
gggagcctgtggcccccacgctggcctctgacaggtgccctctgtgtagaaagaagctgc
tggagacctccctgtctggtcaattcgtctccccagcaccctttgtcgctaggaccatag
gcttgtgacaagatacggggctgaaatgcttgctgcttacatgatcagtagcctggagaa
gtaacagaacatacacacgttataatactgattcttgtgatttcaaggtgatgaaaacct
ctctctttctggcctcaaatttctccttctggactcaaatcccttcagttttctatggga
ggatactttaggagaccaaaccataaagaaaaacaagtatgtgattgtcaaaaaaacaaa
aaaattgaccgctcctctttccgctgccccaatcagaaagaggagctgtgatgtggtaga
ggggcacatggagggcttctgagggctggcaatgttcttttttttttttcacctgagtgg
tagtaacataaggtttcattttacaataggttattaaactctacgatgagttttgtgcac
ttttaagggtgtgtgtgtgtgtattacaccgtgttttaaaa
>ENST00000423060.1
gattttttttgaggatatggagatgcgcaggacacgatcccagcaatccaggtgcttaca
ggctgattgtacagccatgcacacagagtgccacgatgcaaaataggatgtggtaagggt
catgcagttcagaggagaaagcaagtgtggctgatgaacatcacggagcagtgaccttca
tggacagacagaatttgagctggccctttaaccaatgaggaggattcaaacagagaggtg
tttccagttcttctcaagtacttacccttgggaaatccaagctaacagaagtcctagagg
tcaacttttctctccctgaccatttgtctactatccttgtataatgaccaatcaggtttg
tattatcctgaaaagaaattccactaaagatgaatagcagagaactgtgttcagaataca
agttccacaaaggtagagatcttgtccctctggctacctgttgactctcctgtgcctaat
acagtgcctgattcatactactcaataaatacttatggaatgaatgaaa
>ENST00000448791.1
acatttgaatatagaatttatttttctcttaaacagatgaccccatagaaagtttccgtt
atgggattctgggtgactcattttcgttttttttttttttgagatgtactttccatcttg
ttacccaggctggagtgcaatggcgcgatctccgctcactgaaacttccgcctcccaggt
tacaactgcaaaaaattaggttggggtgccacctactggttgaaaaatatatgaactgca
tccagccagttgcaagagcaaagaaaaaacttccaagccctcttgatttttgccacactc
tcatag
>ENST00000425205.1
agtttttcgccgtcgaggagttcctgcagagcgggctcaccccgcccggttgccattagt
tacccggacgcacctcccaccccaccaccggaaaaggaaagctgaagcagaaaggctaaa
agcaacttgcccccggggtcctgataagttggcaaattgggaattagacccagatctgcc
tgacaccagagtctgagccttttaacactgcctgtctttcctgtgaaaaccagacagcac
ccgctctcatactacttctggccaggctgggtagctcacaactgtaatcccagcactttg
ggaggccgagatggggtggattgcttgagtccacgagtttgagaccagccttggcaacat
ggcaaaaccccatctctac
>ENST00000492975.1
acatcatcttggtaagttatcttttcctaggagcttgtccatttttatgtaagtcctcaa
attaactggcacagtatttattaaattgattagtagggtcgggagcagtggctcatgcct
ataatcctagcactttgggaggaatatgggtatgtgccatcatacctggctaatttttaa
aatttttagtagggacaaggtctggctatgttatccaggctggtctccaactcctgagct
caagtgatccagcctcctaaagtgctaggatttacaggcattgagccatcctgctgggcc
acattcataaatctgacataaataaaacatctatccttttaaatataggaattcactgaa
tttaaagaaaacagccaccaagaataggaaatttaaacagctttgaactataaaatatac
attatttt
>ENST00000443579.1
cccaggagctgtgtgtgtctgtgtgtctgtctacctggcaaggagatatggcccccatca
gactggagctccacagagcaggtcaagcgattctcctgcctcggcctcccaaggaactgg
aaccacaggcgcgcgccactgcgcccaaggattttcacttttaactgtacagtgaagcac
agacttctgagccagactgcttggtctgaactctggtgtcaccacttagtaagttctggt
ttgaatgtactcactgagtggtcttcataaattacctctctgc
>ENST00000440492.1
tctttccctctttctgggtctccatggaacagacagctgagacaagcctgctagcctcat
tgcctttgcacaagctcttccctctgcctggaacacttgttgcttcaggagtcggctcga
tgtaacttctacagggacctgagccccaatccaagttagacacctggttattgcagcagc
ctgtatctcaccgtcccagaatgaatcatgactgcaatgaaaacgatggcatgagcattt
gttaccatcaggcttccgccctagattatgagctccctgaggacaagcagagggttcatc
tctctttatagctagaacccagcacagcgcctggcactcaggaggcacccaattactttg
gctgactggatagacatacatacagacggacggataaatggctggaagaggagtgattga
aaaaatacattttaaaatgcc
>ENST00000430683.1
aggatccctctcaggagcctcgggaatccgtttcctctccgcatcagtggcagagatgtc
cctgccccaaccggtgggtgtgcggattctgtgcggattcgcacggtgtttggcacgtga
aagaaagcacagaagggtgtgtggaaaaagaaactcagtttccctcaccgtacgagaggc
ttctgacagcagaagtgtgggggtttctccccaccagcaagcaaacaatcagtcctctgg
tgaacaccagctgagggtccccaaattcaattctgacaccactatgggtagatagtggcc
gatcccacatgttgagggttcagtcccccagactgccaatcgaaagccctaggttgtttt
acctgtgtttctgactgactataaactggggttcccacaattccctcctgcagttttact
aatttgctagagcagctcacagaactcagggaaacactttacttacatatactggtttct
ttctttaaa
>ENST00000626608.2
ggaatccgtttcctctccgcatcagtggcagagatgtccctgccccaaccgacagggtct
cactgtgtcaccaaggctggctcaatcacggctcactgcagcctcgacctcctgtgttca
agcgatcctcctgcctcagcctcccgagtagctgggactataggggtgcaccaccatgcc
cagagcagccttccaaacagaatgttgtccattcaccttggaactgccatccacaaacca
agctgtttgctggccagttgagagccgttatgggacactgtagaagccagcagctcctca
cgcaaaccagtcctagcagaaaagaggctcctttcttttatctcctcctggcactcccca
ggtagcatgcttctgt
>ENST00000628586.2
ggaatccgtttcctctccgcatcagtggcagagatgtccctgccccaaccgacagggtct
cactgtgtcaccaaggctggctcaatcacggctcactgcagcctcgacctcctgtgttca
agcgatcctcctgcctcagcctcccgagtagctgggactataggggtgcaccaccatgcc
caggttttggccagcttctttactgcatcctgttttaccagtgggatcagtggggtcttt
gtgacccgtatcttgtattgacctcctctctcatcctgtgactaagaatgccaaacctcg
tgggaaagcagcccagcaggtcccacccttatttcatctagcccctgttcaagatggaat
tgctcttcttggaacacctctgacatatttcccccctcccttttacgaggggactcttaa
gcctaagggttgtagagggttgtagatctatcctctgtaacgtcttcaggctgaataggg
gagataatatttttgcctaattattagggtcttttgtattcagggtagagaagagctcag
tcagttatggtgaaggccattcataactcttccagatatcaccttctgttctgacaaaag
gtgctatgtgaaagataataaatgttcaatttaagaaaa
>ENST00000625232.2
ggaatccgtttcctctccgcatcagtggcagagatgtccctgccccaaccggtgggtgtg
cggattctgtgcggattcgcacggtgtttggcacgtgaaagaaagcacagaagggtgtgt
ggaaaaagaaactcagtttccctcaccgtacgagaggcttctgacagcagaagtgtgggg
gtttctccccaccagcaagcaaacaatcagtcctctgggtctcactctattgctcaggct
ggagtgcagtggccccatctcagctcactgagaccttcgcctcccaggctcaagtgatcc
tcccacctcagcctccagcatagctgggactacagacagggtctcactgtgtcaccaagg
ctggctcaatcacggctcactgcagcctcgacctcctgtgttcaagcgatcctcctgcct
cagcctcccgagtagctgggactataggggtgcaccaccatgcccaggttgacaaacatg
gtgtcagaagtgggatctgaagcataatcattttcagaataaactggtgattcttggaac
cagggtgcagtactcccttgaggcctttcagctctctacttccacggctctcctttttct
gccctggtgagtcttctctcaagccaagcctccctctttttggcagatgctctttaac
>ENST00000628584.2
ggaatccgtttcctctccgcatcagtggcagagatgtccctgccccaaccggtgggtgtg
cggattctgtgcggattcgcacggtgtttggcacgtgacagggtctcactgtgtcaccaa
ggctggctcaatcacggctcactgcagcctcgacctcctgtgttcaagcgatcctcctgc
ctcagcctcccgagtagctgggactataggggtgcaccaccatgcccaggttgacaaaca
tggtgtcagaagtgggatctgaagcataatcattttcagaataaactggtgattcttgga
accagggtgcagtactcccttgaggcctttcagctctctacttccacggctctccttttt
ctgccctggtgagtcttctctcaagccaagcctccctctttttggcagatgctctttaac
tttgtttgggatgtgatttgagtaacatcaccttaataaagagtgttgcatcccttct
>ENST00000629895.1
ggaatccgtttcctctccgcatcagtggcagagatgtccctgccccaaccggtgggtgtg
cggattctgtgcggattcgcacggtgtttggcacgtgggtctcactctattgctcaggct
ggagtgcagtggccccatctcagctcactgagaccttcgcctcccaggctcaagtgatcc
tcccacctcagcctccagcatagctgggactacagacagggtctcactgtgtcaccaagg
ctggctcaatcacggctcactgcagcctcgacctcctgtgttcaagcgatcctcctgcct
cagcctcccgagtagctgggactataggggtgcaccaccatgcccaggttgacaaacatg
gtgtcagaagtgggatctgaagcataatcattttcagaataaactggtgattcttggaac
cagggtgcagtactcccttgaggcctttcagctctctacttccacggctctcctttttct
gccctggtgagtcttctctcaagccaagcctccctctttttggcagatgctctttaactt
tgtttgggatgtgatttgagtaacatcaccttaataaagagtgttgcatcccttctggga
tgataaaaga
>ENST00000602843.1
ctaaatctgctatgaggctgttttatatcccgaacagctgaatgtatttcaattaggata
gtaagaagtacagttaaagtagaagacttcatagattctttatgttgagtgttgccatag
aggatggacatagaatcaacttcgactgctatttatatatgaataaataaggataatcat
tctggaactgttcctgtaaagtgaaatccttctacatgttagttgaaactctggtttttt
tacttatccaagtctttatctcagtgtacaaataatgtgaatgaagtctttctcacttcc
cttcaatttggtgttgcatggctttttagaaataaatagcatttcatgtccttcgccca
>ENST00000448015.1
ggccgccgagcgcatactggacggcggcccacagttcactcctcaggcgcggaggaaatg
gtggaaggcccagctctgggtgatcctgggcgctgcccccgttacccgttaccaggaaga
aggactcctgaccttcaggctcagtgtggctcggtcatattcgaacacccggatggctgg
attgttggccccattgaccactccagagcatccgaaagctgtcggtgtggtggtgcccga
agaactgccctgctatgacgcgatgatgcttccggaccaccttcagatgaggaaactgag
cgagtgagcggcagaccggggatgccgagcacgtcagaatggaaatgatcacagtgcact
atattctgccaccacctaccagcatggccttggagatatatacaggttttccttgactta
caatggggctacgtcccccaaaattgaaaatatcataagtcaaaaatgcattcaacacac
ccaacctacca
>ENST00000605846.1
aaagaaagaaagaaattagaagcagatggggcagttcagcctcttctcgcggagcggggc
tagacggagtcaggggcggaccgccacagcctgcaccaatcaggacccggttgataggca
gagcctggcgacttcgaagactcgcccccagtcaaagagccccggggattcgtttccgta
cgcagcctggaaaccagcctgggcctatcctgcgcgccgctgcgggctactattggctgc
caagaaaccccgcccatcttcctgctcattggccggtgcggtttacgtaagaggagcctg
ttgctgagcgaaaagtctgttctgcaattttcgctaaggagttgttaacgctgaaaccgc
actgggcgtcctggggtcaaaaaaacaatactagccacagtttattaaactgcaactaaa
tgcca
>ENST00000464612.5
ggtcaaaaaggagcccagagtgacagttttccttgacggtcgccgttctgtttgttgtaa
ctgatctgcaacattttgggaaaatacagttccattgtacctgccacctttcagctgtag
ccagagacctttatcaaaatgggcttgtttccacagaacagcagaacggttgggggtttg
catgtacagttaaccagcataagactcgtactgggaaaatccagctgggatgtgacacag
cttaactgatagcttaaggcatcagtattgggaccaaaggctggtcagatttgtatcatt
ctgaggaccaaatgatgggaacaataaaattgttcatgacagttgttctcattttgctgt
ccagatgaagactcttaagatgacagaaggtgatttttctggtgatcgaggacttccggg
gtaatgacagtgatgaaatgcaggggacctggttgcccccaagtttcctggcagtgtgtg
atactgaggaggtgagcttgtttctggagctgtgctttaagattcatgttacatgtaaag
ctgtcctcatttgtgactatggacctatggagttgggacaatctctatgggaagcagaag
gcaaggaccccggtcattttaggtagaaacaacagcatgctaatgcaaaaaattatgcag
tgtgctactgaacttcagaggtgatcaataaaagaagaataaaaagactaataaaagta
>ENST00000531126.6
gcccgagctccgaaaggccccctcggcagtgagaggggcgggagcccgcgggggccgcgc
ccttctctcgcttcggactgcgcaacgctgcgctctgggctgacaggcggataaaacggt
cccatcaagactgagaaaaagcacaccagctattggcacagcgtgggcagtggggcctac
aggatgactgacttagtctacagagatcccggcgtacttaagcagatgaagactcttaag
atgacagaaggtgatttttctggtgatcgaggacttccggggtaatgacagtgatgaaat
gcaggggacctggttgcccccaagtttcctggcagtgtgtgatactgaggagattcatgt
tacatgtaaagctgtcctcatttgtgactatggacctatggagttgggacaatctctatg
ggaagcagaaggcaaggaccccggtcattttaggtagaaacaacagcatgctaatgcaaa
aaattatgcagtgtgctactgaacttcagaggtgatcaataaaagaagaataaaaagact
aataaaagta
>ENST00000481220.6
ccggtgtcgacttactagctgcaagcctctgcctgccttcctgcgcgccgttccccgcta
gtcgctgctgctggcgcgcactcgccgggtttttcctcccacggcctcgagatggtggtg
aatgtggcacggaggagccgggccttccaacccggtgggcccgagctccgaaaggccccc
tcggcagtgagaggggcgggagcccgcgggggccgcgcccttctctcgcttcggactgcg
caacgctgcgctctgggctgacagatgaagactcttaagatgacagaaggtgatttttct
ggtgatcgaggacttccggggtaatgacagtgatgaaatgcaggggacctggtaggtttc
ttttggagactaactgggggctgcctggtgggacagaacagcatgtttccaagggctgtg
gctggtcatagccatgggatctccaactgcatgcaagagcaacctggaaagactttgaca
gcgcaggttgcccccaagtttcctggcagtgtgtgatactgaggaggtgagcttgtttct
ggagctgtgctttaagattcatgttacatgtaaagctgtcctcatttgtgactatggacc
tatggagttgggacaatctctatgggaagcagaaggcaaggaccccggtcattttaggta
gaaacaacagcatgctaatgcaaaaaattatgcagtgtgctactgaacttcagaggtgat
caataaaagaagaataaaaagactaataaaagta
>ENST00000475441.6
tcggactgcgcaacgctgcgctctgggctgacaggcggataaaacggtcccatcaagact
gagaaaaagcacaccagctattggcacagcgtgggcagtggggcctacaggatgactgac
ttagtctacagagatcccggcgtacttaagcaggtagtaatgatggacagatgaagactc
ttaagatgacagaaggtgatttttctggtgatcgaggacttccggggtaatgacagtgat
gaaatgcaggggacctggttgcccccaagtttcctggcagtgtgtgatactgaggaggtg
agcttgtttctggagctgtgctttaagattcatgttacatgtaaagctgtcctcatttgt
gactatggacctatggagttgggacaatctctatgggaagcagaaggcaaggaccccggt
cattttaggtagaaacaacagcatgctaatgcaaaaaattatgcagtgtgctactgaact
tcagaggtgatcaataaaagaagaataaaaagactaataaaagt
>ENST00000483436.5
ccttcctgcgcgccgttccccgctagtcgctgctgctggcgcgcactcgccgggtttttc
ctcccacggcctcgagatggtggtgaatgtggcacggaggagccgggccttccaacccgg
tgggcccgagctccgaaaggccccctcggcagtgagaggggcgggagcccgcgggggccg
cgcccttctctcgcttcggactgcgcaacgctgcgctctgggctgacaggcggataaaac
ggtcccatcaagactgagaaaaagcacaccagctattggcacagcgtgggcagtggggcc
tacaggatgactgacttagtctacagagatcccggcgtacttaagcaggtagtaatgatg
gacagatgaagactcttaagatgacagaaggtgatttttctggtgatcgaggacttccgg
ggtaatgacagtgatgaaatgcaggggacctggttgcccccaagtttcctggcagtgtgt
gatactgaggagattcatgttacatgtaaagctgtcctcatttgtgactatggacctatg
gagttgggacaatctctatgggaagcagaaggcaaggaccccggtcattttaggtagaaa
caacagcatgctaatgcaaaaaattatgcagtgtgctactgaacttcagaggtgatcaat
aaaagaagaataaaaagactaa
>ENST00000650259.1
ttacaggtgcccaccatcacacccagctaattttcttgtatttttagtagagatggtttt
caccatgttggctagatgggtctcgaacttctgacctcgggtgatccgcccgactcggcc
tccccttccaaagtgctgggattacaggcatgagccaccgctcctggccagtttagtttt
cacgctaagctttttgttctgcaggttgcccccaagtttcctggcagtgtgtgatactga
ggagattcatgttacatgtaaagctgtcctcatttgtgactatggacctatggagttggg
acaatctctatgggaagcagaaggcaaggaccccggtcattttaggtagaaacaacagca
tgctaatgcaaaaaattatgcagtgtgct
>ENST00000464115.1
ccggtgtcgacttactagctgcaagcctctgcctgccttcctgcgcgccgttccccgcta
gtcgctgctgctggcgcgcactcgccgggtttttcctcccacggcctcgagatggtggtg
aatgtggcacggaggagccgggccttccaacccggtgggcccgagctccgaaaggccccc
tcggcagtgagaggggcgggagcccgcgggggccgcgcccttctctcgcttcggactgcg
caacgctgcgctctgggctgacaggcggataaaacggtcccatcaagactgagaaaaagc
acaccagctattggcacagcgtgggcagtggggcctacaggatgactgacttagtctaca
gagatcccggcgtacttaagcaggtagtaatgatggacagatgaagactcttaagatgac
agaaggtgatttttctggtgatcgaggacttccggggtaatgacagtgatgaaatgcagg
ggacctggtaggtttcttttggagactaactgggggctgcctggtgggacagaacagcat
gtttccaagggctgtggctggtcatagccatgggatctccaactgcatgcaagagcaacc
tggaaagactttgacagcgcaggtcagtacaatacctgcaagctgccactcagctttcct
ataatgtttcaggaccagggctggaagccttccatgtgtcaacttcaatgta
>ENST00000420776.1
tgcgcttttaactgcttgtggttgagtggcagcatgagcgagctctgcgtattccaaccc
ggcgttaagaatccttcactagcttttcttcccgacgctgcttatttatctatcggtagc
atgacgggtaattgacgccctcggatggctttgaggtcgccatttttggttggtgccttt
gtcttggtgtcaggactgggatatcatctgggacacattaccccacaggtatcctgttgg
acctcaacgaggaagttggcaacagaggaaccaggagatgagagagatcgatacctacag
ccgctgagagccggtattccaacgccatgagacgccttctgtcgtgagcagttgacaaga
aagacccagcacttactgcaaccggaaggagcggttcctccctcgctcgcgcagccgctc
ttccccgccactccctcggtgcccgccagcacattcccagcaagccctgagtatatttgc
atatcaactcactacatttttttcttctaactaaaaaatcgaaaggacaaattccagatt
ctccttgtgaagtcttcctttcagttcagaagaaatggaattcgctcttcaacttcagga
agttgaaataaagagttgcttgga
>ENST00000427804.1
ggagacactgtctctaaaaaaaaaaaaaaaaaattagcctcagcatggtggtgtgtacct
gtagtcccagccactcaggagactgacaggcaggaggatctgcttgagcctaggagttcc
aggctgcagtgagctatgattgcaccactgcattccagcctggacaacagagcaacacac
tgtctcaggaaaaaagacagagagagagataacactggtggatgataggaagagcaattg
acagcaccatctctgggcttctcacaagtttatacaacacatctgcttcctattacaatt
cagatacctacagccgctgagagccggtattccaacgccatgagacgccttctgtcgtga
gcagttgacaagaaagacccagcacttactgcaaccggaaggagcggttcctccctcgct
cgcgcagccgctcttccccgccactccctcggtgcccgccagcacattcccagcaagccc
tgagtatatttgcatatcaactcactacatttttttcttctaactaaaaaatcgaaagga
caaattccagattctccttgtgaagtcttcctttcagttcagaagaaatggaattcgctc
ttcaacttcaggaagttgaaataaagagttgcttggattttgtgttcacctttaccaaaa
aatggatttggtaacactgccaccctgc
>ENST00000413004.1
cagtggtgcagtctcagctcactacagtctccaccaaccaggttcaagtgattctcctgt
cagcctcccaagtagttgggatcatagaccaaaatcttcgaatgcattggaaatacgaaa
gtagagtgtctcttgccctcctggagtttgtgatctagttgctagtgatgaaggcaaagt
ggatattcagagaacagagtcagaacttcatctgggatcagagcttcttgtgttcactat
tgctgggcccaattgcaaatgagactagtatgatgtccc
>ENST00000427046.1
ccacaccctccctgcacctcttacggcttccaggactcccaccattcaggactcattttt
tggctctttagcacaattgttttgaactgaaggaatcagagacttagggcaacttctgga
agtttctacccagttggcaaagaaaccttctcaatcccctacttaccctaaactaagagg
accagaaagtctgcaggccccatgatatgctacatctgctgacaccagggaaactccact
acaagggagttgcagtctgtcactcaacttgctgaggaccaactcttgggggcacagtcc
ctacctgcaagctgcttggatctctttgacagaattgtcacagccggacaattgttggag
caaagaggattcacgtctcatgataatttccatggctgcagtgttatgctgagaaggatg
ttgagggcccgtcttgtcttggcaggaagagcgttgtctggggagaatgtgataaagagg
agtaactgaagataattggagactaacgtgatttcctcactgccataattagtggcagag
gtgggactggaacacaggcaagaaacatcccaa
>ENST00000422638.1
ccaacccagagagggaaggggactcacccacagtgactcagcaaggtcaccacagaggag
ggaacagaatctgggaatgtggagggatggaccaagctgtgagcctcagggccctcgtct
gcaaaatgaggaaataaacactgcccaggcagttttgaaggaagatgtaaaagaacgacc
cacagcatctggccaagaacaggggctccacaaataacatcaacgggccaggcagtagcc
gtctgcaccctgctgttctccagaagaccaagccctactcaggctcagcagccacccttg
cccctttctgtggcccactctgtgtcatcgtctgaggaatggggcccagatgtggttttt
ttccacctggcagacacctgctgacagcttctgtcgcttggcggctgtaattgcagtgct
ctctcccctttatgccctgctaggcacagactccatctgcctctgccagggagtttatta
aatagtttattaaatctc
>ENST00000441046.1
aaagccacctctgtctggaaggttctcacggggagagagctggtcctaccacgggagctc
cagagcagagaatagcagctgaaggcctctccactgaacgctgaaacctcaccttcactg
gctgctttataattagcatttataggtcaccgtggctatgatggcttctgcaatttttca
ggaactttggccagctcctgtgcagttcaaacttgttggtaccactgatccttcaactga
gcctgcatacatgcccagtaggtgccttttgacatcagagggccaaaaaccccaccctca
gatgatgcaaatgtcaccattttctgtacacacatcctatgaaatgccatgaattccagc
tatgcttgtgcagaacgaacctgttacttggttgttccccactgccaatcaccttcccca
caccttagaccatccacttccctaatctatgaatattcctaaggcttatcttcagggagg
cagatttgggagctgttctccttcctcctcactctgtgccctggcaaataaatcttttct
cttttgcaaaa
>ENST00000427319.1
agaatgctagcatgccagtgtcccatcgttaacgggtggaggagaagagcaggcggagga
ggagaacgatttctatgggattctcaaagtaaatgggcaattttcatgcacatggagaat
ctacttctgcagactgagttcaggccagacctgctctgtcaaagcccgacagagagaccc
gagatgccacagaaaatggctgaaacatttgggattctggaagggacaggcagagcgaat
gagagctgtggaaatgataacccctccatgggtccagacttcactgtctaaaaggtcact
ctagacccccagctcagggtgatgcctgctgcctttgatcagagccctcctgtcattgac
tgtgactcagatctgccctctccactccatcctcaaccccaagagtcttcacaccaatct
gcaccccagctccaagcacaaggcattacaagaaggtccagtggttcctactttagacta
cacaacaaaagaaatgaaaacccagcc
>ENST00000420354.1
cctcagctccctcctcagggagactttctgcttcacagagcttggtcaggaaggaggtag
cagaacaggaaccaaagtgagtgcaaagtctgctgggggccaggagctgccaggagcccc
cgtatgtgaggttgcatcctcaggacctctcctggaaatctttctagctcagcagccccg
cagcttcagaagatgggcatgtcagggcaagctctgctttctgcctcttcgaggagtctt
gctgccactcagagacctgctcacagaggcaggaaagtcaaggatctgcttccccaaaga
acaggctgagcctcacacggccaaatcccagaatggctttcaaggaagagaacccaggtg
tgtttgtgtcctgcctccatctcttactggctgtgtgatctcaggcaaatgactctgtga
gcctctatttttcatgtgtgaaatagatttattcgtaataacatacgaagcctatactca
a
>ENST00000414763.1
tagctctccacgtaatcgacgtgttcgtcctgcggctcgctggcgatctgccgcagcgtg
gccttgtccacgctgcccactccgatggcgaacagctcgacgccgctggcccgggcccgc
gcagacacgtcctgcacgctgtcctggggcctcccgtctgtcaccacgatgaccacctgc
gacacgcggggcggtgtgacaccgggctcccggaagcccacgggactgtccaggagagga
ggctgaggcccggagaggcgggaggactgccgggtcgcacagccaggcggcacccggggg
aagaggacccggctggccgaagaggagacccgtttcctctgactgagagacgtggctggg
gggctttccatctgcttcgcctccctcgggcaggcagctctgagatgcccggagggatgt
gatgccccatcgccaaattggggtctctaagctatgaaatggccacctcacggggcatca
tgggaatcaaagtgtctgcaggcaaagctcataactccgagcgggagcctccaaacagca
gcatcctagcagggtggcgtgcacgtaccttgctgatgtcaggggacctggaacgaccac
cctctgcatcgccgaaggctttggtgatagcgaactggatggccaggccggtcatggtgc
ctgtggacagcggctggatacggcgcacagcctgcagcagtgcggccttggagacatgag
cccgcagcgagaactcctgcttcacggtgctggcatagttgaccatgcccacccgggtgg
cattgggccccacgtccagcgactcgatgacctgggacaggaataccttcactttctcaa
attcaacaggccgaacgctgcgagagctgtcgacaacaaacaccagg
>ENST00000443076.1
ctataaaccacccagggtcacacaagggccatccacggtgaccagcggtgagaaacgcaa
tgctgtcctcgtgccatgctggaggtgaacgaggagaacgtgagctggggtctcctcacc
aactgctccccccaccccaacccccctgacggccagggctgtgtccagggctcagggcac
aaggctccgttagctgggcagcagctggcccatgaaacagccctttcagctccacctctg
aatggcagttctatgggctcctcggaagaacacaggcgccttctctgtgtcacttctccg
ctcattagcagagctgcagaaatacactacaggactcaaaattgagaacagtgtgtccgg
tatgagccagaaggaaaaaaaaatgcacgaaggggccttctgcaaggttgctcacaagtc
aaacaggcagctgtgaagggctctgctgttccct
>ENST00000440358.1
aggatggaggaccctgtccagggtcacacatgtggcagagcaggaaggagaacgtaggca
tgtctgactccgaagttgccttgaagagggtaccaccgtgttatttgggaaactcatttg
aacccaacagaactcctttcccgggggcccctgaggaggctgtcatcccaactcacgctc
acccaaggaagtaccagctggtgatcttggtggcattggcaacggagcctccccagtggc
ttccagcaagtcactggggccttgcccatgggggaactgacaaggaggaaggtcgcacct
gccattggaaaccagagagacagcttctgtgcacccaagagactccttggaggctccaag
ggagaaatactaccatgggatggttactgtagactgacatggtttgagaatagagagaaa
aaaatgtattattaaaaacccaaa
>ENST00000635357.1
aagaagaaggggccaccgagaccccaagagagtcagggagacagacgcaccaaacgaccg
acacaaccagggacagatatccttcgagttggatttcgactgggttctgccagtgggatg
tatccatgcgagattctggaactaacatcagagagagtccaagcttctaacttttatcag
cggcagtgacaatagtcaagcagcattgatgacaaacggcaagagtttagaaagtaccag
tgacgtgcctgatagaatctcaccacaagatggaagccaactcgtcagaagcctggaaag
cccacccagcgtgggacctctgtgggtccaggatcttggaatggtatcccatggttcaat
cttctggattcaaccacataaatttaccccacccatgtcgtggacccaagcttcctacca
tgtatacttagcttaaatgcaagatagtactattttgttcatcttgattggagtgagaaa
tgaataggtccatgcacatatatttcttttaccacaacaagatgatgaagaaataaatcc
ataatatcgatacttttgtataagttgtgtttacagttgcggtaagaaattttataattg
ttgatttgctttatataatttctgcttgctttttatgatatttaaaacaaaatctaagca
acaaattttatgtctgattagatttacagaagctgcttaagtgcttagggataatttgtt
catcatatttgtaagtctcccttgttaggtgtttgaagtgtttgaattggctaaattaaa
tttgtaattgtagtttgaaatatctaaa
>ENST00000635044.1
aagaagaaggggccaccgagaccccaagagagtcagggagacagacgcaccaaacgaccg
acacaaccagggacagtcatgtcgtagccaccacctaggagctgggactgcccccctgct
caccatgtctgcccttcctatcacccctcagcagggaggaaaagttgcctatctgttggg
tcagatttctgaagactgatgaggcccattttctgatatccttcgagttggatttcgact
gggttctgccagtgggatgtatccatgcgagattctggaactaacatcagagagagtcca
agcttctaacttttatcagcggcagtgacaatagtcaagcagcattgatgacaaacggca
agagtttagaaagtaccagtgacgtgcctgatagaatctcaccacaagatggaagccaac
tcgtcagaagcctggaaagcccacccagcgtgggacctctgtgggtccaggatcttggaa
tggtatcccatggttcaatcttctggattcaaccacataaatttaccccacccatgtcgt
ggacccaagcttcctaccatgtatacttagcttaaatgcaagatagtactattttgttca
tcttgattggagtgagaaatgaataggtccatgcacatatatttcttttaccacaacaag
atgatgaagaaataaatccataatatcgatacttttgtataagttgtgtttacagttgcg
gtaagaaattttataattgttgatttgctttatataatttctgcttgctttttatgatat
ttaaaacaaaatctaagcaacaaattttatgtctgattagatttacagaagctgcttaag
tgcttagggataatttgttcatcatatttgtaagtctcccttgttaggtgtttgaagtgt
ttgaattggctaaattaaatttgtaattgtagtttgaaatatctaaag
>ENST00000438790.1
ggaggaagctccgggcgggagagccgcgtccactcctctttccagactatgatggggccc
agggacccctcccctccgactgagccccatagaccccctactcaggccagaaggggaaag
ctgagctcctgctggcccaggcatcagaattcctcagggaggaaaagttgcctatctgtt
gggtcagatttctgaagactgatgaggcccattttctgacaaacggcaagagtttagaaa
gtaccagtgacgtgcctgatagaatctcaccacaagatggaagccaactcgtcagaagcc
tggaaagcccacccagcgtgggacctctgtgggtccaggatcttggaatggtatcccatg
gttcaatcttctggattcaaccacataaatttaccccacccatgtcgtggacccaagctt
cctaccatgtatacttagcttaaatg
>ENST00000430143.1
ccagaaaagggtccatccacaaggagagaaacgtggaaagggcagaggcttcaccctacc
tttacagccacacttcttgcaggtagtgttcaagacagcctcaagggtgatcttctgccc
agtgtaatcctggaaggatcgcctccgcctctcttcttgcctataatgaaaaagataccg
actgccggcccccttaagagatatggccagagatactacaaggatgacatatgagttcga
tggaccagacctgggcacaagaagaagaaataacgtaaagcagagggcatatctggtatt
tatactctaaactggataagaaggtagctctctcctggataaacatgaccagtctagaag
cgttagcagtgaaaaactggaaacaacttaaaatgattatgtggtacatctgaatgacag
aataaagccattaaatgtt
>ENST00000639839.1
actggctctgctagcttccacctgggctccaactgccagacccccccagagcttcacaca
agctatcgctgactgccggtgcatgttggaaatgggccacagggctgggcatgatatgag
ctgcctggacattggagggggcttccccggaatggagggctccgggcccaagtttgagga
gggataattctaatgcctacctgcagggtgcctcggggatgaaaggactgatgcagcagt
tgagaacaacaagcaataacaaccatacgaagaatctagcaaactcagactttacttctc
cttttcgtggtcctggaaacagctcagaataaagtggatctggacctctacagaagagag
ggagctccagattccaggcctcagcagttgagctggttcaccttggaatctgactctgac
aagcaaaaggaagcagagtctgatcatctttccagcacctgccaggagaacaggcagtgg
cagtgtgaccaagaaccatgcctggtggatccagacatgatcaaagccatcaaccagggc
aactatgggtgaga
>ENST00000640226.1
agcttcacacaagctatcgctgactgccggtgcatgttggaaatgggccacagggctggg
catgatatgagctgcctggacattggagggggcttccccggaatggagggctccgggccc
aagtttgaggagttgagaacaacaagcaataacaaccatacgaagaatctagcaaactca
gactttacttctccttttcgtggtcctggaaacagctcagaataaagtggatctggacct
ctacagaagagagggagctccagattccagataggatttcactgtgttgtccaagctgga
gtgcagtggctcaatcacaggtcatggcagcctcgacctcctggggttcaggtgatcctc
ccatctcagcctcccgagtagctggggctacagcacctgccaggagaacaggcagtggca
gtgtgaccaagaaccatgcctggtggatccagacatgatcaaagccatcaaccagggcaa
ctatgggtgagaggccctagaggcaccctcagtgggcacacatgcatactcatgcatgta
tacacgcatgc
>ENST00000639741.1
acacaagctatcgctgactgccggtgcatgttggaaatgggccacagggctgggcatgat
atgagctgcctggacattggagggggcttccccggaatggagggctccgggcccaagttt
gaggagcagttgagaacaacaagcaataacaaccatacgaagaatctagcaaactcagac
tttacttctccttttcgtggtcctggaaacagctcagaataaagtggatctggacctcta
cagaagagagggagctccagattccaggtaactcacgccgttgcactcagtggctcctcc
ggagtccatttgaacacaatgagttcgtgctgataccaagcaccaagtgccaagaatgag
ttctgggtgtctgcggatcctgctggaattctgccgagtatgctatctgttgacccaaaa
gcaaggtttctctgcccagacatgcaggatttcttcagcaaagcaaaagccctgcagatt
accagatccatcctctcctaaagccaga
>ENST00000640157.1
aagctatcgctgactgccggtgcatgttggaaatgggccacagggctgggcatgatatga
gctgcctggacattggagggggcttccccggaatggagggctccgggcccaagtttgagg
aggttttagcacctcttacgaatgagtgtctgagcagccaaaaaataaataatgaatcat
ccaggcaaaggggaagaaaaatggacttggccagagatggggaagaacgtacgcaaaaag
atgaggtcgttcagattggaagttggattggagggcggaccaaaggagaagctgctgaag
tagatgttaaagatggagagaagtggacggcagagacatagaggaggaaaagtcagcaag
acccgagatgtgtatggagagttagagtgtgggaagtgtgacatgtaactgaatcggatg
atggcaactttcactgggcagtgaaaggtcaggttggtggtaaaagtcatgagttgactt
tggggcatcttgatatagtcacttccaatatcatgtgtttcaacaagcccgtgttccttc
ctggtcagttcccccagctagagtgtgttttaca
>ENST00000638644.1
tggcaactttcactgggcagtgaaaggtcagttgagaacaacaagcaataacaaccatac
gaagaatctagcaaactcagactttacttctccttttcgtggtcctggaaacagctcaga
ataaagtggatctggacctctacagaagagagggagctccagattccagataggatttca
ctgtgttgtccaagctggagtgcagtggctcaatcacaggtcatggcagcctcgacctcc
tggggttcaggtgatcctcccatctcagcctcccgagtagctggggctacaggtcttttg
ctccacgtgatattgactatgatcatctggagggtccgtggttccagtgacttagcatca
aagacggcctaacacacacgtctggtgcctctgctgggatggctgaagcagccggaggct
ggccagctactcaggaggcggaggcaaaggatcgcttgaacccagaggcagaggttgcag
tgagccgagattgcaccattgtactacagcctgggcaacagagcgagaccctgtctcaaa
g
>ENST00000639946.1
agaagacatctcagtttccaggaccagttcaggatgtaaaagtggtctccttctgtcacc
caggctggagtgcagtggcacaatcacagctcactgcagccttgacctcctgggctcaag
agatcctcccacctcagcctctctagtagctgggactacagcaaggtttctctgcccaga
catgcaggatttcttcagcaaagcaaaagccctgcagattaccagatccatcctctccta
aagccagagggaccatgagacattagtacctgagcatcacctctctccaagtgatttatc
aaagctttatttccaatcacatactgagttttgataaaacagttttattctttg
>ENST00000435872.1
cccggggaaggcatcagggactccctttgccctcccactgacctccctgcaaacctcccc
caaaccaaggggcatcctcagctggccagaccctgggggaagggagagagccgaggatca
ccggcacctgtggctgggttacccctgccatggaccactgggtgatcaagaagtcattcc
aaaatgtgaagcgttctgaagatatgcacatagcgtaagaacctggtgtaatgtgctggt
caaggcggtctcagagaggagatgacgtttgagctgacacctgagggatgagaagaaagc
agccattcccagggcccaggggaggcatcccaggaagccggatcagcatgagcaaaagcc
ctgaggcctggcacaagttggtctgcttgagaagcaggagagagccctgagcatccggag
tgcagcaagcgagatgagcaagtcaagatgcagaaggactctctggcttgtccaaggtca
cacggctgttaggagcagagcagcgtcctggtgcccaagccctgaggtccccagcacact
gcctctgcaatggccacaactgtccaaagactaagctgactctcacacctg
>ENST00000623791.3
ggactcagaaaggcaaaacagcttgctcaagggctcacaactatttaggtggtagagcta
agatatgaacctacctctgacaccaaagtgcacttcaacaccctactatcacccaacaaa
gaattctggccacagaatcaccttgctgcggtattcctgactgaatcaagatacgctggg
gaagaggcatctgaagatagcccgggttctgacctcggccctgctgcctaactgcctggt
gacttcaggtattctaatcacagaattactggagcatcaagaagtgcctgcatgcttgga
agggcttccaggcagatgaacacacctcagcaccgggtggcattttcccagggtgcaacc
cggaccggctctgggtcacactgacaagcctctccgactccccaggctgggttgggtgct
cctccctctcatcccacagcgctatgtctcatgtcttctggaaaacttgccaatccctag
tgacaacagggttaacaatttccagagacagcccgtacatagaaggaatgtttactgaaa
aaaatgaagaggggtcagggcaaggcgaggagcaagaagcacccccaaggaaacagagaa
gaccagtacaactgtacctctttgccagctgcaccatccgtaccagtctcctggggtgga
agtgtccagcacagagactgccacactgcaagacg
>ENST00000610043.5
ggactcagaaaggcaaaacagcttgctcaagggctcacaactatttaggtggtagagcta
agatatgaacctacctctgacaccaaagtgcacttcaacaccctactatcacccaacaaa
gaattctggccacagaatcaccttgctgcggtattcctgactgaatcaagatacgctggg
gaagaggcatctgaagatagcccgggttctgacctcggccctgctgcctaactgcctggt
gacttcaggtattctaatcacagaattactggagcatcaagaagtgcctgcatgcttgga
agggcttccaggcagatgaacacacctcagcaccgggtggcattttcccagggtgcaacc
cggaccggctctgggtcacactgacaagaagaggctgagtgatgctccttctctaactca
agagacgtaggcatgaagaacagggcacaagatcccgaggagcaaagggtcatcagctgc
ccccatccagcagaatctcacagcaccactggctgaccacagtgcacccctcctgagctg
aagtgttcctgttctctctgcagcctctccgactccccaggctgggttgggtgctcctcc
ctctcatcccacagcgctatgtctcatgtcttctggaaaacttgccaatccctagtgaca
acagggttaacaatttccagagacagcccgtacatagaaggaatgtttactgaaaaaaat
gaagaggggtcagggcaaggcgaggagcaagaagcacccccaaggaaacagagaagacca
gtacaactgtacctctttgccagctgcaccatccgtaccagtctcctggggtggaagtgt
ccagcacagagactgccacactgcaagacgaaggggctggacacacggaagagagaggcg
>ENST00000609625.5
ggactcagaaaggcaaaacagcttgctcaagggctcacaactatttaggtggtagagcta
agatatgaacctacctctgacaccaaagtgcacttcaacaccctactatcacccaacaaa
gaattctggccacagaatcaccttgctgcggtattcctgactgaatcaagatacgctggg
gaagaggcatctgaagatagcccgggttctgacctcggccctgctgcctaactgcctggt
gacttcaggtattctaatcacagaattactggagcatcaagaagtgcctgcatgcttgga
agggcttccaggcagatgaacacacctcagcaccgggtggcattttcccagggtgcaacc
cggaccggctctgggtcacactgacaaggacaacagggttaacaatttccagagacagcc
cgtacatagaaggaatgtttactgaaaaaaatgaagaggggtcagggcaaggcgaggagc
aagaagcacccccaaggaaacagagaagaccagtacaactgtacctctttgccagctgca
ccatccgtaccagtctcctggggtggaagtgtccagcacagagactgccacactgcaaga
cgaaggggctggacacacggaagagagaggcggaaccctgcaccccctcaacctcagccc
tactgagtctccaatggggccacgcttctgagtgcacctccccgtgtcatctgtaatgtg
agggggaaccaggcttgatatggcattcccaatccagggc
>ENST00000609549.5
ggactcagaaaggcaaaacagcttgctcaagggctcacaactatttaggtggtagagcta
agatatgaacctacctctgacaccaaagtgcacttcaacaccctactatcacccaacaaa
gaattctggccacagaatcaccttgctgcggtattcctgactgaatcaagatacgctggg
gaagaggcatctgaagatagcccgggttctgacctcggccctgctgcctaactgcctggt
gacttcaggtattctaatcacagaattactggagcatcaagaagtgcctgcatgcttgga
agggcttccaggcagatgaacacacctcagcaccgggtggcattttcccagggtgcaacc
cggaccggctctgggtcacactgacaagcctctccgactccccaggctgggttgggtgct
cctccctctcatcccacagcgctatgtctcatgtcttctggaaaacttgccaatccctag
tgtaagtgtgactggtctattgtgagcacctattgttcagggacctctgtttacctgagg
ccaggacaagggcctggaatgtgagcaggagcaagggagtgctcgggaaatggaaacaat
gaatgaatcaatcagtcaatcatctcctggggtggaagtgtccagcacagagactgccac
actgcaagacgaaggggctggacacacggaagagagaggcggaaccctgcaccccctcaa
cctcagccctactgagtctccaatggggccacgcttctgagtgcacctccccgtgtcatc
tgtaatgtgagggggaaccaggcttgatatggcattcccaatccagggc
>ENST00000608332.5
gcggggagaaagagcagggggacgtcgggcctgcgcctggcaccgccgctacctggattc
gcgggcccctcacacactcacctgccggtattctaatcacagaattactggagcatcaag
aagtgcctgcatgcttggaagggcttccaggcagatgaacacacctcagcaccgggtggc
attttcccagggtgcaacccggaccggctctgggtcacactgacaaggacaacagggtta
acaatttccagagacagcccgtacatagaaggaatgtttactgaaaaaaatgaagagggg
tcagggcaaggcgaggagcaagaagcacccccaaggaaacagagaagaccagtacaactg
tacctctttgccagctgcaccatccgtaccagtctcctggggtggaagtgtccagcacag
agactgccacactgcaagacgaaggggctggacacacggaagagagaggcggaaccctgc
accccctcaacctcagccctactgagtctccaatggggccacgcttctgagtgcacctcc
ccgtgtcatctgtaatgtgagggggaaccaggcttgatatggcattcccaatccagggc
>ENST00000623425.3
tcacacactcacctgccggtattctaatcacagaattactggagcatcaagaagtgcctg
catgcttggaagggcttccaggcagatgaacacacctcagcaccgggtggcattttccca
gggtgcaacccggaccggctctgggtcacactgacaagcctctccgactccccaggctgg
gttgggtgctcctccctctcatcccacagcgctatgtctcatgtcttctggaaaacttgc
caatccctagtgacaacagggttaacaatttccagagacagcccgtacatagaaggaatg
tttactgaaaaaaatgaagaggggtcagggcaaggcgaggagcaagaagcacccccaagg
aaacagagaagaccagtacaactgtacctctttgccagctgcaccatccgtaccaggtgg
cacgttccagagccatagcctctgttctattcatctccagtctcctggggtggaagtgtc
cagcacagagactgccacactgcaagacgaaggggctggacacacggaagagagaggcgg
aaccctgcaccccctcaacctcagccctactgagtctccaatggggccacgcttctgagt
gcacctccccgtgtcatctgtaatgtgagggggaaccaggcttgatatggcattcccaat
ccagggc
>ENST00000585660.5
gtcggccgacggaagtgacgatgggggcggtgggcggatgcctacccgagagaccagggg
agctaagtgattgatggagcttccggaagtcttggcggctgtaccagcgctaatgttcct
ccttttcctgaggtattctaatcacagaattactggagcatcaagaagtgcctgcatgct
tggaagggcttccaggcagatgaacacacctcagcaccgggtggcattttcccagggtgc
aacccggaccggctctgggtcacactgacaagtgcacccctcctgagctgaagtgttcct
gttctctctgcagcctctccgactccccaggctgggttgggtgctcctccctctcatccc
acagcgctatgtctcatgtcttctggaaaacttgccaatccctagtgacaacagggttaa
caatttccagagacagcccgtacatagaaggaatgtttactgaaaaaaatgaagaggggt
cagggcaaggcgaggagcaagaagcacccccaaggaaacagagaagaccagtacaactgt
acctctttgccagctgcaccatccgtaccaggtggcacgttccagagccatagcctctgt
tctattcatctccagtctcctggggtggaagtgtccagcacagagactgccacactgcaa
gacgaaggggctggacacacggaagagagaggcggaaccc
>ENST00000591592.5
gggggcggtgggcggatgcctacccgagagaccaggggagctaagtgattgatggagctt
ccggaagtcttggcggctgtaccagcgctaatgttcctccttttcctgaggtattctaat
cacagaattactggagcatcaagaagtgcctgcatgcttggaagggcttccaggcagatg
aacacacctcagcaccgggtggcattttcccagggtgcaacccggaccggctctgggtca
cactgacaaggacaacagggttaacaatttccagagacagcccgtacatagaaggaatgt
ttactgaaaaaaatgaagaggggtcagggcaaggcgaggagcaagaagcacccccaagga
aacagagaagaccagtacaactgtacctctttgccagctgcaccatccgtaccaggtggc
acgttccagagccatagcctctgttctattcatctccagtctcctggggtggaagtgtcc
agcacagagactgccacactgcaagacgaaggggctggacacacggaagagagaggcgga
accctgcaccccctcaacctcagccctactgagtctcc
>ENST00000608246.5
ggtgggcggatgcctacccgagagaccaggggagctaagtgattgatggagcttccggaa
gtcttggcggctgtaccagcgctaatgttcctccttttcctgaggtggagtgggccgaag
aggtggtcaggtattctaatcacagaattactggagcatcaagaagtgcctgcatgcttg
gaagggcttccaggcagatgaacacacctcagcaccgggtggcattttcccagggtgcaa
cccggaccggctctgggtcacactgacaaggacaacagggttaacaatttccagagacag
cccgtacatagaaggaatgtttactgaaaaaaatgaagaggggtcagggcaaggcgagga
gcaagaagcacccccaaggaaacagagaagaccagtacaactgtacctctttgccagctg
caccatccgtaccaggtggcacgttccagagccatagcctctgttctattcatctccagt
ctcctggggtggaagtgtccagcacagagactgccacactgcaagacgaaggggctggac
acacggaagagagaggcggaaccctgcaccccctcaacctcagccctactgagtctccaa
tggggccacgcttctgagtgcacctccccgtgtcatctgtaatgtgagggggaaccaggc
ttgatatggcattcccaatccagggc
>ENST00000608888.5
gagagaccaggggagctaagtgattgatggagcttccggaagtcttggcggctgtaccag
cgctaatgttcctccttttcctgaggtggagtgggccgaagaggtggtcaggtattctaa
tcacagaattactggagcatcaagaagtgcctgcatgcttggaagggcttccaggcagat
gaacacacctcagcaccgggtggcattttcccagggtgcaacccggaccggctctgggtc
acactgacaaggacaacagggttaacaatttccagagacagcccgtacatagaaggaatg
tttactgaaaaaaatgaagaggggtcagggcaaggcgaggagcaagaagcacccccaagg
aaacagagaagaccagtacaactgtacctctttgccagctgcaccatccgtaccagtctc
ctggggtggaagtgtccagcacagagactgccacactgcaagacgaaggggctggacaca
cggaagagagaggcggaaccctgcaccccctcaacctcagccctactgagtctccaatgg
ggccacgcttctgagtgcacctccccgtgtcatctgtaatgtgagggggaaccaggcttg
atatggcattcccaatccagggc
>ENST00000610216.5
agctaagtgattgatggagcttccggaagtcttggcggctgtaccagcgctaatgttcct
ccttttcctgaggtggagtgggccgaagaggtattctaatcacagaattactggagcatc
aagaagtgcctgcatgcttggaagggcttccaggcagatgaacacacctcagcaccgggt
ggcattttcccagggtgcaacccggaccggctctgggtcacactgacaagcctctccgac
tccccaggctgggttgggtgctcctccctctcatcccacagcgctatgtctcatgtcttc
tggaaaacttgccaatccctagtgacaacagggttaacaatttccagagacagcccgtac
atagaaggaatgtttactgaaaaaaatgaagaggggtcagggcaaggcgaggagcaagaa
gcacccccaaggaaacagagaagaccagtacaactgtacctctttgccagctgcaccatc
cgtaccagtctcctggggtggaagtgtccagcacagagactgccacactgcaagacgaag
gggctggacacacggaagagagaggcggaaccctgcaccccctcaacctcagccctactg
agtctccaatggggccacgcttctgagtgcacctccccgtgtcatctgtaatgtgagggg
gaaccaggcttgatatggcattcccaatccagggc
>ENST00000607926.5
agctaagtgattgatggagcttccggaagtcttggcggctgtaccagcgctaatgttcct
ccttttcctgaggtggagtgggccgaagaggtggtcaggtattctaatcacagaattact
ggagcatcaagaagtgcctgcatgcttggaagggcttccaggcagatgaacacacctcag
caccgggtggcattttcccagggtgcaacccggaccggctctgggtcacactgacaagcc
tctccgactccccaggctgggttgggtgctcctccctctcatcccacagcgctatgtctc
atgtcttctggaaaacttgccaatccctagtgacaacagggttaacaatttccagagaca
gcccgtacatagaaggaatgtttactgaaaaaaatgaagaggggtcagggcaaggcgagg
agcaagaagcacccccaaggaaacagagaagaccagtacaactgtacctctttgccagct
gcaccatccgtaccaggtggcacgttccagagccatagcctctgttctattcatctccag
tctcctggggtggaagtgtccagcacagagactgccacactgcaagacgaaggggctgga
cacacggaagagagaggcggaaccctgcaccccctcaacctcagccctactgagtctcca
atggggccacgcttctgagtgcacctccccgtgtcatctgtaatgtgagggggaaccagg
cttgatatggcattcccaatccagggc
>ENST00000585413.5
gagtttccgcagatgagccgcgggaaaggagacgaggggcggtggccaggcggttgccct
gacaacggggaaccgaccgactcttcccggtagggagaggcgatggcggaattactcctc
taatgtcaaggtattctaatcacagaattactggagcatcaagaagtgcctgcatgcttg
gaagggcttccaggcagatgaacacacctcagcaccgggtggcattttcccagggtgcaa
cccggaccggctctgggtcacactgacaagtgcacccctcctgagctgaagtgttcctgt
tctctctgcagcctctccgactccccaggctgggttgggtgctcctccctctcatcccac
agcgctatgtctcatgtcttctggaaaacttgccaatccctagtgacaacagggttaaca
atttccagagacagcccgtacatagaaggaatgtttactgaaaaaaatgaagaggggtca
gggcaaggcgaggagcaagaagcacccccaaggaaacagagaagaccagtacaactgtac
ctctttgccagctgcaccatccgtaccaggtggcacgttccagagccatagcctctgttc
tattcatctccagtctcctggggtggaagtgtccagcacagagactgccacactgcaaga
cgaaggggctggacacacggaagagagaggcggaaccctgcaccccctcaacctcagccc
tactgagtctccaatggggccacgcttctgagtgcacctccccgtgtcatctgtaatgtg
agggggaaccaggcttgatatggcattcccaatccagggcctctggaccccttgagatgc
ataaa
>ENST00000609033.5
agatgagccgcgggaaaggagacgaggggcggtggccaggcggttgccctgacaacgggg
aaccgaccgactcttcccggtagggagaggcgatggcggaattactcctctaatgtcaag
gtattctaatcacagaattactggagcatcaagaagtgcctgcatgcttggaagggcttc
caggcagatgaacacacctcagcaccgggtggcattttcccagggtgcaacccggaccgg
ctctgggtcacactgacaagcctctccgactccccaggctgggttgggtgctcctccctc
tcatcccacagcgctatgtctcatgtcttctggaaaacttgccaatccctagtgtaagtg
tgactggtctattgtgagcacctattgttcagggacctctgtttacctgaggccaggaca
agggcctggaatgtgagcaggagcaagggagtgctcgggaaatggaaacaatgaatgaat
caatcagtcaatcagacaacagggttaacaatttccagagacagcccgtacatagaagga
atgtttactgaaaaaaatgaagaggggtcagggcaaggcgaggagcaagaagcaccccca
aggaaacagagaagaccagtacaactgtacctctttgccagctgcaccatccgtaccagt
ctcctggggtggaagtgtccagcacagagactgccacactgcaagacgaaggggctggac
acacggaagagagaggcggaaccctgcaccccctcaacctcagccctactgagtctccaa
tggggccacgcttctgagtgcacctccccgtgt
>ENST00000589462.5
agatgagccgcgggaaaggagacgaggggcggtggccaggcggttgccctgacaacgggg
aaccgaccgactcttcccggtagggagaggcgatggcggaattactcctctaatgtcaag
gtattctaatcacagaattactggagcatcaagaagtgcctgcatgcttggaagggcttc
caggcagatgaacacacctcagcaccgggtggcattttcccagggtgcaacccggaccgg
ctctgggtcacactgacaagcctctccgactccccaggctgggttgggtgctcctccctc
tcatcccacagcgctatgtctcatgtcttctggaaaacttgccaatccctagtgacaaca
gggttaacaatttccagagacagcccgtacatagaaggaatgtttactgaaaaaaatgaa
gaggggtcagggcaaggcgaggagcaagaagcacccccaaggaaacagagaagaccagta
caactgtacctctttgccagctgcaccatccgtaccaggtggcacgttccagagccatag
cctctgttctattcatctccagtctcctggggtggaagtgtccagcacagagactgccac
actgcaagacgaaggggctggacacacggaagagagaggcggaaccctgcaccccctcaa
cctcagccctactgagtctccaatggggccacgcttctgagtgcacctccccgtgtcatc
tgtaatgtgagggggaaccaggcttgatatggcattcccaatccagggcctctggacccc
ttgagatgcat
>ENST00000624388.3
ggggcggtggccaggcggttgccctgacaacggggaaccgaccgactcttcccggtattc
taatcacagaattactggagcatcaagaagtgcctgcatgcttggaagggcttccaggca
gatgaacacacctcagcaccgggtggcattttcccagggtgcaacccggaccggctctgg
gtcacactgacaaggacaacagggttaacaatttccagagacagcccgtacatagaagga
atgtttactgaaaaaaatgaagaggggtcagggcaaggcgaggagcaagaagcaccccca
aggaaacagagaagaccagtacaactgtacctctttgccagctgcaccatccgtaccagg
tggcacgttccagagccatagcctctgttctattcatctccagtctcctggggtggaagt
gtccagcacagagactgccacactgcaagacgaaggggctggacacacggaagagagagg
cggaaccctgcaccccctcaacctcagccctactgagtctccaatggggccacgcttctg
agtgcacctccccgtgtcatctgtaatgtgagggggaaccaggcttgatatggcattccc
aatccagggc
>ENST00000593188.5
ggggcggtggccaggcggttgccctgacaacggggaaccgaccgactcttcccggtaggg
agaggcgatggcggaattactcctctaatgtcaaggtattctaatcacagaattactgga
gcatcaagaagtgcctgcatgcttggaagggcttccaggcagatgaacacacctcagcac
cgggtggcattttcccagggtgcaacccggaccggctctgggtcacactgacaaggacaa
cagggttaacaatttccagagacagcccgtacatagaaggaatgtttactgaaaaaaatg
aagaggggtcagggcaaggcgaggagcaagaagcacccccaaggaaacagagaagaccag
tacaactgtacctctttgccagctgcaccatccgtaccaggtggcacgttccagagccat
agcctctgttctattcatctccagtctcctggggtggaagtgtccagcacagagactgcc
acactgcaagacgaaggggctggacacacggaagagagaggcggaaccctgcaccccctc
aacctcagccctactgagtctccaatggggccacgcttctgagtgcacctccccgtgtca
tctgtaatgtgagggggaaccaggcttgatatggcattcccaatccagggcctctggacc
ccttgagatgcataaa
>ENST00000609373.5
ggccaggcggttgccctgacaacggggaaccgaccgactcttcccggtagggagaggcga
tggcggaattactcctctaatgtcaaggtattctaatcacagaattactggagcatcaag
aagtgcctgcatgcttggaagggcttccaggcagatgaacacacctcagcaccgggtggc
attttcccagggtgcaacccggaccggctctgggtcacactgacaagtgcacccctcctg
agctgaagtgttcctgttctctctgcagcctctccgactccccaggctgggttgggtgct
cctccctctcatcccacagcgctatgtctcatgtcttctggaaaacttgccaatccctag
tgacaacagggttaacaatttccagagacagcccgtacatagaaggaatgtttactgaaa
aaaatgaagaggggtcagggcaaggcgaggagcaagaagcacccccaaggaaacagagaa
gaccagtacaactgtacctctttgccagctgcaccatccgtaccagtctcctggggtgga
agtgtccagcacagagactgccacactgcaagacgaaggggctggacacacggaagagag
aggcggaaccctgcaccccctcaacctcagccctactgagtctccaatggggccacgctt
ctgagtgcacctccccgtgtcatctgtaatgtg
>ENST00000587445.5
ggccaggcggttgccctgacaacggggaaccgaccgactcttcccggtagggagaggcga
tggcggaattactcctctaatgtcaaggtattctaatcacagaattactggagcatcaag
aagtgcctgcatgcttggaagggcttccaggcagatgaacacacctcagcaccgggtggc
attttcccagggtgcaacccggaccggctctgggtcacactgacaagcctctccgactcc
ccaggctgggttgggtgctcctccctctcatcccacagcgctatgtctcatgtcttctgg
aaaacttgccaatccctagtgacaacagggttaacaatttccagagacagcccgtacata
gaaggaatgtttactgaaaaaaatgaagaggggtcagggcaaggcgaggagcaagaagca
cccccaaggaaacagagaagaccagtacaactgtacctctttgccagctgcaccatccgt
accagtctcctggggtggaagtgtccagcacagagactgccacactgcaagacgaagggg
ctggacacacggaagagagaggcggaaccctgcaccccctcaacctcagccctactgagt
ctccaatggggccacgcttctgagtgcacctccccgtgtcatctgtaatgtgagggggaa
ccaggcttgatatggcattcccaatccagggcctctggaccccttgagatgcat
>ENST00000591929.5
ggggaaccgaccgactcttcccggtagggagaggcgatggcggaattactcctctaatgt
caaggtattctaatcacagaattactggagcatcaagaagtgcctgcatgcttggaaggg
cttccaggcagatgaacacacctcagcaccgggtggcattttcccagggtgcaacccgga
ccggctctgggtcacactgacaaggccctggcagagtgtcttgcacacagtggcattcct
ataaatgtggttgactggcctgtcgttatttggagtttgacacagctgtgtcatagaaga
aacagaaagaaaaggggtctctgctgctctggattcatgcctctccgactccccaggctg
ggttgggtgctcctccctctcatcccacagcgctatgtctcatgtcttctggaaaacttg
ccaatccctagtgacaacagggttaacaatttccagagacagcccgtacatagaaggaat
gtttactgaaaaaaatgaagaggggtcagggcaaggcgaggagcaagaagcacccccaag
gaaacagagaagaccagtacaactgtacctctttgccagctgcaccatccgtaccaggtg
gcacgttccagagccatagcctctgttctattcatctccagtctcctggggtggaagtgt
ccagcacagagactgccacactgcaagacgaaggggctggacacacggaagagagaggcg
gaaccctgcaccccctcaacctcagccctactgagtctccaatggggccacgcttctgag
tgcacctccccgtgtcatctgtaatgtgagggggaaccaggcttgatatggcattcccaa
tccagggcctctggaccccttgagatgcataa
>ENST00000609338.3
gaaccgaccgactcttcccggtagggagaggcgatggcggaattactcctctaatgtcaa
ggtattctaatcacagaattactggagcatcaagaagtgcctgcatgcttggaagggctt
ccaggcagatgaacacacctcagcaccgggtggcattttcccagggtgcaacccggaccg
gctctgggtcacactgacaaggacaacagggttaacaatttccagagacagcccgtacat
agaaggaatgtttactgaaaaaaatgaagaggggtcagggcaaggcgaggagcaagaagc
acccccaaggaaacagagaagaccagtacaactgtacctctttgccagctgcaccatccg
taccagtctcctggggtggaagtgtccagcacagagactgccacactgcaagacgaaggg
gctggacacacggaagagagaggcggaaccctgcaccccctcaacctcagccctactgag
tctccaatggggccacgcttctgagtgcacctccccgtgtcatctgtaatgtgaggggga
accaggcttgatatggcattcccaatccagggc
>ENST00000445166.1
acaagggcctggaatgtgagcaggagcaagggagtgctcgggaaatggaaacaatgaatg
aatcaatcagtcaatcagtggcacgttccagagccatagcctctgttctattcatctcca
gtctcctggggtggaagtgtccagcacagagactgccacactgcaagacgaaggggctgg
acacacggaagagagaggcggaaccctgcaccccctcaacctcagccctactgagtctcc
aatggggccacgcttctgagtgcacctccccgtgtcatctgtaatgtgagggggaaccag
gcttgatatggcattcccaatccagggcctctggaccccttgagatgcataaaaatagtg
at
>ENST00000623786.2
gagcaagggagtgctcgggaaatggaaacaatgaatgaatcaatcagtcaatcagacaac
agggttaacaatttccagagacagcccgtacatagaaggaatgtttactgaaaaaaatga
agaggggtcagggcaaggcgaggagcaagaagcacccccaaggaaacagagaagaccagt
acaactgtacctctttgccagctgcaccatccgtaccaggtggcacgttccagagccata
gcctctgttctattcatctccagtctcctggggtggaagtgtccagcacagagactgcca
cactgcaagacgaaggggctggacacacggaagagagaggcggaaccctgcaccccctca
acctcagccctactgagtctccaatggggccacgcttctgagtgcacctccccgtgtcat
ctgtaatgtgagggggaaccaggcttgatatggcattcccaatccagggcctctggaccc
cttgagatgcataaaaatagtgatgggggcctgagagttctttttttttttttttttttt
tggtcatgaactatttttaacatttccgaaagcctcctggaaattattatgcagccagcc
acaacagggctgcaacaaaatgccagtatcttcgcttttctctggagtcccatcagctca
gtgccgtcacactgatcaaaggcactgcctggcagtcatctatgttagtgatgagtaaag
tagacagg
>ENST00000588288.1
cccagagccccaacagctcccagcccccgtctacaagagctttacaagggaagaacagac
cgtgcctgccttgctgtgtgcttggatcctggcaccttgcacactccctggctctgaatc
tatgttaaacgtttgctgaatgaacacatgaacagcctgagccggccccctccctgagac
cagcaaggcagcctctcttctggtggctgctggggaagaggactctgattgctaggtggc
acgttccagagccatagcctctgttctattcatctccagtctcctggggtggaagtgtcc
agcacagagactgccacactgcaagacgaaggggctggacacacggaagagagaggcgga
accctgcaccccctcaacctcagccctactgagtctccaatggggccacgcttctgagtg
cacctccccgtgtcatctgtaatgtgagggggaaccaggcttgatatggcattcccaatc
cagggcctctggaccccttgagatgcataaa
>ENST00000581333.1
cttttcggttctctacagcgcaaggcctcgctgaagcgaacccatcgtgggaagggcgcg
gagaaagcggggagaaagagcagggggacgtcgggcctgcgcctggcaccgccgctacct
ggattcgcgggcccctcacacactcacctgccgatccagttctgaaatttaaattccagt
tggatgctgtggatcagaggatgatttgcaactttccacagaagcaacagaggaatgaga
acagcagacgtggcaatttggccacactccccttccattatgggatcataagtagagtac
gttgacatcgtctattcccataaactgttcaggacagccacaaaaaagatctagtccttt
gggatctccagcaccaaaaaaaaaaaaaaaaaaatatccatggccgggcacggtggctca
catctataatcccagcactttgggaggccgaggcaggcagatcacctgaggtcaggagtt
>ENST00000527035.1
tttgcatagagcgcggaggctgcggcgctcccaggccatttcgagccggaaaagttcccg
aaggagccccgctccctctcccggttcaactgtccagccccctctccctacccctcaccc
gcaccccacccgcatcctaccccgcccccgcttccaactccttgcgctaagttcccgcac
ctcgccccaccccccgctttgactccggtcctgccagccccgacctccatcccaaggccg
agggccccctctgctgtcgtccgcgggtagggcagccgcagagctcatggggcagagaag
aagggctcccccaaccgaccatcgccccaccccttccagtccagcaggggccagggagac
catcttttgaaccttccccaaccaggggctggaccctgctgtgtctggaagcccttcctt
ggggagcagcacagccagcaacagacttgagtgagtgacctccagacctggggaaaggag
aggggagacaggaagagcccaaaggcctgcggggaagaactgtgttcagcttagctg
>ENST00000602889.1
agtatcataaaaaaagcttgaggatagatgaatagtgttgaagctttgtaggcctagcta
cttacctatatatttcagtttcttcctgaaaatggttccgtagtcattatctttcatacc
tatttctgtctggttacagctattttttagagacttctaaataagcctttattggtaact
tagggaaaaggcaagtgaaagaacttaagctttgtccctttttccagaggaatttatgat
tatgttgatgttctctgactgagccagctgtaaagattactgtgtttcaaagcagcaggc
ctaaaaataataataaaaattctgtcacttcttgctttgtttttttggtagggattaatg
tttggggagaagtgtgtgtgaatcagtgaccttcaaataattttgtattcttgaggcaat
tattatgtgacaaataataaaaaggtaaactgaaatagaaaggagaggatgaggtttata
cattagctgaggcaggagaatggcgtgaacccgggaggcggagcttgcagtgagccgaga
tcgcgccactgcactccagcctgggcgacagagcgagactccgtctc
>ENST00000447478.1
gagacagggtctccctctgtctcccaggctagactgcagtggcatagtctcggctcactt
cagccttgacctcccaggctccagtgatccttccacttcagcctcctgagtagctggaac
tacaggttcataccactatgcctggctagtttttgtattttttgtagagatgttgtctct
atgttgcccaggaggtggaggctgcagtgagctgaggttgcaccactgcactccagcctg
ggcaacagagtaagactctgtctggaagaaaacaaaataaaacaaaacccaacaacaatc
aatctataaataaatttccttatctgtaaagctaaaagaatactacttacaggattattg
agtttcaaatgagacaatacatgatttggcgtaagaaaggaatgtggaaacctaaaccct
gaaagggtaatattgaactttaccagtaccccaagatctctaccatcaccctattcgata
aacataactaagtccaccatgttaaaactatggatcc
>ENST00000366152.3
actccagaatgggctccctcagtcggaagtctccccgctccaccgcccccagtgtaaccc
ctccaacccagaaacgccgactgcactagcgccccctgcccagaatctccacccttagcg
ctgaagccacgcccactgggtgggcgaaaggaatacgacacaaggagattcccttaacat
aggatgcatcttgtacttgatgtgaaaagaaaccactcggctgggcgcagtggctcacac
ttgtaatcccagcactttgggaggccgagacgggtggatcacgaggtcaggagatcgaga
ccatcctggctaacacagtgaaaccccgtctctactaaaaatacaaaaaattagttgggt
gtggtggcgggcgcctgtagtcccagctactcaggaggctgaggcaggagaatggcatga
acctgggaggtggagcttgcagtgagcagagatcgccccactgcaatccagcccgggcga
cagagtgagacaccgtctcaaaaaaaaaaaaagaaaccactatgtcagtttaattggcag
ctttttttctttctttctttttttcttttctttctttcctttctttctttacagcactta
aagacacaatttacaataagcagt
>ENST00000515055.1
agccacgagaaccaggagatctaccagaaggccttcgacctcattgagcactactttggt
gtagaagacgatgatagcagcctggctccccaagtcgatgaaacgcaacagcagttcatc
ttccagcagcctgaggcccccatggagggcttccagctataatatctgcctccagggagg
ggaggggatgggaagcaccaccagccagcggaagagcagccctctggtgggcgggaaacc
agtgtccccaccatcagccaccacacacctctgctgccctggagactgtgctcttgacct
gctccgcccccttccctggagggagcaccctctggacagacagaaccatctgaggctcac
ctttgggttttgtgacaagaaggggacgtgttgggtttttcttccttacactatattttg
gctgcacacatgtctttaacccaggagcccaggggtagacaaaggaggactaagggcccc
tgggtagacagacacagcttgatttcagagcagacataggcgaagaaaacatggcattga
gtgtgctgagtccagacaaatgttatttatatacacatccaaatttgaagagaaaatgta
tttctttaggtttcaaacactgtaatagatataaagcaaaaataaaaacctgttgcaaag
ttctaaa
>ENST00000373604.4
tggcgtcggaccaagaagccccggacgcaggcctggtatggagaacgagaggaaagaagt
cccttatcacgcacctggggggccgcagaacacccgcccgagtctgtaaaaagtcacagt
ttgaagagaatgagaggggcagtgtgggcctgcgtgggacgcctacgcagcggactgctc
ctcaggctcggcgttctcggccaggtgcagcttctggctgtgcccgtcaaggatcgtggc
gctttggaccagtccttcctcccaccccggtctcccatcttgcacaggtttagttccctc
acctgtgcaaagggccggggacgagggtctcgggccgtctgtggactgaggttgcagtcc
ccgcctgccctctctcaccccctctctcttcatccagatcgtgcaggtcagacacactgg
ggtgtgtgcgcgcgcactcgcgctgtttctgactgaggaccaggtgaggtggtagtgtaa
attagtaaaaataattgttcaatgctgaaaggataggaggacatcggacaagctttgcta
tgattgatgtcagctaaagtactcacaaagattttgatcagtagtaaaacatcccctaca
accacttttcttctaattttggggaaattctaaattcctgta
>ENST00000421616.1
ggctgaggcacagtgagggtcaggggcttgccctgatctttgcagagaggtacctggatt
ctccatccttgtcgtgtctctggtcttctcttggctgggtttcctgttctgcttcatctg
aagccaggagctgtgatctctgcagaggcttccttgatttgctgagctctctcctgactt
cttcagcaccatctcctcccaggtctgatgggattttgccttctgagaaacaagagagat
gtgagagccccagggctaaacccttccaagtatctgggcaccatgatctagcagacaagt
tggtgagggttaaggagtggggtgtgaggaggtgtgttctacctctgggaggaatcgcgg
cctgggaatgcggccctcggtccactgaagcgtgcccaggtcgccctcgacctctcgtac
aatcgcctcatactcagctcgcaggctctggaactggcgtcggaccaagaagccccggac
gcaggcctggtatggagaacgagaggaaagaagtcccttatcacggaaaaatcctgtgaa
ccccgcgcccgcccccgcacctgcaatgcagacaccttccgaaccagcagctctggctcc
atgggcgccaactgccaggcccgcccgcgcgcctgcgaagtacgtcattggtcggcgtcg
ctcctgagcatgcgcgggcgtgggctttgccccagccgttcccacggcaacctcctaccg
tccagggtagaggcgtcctggcgacaggcgtacctgcgtccccccagcccccgactgccc
ctccca
>ENST00000448134.1
tttctgtgtgttctatctctgatctatgtgtctatttagtcaacgaatatttatcaaggg
cgtgagccaccacgccatgccgggacttggtcttgttcacaggtctagaacagtgcctaa
cacatagctggggcacagtaaatgctgagagaatgcatgtgttgtcgggaggtcacttct
gaggaggcaagtcttaaacgaggctagcaaggatggtcagccgcttccagagcttgggaa
gagtgttcttggtggacggaacagtgtagtcttgttggtaaccacttgcctctggctctc
tgtgcctggagaatagtgtttctgtgtcttttttgtttgtagtctgtgatcctgggagcc
ctggggccagtttaaacagggccccatcagggtctctggaagtgaggtcactgcccaaca
gattcaccccactggctaactctggcttaactggctgggcctggccattcccctggaagc
aactcctccccacaacagcatcagtcccacgacctctggctccttcccagggcagcatcc
tgcagtccggaaggaagttcttcgtcctgtctaaccacagaccccgctgaggcaacccca
gccttttcctcttattctgccttgtgggcagaagggaggagatgggctgacccttcagca
acgggtcctggcctagacggagagccc
>ENST00000421619.1
gctgtgtggggcagtctgggagaggagcgcctctgccactgtaacaactagcctttgctg
gactgcctcgcccactccagctggggtgcttcacttctgtgattgcctttaatgctccga
acagccctgggaagtagggccgatcacctccaattcacaggttcaaagtccctgggttgg
ggacactgacggggctggacatggccagggattccaccaggggctttaagagtcatggaa
ttgccgggcgctgtggctcacacctgtaatcccaggagtttgggaggctgaggcaggagg
atcacttgagcccagaagcttgagaccagcctagacaacaacgtgagaccctgtctctac
aaagaaataaaattagctgggtgtggtggtgcaca
>ENST00000633169.1
agggaaggtcagcagataaacaagtgaacaaaggtctctggttttcctaggtagaggacc
ctgcggccttccgcagtgtttgtgtccctgggtacttaagattagggagtggtgatgact
cttaacgagcatgctgccttcaagcatcggtttaacaaagcacatcttgcaccgccctta
atccatttaaccctgagtggacacagcacatgtttcagagagcacagggttggggataag
gtcacagatcaacaggatcccaaggcagaagaatttttcttagtacagaacaaaatgaaa
agtctcccatgtctacttctatccacacagacccggcacccatccgatttctcaattttt
tccccacccttcccgcctttctattccacaaaaccgccattgtcaccatggcccatctcc
aatgagccgctgggcacacctcccagacggggtcgtggccgggcagaggggctcctcact
tcccagtaggggcggccgggcagaagcgcccctcacctcccggatggggcgtctggccgg
gcggggggctgacccccccaccaccctcccggacggggcggctggccaggcagaggggct
cctcacttcccagtaggggcggccgggcagaggcgcccctcacctcctggatagggcggc
tggccgggcggggggctgacccccccacctccctcccggacggggcggctggccaacccc
cccccccgcctccctcccggacggggcggctggccgggcaaaagggctcctcacttccca
ataggggcagccgggcagaggcgcccctcacctcccggacggggcggctggccaggcggg
gggctgacccccccacctccctcccggacggggcggctggccgggcagaggggctcctca
cttcccagtag
>ENST00000623226.1
atgactcttaacgagcatgctgccttcaagcatcggtttaacaaagcacatcttgcaccg
cccttaatccatttaaccctgagtggacacagcacatgtttcagagagcacagggttggg
gataaggtcacagatcaacaggatcccaaggcagaagaatttttcttagtacagaacaaa
atgaaaagtctcccatgtctacttctatccacacagacccggcacccatccgatttctca
attttttccccacccttcccgcctttctattccacaaaaccgccattgtcaccatggccc
atctccaatgagccgctgggcacacctcccagacggggtcgtggccgggcagaggggctc
ctcacttcccagtag
>ENST00000602618.1
cctttgtcaaaagggcctctgatctctgccaaaaaacccccctccagtgaactccctcct
aaccaggccacctagcttcctgctgtcagaaagttctcattgctagtaagattttcttga
caatgtgtaaagtgctgcacctcccttgtgaataacgcctgggaagtggtgttagtgtca
tggtttcccagtgcctttgaccttgtggattcctggtttcagtggcctctttcttcccac
tgggttgtgggaagaaaggcagacagccttgaggcagacagcctcggtgcattgttgaat
gtaagaatgaataaattggtgcacaaagaccgcatgaaccctcaggatttctgagttcct
atctctttagcctggtgctcggcactcatccagggtaattggtcaggcttggtgtactca
ggaaaaggagacaccgttatctctccaataaagtctgtatctgatgaca
>ENST00000627421.1
caccgctcccggaagctcggtgaacacgtagtacatcacgctctggcccgccatgaagtg
ctgctccgccgtctccaggaagcgctccaggaaggcgctgctgttcttattttgcagctt
gagagaggctgtgcaactcacccacagcagccgcgatctgggcctcctcctatgttcccc
tgttcagacccctgctccatgaactgggcggacccatgtccactaaagtgctgaggaagt
gacagcgtgtgatttctgaggctagatcataaagggcacagcagttctcacctcactctt
ctgcctgggttactgcagagtaagccagctaccagtaagccaccccagcaaccctttgga
gaggcatgcgtggagagcagccaaggccctggtggtccccggcctccttgccgtgtgagt
gaaccgtgctggaagtgggttttctggctccagacctcagacactgcagcctgtatggcg
tcttccctgagacctcatatgacctcaaactcatacactgggtctgtggaagggagcaga
taacctctctgtttctagttcttagactaagaggaactggacaccaggagcctcatacca
ggactgcccagccgagccactcgattcctgacccacatggcccttgagatgacaagtgat
tgctgcttaaagtcactgagttctggaataatttacatcatggcaataggtaactaatgc
agattctggtacctggaaaaggagtgctgacatcaaacagctctatagatgtgggcgtgg
cctcagaactggccacaggcaggagccagaaggactctgtggaaagcgtgagtgtc
>ENST00000588828.1
ggtgaacacgtagtacatcacgctctggcccgccatgaagtgctgctccgccgtctccag
gaagcgctccagcttgagagaggctgtgcaactcacccacagcagccgcgatctgggcct
cctcctatgttcccctgttcagacccctgctccatgaactgggcggacccatgtccacta
aagtgctgaggaagtgacagcgtgtgatttctgaggctagatcataaagggcacagcagt
tctcacctcactcttctgcctgggttactgcagagtaagccagctaccagtaagccaccc
cagcaaccctttggagaggcatgcgtggagagcagccaaggccctggtggtccccggcct
ccttgccgtgtgagtgaaccgtgctggaagtgggttttctggctccagacctcagacact
gcagcctgtatggcgtcttccctgagacctcatatgacctcaaactcatacactgggtct
gtggaagggagcagataacctctctgtttctagttcttagactaagaggaactggacacc
aggagcctcataccaggactgcccagccgagccactcgattcctgacccacatggccctt
gagatgacaagtgattgctgcttaaagtcactgagttctggaataatttacatcatggca
ataggtaactaatgcagattctggtacctggaaaaggagtgctgacatcaaacagctcta
tagatgtgggcgtggcctcagaactggccacaggcaggagccagaaggactctgtggaaa
gcgtgagtgtc
>ENST00000624453.3
aacacgtagtacatcacgctctggcccgccatgaagtgctgctccgccgtctccaggaag
cgctccaggtacttctccagcttgagagaggctgtgcaactcacccacagcagccgcgat
ctgggcctcctcctatgttcccctgttcagacccctgctccatgaactgggcggacccat
gtccactaaagtgctgaggaagtgacagcgtgtgatttctgaggctagatcataaagggc
acagcagttctcacctcactcttctgcctgggttactgcagagtaagccagctaccagta
agccaccccagcaaccctttggagaggcatgcgtggagagcagccaaggccctggtggtc
cccggcctccttgccgtgtgagtgaaccgtgctggaagtgggttttctggctccagacct
cagacactgcagcctgtatggcgtcttccctgagacctcatatgacctcaaactcataca
ctgggtctgtggaagggagcagataacctctctgtttctagttcttagactaagaggaac
tggacaccaggagcctcataccaggactgcccagccgagccactcgattcctgacccaca
tggcccttgagatgacaagtgattgctgcttaaagtcactgagttctggaataatttaca
tcatggcaataggtaactaatgcagattctggtacctggaaaaggagtgctgacatcaaa
cagctctatagatgtgggcgtggcctcagaactggccacaggcaggagccagaaggactc
tgtggaaagcgtgagtgtctaaggtgctttgagagactgtatatagaagtctcatggcct
ttagggaagctgctgg
>ENST00000630229.1
aacacgtagtacatcacgctctggcccgccatgaagtgctgctccgccgtctccaggaag
cgctccaggtacttctccagttcttagactaagaggaactggacaccaggagcctcatac
caggactgcccagccgagccactcgattcctgacccacatggcccttgagatgacaagtg
attgctgcttaaagtcactgagttctggaataatttacatcatggcaataggtaactaat
gcagattctggtacctggaaaaggagtgctgacatcaaacagctctatagatgtgggcgt
ggcctcagaactggccacaggcaggagccagaaggactctgtggaaagcgtgagtgtcta
aggtgctttgagagactgtatatagaagtctcatggcctttagggaagctgctggggagg
cctaaaggaaagtgaggaaactcttagtggagattggaagaaacagggtctctgttatga
aataaaagaacattttgtaaaaatgtggttggtagcagaaatgtaagttgaatgtacctc
atgaagtgggtggtctagctaaggagattttcaggcagaatgtggaaggtgttgcttggc
ttcttactgctgctcacagtaaaataggagagagagaaggtaaaaacaaacaaacaaaac
tgttcaacataaaggaaccgggatctgccggttttaaaaatgcccagcctctccagatgg
cacatgatgctaacattaagaaatggtttctaggcaaagatcaaattcagggcacagtca
agaaaacacggtctacagattaaacttaggatgtgacttaaatctttttgtgaagacttc
agaaagatctaaagtgatgcctcaaagagc
>ENST00000457957.2
acacgtagtacatcacgctctggcccgccatgaagtgctgctccgccgtctccaggaagc
gctccaggtacttctccagtgaccctcgcctgctcctccgtcacgggatcattgcagcag
cactcttcatgctcctggtcacttcctccacaaccccagagtcatctcataacaagtcag
cctgccttaacagtttccatgtcacacaaacagttcttagactaagaggaactggacacc
aggagcctcataccaggactgcccagccgagccactcgattcctgacccacatggccctt
gagatgacaagtgattgctgcttaaagtcactgagttctggaataatttacatcatggca
ataggtaactaatgcagattctggtacctggaaaaggagtgctgacatcaaacagctcta
tagatgtgggcgtggcctcagaactggccacaggcaggagccagaaggactctgtggaaa
gcgtgagtgtctaaggtgctttgagagactgtatatagaagtctcatggcctttagggaa
gctgctggggaggcctaaaggaaagtgaggaaactcttagtggagattggaagaaacagg
gtctctgttatgaaataaaagaacattttgtaaaaa
>ENST00000625117.1
aggccaggtgaactcctccaagcagagctcagcagcccaattcttggctcagaagaggtg
ggctttgggatttgtccacacttcgttttccaggaagggctccaaatgctgagaatctta
ataagctccttctggggagcttgttccactgtcaccccaccttcctgagtactcacgtat
ctagagcaactggagccacgtgcttgagagaggctgtgcaactcacccacagcagccgcg
atctgggcctcctcctatgttcccctgttcagacccctgctccatgaactgggcggaccc
atgtccactaaagtgctgaggaagtgacagcgtgtgatttctgaggctagatcataaagg
gcacagcagttctcacctcactcttctgcctgggttactgcagagtaagccagctaccag
taag
>ENST00000628643.2
actaagaggaactggacaccaggagcctcataccaggactgcccagccgagccactcgat
tcctgacccacatggcccttgagatgacaagtgattgctgcttaaagtcactgagttctg
gaataatttacatcatggcaataggagcagttcacccatctcagttaatcaagctccgcg
tcttctgcagactaatcaaaccactcatggaaccaaagaatgaggaaaaggcagatggta
tcccagaaaggtgtcttctccaacagccagatacttttcatcagaacagaggctggtgtg
ccgctggctctgggctcctccacacccacagggcagcaccactgtctccagtgcacactg
cacagaagcagctctgggtgctttggtcaataacccatcttcgtggctcgtggatatttc
ttgttagtcttaggcttccatcgtgacctttctgagtgcccctcaatctcattaactccc
ctttcaaggctctgtccccagaaaacaagcttcaggttgtgaccctgtttcctcacattc
atttctgatac
>ENST00000630909.2
actaagaggaactggacaccaggagcctcataccaggactgcccagccgagccactcgat
tcctgacccacatggcccttgagatgacaagtgattgctgcttaaagtcactgagttctg
gaataatttacatcatggcaatagttccaatattcagtatcaggcctggtcctcctaatc
tactggagaagagttggttatggcatggcatctaatagtcatctcttcttaatacaaatg
ataataaatttcactgctaagacgacaatcatctgaaaaaaacagacatttgcttatgtt
ttaaagtcataatagcaaactggggctctcttcaacatctggattcatctcagagcactg
gcaatctgtgtttaacagcagtcatgtctttaccagatgtagaaagaatgttctcttctt
ttggacttacctaaatatcatttggaaattggaagaacaggaaagcatatcctttttcac
taactataaaaataatttggaaggagaaggaaacaaaaaaaaccttgaagttttctatgc
tggtctacatggtcttacaatgaatctcagagcaacggtttatgacttaaattatatgct
gtgttccttagcatactttttcttcaaaaactagtaattctaaattgtataattcttgac
tatgataaaagagcccatttcttgaccatgtcatttatactggacttttgttactgatgg
ggaaaaatccagaatttgtaataattatgtcttggatatgcaaatggttgattattttcc
taacaattcccaaaatatccacatcataaagcagaattaaagatggtttgcctctca
>ENST00000627130.1
actaagaggaactggacaccaggagcctcataccaggactgcccagccgagccactcgat
tcctgacccacatggcccttgagatgacaagtgattgctgcttaaagtcactgagttctg
gaataatttacatcatggcaatagaaaatgtagagaggggacagcctatgtaagagcata
caaggccagagattcaggctggaggaaaaagatgtctattcttccctgtgtgcatggacg
agcctggaaacagatcttgggtgggctgagaagcagagctcatgtgatgaagagtgcctg
gaaagggcaggtgccaaaagagcaccactccccatctgcccgaccttctgcgaaacaagc
ccgcccttgaaggagagaaaacgctcttctaaaaatggaagaaaagacacagaacagctt
gtccctttccatccaattaaaaacctcgtgagactgaactagattaaaaacaaaactctc
cagcgaagccgcaggcgcctccaagatagggagtccaccaccaataaagtacggcagatg
ccagca
>ENST00000432703.1
gtcacacctccgtgagcggcctcgggctcgcggttgaggctgattgaggaagtgggttca
ggcggcccgccgtgcctggcacacggtcagagtcccctgacaggactttcccctttctct
gagatgacaatcaggccgctttgctttgcactgccctcagagaagcagtgtgcccagaag
tcaagtgtgagctcttgagtcaaaatgcttggatttgaattccaactctgctgcttacca
gctgtgtgacatggggtgagtgagttacctgacctctctgtacctctatgtcatcatctt
taaaatggagcccacagcaaccagggaaatagtctaacagaagcctaggatgaagaattt
cgggaaagaagaaacgtccagcaaggccaagtccctttgtgtgtcagtctgctttctctc
tcacacatacgtgcacacaggctcgtacacacaaagatgttaagcaaaatataaagcccc
tccactgata
>ENST00000434181.5
acacttccatcaaacagtacctgccccttaggtgtgctagggaataaatgaaatgcctgg
gacatcatcgttaagtggcatctgatgcataagcagtgccctaggaatggggttgcctgc
cttggtctctaaaggatgggttcaaaaggcaagagcagcacacaagaagatagcttcaag
caggagataaagcttggcccagggcccaaaggggatacgacccttcaggttggccctgac
ctctgggttggattaccagtgacacaatgaacatttcattatgaggccatcccttgagca
aactgacatgctgaaagctgccctatggagaggctcatgtggcaaggaacagagggtggc
ttctggccaacacccagtgaggaactcaggccctcagtcaaacagcctgcaaggaactga
accctgccaataaccctgggttgaaagcttccctttggagaagaactgagggctgtctct
ggtcaatagcactgaggaactgaatccagcaaacaattatgtgaagaaacttggaagctt
gtcctcccctctagttgagctttgagatgactgccgccctagtggacaccttgattgaag
ccttatgagaaaccctaagccagagaacccaattaagctacgcttacattcctaa
>ENST00000432447.5
aggtgtgctagggaataaatgaaatgcctgggacatcatcgttaagtggcatctgatgca
taagcagtgccctaggaatggggttgcctgccttggtctctaaaggatgggttcaaaagg
caagagcagcacacaagaagatagcttcaagcaggagataaagcttggcccagggcccaa
aggggatacgacccttcagcaaactgacatgctgaaagctgccctatggagaggctcatg
tggcaaggaacagagggtggcttctggccaacacccagtgaggaactcaggccctcagtc
aaacagcctgcaaggaactgaaccctgccaataacccagctgggttgaaagcttcccttt
ggagaagaactgagggctgtctctggtcaatagcactgaggaactgaatccagcaaacaa
ttatgtgaagaaacttggaagcttgtcctcccctctagttgagctttgagatgactgccg
ccctagtggacaccttgatt
>ENST00000414868.1
aggtgtgctagggaataaatgaaatgcctgggacatcatcgttaagtggcatctgatgca
taagcagtgccctaggaatggggttgcctgccttggtctctaaaggatgggttcaaaagg
caagagcagcacacaagaagatagcttcaagcaggagataaagcttggcccagggcccaa
aggggatacgacccttcagcaaactgacatgctgaaagctgccctatggagaggctcatg
tggcaaggaacagagggtggcttctggccaacacccagtgaggaactcaggccctcagtc
aaacagcctgcaaggaactgaaccctgccaataacccactgaggaactgaatccagcaaa
caattatgtgaagaaacttggaagcttgtcctcccctctagttgagctttgagatgactg
ccgccctagtggacaccttgattgaagccttatgagaaaccctaagccagagaacccaat
taagctacgcttacattcctaacacagagaaaatatgagctaataaatgttgtttcaaac
cactaa
>ENST00000438719.1
gttcaggctgctgggtgacatttctatgtctccccttcaacggtgaaatatttcagtggt
tgtccatcacctatgggagtctgacatggcataatcaggccactggggcattgctagttg
tgctgtccctgatattcaccgtggtaggcagtttctgaaatggctcccagtgatctccaa
ctcctgaaattcacactctgtgtaatcccctccctttgagtgtgggctagacctggtggc
caaagtgataggatttcacttctgatgttaggctatgaaaggctgtgaccgctctctctg
cctcttctctctcacttgaagcaaactgacatgctgaaagctgccctatggagaggctca
tgtggcaaggaacagagggtggcttctggccaacacccagtgaggaactcaggccctcag
tcaaacagcctgcaaggaactgaaccctgccaataaccctgggttgaaagcttccctttg
gagaagaactgagggctgtctctggtcaatagcactgaggaactgaatccagcaaacaat
tatgtgaagaaacttgga
>ENST00000431046.1
gcagtgtcagcccccggccaatgaccaccatggacctccctgtagttgaacaaagttggg
tttgctgactggtggcagtgagggagaatgcacaccacagggagctgtgcagtgtctcag
taagaagccaggagccatcccgtgaggccgttactgcaaacaagctgaaaatcctgcttt
gtttcttttggacacaacatgctttccttcagcttcagtagacgatgaggccagcaccac
atgggctagatgtacatgagatgtgagcaaccacacttcccctctgacggggacagacag
catcacagtatcctgttgggacagacagatgaagaaccagagaccagagagtttaagtag
cttgccaaaggtcacacagcagtgtaagcagtacgggtgattcttaagcccacattgttt
gacttccgagacatatcagaaaactacgtcaaagaacacgcacaactcagacctatttcc
agtggcctatgcagaagagctaccctgcttgaatggaaaccccttaagatacactattct
caaaaacctaagtgcttagcctggcttatggaggaggcaatgcaatctaccacaagatga
ttaagacaacaatgaacttaagacccagccactgctggagaatatc
>ENST00000542839.1
aattctctgcaggaatagccagtgatgttctctggttactctgacctccaagccaccctt
ggccaggcagccagaaccacccaggaagatgctggaatgcatgttggcaagtagaagact
tcactgaggttgagcaggatgcagatggcagctgtggtcaccatgaagtaggtgaagacc
ttcttctccgtgggccgggagatgtaacagtccacagtgtgggggcaaggctccacggag
caggccaccacgcggggcatgtcataatccttgtagaggcggtggaagatatagaggaag
ccagcatccacggcggccttgaagatgaggctcagcaagtacgtccaccacagtccgccc
cgcttcttgctcaggttgtcgtacagggacggggcattgggcccgtgtttcaggtggtgc
ttgcgctcgcgttcctcgcggtaggccacgtgcatgaccacgagcagtgaggggcacgtg
accaggatgagctgtagggcccagaggcgcacgtgggacacggggaagaactcgtcatag
cagacgttggggcagccggg
>ENST00000429293.1
cgttccccattttgcagggaaaccaaggccagtagaggtgaagcggcataccccaggtca
tcactcagatcgcttgcctccaagtccaaggctctttcccctcccaattctcctgatctg
tgacctcctgggcattctggccaatctgcttccctctgactttgcagactgcactgatgg
aactaccactaaggcaggtgtggagcctgcaatctcctgaccagcttgtgcttcttggtt
cttatgcaagccagttctctctgtgaaatatttctaagcagccctcaaccaccaggtcta
tgagggtccctgttgtccctcagccaaggctgctctctcccctagatccccacctcacca
gggtcacaaggatacacacaactattgcaggaaacataggttcttcctgcaatacaatta
aagctgctaacatttactgagtacctactggttgttgtgaggatattgaggttcagaagg
gctaagtgacttgcccaaggtcatccagttaattgttaaggcagtattcataactcgagc
ctgtcagactctagaatccactttatttttcctctgctacactgccctggctccctaccc
tacaagtgcttagagatctaaagcaaagtagaaaaggaaaagtgagcaagacggaggggc
ttttacattttcactgcctggctcccaacccagactctggcaaggctaattccatgatgt
>ENST00000432683.1
gaaaactccagaaacaaccaatactcattggcatacattaacggtctgcagtcagctctc
ttagtctctgtgatggctattgcaaacttctgctggattcctttagccttgactatcatc
agtatgaattgaagaaacaagattgtcctttgaactaaaatcctgttcatcctcattgtc
actaccaacgactggaattcctgcaagatccccagagttcaaaaaataatcatcttcatc
cagcaatgaattttcagatcctgtttgattcggcattccataagacatgctgtcaagggt
aggagttaagttgtggtctatatcttcagacatttctgtatccatgataccaccacctta
aaaagtaaaatactgtttagacaaatgatagtgctaaagatgaccacaatgataaggtca
gtctggtatttaaccaaataaatattttttcaaacaaaa
>ENST00000425881.1
gcgcatcgcgttctcagctggcgaagtccctgcggccccctccctccgagatttcgttag
cgcgggacaggagggttggaaagtccagcactcaggcgccccgatcccccggccgaatat
gtcccgggcccgagactactcaccatggcggagtaggtgtgcaccagcatggggcggaac
tgcttcacaagattaaaggagaaacagaaaatgtatctagcgctgtgcttggggcatggc
aggaactcaatgaatgcttattaaatactgtaaatgataaaca
>ENST00000444348.1
gggccctgcgagctccaggtgcctctgccccgcggcgctggcgaagtcgaagcccgagaa
cgcccaccgcagcgatgcgaaggccgcttctggggtggggctgaggctgcagctgcctcc
ctttcgcaccaaggaccccaaccttcagcgacgcagccgccgctcccgcccaggctggga
ggcactgtagggatccgacgcttcaggtggccaaagagcgactttctctgattccagggc
cctggcggggcaggctccagtaccgcactcggcggaggccgaaggtctgtggggcaggac
aggagttcctcgtgccgtcggaagggccgaggacgaaggagggcgctaattcactcccca
ctgggctggcggcaacgccgaatcccgcagtgaccgcggagggccaaggtgcaggctgcc
ccatggatgccacacgtggcagcggggagaaaagaagtgattcggtccctgccgagggtt
gctgccacccacgcactgctggcggactcagtgccaggcagccttgatggccaggcaacg
tctaacccaggaggtgggacacatcctcggagtcaccagtgagatgtggcgagctgggag
aaaagtcggcttcctgcatttgtcaccttctgcctccagccatggtagtaaaccaccgcg
gccagtcccgacccatcccggatccctcgggtctcacctgcaggtcctccagaccggggg
ccgccgccagccccggaaggccgagaggaactgcttcacaagattaaaggagaaacagaa
aatgtatctagcgctgtgcttggggcatggcaggaactcaatgaatgcttattaaatact
gtaaatgataaa
>ENST00000373226.2
tgcagttcctcatcagaaggaagtacttcatcaattacgtcctcttcatattcatcaatt
tcttccccatcatactcatcttcgcttcccacatcacttcctgacacctctgcctcatcc
tccagatcgcttcaggagttcttcttcatcatcatcttcatggtcttccagtgccagatc
attaccagagtcactgtgttcatcctacaaaatcagcatcatatccaaattaagcagaat
aaaatgcgtcctcaatgaaaaaaggatttataaacatctgcccaaatacctcattctagg
aaattgtttctgataagatgccaaacttagaattctcaagaactgaggggaaaaaaacac
ttgagggcagcaatacatggagctcagttatgattactttgttcccttcatactcacctc
atcactatcaaactcattatcatttgaaacaagccgaaagtctccaaattcctcctcctc
gtcttcctcttccctaaaatgtaaatcaatgaatcaataaataagttgttgaaagcaaa
>ENST00000606838.1
cttaataaatatttgttgccttaatgaaacatactattttattcaggctgaggaatcatt
cataatttctccccatgtccctatgcttcagtaatacggttttttttaatcaaaataatt
ttttaaagaggaaaaggagaaagaatatcctatcttcagttcccctcactgtgggacttt
ggatcagtcacttgatctctctgggcttcaattttcttatctgaaaaattgagagaacag
catgtaccttacacagtttgtaaggttaggtaatatacataaagcacagagaaaatcctc
cccaaatgttagtgaataacacaagtatttactatttaccattttaaagtacttaccata
taatattaaacaataaatgtatgggactcaaaacca
>ENST00000466576.2
ggtctaatcaatggtgctctaactacagaacagcgaatcttaacctggggaccatgggtc
atgaatggactgcagaaattctgtgacctcctgagaagtgttctgggtgagacaaggctt
gaaagagacaaagaaggctggagccccgtggcagatgagatggttagatctgcaggcata
ctaactggaagagatacaacagaggctccctggaagaaggatgccagacacagttgagag
cacaagactgtaccaaaaacaagagattaaatgactttaacatattaaatgctgaataca
gaagttcccccagctagaactcccaactaggcttccagaatgcaggcaaccacactgcta
tccttta
>ENST00000479395.2
cctaaaaatagaaaaagtttgtagttactctcaaaattcccccaaatcccctactttaat
gcattagaaccctcttttttttcttcactgtgtccataatatattttccaacaggtctaa
tcaatggtgctctaactacagaacagcgaatcttaacctggggaccatgggtcatgaatg
gactgcagaaattctgtgacctcctgatcttgctgttgccttgatcatagtggaagtctg
attgtctgttagcttcttgatacatcgttgccctgccacaatattacagacctacaaatg
gaaaaaagttttgtactacatgtatatatcttttttttttagctcttacttagtgccaat
tacatgtaaataaaaatttaaaatc
>ENST00000451375.1
agcaacgatccagatggtggctgtgctctgtctgcgtgggtcccagagtgagaagctgag
gtgccggccttgttgaacagggagggctgctctctgctctggagatggcactgtgctctc
atgtccacattgtggaaggcggaagggcgagagaggctgggtgacacctcttcttgcctt
agaaacacgagcgagtggttctgaacagccgcggtcttgcatgcctgcccctcagcaacg
gccctgctccaaaccggtgttacagtgatctgattattgtaattgatgacattaggaata
aggaatccacacagaataatacaggtgcctgtcatgccagagtggttttattcattgtta
gagaagttcataaagttgaaagaaagcatctacatgggctagaacagcaaaaagcatgtt
ttagtcctttcttaatttgtgaataaaatgatgaattccagaa
>ENST00000413901.1
ggacaggcagctagcctcccctggggcaggcagggaccagaagagccccagagggtcttg
tagaacagaggcggaggaggagaggacagaaaggacagggagacaaccaaggaggccctg
aagagactgaatgggagagtgtgactgctccctgcaaatcctccccatgtctggactgag
gaaatagctcgaagcaccatccgtctcctggtggagcagcagcagcgtccagaggctggg
ggctgaggctccttgtttccaacaagctcctaggtgatggatgctgctggcaggtgcacc
acactgagttgcaagactcgtccctccaggcacccccttcacaggttcagcatcctcgct
gccatctcctcacaaatgcgggaagggagccaccaccccaggctgggctaactcgcatga
ggacaccactaacattgtctgcgttccatttacgttagacaggcaggtctacaatgtttg
aagtttacagatttcttggatatagcagtgaaaggtttgtattttttatctgtaaggaaa
aattgtgaagtttacatcattgcaaaataaacagaactgtgacttctgtttcacaa
>ENST00000433474.1
acaaggccacaccagaaaaggaaagctgggtcctggaagcttcaggacaggaactcttcc
ttggtcaagttttccccagcacctagcacataggaaggtgcttgatgagtgagtgttaaa
tgaacctgtgagtgctcaggatgatttcctgataattgggttcaggaatctactgggagg
agcttaaacctagaagttccctttttgaaagtctcaaatatggttccctaacttagagaa
gacagatgattgctccgcccagcggcgtgtcagctccaggtacaggctgggctggtgagg
caggtagtccaaatacaggcgggtgggtgtcttcttgggaatggccttctcaatctgggt
gccctcgtgccactcattgaaggaggtaatggaaacgatctcgggcctcactgtcagggc
cgcctgcagggccgtctcatagtacttgccattgaccctgttgcgcgtattgtggttgtt
ccagggccgaatgctggtgtctatgtagccaggccccacactggggatgaacatgaggtt
gttggcatcacaaaagttcttcacagctttccagttctgatgggaagaaccaaaggagaa
accattggaggcaaagtaggtgtacatgccgtcaaatccggcggccaggatatcgtgggt
gtggccctcctccaccagcagcgctatgaagaccccatcg
>ENST00000419993.1
cactgttaaaaatacatttatcattaaaatatattacacatggagacaggatgcatcata
tacagtttggaagacttgctggcccagaaaatcccacttgtttcaccgaacactcatttt
ttcagtgattttacattttatttttagagacggggtctccctctctcacccgggctggcg
tacagtgatgtggtcataggtcactgcagcctcaaactcctgtgctcaagtgagccaccc
acgtcagcctcccaagtaactgggaccacaggcatgcatcaccacacccagctaattttt
taaaaatgtttttgtagagagggggtctccctgtgttgcccagcctggtcccaaactcct
ggtctcaagtgatgctcccacctcagtctcccaaagcaggtggatcacctgaggccaggc
attcgagaccagcctggccaacatggtgaaaccgtgtctatactaaaaacacacaaaaaa
a
>ENST00000432922.5
cggaccaggattcccgcgggtcctggcggctgcgagcgcgaggcggcgcggattcgcggc
tcggttccggcgcgactgctcaccgcgcccgcctcgcctcccgcggctgccagcgtgcac
tgggcgctcctcggcgcgtctgcccggcccgtctcggctttccttctccttcctctagtc
ccagcgtcacaactccgccgacctcctctgccctgagagcgcgtccggtgcgggcggagt
cggacggactctggcttcacgcctcgcgcgggcacaccttctcccgggcactgaggccca
ggggaggcagagtccttctggagtttgacccttggattccatccagagcagcctccaaaa
tgacacctttgaagttgtgtatcgagctgggggatgtaaagggaggagaagaaagaagat
gaagagataccagccagccttaaggagtggacatcctgcctggtgaaactgaacaagaca
cctaccgcatatggagtttcgctctgtcgcccaggctggagtgcagtggtgccatctcgg
ctcaccgcaacctccacctccaggttcaagtgattctcctgcctcagcctctc
>ENST00000428151.1
agcgtgcactgggcgctcctcggcgcgtctgcccggcccgtctcggctttccttctcctt
cctctagtcccagcgtcacaactccgccgacctcctctgccctgagagcgcgtccggtgc
gggcggagtcggacggactctggcttcacgcctcgcgcgggcacaccttctcccgggcac
tgaggcccagttattaggggaggcagagtccttctggagtttgacccttggattccatcc
agagcagcctccaaaatgacacctttgaagttgtgtatcgagctgggggatgtaaaggga
ggagaagaaagaagatgaagagataccagccagccttaaggagtggacatcctgcctggt
gaaactgaacaagacacctaccgcatatggagtttcgctctgtcgcccaggctggagtgc
agtggtgccatctcggctcaccgcaacctccacctccaggttcaagtgattctcctgcct
cagcctctcaagtagctgggattacaggagccctctcccaccgctcctacactgctggta
aaaggcagccgcactgcctgctggaagacctgc
>ENST00000649079.1
aggaagggtcctgagacacacctagcacttcacattcactaagtcatgcgtgatcatcaa
atcatttgattaattcccttactcttacaggacctgcctcccaggggaatacggtagtgc
tgagaagagggtgtggacggactaagggctgaagaagtcctggagacggggtggcgatgg
tgagtgtgcttgctgagcccaggagacggaccgcagcaccgggcactcgggtggggtcca
gaggagaggagcctcctgcagggacagcaaagctgacgagaggacaacataaagccactt
ctgtctttacctcgcattgcctttgcaccacatccatttggctgcctcaggatatggttc
agtcatcacctccttcatccagccttctctacctctttgtcttaacattgaaatggccag
cgtgttcttctacctgcctgccagacatgcaggcccaaggtaccaggaggcagatgctga
cagatgcatctcagtatgcccggcacctccaccacacaagggctgtgctggttgctgtgg
gaatgctgcagggcacaaaacggataatgctggagggagaagacagcaaacacaaggctc
aagaaactccagtatgtaagaagaggacatgcacaatggaagagggaagccaccatgcag
aatgtcggggtgcacttttaaatgggacagtcaagatgaggaaactgaggcttggcgtct
cattgagtgacctacccaaaagttacccaaggagaaatgggctcgcagagatttgaatcc
tggtctccggccttcctttagacacttggggtgctcccaagtctgcatttggagagggga
acagcattaaagtatcagct
>ENST00000452971.1
gcttttgccgcctgtacccttcctggagcaacccgtgcttttgaaaaatgaccatgccga
aggggaactaacactcccagcctggtgcgggtcttgtcaatctgatttttaaatgatgga
ggaggaggtttgaggacaaagctcatggtggcattaccactatcagggacgctgcaaaga
tcaagtgaaaaggggaaaaggctcttctcaatgtgagcacattcacaggctctgagaaca
gagaggtatttaaagtgaactggaacaaacctgcaacatccggtgcgttctgccttcaaa
aatagctgccagttagaaagggttatttacatattgatttcatgctaactttgtaatgga
atgtgctgcctgcctgcctgcctgagacctaacaactgtcatcataattttttctaaaaa
tacagtcagagaaaaacactcattgaaccctccactggaaagtagctgcaaaagaccccc
tgatcccaaacctgcttgacagaccacagccaagggcagggacactcaacaactgtaaac
gaggaacatttcacagcggcagctggcccctctcttcttccaaccagccaatattttttg
tctttctagaaaacctgtcttgttcaaaggcctgatggagctgattcggttgtgatcctg
ggcatatggatggcatatttgctgcgagctagccggcccccgctgctgcggacaaatctt
tcattcatgaacaggagcttgttaggccaactccggactctaaagccacttaattaaatt
gtggaaagtc
>ENST00000641723.1
acttgcaaatcctgctgaagataacacatgtggcaggttcatagatacacccttcaaggc
tgtccctccaaatgagaagagcatgaactatgtggttgtacagcttgggtgtgaattcca
gcttggccactatgtgactttggaaaaattacttaactttgtgtgcctaatttcctcatc
ggaaaaacaaagataataaaacatacctcttggggttgttgtacggattaaatgtgcctg
tgtatacagaacccctaacacagtctctcagatgttgtaactgtttaacaagtagtgatg
tgattattgttgataatgttgatggtaaggccacttaccccaccatgggttcaattttag
gaagctcatcgttgctgcatggctgagccctgtctgcaataccgctagtatcagtaataa
aatggatactttgatctcta
>ENST00000641481.1
gtgtctccctgaggcttaggaggtaccaggattcacccgagtcttctgagggtggcactt
gggttagggaacaatttactcatgacgaagacagagatcagaggatgagatcatgggtca
gaggcgtaaagtgacttgttcaaagtcacccagcagtgtgactccagtgcctgagtggga
gtgggtcatcatgatgattcagcctctccaagggaaccaatctttccaaaccgtctggtg
gagaacagatggcacagcacccaggagtccccgagctgcccagcctcaaagatgctccat
tatggggtgttctgcagaagccgaggcccttggccacagagctaaacacatatgcttgaa
gtggaagtcagagaaactgaagagaggtccacgagaaagtagagcagtcttggacctcag
ccgcaaggtgtgcaagctacaaaatgactgctgcctcccttctgccctccacatctccca
cagcaggttcatagatacacccttcaaggctgtccctccaaatgagaagagcatgaacta
tgtggttgtacagcttgggtgtgaattccagcttggccactatgtgactttggaaaaatt
acttaactttgtgtgcctaatttcctcatcggaaaaacaaagataataaaacatacctct
tggggttgttgtacggattaaatgtgcctgtgtatacagaacccctaacacagtctctca
gatgttgtaactgtttaacaagtagtgatgtgattattgttgataatgttgatggtaagg
ccacttaccccaccatgggttcaattttaggaagctcatcgttgctgcatggctgagccc
tgtctgcaataccgctagtatcagtaataaaatggatactttgatctcta
>ENST00000641963.1
cgcctcgcccccagcccggacgccgccgaggcctgcccctgactccgcatttctattaac
tttcgaattaaaaagtatttcttttaagatcaaaaagcgatcaatgctagtcggaaaaag
ttcaaacaataccaccacccttccttctccaaatctctctagaggaaaccactgtttaca
gattgatgagatcatgggtcagaggcgtaaagtgacttgttcaaagtcacccagcagtgt
gactccagtgcctgagtgggagtgggtcatcatgatgattcagcctctccaagggaacca
atctttccaaaccgtctggtggagaacagatggcacagcacccaggagtccccgagctgc
ccagcctcaaagatgctccatttcagccaagtggaaaagtcaggcaagcagcttgggatc
tggttctggcagtcaaggctggagaaagaagcccgggatgcttcagcataaggagaggta
cttaaaaccctgggagaggatgggctcactgcgg
>ENST00000433671.2
aacgctgtctgcaccgctcccctgccttcttccgggctcccagagcaccgctatggagat
gctctcccggcatttgaggaagaattgattgtcctcatcctgcaactgtacttgcccaac
cgatatttattgatgcctgcagtgtcctgggtgcctaccaaggggcacagaactggatcc
gacgcagaccctgcctgccttcaggttgcttgaagatgaacagagagatcggacctctgc
atgaagccagactgctcatcattccagacatcttcagctgctacacccagaacaagcatt
cgaaatatgaacaggatgagcactctctatgttgcccaggctggtctcagactcctggac
tcaaagcgatcctccttcgtcagcctcccaagtagctgggactgcagattcatgctctcc
atctccagatcatgaacagcagccattgtcctgggtcctccctcctccccagaaggacat
gaatcccagggaacagcaggtggccctaggtcctcaggctgccgctcttccctgggctgt
ctggcgcaacgactgctttccaaggcctttcctgtatgtgaagagaagacagctgaagat
gatcaaaatgatctaaacctcctaaatggc
>ENST00000456813.1
attgattgtcctcatcctgcaactgtacttgcccaaccgatatttattgatgcctgcagt
gtcctgggtgcctaccaaggggcacagaactggatccgacgcagaccctgcctgccttca
ggttgcttgaagatgaacagagagatcggacctctgcatgaagccagactgctcatcatt
ccagacatcttcagctgctacacccagaacaagcattcgaaatatgaacaggatggtgag
ccagatctttccaatcatggtggagtggatgtgaacttcctccagagtatctccaaggag
attccagtcccccatgtttatttagtcagccatcttagctctgatccacatcaaataaga
ggcagataaattcttccattctgaagggagcactatttcttaaagcaaacctatggtgaa
aatataacaatatgtcacttc
>ENST00000443161.1
tttcatggcgaccaggacgctctgcatccccagtagcaggctgagccgagggaggctgcg
tatgcccgcccctctggctgtcggagccgcacctcttcctcttccggcccccgtagcaat
taggtttctttgcaggagatgaagccagactgctcatcattccagacatcttcagctgct
acacccagaacaagcattcgaaatatgaacaggatggtgagccagatctttccaatcatg
gtggagtggatgtgaacttcctccagagtatctccaaggagattccagtcccccatgttt
atttagtcagccatcttagctctgatccacatcaaataagaggcagataaattcttccat
tctgaagggagcactatttcttaaagcaaacctatggtgaaaatataacaatatgtcact
tcta
>ENST00000602528.1
taatggaacttaagagctatcactgtattttaagtgctttcttttttatgtttagaaatg
ttaatttcataaacagccataaagtaattgaaataaaaagatacattgtaaaagcttttt
atttctatgaaacaactttgattctaataccaaatagttatatcgggaatgtgctacgtt
tgctttatctgtaaaatgagagatgtcatttttcaattggaggctatggattccaaatct
tccatggagttacttacgagattctgtacccattttattataattgcaattttaagatgc
atttcatttatttaaaaatgtatttttaaaaataatatgtacactctaattacctgccag
ttggacatcacagaataaagtttttccaccatctctgtgtatatatttgtactattaata
aatgtacacttgattaaaaacacaaa
>ENST00000289890.7
agtgttggataaatgggatcatgcagcatgcaagattttgaaactgccggccagacgcga
tggctcacgcctgtaatcccagcactttgggaggctgagacaggcggatcacgaggacta
aaggaccacacaagaattccttacagtagaagccaggcctgggagcattacacaaagcac
cccctaagaccagatgaaacagtgatggctgctgcccttgcactcaatgagatggaccaa
tatgtcatttgtagggccacaattgtgaggccattcattaggagaagctcaccagtttga
tgcctgagaggacctccaacagagagatcaggttatggccatcccgcagatcttcataaa
gatcattgatgtgcttgcggacctgtgaatgagagtgaaacagacagatttttatttgat
attgaattattatactatccacataaaaatctctggttctaggtaaacacaaattaaaga
atttaaaagtggaagcaacaattaaataataaaattcaggaagtttcagattggaataaa
atacatgtgaaatgataa
>ENST00000650144.1
ggcaggttcccaagagctgtgaccaaacagcacacccacctgtgggactgctggcacaaa
gtagccacccgctgcaggctggaactgatttaagatggcattggcaggaagtgctctcat
tccagccactcgttgcatatactggttggtcagttaatggcccagagagcctcctgaagt
ggaggatagggaagtaaagaagtgcatcactccataactctctaccaatgagatgggcca
gtaagtgatatctgtagatcaaccactgcacacacagacattataaagataacccatcct
ctggcatactgaatgacacaaaggacaaaaattattttggcttgtaatagccaagactta
ttgtctcttcttctccccatatggctttgatttgtccaggttcttgatgaagacgtttcc
cacaccagattttctcaaagagggatccctctgagaccacatgatgcggattggctttcc
cttaatc
>ENST00000415255.1
gatggcattggcaggaagtgctctcattccagccactcgttgcatatactggttggtcag
tgatatctgtagatcaaccactgcacacacagacattataaagataacccatcctctggc
atactgaatgacacaaaggacaaaaattattttggcttgtaatagccaagacttattgtc
tcttcttctccccatatggctttgatttgtccaggttcttgatgaagacgtttcccacac
cagattttctcaaagagggatccctctgagaccacatgatgcggattggctttcccttaa
tcacatcaaagttcatggtgtccaaagcccgctcagctgtaagagagaaacacatttcaa
taaggagagaaaacgtcagctcccacaggccaacagcctaagaacagattactccaggac
ttttcaagtgaggtattgcatcaaagttatcaagtcatttagtctgcaatccacctatgg
agacaagtgacaaaacctgtaaagcaaatgatctggaaaaaaaaaaaaaggtgctatccc
tgaattcagaa
>ENST00000424418.1
ttttcctgcccagactctgaccaaaataatctccagcccaactgctaacccttcttcagg
ttttctgcttcagaagctctcttagaatgaagacacaacgccacacatctgaacaggaat
ctgcaagctggccttcacccacacctgctcctgctgcccctgggtttccccatctcagtg
aaggtaccccagttctgcaaggtggaaagctgatgctgtctttgattcctcctcctcctc
acccccacctcatcaaaacctgcccacgctatgtctaaaatatatctcacgtctgtcctc
ttcc
>ENST00000641382.1
gtttcaccagtgacttggtgacaaccagccttgctcacgaagcgtcagccgtatcctttc
tgtgtgcagtggggtgtgggttgtgtggagccgcggtgtctgtggaattcacaggctggg
gccggaatccatggcccccgtcgccgctgccaccccccaggcatttgttttattgctctt
ttttcaccaactcaaactgaatggtcaccttaacagttttattgagatccattatttatt
cttctccatcttgttctgtgttcctggaagccaacctttataagctgcaggaaatggatt
tcctactctccaccttctgattgggcttgaccaacggggagcactggcagaagacaagca
tgggaggaaaaagagatcagggtattcatttccccagatccctccctgtcctctacttaa
aggtcataagtccatccaggtgtcatctcttatgtaggattctagcgacatcttctcccc
ttgttcctttaggcttaggagtaataacacttttctgttcttgctagtcctgaggataag
tgttttgtcacctcttgttgatttccctgacttcaaataccaaacactatttttttgcta
tttttgaactttatgtaagtagaatcatacagtatatattttggggggtaaggttttttt
tgttttgttttactcaataataggtttgtgagcatcatccatgctattgcataaaacagt
agtttgttttcattgctgcatagtatttttcacttatacattgtactattaataaatatt
tgagggttttttttcccaaaa
>ENST00000641026.1
gtcacgtgctttgcatgaatcctcacaccgtctcaccaggggcgctctcccagtttcacc
agtgacttggtgacaaccagcatcgctcacgaagcgtcagccgtatcctttctgtgtgca
gtggggtgtgggttgtgtggagccgcggtgtctgtggaattcacaggctggggccggaat
ccatggcccccgtcgccgctgccaccccccaggatacaagtggaggacagaaatgaggca
gaagtgataagttgaagagcacggccaagaattttccaaaacagtggagaaacctggcag
acatcatcttagccaagtggtaaacattaacatcagcagtaatgggacaagttgacattg
tgtgactcctaatatggtacactgagaagaatgtcgcatcgtttctgtggtattcctgcc
agagatgcataaatcatgaggacacagcagacaaatccaaactgaagacaacctacaaag
tcattgacctgtatttttcaaaaatcttggccagagaagggaagcctgaagaattgttct
agaataaattagactgaagagactccttgaaggcgactgaattggatgctgggcctgtaa
agatggaatctcactctgttgcccaggctggagtgcaatggcgtgatcttggctcaccgc
aaccttcgcctcc
>ENST00000418255.1
tctctctccagaacctcttcttggggacccctctctgaagcctcttcttgggagcagctt
tctggaggaaaacgggcagcatagttgtgctgttgctgatggatggagatgtggaaatgc
ttcatgcagggatccagggggtctgctcgcaccgtgatggtgaccggcttccgaataccc
agagactgcctcttctctactgtcacaacatcaatttcttcattctctgtccgagaaaag
agatcaagagaagaaacacatcccatgagaaacacaaacatagaccctacagctttagct
gtctacgctggtgcttgggaaggtcgcctgccccacctccttccctggactagaaggtta
gatttgtaatcataggtcggcgaagctgcaggaacttcacaaaggtacaagcgaccattt
ccaaactacctgcaccagaggcagagactgggcagcagaatgtcccagatatggggctca
taacaccagagacctggagacacctggacacgcccttctcattcactggcttgaaggtct
cttaggttaacctaaccaggagaggggcaattgggagaaaagtctcctcctgctccacac
attttgcagcctccacacagaagtccaccttaatggatctcggcctcgcaaaggaagagc
tccgttctcagcttctttgcatatcaggaagcttgagcccctttgtcaggaaggcttcca
ttgtgtggacaatcgcattatttctccattaataaacctgaccattcagccctcctggcc
ccaaa
>ENST00000642138.1
atggttcccagcgtcctcccggggagccgctccgccagcgcagacgcccccaccggtgcg
cgccgggttggctgcgttcaggggctcccagtatccgatccctgcgagcatcatcagcct
ggctcctgcgggaggagatggagcctgcgttcttgggccccagactctgatgaagaacaa
ccatctttcctccgctgggaaaatgcacgtgaacgttaggattcccagtttcactgagat
taagctccagtctcctgcgatgggtctgcttctgagataacataaaccaggcagtcactg
aatgcatgaacaataagcctgtaagttatggagttcttgtaagaagactgaaccagtagt
ttcaggagaggataacacagaggaatctctgaacagcaggacaccaggcacagctgaaga
cagaactcccacccagatctacactctctgggcagcaaatttgaagaaacgtctccagtg
actccaggtggcctaagagaaaagacctaagcacactgacactggggtttccccaggaac
gcacagatcaccacccaattcatatgggcagctctggtcgcagggtaccaagagtgtcat
gatctgcagttcaatctccccagggccagatggaaaactagttactcgccaaaaaaggca
tcatttcaaaaac
>ENST00000450713.1
gcagaaatccgtctctgtgagcggaggagggtgtgcttatgcgagagcaggttttgggag
ctcactaaagcaggtccctgattctggtcttgaatagcggaggaggaaaagaagatgatg
ggggaaaagaaaagaagccatttatgcatccctccctaattcagtatccgagcatgaggg
agtgtcaagctagtggggaagaagagagggtttagttttgaatgaagttgggagttttta
ttattgcactgaactaaataggcattttactaaagtcaagactgttcttgttatttaaag
gaacgggatcatcaatggaactctttgagatttcatccagaggctgggaaagaacattca
tggtagcttttattattattttcattattgtaagttgaggaagagaaaacccaggaaaat
atacaaagagtgattggaattaataagagtaaaacaaggtggctgtataaaaggtcaata
ttcaaaatcaattttgttattacttactagcaacataattttttttttttttttttgaga
cagagtttcactcttgttgcccaggctggagtgcaacggcgtgatcttggctcactgcaa
cctcc
>ENST00000453437.1
ttccccaaacactggaaactctctgatgtgcccttctgactgcagggtaggaatcagcaa
aagtatgttcagaaacttaattgcccaagcatcttctttagtggtgactgggacagtcac
aagatcatgaagttctagttctctagctaggtgtatgctggcaccagtgtccaacacagc
tgccttctcaggtgccaagaaaccaggaagctccttcccatatgctgtttgcagttcaca
ccagttctgagtagccaggtccagaaactccaggaactctgagtcactcaagtctgagaa
ccctgaggcttctgctgacactgtctcctcttctcttgtctctgccatggtacagctctg
gattgggctagaagggccctgcataacatgttaaagaaatgcattgttcaaataaaaacg
ttctcaaaagca
>ENST00000437060.1
agatgtccaggatttaccagctcatgtataacatggaatcatactaacaacattcaccat
gttctgttggctcttaatgttccagttaatacagaaactctacccctgccaattgccctc
cccatgcattgacttctgcaaattctccagtagtgtcacaagcaagtccttatcttccag
gcttggaataacacgtacacaactatatatggtggtcatctttgaaggactgcagttatg
aaaaaaccatcagttcaactgtcctggacagcatttcattttattatgtaactgtagaaa
gccttgatcaagataaaaatagggatgacttatcagaaactgaagaattttcttaggaaa
gcaaagtttactgaaggataccttcattccagccatgatgagcatctgtcttctcaggca
atcatgatgaagctccagggacagtataacccatctctcccactcatccctgagccttgg
tcctggactgaatgtggttagaggttgtggaaataaaaaaaagaaccaaaataagaacac
tctcca
>ENST00000440100.1
ctcttgttgccggggctgcagtgcaatggtgcaatctcggttcactgcgacctccgcctc
tcggatgagaaaatttaaagaagacgtgtaatttctccaaagtcgcccagctcagaaatg
ccctggcggagaatgtgaagatgaggccagagggaacattgagaagaaggatctcagaga
agaaggaaaattcagcagaacctaggaagtgcaactgctattgcctgggcctttgttcct
ggaatggactctgagagtgcatgatgcagcttggaggacgtctcctctgggatccctccc
cactgcccccaccgcttcctggggtgaatgagtcctctgtagccatcaggattcgctgta
tcaggagtgttcctctgctgtcacctctgatgactattttcctcaattcagaatccccag
cacctgcaaaaggcctggataaagaaggggctgagcaggaacagaggattg
>ENST00000414199.1
agaggggagagccctagagtgagaattcaggggcccaaggtgtgtgacctccaccaccaa
ccagctgtgactgttgagtgttgagcggggagtattacttgattccccagggcctcagct
ttctgctctgtgaaagggagacggtgatcttgcctggtcagcctgagagcttgtgggtag
tgataaatgaccatgggtgtggtcacatttttgcaaagtgtaaaaagctacaccctggaa
tttattctcctgaatctttctctacaggacctggaacatggcagacagtcagtaagtgct
gggtcaccttcaggccaccctggaccatccagctctagctaagccatcagctgactacaa
ctacatgaatgaacccaggagataagagcagaagaatcacctagctgagcccagccaaac
tgcagcatatagtatcatgagctaataaacaattcctgctttaagccctaa
>ENST00000425554.1
gcctgccgacccgggtccgggggcccagttggcgcccggaccagctctccggtctgcgtc
ctgtagatgggaaaactgaggcctgagagggcgcgagggcggggacgaggccgaggactc
gggttcgaatctcgaggacgccagtagcccgctctgaggccgcgtggggctggtggagga
gccaccggtcgggcccccaagaccggctgacgtgggcctcgcctcgggcgactcccgccg
ggctagtggctggccgtgtggtgaccttgggcgagttacttcgcacagccacccaggggc
ctcttctccaacacgatagcactgcacccggagggccttcagacctgagctgaaatctac
accaccggctctctgactatcaggctttggactatactttgggctttcctgggtctctta
cctggcagacagcagattttggaacttttcagcctccataatcatttcccagaagaacca
caaagcataaatttccccaaaaggggaattttgttgatggctttagtctattccctccta
aaagaccagctacaaccaaatgaagtgaacataacctcaagggtgtattgtcttcataat
aaaagatgaagcttagaactgga
>ENST00000445073.1
ccggctgacgtgggcctcgcctcgggcgactcccgccgggctagtggctggccgtgtggt
gaccttgggcgagttacttcgcacagccacccaggggcctcttctccaacacgatagcac
tgcacccggaggataaagaaccactgaggatatgagttattcttcctacagttgtacagc
ttgtgaacagtagagctggggtccgagccaggtctctgactctgcagcctacccttgtcc
tgcttgaacacactgaggaagacaggaataacaggacatgggtcagaaggcttggcttct
gctccagctttgaagttgaaggattaggtgacagctaacacttgatagtattttatggtt
tcaaagtgataaccatgtaatattttaattgattctcagcccattttgtagatgaggaaa
ctgaggctcacagatctgatgacttcctaattgtggcaaactaccagctacacagtagct
gggctggcttcgaaccaggtcttttgaccccagagtctgtgcagctcacaaataaagctg
attctttgacaagttaagcctcttctcttggattcatttttccagtctgtgaaaatgagg
gattggattagattagtaggcaatcactagttcccaggcccttttatttaaagaaaaaaa
ggagaacccatagagtctggcaacttaaacttttgctaagtatgaacac
>ENST00000422305.1
ctgactatcaggctttggactatactttgggctttcctgggtctcttacctggcagacag
cagattttggaacttttcagcctccataatcatcaactctgtgagggattgttatctcca
ttttatggatgaggaagctgactctgagagatgactttccaaattcatccaactggaaga
aaaaggaagtctctggggacttgaatccagaactgtccagctccaagtccagggctcact
ctattaagccactccatgaggaatgagtccctaaggaggccacagaaggccctaagccct
cttttgttctctggaagagagtgccatttcttggcccttcccaaggccttgacaactgaa
gttcccagaagaaccacaaagcataaatttccccaaaaggggaattttgttgatggcttt
agtctattccctcctaaaagaccagctacaaccaaatgaagtgaacataacctcaagggt
gtattgtcttcataataaaagatgaagcttagaa
>ENST00000429109.1
gttctaggctgcttggccaagccagaactccactattgccctgcctcctgttctgtcccc
accatggctacagagggcccacaggatggattctgggacatggactcatggttgctgtac
catcttcttatttatttatagccagagaggaggatttcttatgttgcccacgttggtttc
aaactcctgacctcaagtgatcttcctgcctcggcctcccaaagtgctgggattacaggt
gtgagccaacttgcctggccatctctgtgccatcttcttctgatcctgggcagtgggact
aggggaagttaccttttctggggcacatttagtggtgtgctggcaaatgtttaaccacca
gctcttctggaagttaaaaaaaaaacctacctga
>ENST00000440249.1
cgccacaggctgccctttatcaggggagcaagtgaccaacttccctgcctgttctgaggc
tgcaagacggtccactgctggtgggtctggcagggctgacttatggagtaatttctccca
gtgtctggaagcagctttctgcccatgcctggggtcagggcaggacagaggctatgggga
ggggttgagtgtcttgcccaaagtcacaaggcagctcaaaagtggtgacgcaaggactgg
accccagatctgacttgtgtgccct
>ENST00000436207.2
ttctttttttcttttttttttttttgaggagagatactcctccacttttttaaatctata
tatttaaggtacacaacatgatgttatgggatagtcaaaaagtcactatagtgaagcaaa
ttaacagagccatcatctcacacagttatccattttttttgtttattgtggcaagagaag
ctaaaatctactcatttagtatgaatcccatatgtaataaattttattgcccctccacct
tttaataccctgggactcatacttctttccttcccaaaggctgctgatccccaccttccc
acctcattctggcagctatccacctctgttctctctccagccctatcccatattagctca
ggatgagcacttcagggaagtgccttagaattccagacaagtgagagaagcggagctgcc
caacacttgtaagaggtggtgctaaacaggagggcagaaggcaccattccttcggggcat
ggggccccaggtatccgtgggcagggtccaaagccaccgatccctactgtcctcaactgc
ggggttgcctccgccgcctttgctcccagacgccactccgaggcacaaggaccccaagtc
gctcggaactgccggccgctagatgacaccggctgcgccgatgcagagcctcgggagtct
c
>ENST00000414339.2
ccccaacacctggaagaactgagcttctggaatctaatagatgctaaataaatatttgtt
gcatgaatgatagtggtatgagaggaagagggaaaaaaaacggaaaaaggcttcttggaa
gaggtgacacttgaggatatatttccaattaaatatacctaagtgactgcccacctctgc
aacccaatgtcacattcgagtcttactgaactacttgactgcatttcccgagatctcacc
tcttctcgcctgtaccctgtgcgcggaaagtcagccctccaccttctccctgcttccact
cccaaaatacttcgtggttttgcagctctggagtatttaccgtgttggctgtttaaattt
ctgcctccatcagaaggcagaaactgactcgcgaactattccatccccagccgatagtag
acgcttaaaaaagaacgaaagaaggtgggtggaggacttcagtaacatcaggtggcagcc
tcaattttatcgtttgtgaaacgtggatagtaatccctctatcacgtggctgttgcagga
ataaagtgaaaaaacaaaacaggctagcttgttcaataaatgtgagttgaattaaatctg
a
>ENST00000447572.1
tagtcagaatccactactctaccactaatgtctcttccatccggctctgcagcacctgag
caaaagacctctgcagctgagtccaaagagcattcccatgtgaaccgagcaaccaagtat
catcggagtggctgagcctgggatttccaacttgggagactacacagtggactctataat
gattagtggcagcatccaatgtctcttccaagtctaaaatttgtgagtttcaaagttgac
tctccccaaacctggcctttgctgcctcagattctgtcactctagcaaggcagagagagc
aaaaggggcaagacaaacctcatcaacagcacagaaatcccagaatcacacactctctgg
tccagccaagccaagtgtttttttttttgttgttgttgttgttttttaaatcaccctcca
ttactcaacattctcgttcccagatgaattttaaactggagttgcaccaactgtgagaca
gcct
>ENST00000414798.1
gtagactcagagaaaacttgcgaagtttaggatggagctgaagagactgggttccgtcct
acgataaggcaaaggcacaccatgatgagaagtaccaggacaggcaggatcacagccaga
gccactgctgagggggagagactccccacagatggggctgaaacagaaaccaccaacgac
tgacctcagggagatgtctaagagcttctggcatgcctcagatggcaggcggctccagca
catcccaacactctccatcacctctagggagagagctccggccaagaggctctttgcttc
tctgataactcaagccctggatagcattaaagataactgaggctgggaacggtggctcac
gcctgtaataccagcactttgggaggcagaggcaggaggatcatctgagatcaggagttc
aagaccagctggccaatgtggggaaactccgtgtctactaaaaatacaaaaattagccag
gtgtggtggcgggcacctgtaatcccagctcttc
>ENST00000416809.2
acggtgggatttctttccgtgctcgcgcgttcagccccaagtctcagggccactcgtctg
ggaagttgtagaatctgtatagccaacctacacaacctccaaggggaacagccagtgtct
gccagatacacgccacgcttgcaccagcttggaggaaatgtaaggagggaagagaggaga
cgctgacatcattgaatctggagtcatctgagccagtgacttgtcttcccagatagactt
caacaaggtgtccaactcagtggcccacagtaaatgtcaaattaatgaagacaaaatggc
aataaggaaaaggagttccaggcactgtgacagatttttttttaaggttgcctgttttaa
cactgaaaacaatcagcatggtctgaaagaagattgtctagaggaagaaaggaaaagata
atgagattttttgccactgccttgaggatccctgattcctattgattttacctgcccttg
gacctgtccacctctatcttcacctccacctccctgatccggtctctaatcaactctcac
ctggacaacagaaatggcagcccaaattgtctcccacatcctgtcttaatccctctggtc
tctactaaactctgcagcctgagagaa
>ENST00000444563.5
agctgaagagactgggttccgtcctacggtgggatttctttccgtgctcgcgcgttcagc
cccaagtctcagggccactcgtctgggaagttgtagaatctgtatagccaacctacacaa
cctccaaggggcctttggacaggaccatcagctttttccttgccttcggacttgaattaa
acatcatctcttccttggcgtcaagcctgctgccatcagactggaactaaaccatcagct
ctcatgggactccatcttgctgacttatcctgcagatcttgggatttaaccgcctccata
atcacgaatcctccctccaggtcactgggagcttcaattccttagaagaaagaaagagat
gactcctgcttcatagtccaggaaaatccccacacaccgtggaggctctttaaggcggaa
ggaggtctgcggggatgtgagagcttcatactcattcccacgactctgtcgcagaagcca
gtgtccattggcagaagcaactatcaccatactatgaagtagcacaagcccttcaccaga
tacagtcgcccaatcttggaccatccagccccaagaaccatgagctaaataaaccttttt
ccttgataaa
>ENST00000425076.1
agctgaagagactgggttccgtcctacggtgggatttctttccgtgctcgcgcgttcagc
cccaagtctcagggccactcgtctgggaagttgtagaatctgtatagccaacctacacaa
cctccaaggggcctgctgccatcagactggaactaaaccatcagctctcatgggactcca
tcttgctgacttatcctgcagatcttgggatttaaccgcctccataatcacgaatcctcc
ctccaggtcactgggagcttcaattccttagaagaaagaaagagatgactcctgcttcat
agtccaggaaaatccccacacaccgtggaggctctttaaggcggaaggaggtctgcgggg
atgtgagagcttcatactcattcccacgactctgtcgcagaagccagtgtccattggcag
aagcaactatcaccatactatgaagtagcacaagcccttcaccagatacagtcgcccaat
cttggaccatccagccccaagaaccatgagctaaataaacctttttccttgataaa
>ENST00000640236.1
aaagagtccggatctggggctccatcatgaatctctaagagtggcccagagattctcacg
ttccctagtcattcacccacgtgcctcagctgcagaacctgtcctcaaggtgctcacagg
ctgagggaaggcagacagaggacaagtggcaacctacaaaacaccaaatgggctccatac
tcaaccaaggtgcccctcagccagaactggacacattgccagagaactccaggggtcatc
tggtcggctcagcctcccggtttccgacagacagtcaccatagactcacctgaactgtga
gaagtagaggaaggcgtcccagaggagtgcaccgaagtcacccagcggccgagtgagaac
tccagtccagctttccacccgctactccgcgcatcccagcttgccttacagccgggtacc
ggctccaccattttgctagagaaggccgcggaggctcagagaggtgcgcacacttgccct
gagtcacacagcgaatgccctccgcggtcccaacgcagagagaacgagccgatcg
>ENST00000640492.1
gtcttcaggctcagagaagagaaggcattgtttgcccatgaatgtttgcaagtaaatagc
agagctgggactcaaagagtccggatctggggctccatcatgaatctctaagagtggccc
agagattctcacgttccctagcttggggcctccatgaggctaacaatggggtcacatgtc
tctgtccctgggaaagtggccagcatggggctggcccagagaaggacaaggtggctgttt
ggtgagtgtgacccatgggctgagtaaggcagacccgcaactgggaaaaggcatagactg
gatgtgctaagaaacaaggagctgtggagagactttgaggagggaagtagcaaaacccaa
aagtcattcacccacgtgcctcagctgcagaacctgtcctcaaggtgctcacaggctgag
ggaaggcagacagaggacaagtggcaacctacaaaacaccaaatgggctccatactcaac
caaggtgcccctcagccagaactggacacattgccagagaactccaggggtcatctggtc
ggctcagcctcccggtttccgacagacagtcaccatagactcacctgaactgtgagaagt
agaggaaggcgtcccagaggaggtggtactgttactatccctagtgcaccgaagtcaccc
agcggccgagtgagaactccagtccagctttccacccgctactccgcgcatcccagcttg
ccttacagccgggtaccggctccaccattttgctagaga
>ENST00000424948.1
caccgccgcgagctcggaatgtctggccccgggtgcttcagggtccgagaacctgcagaa
gttcacacttaaatcctacacgagagtcgtatttatgatgcagaactcggtgcagaaccc
gatggagtgcccaaggcgcttgagccgttcctagaaggggaaggagagccgcgggcggca
gcggggcaggggacggaattgggaagcttgggagcaggaagaaggccagagctacttagg
gccatgcgcggtggctcacgcttgtaatcccagcactttgggaggccgaggcgggcagat
cacgaagtcagaagatcgagaccatcctggctaacacgggactcaagactggaatgggaa
gagcatgaaattgagctgtctatccccctggatctctcattgccacctgcccataggttg
gctgcacccctccaccaaagaaaggccatgactccttcctggcagccctgtcttacagct
actctctggtgatctgggaaccactccctcccttaccccttgatgcctagggctagtgcc
agcaccttgttgttgttagcctcagaggcacttgcactgttccttgatggttttcccaaa
tcttgccctcatctttgtaaatactgtttgccgtttattacactgtcatcatattaccca
a
>ENST00000436713.1
ggaacattaaaaaagtcatcttaagcaaggtgtccaggaggaaagaagtgacatgggaga
atagtctgttcatccactcctagaacagatagctaaacctgtgtgactcccatttaacgt
cacagatcttcatctcggtctggagacaacaccagaggaatgatgacctggttacggaac
agcggtgttttttcatgcttcaagaccttgttcagagtgttcagctgtccagaaagcaag
gcaaagctgtccaggacagatggcctggtggtggtaacaaggtacaccctacactccctc
actgagacattttcgacagacctaatgccaggagatcattctctcatgtgcacctctgta
gcacatgcactccagcttcctccatcctagcatctgtgagcctggctgtcttgtcagtct
ctgggaaatctgcctactcatgaagacttctctgaacaccagtcctgctctcccctttcc
ctcccccaaccaacgactccagctttccatctgctctcatcattttgtttcaaccttctc
cttgctgaattaatatgcaatcatctatctctgtgtcaatattcccgtgcctctttcaca
agctcagtcaacccattaacatttattgagactaccagctgcaagaaactaagtgacaaa
tgaaaaacaaaaaccacacatgcttctaagcactggacaaacaaattaaaatgctggggg
tctgcaaagca
>ENST00000396885.2
gtaccaggagaccgtcatggataggaagcagtcctgagggaggagccacaggcctgagtc
ttctgtgccagtcacctcagattcctgtgccctctgccctggctgccagtggaattcctg
gcacctatcccagctctttcgggagcccacagttccttaccagctgggggtcgatgtccc
caatggatttggcatggactgcttctaggagttcctccagctctgccagggccaggcgcc
cccctagccgcagtcgatcaggccccggtggctccagcaagaagaggcgcttccaaaggg
tgtcccgacggcagtgccctccagccagccgcaccagctgagccagccgtgctcgtgcca
tgcccacctctgcagccagtggtgggaacagaggagccggtccaggcgctagaataagcc
ctgaggcctccccagggctgccagctgaactcccaggagcctctggctcagggggcagtc
tgggtggcttccggaagcggcgcatgtcagcagtgagcctggggaagagctctcgctggc
tgggtgcagcacagtgacagacaagcagagacacatcaaagtcatcctggtgtcgaagtc
cctcagagtccaggtaggagccagaactgtgcaggacgggttggggagatgtcaactctg
gggttctaataaaacaaacctcacccctgcccaagaaaa
>ENST00000444386.1
cgaagtgctgtaaaaacccgggccttcacgaaaagcgcctacggttagcgagagagggat
cacggggagaggcgaaggggcggagcgagggcggccggaaaaggagcaggacccgcgcct
ggagaaggacaatatatgaagagcttagtgaagtttgattggaactgaaaaacatcagta
tgaaagcatcaagtggataaatctcagaaacataatctctagaggaacaagcaaatcaca
gagaaatacctacagtgtgattccattgatataaagtcaaaggcagggaaaaccaacagt
atcttgtgtaggaatatggacatctctgataaaacaatgaagaacaagtgaataattatc
acaaaattcagcataatggtgaccacctctagaggaggacagaagagggtagcattggag
ccttctcttacgttggatagcacattcatgtatgttaattttactactcttctttagagc
taacatatattttataaatatcattttttatctgtcttatatttaataaaaacacatttt
taaaa
>ENST00000398804.7
actgaccccagttctggcccccgctagagcaagacttcagcgttccatgtctgctgtgct
gtggaacccagagtgctcttgcctggatggctgagaatcccttggaccctggaagcacct
actccatgatggcccgcaggaggaccaaactggagacagtcctggctctgaggaaacagg
aaggaaggagggtgaaaggaacgtccacctgcacacaaaggaaagatgaaaaagagtcac
ctaccatgggacctggcaaagtacttcagaacttttattccttccagaagcagtgtatca
caatagattgaatcaagaagtgacattaaggccagcgcggtggctcacgcctgtaatccc
accactttgggaggccgaggcgggcggatcacgagatcaggagatcaagaccatcctggc
taacatggtgaaaccccatgtctactaaaaatacaaaaaattagccgggcatggtggcgg
gcgcctgtagtcccagctactcgggaggctgaggcaggagaatggcgtgaacctgggagg
tgaagcctgcagtgagccaagatcatgccaccgtactcccgtactccagcct
>ENST00000439057.5
gaggttcgcgctggtggagcaccccagcttgcaggttcagcgtgggtgtctctcccgggc
acatcgagctgtctagaggaaccctcttcccctggcttcacggcccagaggacgcacggc
tctctcccctcgagagcgtgtttcgtcgcccgcgcggggaacgcaaagtgctagggtagt
cacggccacttcacgccgagggacatctcatctcgccctccaggtcgtgagcgcacccat
tccgctcactgaggccgaaagcttcggacctccgtgggccctgagacttcagcgttccat
gtctgctgtgctgtggaacccagagtgctcttgcctggatggctgagaatcccttggacc
ctggaagcacctactccatgatggcccgcaggaggaccaaactggagacagtcctggctc
tgaggaaacaggaaggaaggagggtgaaaggaacgtccacctgcacacaaaggaaagatg
aaaaagagtcacctaccatgggacctggcaaagtacttcagaacttttattccttccaga
agcagtgtatcacaatagattgaatcaagaagtgacattaaggccagcgcggtggctcac
gcctgtaatcccaccactttgggaggccgaggcgggcggatcacgagatcaggagatcaa
gaccatcctggctaacatggtgaaac
>ENST00000434346.1
cttcactttcagagacttcagcgttccatgtctgctgtgctgtggaacccagagtgctct
tgcctggatggctgagaatcccttggaccctggaagcacctactccatgatggcccgcag
gaggaccaaactggagacagtcctggctctgaggaaacaggaaggaaggagggtgaaagg
aacgtccacctgcacacaaaggaaagatgaaaaagagtcacctaccatgggacctggcaa
agtacttcagaacttttattccttccagaagcaggtaagtaccccaagtcctcatcgtat
tcccagcatagggcttggtatacggggggatatttcattcagcatattggctgaatgaaa
ggtctgataggtatacctgggagaaggtccttagggacatggcttaaaaaatgagagagg
ggcagggcagtgagtctaaaaggatgtggatgctcacatctgctcttacaatcatgctac
agttcatttattgagtggaaacagttccctacttattgacaattcatttactgaataggt
aatcagtaaatacattttgtatcaatctaacaattaggcataaactacagcctcctacac
ccaatatctgaggtgttctaagatttaactactcaaatgtttgatatttgataaattgtt
taagttctctgcaattcagttccacctcctataacagcacttctgaaaatgtggtctgtg
aacctctgaggggttcctgagacactgtcagggagcaagtgagacatggctatttttata
atattaaactattagcctttgtcactgtgttgtcatttacctaggataggtac
>ENST00000453015.1
gggcaagtaccagcacctcagcctagtcggtgcaggtgatagttatgaagctaagtccta
ggccaggaacaaggcagccagtccagccagcatagttgacccctctatggactggggcca
gtgcagccacagcattccagtgctcagcccctcagctgggagatcagcgactgctgccac
gtgcccagaaatggctcgtcctttcactacagcggaatgcaatgagggtgggtgagaaga
tgatgggtcggttatttcattccttttctttttacaacttcactttcagagacttcagcg
ttccatgtctgctgtgctgtggaacccagagtgctcttgcctggatggctgagaatccct
tggaccctggaagcacctactccatgatggcccgcaggaggaccaaactggagacagtcc
tggctctgaggaaacaggaaggaaggagggtgaaaggaacgtccacctgcacacaaaggt
aactgtcctctactcagggaagagtgaaccaggacaaagtaactgttttagagagcaagg
cagctctctgggctgaaaaatgttaacagttaaagaccttgctaagtcaaagtctgcccc
tatctctgccctctcctgcttctaggtgaccaaaaaaaaaaaaaaaa
>ENST00000418149.1
tggtggagcaccccagcttgcaggttcagcgtgggtgtctctcccgggcacatcgagctg
tctagaggaaccctcttcccctggcttcacggcccagaggacgcacggctctctcccctc
gagagcgtgtttcgtcgcccgcgcggggaacgcaaagtgctagggtagtcacggccactt
cacgccgagggacatctcatctcgccctccaggtcgtgagcgcacccattccgctcactg
aggccgaaagcttcggacctccgtgggccctgagacttcagcgttccatgtctgctgtgc
tgtggaacccagagtgctcttgcctggatggctgagaatcccttggaccctggaagcacc
tactccatgatggcccggtatagtgcaggctcaatataatcttcccggtatcttga
>ENST00000437753.1
atcttatagcatatagcaggagtgtaataaacaattgcttaaaaaaaaaaaaggaagcag
gtctccttggaagaatggctgactccaaggctggggcagagaaggcgtaaggtcctgcca
tgagatgatacagcaaggaggccctcaccacatgccagccccttgatcttggactaccca
gcctccaaaactactcctgcaagatgagtagtcagtgacttcctgagtagaaatcaaatg
atctacaatggttttaaaaacagagaacagaagagtaaagctgaaaaatactttgtcact
ggccaggtactccctttagaagcaggtcacctgcctgtggtcccagctacttgggaagct
gaggtgggaggatcgcctgagtccagaaagtcaaggctgcagagagccacattcactgca
ctccagcatgggtgacagagggagaccctgtctcaaaaaaaaaagaaaa
>ENST00000446167.1
gggaccacccaataagcaaccgggaaaccacataccatggacagtgctcggggaatttcg
gctcctcctcatccctggaggttccagggatctggcagagaaagaagcccagtctcacag
caatgactcctgaacatcctttgcaaacactatttaggacagatggactgaagtaggccc
tggggagagttgggggcatttccggaggccagaccaaaggtgatctccaggagatttgga
tgttagtgcaggatagctcagagccaagtggcagataagtctttgggagccagaagggct
ctttcttctctaaggaacaagtgtagacctataggggcaagaacctgtggcaaccctggg
agaggtctgcagattcaggagggaacatcccaaaactcagcagaggaggagagggagctt
ttgttggtcacctggaaccactaccaatccatgttcatgtcaaattaaatgatcactttg
aagttt
>ENST00000445226.1
caaccgggaaaccacataccatggacagtgctcggggaatttcggctcctcctcatccct
ggaggttccagggatctggcagagaaagaagcccagtctcacagcaatgactcctgaaca
tcctttgcaaacactatttaggacagatggactgaagtaggccctggggagagttggggg
catttccggagggaacatcccaaaactcagcagaggaggagagggagcttttgttggtca
cctggaaccactaccaatccatgttcatgtcaaattaaatgatcactttgaagt
>ENST00000412378.1
cagaccggcgcggggcgctgcggcccaactccttagtaggacgacgtgactcgaggggcc
ggaggacggagggctcctcctcatccctggaggttccagggatctggcagagaaagaagc
ccagtctcacagcaatgactcctgaacatcctttgcaaacactatttaggacagatggac
tgaagtaggccctggggagagttgggggcatttccggaggccagaccaaaggtgatctcc
aggagatttggatgttagtgcaggatagctcagagccaagtggcagataagtctttggga
gccagaagggctctttcttctctaaggaacaagtgtagacctataggggcaagaacctgt
ggcaaccctgggagaggtctgcagattcaggagggaacatcccaaaactcagcagaggag
gagagggagcttttgttggtcacctggaaccactaccaatccatgttcatgtcaaattaa
atgatcactttgaa
>ENST00000623351.1
tgctcgagatctgcagtggctgccgggtgcggagcgccggccgggggtgggctctccagg
gctgctaggcccctgccctcacctgcggccgcccggccccgccctaggtgtgccgtcaat
ggatcatgaagatggaggtggtggctcatgcctgttaatccccacactatgagaggctga
ggcaggaggatcacttggggccagtagtttgagaccagcctgggcaacatggcaagactc
catctctacaaaaaaatgcaaaaagaaatcagtggaccatgtatgtacacatctattttg
gattcatgcctgtaagatactgagcgtcgaccaggcgcagtggctcacaactgtaatccc
agcactttgggaggctgagatgggtggatcacctgagctcgggagttcgagaccagcctg
aacaacatggagaaaccccatctctactaaaaatacaaaattagctgggcatggtggcgc
at
>ENST00000607988.5
acacatatgtgataagcctcttaccatgggctggcccagggagcagtcaatggatcatga
agatggaggtggtggctcatgcctgttaatccccacactatgagaggctgaggcaggagg
atcacttggggccagtagtttgagaccagcctgggcaacatggcaagactccatctctac
aaaaaaatgcaaaaagaaatcagtggaccatgatgagcttatcatggaacataagaaaaa
taaaacagatgtcagcctgtgtatgaagaattcatccacaagatttgctcactcttcaat
tctttcccgagcaaaaccaagaatcttcttgggctaagccccaatttggggttcacctgc
cttgcagcaacatggcaccaaacatgcggcagaagagagaaaacgacagcatgagagacg
gagaaagaaatggccagttggcaaggtggtaatg
>ENST00000609636.5
aaacaggttgacactctcgtcctggtaaccctcagggccctgcagatcacagtgtccaga
gaggaggggctgttgctcctagcaggatgagcttatcatggaacataagaaaaataaaac
agatgtcagcctgtgtatgaagaattcatccacaagatttgagcagaccgaagactgtga
gacttcctccccacagtgagctaaaaggacgcttttgtcagagtggggaaataaaagggc
tttatgggaaggaagataagaacagatgagtcagaggtttctgcttaatgctcactcttc
aattctttcccgagcaaaaccaagaatcttcttgggctaagccccaatttggggttcacc
tgccttgcagcaacatggcaccaaacatgcggcagaagagagaaaacgacagcatgagag
acggagaaagaaatggccagttggcaaggtggtaat
>ENST00000609472.5
accctcagaacctagctttcctgcctgcccccagggctaatccagaggtgggggaggggc
taaagacactgggctctgccaggggccttggatgagcttatcatggaacataagaaaaat
aaaacagatgtcagcctgtgtatgaagaattcatccacaagatttgaactggattcgtgc
ctggggtgattcaggatgtccagttaagctgggaaatactgattccactgatccccttca
ttcactcagagcagaccgaagactgtgagacttcct
>ENST00000610167.5
accctcagaacctagctttcctgcctgcccccagggctaatccagaggtgggggaggggc
taaagacactgggctctgccaggggccttggatgagcttatcatggaacataagaaaaat
aaaacagatgtcagcctgtgtatgaagaattcatccacaagatttgctcactcttcaatt
ctttcccgagcaaaaccaagaatcttcttgggctaagccccaatttggggttcacctgcc
ttgcagcaacatggcaccaaacatgcggcagaagagagaaaacgacagcatgagagacgg
agaaagaaatggccagttggcaaggtggtaatg
>ENST00000630871.2
ggggcagaggtcagggatgctgttcactatcccgcaatgcactggaaactccccaagaag
aaagaaccatctggcctaatgaactgtggactctgaagccaactacctagggtgaaatct
cagctcttgcactctgcagccatgggcaaatttcctcatctctaacatggggtacctggg
atgagcttatcatggaacataagaaaaataaaacagatgtcagcctgtgtatgaagaatt
catccacaagatttgctcactcttcaattctttcccgagcaaaaccaagaatcttcttgg
gctaagccccaatttggggttcacctgccttgcagcaacatggcaccaaaca
>ENST00000626342.1
gctgttcactatcccgcaatgcactggaaactccccaagaagaaagaaccatctggccta
atgaactgtggactctgaagccaactacctagggtgaaatctcagctcttgcactctgca
gccatgggcaaatttcctcatctctaacatggggtacctgggtaatacccatctaaggtt
gttgggaatactgagccgatacttgtaaagtgttcaaaatgccagtgctgtttattggtt
cagagctggagaaaacaagagtagacccagatggagggacacatccaggttttcctttct
catttcggcttctacttcagacaggctttttccattgccaaaggccacttcagtctgatg
tcatgtcagtttaatggtatcagaggaaaagagagcagtgtttccctgtttcggtggagc
actgcacttataaatcctgaagaatggctctgccttggctgagcttggccatgatcaccc
gtagtttctcgaggtgccatgattgagattggagccacctgcctggaggaaggacaggct
gttttccacaggggcgggatgttcttaccagaaggacagaaggcagttgagtgaccagga
tgacagatgctgccatgcaagggttgtgggtgcacctgggttggcaccgtgtctgatccg
ggaggattacaggatgagcttatcatggaacataagaaaaataaaacagatgtcagcctg
tgtatgaagaattcatccacaagatttggtaaaggataataataataataataataataa
taataataatagctatcatacattcattgggtacttactagtacca
>ENST00000626430.1
tacccatctaaggttgttgggaatactgagccgatacttgtaaagtgttcaaaatgccag
tgctgtttattggttcagagctggagaaaacaagagtagacccagatggagggacacatc
caggttttcctttctcatttcggcttctacttcagacaggctttttccattgccaaaggc
cacttcagtctgatgtcatgtcagtttaatggtatcagaggaaaagagagcagtgtttcc
ctgtttcggtggagcactgcacttataaatcctgaagaatggctctgccttggctgagct
tggccatgatcacccgtagtttctcgaggtgccatgattgagattggagccacctgcctg
gaggaaggacaggctgttttccacaggggcgggatgttcttaccagaaggacagaaggca
gttgagtgaccaggatgacagatgctgccatgcaagggttgtgggtgcacctgggttggc
accgtgtctgatccgggaggattacaggatgagcttatcatggaacataagaaaaataaa
acagatgtcagcctgtgtatgaagaattcatccacaagatttgctcactcttcaat
>ENST00000628234.2
tcacccagtcttggtgtatgtagacgttttcttaatatttcttaatattctatttaggat
gagcttatcatggaacataagaaaaataaaacagatgtcagcctgtgtatgaagaattca
tccacaagatttgaccgaagactgtgagacttcctccccacagtgagctaaaaggacgct
tttgtcagagtggggaaataaaagggctttatgggaaggaagataagaacagatgagtca
gaggtttctgcttaatgctcactcttcaattctttcccgagcaaaaccaagaatcttctt
gggctaagccccaatttggggttcacctgccttgcagcaacatggcaccaaacatgcggc
agaagagagaaaacgacagcatgagagacggagaaagaaatggccagttggcaaggtggt
aatgagagacagcagttggcaagacagtgagagacagcaagagatggtggtacagccaag
cagacaggcaagtaagtggccatactgctactgcctcatgtaggatccggcaggctggtg
ggttatcagtcctcacgtgggaccctcccaccatggcagctgagcacatccaagctgggg
gatcctgaagagaccttcacctgggtgccacgtggaagattggccagcaccattttgact
cctgtggatggttccaggtaaagacaatccttgcacaaggcttccaactcgacccgccta
ctgacctggagaatgaaagtgtcctgcctcgggg
>ENST00000616338.1
agattggcatccagagtgtttggagagtgggcccataagagaacattgtgtgtgtatgtg
tgtgtgtgtgtgtgtgtgtgtgtgtgtgtgtgtgcacgtgcacgcacgtatgtgttgggg
gctgtgtagcttctcctaacttcaccatgcagaagtcaaggaaacggttacagaggcaaa
atgtgggagtagctaatggcaatggcccagagagatgaaaaaatgtgagaaaaccaaagc
ttggaggtaggaactttccgattcttttggagtagactaaggtgacttaagtaggaaaag
aacgcatagccagtaactctcccaacagaactggattcgtgcctggggtgattcaggatg
tccagttaagctgggaaatactgattccactgatccccttcattcactcagagcagaccg
aagactgtgagacttcctccccacagtgagctaaaaggacgcttttgtcagagtggggaa
ataaaagggctttatgggaaggaagataagaacagatgagtcagaggtttctgcttaatg
ctcactcttcaattctttcccgagcaaaaccaagaatcttcttgggctaagccccaattt
ggggttcacctgccttgcagcaacatggcaccaaacatgcggcagaagagagaaaacgac
agcatgagagacggagaaagaaatggccagttggcaaggtggtaatg
>ENST00000431800.1
gacttcctccccacagtgagctaaaaggacgcttttgtcagagtggggaaataaaagggc
tttatgggaaggaagataagaacagatgagtcagaggtttctgcttaatggtggtacagc
caagcagacaggcaagtaagtggccatactgctactgcctcatgtaggatccggcaggct
ggtgggttatcagtcctcacgtgggaccctcccaccatggcagctgagcacatccaagct
gggggatcctgaagagaccttcacctgggtgccacgtggaagattggccagcaccatttt
gactcctgtggatgggtgagtgttttgcccacccccaccccaataacatcagcacccaaa
ctgcacctggtcacctgtctacattcagatttagatgaaagccacaccatggaggcagcc
agaggcccatgggagatgtctggattcgcagaggaatagctccatgtgatgcaaaccttg
actaatgggaacaggaaaagggaggaaaccaggaagataaatctccctcccttctcattg
ctccttgcaacccttcccacttgaagcatgaccacatttaatgaacaacctgctgtgtct
cttggaagcttgctgcaaggcagcaatcagcacaataacattgtattgtatcttcctctg
cttcacttctcttc
>ENST00000437643.1
gtgagctaaaaggacgcttttgtcagagtggggaaataaaagggctttatgggaaggaag
ataagaacagatgagtcagaggtttctgcttaatggtggtacagccaagcagacaggcaa
gtaagtggccatactgctactgcctcatgtaggatccggcaggctggtgggttatcagtc
ctcacgtgggaccctcccaccatggcagctgagcacatccaagctgggggatcctgaaga
gaccttcacctgggtgccacgtggaagattggccagcaccattttgactcctgtggatgg
gaaaccctggaacagtgtctataagtcatgaaaaacagagcaattgaaatggaatctcac
ttgggaccccagtcactgctccagactgaccagtcagtggacaaggcttctcgcattgct
caccagcacccaaactgcacctggtcacctgtctacattcagatttagatgaaagccaca
ccatggaggcagccagaggcccatgggagatgtctggattcgcagaggaatagctccatg
tgatgcaaaccttgactaatgggaacaggaaaagggaggaaaccaggaagataaatctcc
ctcccttctcattg
>ENST00000453688.5
atgagagacagcagttggcaagacagtgagagacagcaagagatggcaagtgacagttat
tgttaagatgacaaatggagagatggcaagaaatagagaagcagtcagtgatggaggctg
caagagttgtaacactaaccaaaggctctttttagaatcatcgttttccctggcaggtgg
tacagccaagcagacaggcaagtaagtggccatactgctactgcctcatgtaggatccgg
caggctggtgggttatcagtcctcacgtgggaccctcccaccatggcagctgagcacatc
caagctgggggatcctgaagagaccttcacctgggtgccacgtggaagattggccagcac
cattttgactcctgtggatggctaaagtgacccagcaggcttcctgagccttaggcatta
cctgtcatcttcactcttggagacctcaatcctcagttccaggtaaagacaatccttgca
caaggcttccaactcgacccgcctactgacctggagaatgaaagtgtcctgcctcggggc
ccctcagatcagcacccaaactgcacctggtcacctgtctacattcagatttagatgaaa
gccacaccatggaggcagccagaggcccatgggagatgtctggattcgcagagg
>ENST00000447959.1
tgagagacagcagttggcaagacagtgagagacagcaagagatggcaagtgacagttatt
gttaagatgacaaatggagagatggcaagaaatagagaagcagtcagtgatggaggctgc
aagagttgtaacactaaccaaaggctctttttagaatcatcgttttccctggcaggtggt
acagccaagcagacaggcaagtaagtggccatactgctactgcctcatgtaggatccggc
aggctggtgggttatcagtcctcacgtgggaccctcccaccatggcagctgagcacatcc
aagctgggggatcctgaagagaccttcacctgggtgccacgtggaagattggccagcacc
attttgactcctgtggatggcacccaaactgcacctggtcacctgtctacattcagattt
agatgaaagccacaccatggaggcagccagaggcccatgggagatgtctggattcgcaga
ggaatagctccatgtgatgcaaaccttgactaatgggaacaggaaaagggaggaaaccag
gaagataaatctccctcccttctcattgctccttgcaacccttcccacttgaagcatgac
cacatttaatgaacaacctgctgtgtctcttggaagcttgctgcaaggcagcaatcagca
caataacattgtattgtatcttcctctgcttcacttctcttcctccctcaccctcactgc
cctgagctggcacatcccaaagaaagcattaccacattaa
>ENST00000609027.1
gagatggcaagaaatagagaagcagtcagtgatggaggctgcaagagttgtaacactaac
caaaggctctttttagaatcatcgttttccctggcaggtggtacagccaagcagacaggc
aagtaagtggccatactgctactgcctcatgtaggatccggcaggctggtgggttatcag
tcctcacgtgggaccctcccaccatggcagctgagcacatccaagctgggggatcctgaa
gagaccttcacctgggtgccacgtggaagattggccagcaccattttgactcctgtggat
ggttccaggtaaagacaatccttgcacaaggcttccaactcgacccgcctactgacctgg
agaatgaaagtgtcctgcctcggggcccctcagatcagcatctgctcctgccccagcgtc
ggcgatgcatgtctctgtggccgctgtgctcgcacccaaactgcacctggtcacctgtct
acattcagatttagatgaaagccacaccatggaggcagccagaggcccatgggagatgtc
tggattcgcagaggaatagctccatgtgatgcaaaccttgactaatgggaacaggaaaag
ggaggaaaccaggaagataaatctccctcccttctcattgctccttgcaacccttcccac
ttgaagcatgaccacatttaatgaacaacctgctgtgtctcttggaagcttgctgcaagg
cagcaatcagcacaataacattgtattgtatcttcctctgcttcacttctcttcctccct
caccctcactgccctgagctggcacatcccaaagaaagcattaccacattaatccttgtc
tcagactctgctttcaagaggatctagaatcttgctctgttgccctggctagagtgcagt
gatgtaataatagctcactgaaacctcgaactcctgggct
>ENST00000630008.2
gatctgctccttctcctgggtgcgcatggcctggatgttgagatccacctcctaaggggg
ctcagcagactctggttgactgtgacagcagtgatgcctcccatgccgctggtcccacca
tagcctctgcccaggccagcccagaagctgctgctgcccagtagggagaagctctaagag
ctgatgcaggcactgggcccactcgtataggagcggcatagcagcatttttacaataatc
cagtaaccctgttgttcatcaatagcataattgagaaatatattgtgatatatttatacg
atggaaactattcagcaatgggaatgactgaactacagcactatgaatcttatagattga
gtatacgaagcaagatacaaattactccatttatataaatgtaaaaaaaaaaacaaaaca
aaacctaggcagcatagccaaaccctgtctgcacaaaaatgtaaaataaaattagccagg
tatggtggaggatgagtcctagctacttaggaggctgaggtgtgtggatcacttgagcca
ggagttcaaggctgcagtgagtcatgacaggacagagggagacctgtctactgtctgtcc
ctatagaaaaagaaaaaaacaggatggccagaggaaatgcatcaatgcagagggacagaa
acagcagtgtggcctgggaaagtgggacaggccaggcgcggtggctcatgcctgtaatcc
caacactttgggatgccgaggtgggcggatcatgaggtcaggagatcgagaccatcctgg
ctaacacagtgaaaccccgtctctactacaaatacacacacacaaaaaaa
>ENST00000625367.2
atcttatagattgagtatacgaagcaagatacaaattactccatttatataaatgtaaaa
aaaaaaacaaaacaaaacctaggcagcatagccaaaccctgtctgcacaaaaatgtaaaa
taaaattagccaggtatggtggaggatgagtcctagctacttaggaggctgaggtgtgtg
gatcacttgagccaggagttcaaggctgcagtgagtcatgacaggacagagggagacctg
tctactgtctgtccctatagaaaaagaaaaaatctcctggtgtcttttcctgaatttggc
agacaggatggccagaggaaatgcatcaatgcagagggacagaaacagcagtgtggcctg
ggaaaggtcaggctttgacacaaggaatttagagaagaaaaaaggtgtggtctgctgttt
cattcagtccattatctgttgagcattcctttttttattcaaatagagcagaagaaagga
gcttgaaatggacagttatctctggtttatctggctgtagagtgcagagatgattctctt
tcaggatgggagagggggtggggagg
>ENST00000628123.1
aaacctaggcagcatagccaaaccctgtctgcacaaaaatgtaaaataaaattagccagg
tatggtggaggatgagtcctagctacttaggaggctgaggtgtgtggatcacttgagcca
ggagttcaaggctgcagtgagtcatgacaggacagagggagacctgtctactgtctgtcc
ctatagaaaaagaaaaaaacaggatggccagaggaaatgcatcaatgcagagggacagaa
acagcagtgtggcctgggaaagagtgaaaattgaggcagattcataaagaagtctaagag
ttttggggatgttggggactatcaaggttgacagtctctccatatagaaattcttcccca
gattcccaggagaaactttgaaataaattactcaa
>ENST00000627999.1
agcatagccaaaccctgtctgcacaaaaatgtaaaataaaattagccaggtatggtggag
gatgagtcctagctacttaggaggctgaggtgtgtggatcacttgagccaggagttcaag
gctgcagtgagtcatgacaggacagagggagacctgtctactgtctgtccctatagaaaa
agaaaaaatctcctggtgtcttttcctgaatttggcagacaggatggccagaggaaatgc
atcaatgcagagggacagaaacagcagtgtggcctgggaaaggttttaaagttagctggc
cgggtgcagtggctcatgcctgtaatcccagtgctttgggagtccaaggcgggcagatca
actgacgtcaggggttcgagaccagcctgagcaacatggacaaaccccgtctctactaaa
aataaagaaaaaattagcctggtgtggtggtgcatgcctgtaatcccagctactcaggag
gctgagatacaggagtcagagctgccacagacagcgagttacagcactttgcaggggaca
gctcatggacccaggactggagcccagaatgacaagggttctggaaggtaacagggaaaa
tggcagtggggtgggcagcatgcctgcccctgagtcattcccaggcctaggtgtgtgtct
acaggatggactgtcaggggaggatagggtgcattgtaaggttgggggaggaggcaggac
ctcagggcaaactcctctgacctacaaggcccaggc
>ENST00000625982.1
gtgtggcctgggaaaggtcaggctttgacacaaggaatttagagaagaaaaaaggtgtgg
tctgctgtttcattcagtccattatctgttgagcattcctttttttattcaaatagagca
gaagaaaggagcttgaaatggacagttatctctggtttatctggctgtagagtgcagaga
tgattctctttcaggatgggagagggggtggggaggaggagagaggtgggaatgtaatga
tgatggtgatgggttgatgaatgtgagactggaggtttttttcatacaaagtctcgctct
tgttccccaagctggagtgcaatggcatgatcttggctcactgcaacctccgcctcttgg
gttcaagagaatggcatgaacccgggaggcggagcttgcagtgagccgagatcgcgccac
tgcactctagcctgggcaatggagcgagactctgtgtcaaaaaaaaaaaaaaaaaaaaaa
ccaaaacaaaaaaaaaacaaaaaccagtgggacagagtgcaaactgagaggcaaaacatt
tttgtttgttaagtgcaaatttttaatttgtacatgaaatatgttactgaatttgaataa
aaatttacctttgaaatgaaaacctattcctttatacttgttaatggttttaaaatgaaa
gatgaataaaggaaataaatgttatagcctaagtattattgcctaaattgtatcttattt
agatgctttggttttattaaaatttgcttgttggttgctggatgaccatttacataaggg
agtatatcagattgtaaagaaaggatcaaaatttaaacaggtagatgtgaaaatgattga
aataaatagttgtgcctttttcattttttggagccataatattaattttatgtatttatt
ttatgatgtgagtatgcatac
>ENST00000414156.1
tgaacagcatggtgccagagcaggttgtgatgaagaaactgagtctcagtgaagtgaact
gcctaaggtcacatagccagttggttgaggagccaggattcaaacccaagcccatctgag
tgcagagcctgtgttgttatcactgtggaactatgaagcacccttttggtgttgggcttt
gcgctaccaatagagacgatgtggaagaaaacaagctcgcttccctcatttccctcagcg
tcaagtgaaacacgcaggcctgaacagaccttcggtagcagcagctgaggaagaaagcaa
aggcagcatcaccactccctctctgctgctacagtcaccctgagccagggacctgcaatt
gttggcatctgacctccttctggccctgacggttctttgtgatttcagttctctacctca
tggcccaggaaagttctgctaatcttccaggggccacctcctctgggagtctcgcctggc
cctcccagtatgagtgttcaaaacacacacttgggccctattataatttgtcagaggtaa
tgatctggccctacgcacttgggttctctaagggcagggcctggacctccttcccttctt
ttttggaaatctgcacagg
>ENST00000440985.5
cagctgactctccagcagggcccggagaggattgggacagacctagcatcacggcggaac
tcccaagcctcaggttcagagtcacagaggagtatacagctgggagccagtgaacctgag
ggaggccatggaaaagacaaggacttccctctcctgctgacccaaaggcccatcttccga
attctggaacccccttttcatcaggcgctgcccatgtcgatcatcttgatgacatcatca
gcagagttaaccagatgctcctgcagccccaccacttgcacctgttgcttgccgtcctcc
agcacgcgcagcttggccttcttgttgagcaggtcaaacagctgtgccaggcagggggaa
tgaggctaaggccactgggcacccggcaccccacccgactgcttcctcctactagcctgc
ccagctcggacaagagccagcagcaggaaaggcagagaatacgaactgatggatgtcagc
ctagcagaggtcaatatacttgggatctga
>ENST00000428791.1
gcccgcagcccgcggcccggaacccggagcccagagccttcgcagcccccagagacgggc
tgggcggccgaaacccgagggccaccactcctcgtggctgtccctggccgggggtcgggg
cgtctggactcctcagtaggctgtgaagcaggatggggcctgattgagctcaacctccct
tcacccgcctcaatgcagagcgacactcacccatcgctcggcgctggctggaaagagaaa
ccgcaaagattcacggctgggagccagtgaacctgagggaggccatggaaaagacaagga
cttccctctcctgctgacccaaaggcccatcttccgaattctggaacccccttttcatca
ggcgctgcccatgtcgatcatcttgatgacatcatcagcagagttaaccagatgctcctg
cagccccaccacttgcacctgttgcttgccgtcctccagcacgcgcagcttggccttctt
gttgagcaggtcaaacagctgtgccaggcagggggaatgaggctaaggccactgggcacc
cggcaccccacccgactgcttcctcctactagcctgccca
>ENST00000430643.1
gataatttatagactaagctataactcatgtgcctttactatttctagttacagagaatc
tgtattctgattcaaaacagatttacaaaatacttctacaactaatttctcattgtctag
tagcaactgaaaatgacactttgaaggggtgtgctttgcacagctgtggcagaaatgtaa
tgtcaaggcagtcagtgttttaacaggtcccgaagatccctgaaaataggtgactgtaaa
tatgcttattattcctaggtaatgacaagattggttttgtttttgtttttgttttgagat
ggagtttcgctcttgttgcggtgagccaagatcgtgccactgcactccagcctaggcgac
agaatgaaactccatctcaaaaaaaaagatgtagaactagataggcctgctcattagaat
atcaagatggctccagcttgacttttctttcctaatttatatgtactagtggctttattt
taaatagtttcctttgaaaataatcattttgaccagctattatgtgtttggtggtaaggg
acaagttgttatctgtaccatgccaaatatcctaataaaaactggaaaacatgtccaa
>ENST00000450004.1
tttccagaaaaaggcagaaacatagagggctacttgaaattaggcccttcacttttcatt
tttcttttctggaggatgtgccaccacaagcacacacatactcgcactcacagtgggaca
tttgtttctgaaaacattaggttagcatggtgtcacatttgcaatctccactaagcctga
ggacacacttcctgtgtgacctactgaattgagtttaatattttaactaaaaacttcaag
atctatttttgcatttaagcaggccacaagaaattcagggtggcaatctgagtaattaat
atgagtgaacttcattaccaagaaaatcatagtatccaagccgggcgcggtggctcatgc
ctattttatatttgtatttgtttatgtctgtctccccaataaaatgtaagctgctgtaat
gaaagtggtctgtcctgttcatggctatgttgccaattattaaaacagcacatgcacata
gacattcaattgtcagtaaatatttgctggtgggctgcttttaacaaaatcttcacaact
ccaggatcatcctgtatctccccaagtatacaagataacttggcatcacacctaatttta
aagttctgttagacagatttcacagtctttctcagtaagaattgccctt
>ENST00000452785.2
gtagaagatactggaagatcaactctaatttgtggctgccttcccagcagtctctacttc
agcatatctgggagccagaagcactcaagtttgataactcaaaagacagaacaatcagtc
aaggggtagaggctaccttccattctgctcatcttacacttcttggaaaggagacattcg
gtgaagatcactactattctccaaacttcattcgggaccctattccttccctgttgatgt
cagtgtgtgaaattctaaattatgtcatgggtgtatacgttcaaaagcaatatattttca
aataaacaaaaaatataattggccatcacatataccaaa
>ENST00000442839.5
ctaataattcacaagaacactgccaaatggatatcatgatcctcctcttatggatgaaga
gacaggttccaagggcatatgccatacctttcttagttgcagagccagttctcaaatcta
catctgccttgcatcaaagttactggtatgaaagttattgatcatcagttgcttggcatc
aaagtttcagcacatgagaacaaaagtacgccctttgaaaaagtagcagtagatcaaaag
cacagagatgctgctgcatttacttttacttcaggttttctgtagtgcttccacagcaag
atggacgctgtttaaagtattgccaatggaagctacactctgaatggaaacatataggaa
ggtgtaaaaaagctttaagagacaactgacatgcaataaactgtacatattcaaaaatgt
ataatttgaatgttttgacacataaacaattgtgaaaccagtactacaatcaagataata
aacactcatcacctctgaaa
>ENST00000418985.1
ttagttgcagagccagttctcaaatctacatctgccttgcatcaaagttactggtatgaa
agttattgatcatcagttgcttggcatcaaaggaaattccaacagagtgacatgtgctaa
acaggggcaaacaaaatttaagagcacacaggaggagcctaatccagtcactggagtttc
agcacatgagaacaaaagtacgccctttgaaaaagtagcagtagatcaaaagcacagaga
tgctgctgcatttacttttacttcaggttttctgtagtgcttccacagcaagatggacgc
tgtttaaagtattgccaatggaagctacactctgaatggaaacatataggaaggtgtaaa
aaagctttaagagacaactgacatgcaataaactgtacatattcaaaaatgtataatttg
aatgttttgacacataaacaattgtgaaaccagtactacaatcaagataataaacactca
tcacctctgaa
>ENST00000444042.2
gaagttgagcttcaggcgcggctcttccccgtcacactgggaccggacgcatttccatgg
cgtggtcccaggaacctctcagagtgaactgaattggatgcaagatcacggtgcgtcaga
gctagcaagatccttaggatcatttagcctggtttactaatattacactatggaatttaa
gcccaaggaatggagagtacccgacgagcgttatgtaaggagtcgagtgagaagtaagct
ggatgctctgcttggctggcaggtacagaatgtgccagacccatctgtaccagcctggat
ctcttgaggcatcagcacaatggacctggccacaccagtttattccacaccgctgaggct
ggtctttgaggaatcaccacactgtcttccacaatgcaccatggaatactatgcagacat
aaaaaggaatgagatcatgtcgtttgcagggacatggatggagctagaagccattatcct
cagaaaactaacacaggaacagaaaaccaaataccacatgttctcacttataagtgggag
ctgaatgatgagaacacatggacacgtggtgcgggaacaatacacctggggcctgttgga
gggtgggggctgggaggagggagagcatcaagaatagctaatgaggccaggcacagtggc
tcacgcctgtaatcctagcattttgggaggctgaggcgggcagatcatttgaggtcagga
gtttgagaccagcctggccaatatggtgaaaccccgtctctattaaaaatacaaaaatat
tagccaggcatggtggcaatgcccgtagtccctgcaacttgggaggctgaggcaggagaa
tcgtttgaacctgggaggtggagtttgcagtgagccaagatcgcgccactgcactccagc
ctgggcgacagagtgaggctc
>ENST00000429328.2
gccgcgcctgaagctcaacttccgaggctctcatcaatctacgcttcctttggagcgtgc
agccaccaggtggcagccgaggccacgggcagacagaaaagctcccgaaactgaaggact
gccaggcagcagagttccggagggctcccaggaccttcaaccagaaagagacagagcata
tgcgcatatccctgcaaggaatgtactatagagccaattttaccggcaaaggaatggaag
atctgaaaggctaggcgatcccacaagcatcgaggagcaggctggaatttgaaccaatcg
gcatgattcccaagctcaagcttttggccacccctgcactgccagggacaaaaaaaaaaa
aaaaaaaaaaccctgggaggagagccaagctagggagtcaagaccctccagccaggtctg
gatgggaggcaggtgcctccaccctggtcccagagcaagttctgctggcttcagccacct
gacttccctgtgaaggtgggtagaggccagagcagactgtgtgtgattctggccccagcc
ccagcacctctacccccacctttactacccctaggctgcgggaagaggctttgcccagca
atagtcctgatctaatggatccttgaagcacaataaacagatagtatttctgcatgtgtc
a
>ENST00000420876.1
agctcctgagggcaaagcctgggcctcatcctcttgtggatccaggagagcagtcgctga
agagaaagaggaagaaaaggagtggctagaaaagaaagtttatttccactgcaggaagca
ctgcctcccatctgagaaatgtcccaagcaggaatcagtgctgcgatgaacttatgagtg
aatgcatcaaaaagaccaagttgaacttatgagcgaatgcatcaaaaagaccaagacttg
atcccttgcccacaaagatacaaggctgaggacaaagccatgaaggaaaagcctcactga
agaagaggaacctaagagaagcaggttctgctctgatgaactcccataaaggcattccca
taaaggtgtgggcctgagtgataatctagatatggtacagttgacatcaggtatatggcg
gcagccagaaattcaactttgtccatcagctctctgcacaacaggaaagatggtgacctt
cca
>ENST00000454285.1
atgagagctgacagcagcctctggatgtactcccgtgcatctggaaggggagagaatcac
agacgatgtaatttcaacaaggacgatttcggtcttttgcaaagacccttctattagcag
gagcagcttggatgctcctcctcatggccagtctccagagaggcctactgctcaccagat
gtgtggatgaacaaacctgaacagcctggaggctggtgatatctacccccacagcgcttc
ttccttggtcccccaagcaggctccataactccaagacttcacgcagccttttctgaact
tggaagtcaagagaaaattcacagaactttggaaaatacattttcttttaaggaagaatt
ttttgttttcatttcaacagccctggctggtgatgaggggtgatgcgaggtgccctgttt
tccatcctaacacctatttccaggtgggggcagggagggctccaacctgaaatgttattt
caaaacctttccgggccttgcagctccatttccaggccacatgctgcaaagcacggcacg
atttcccattacgtgctgttgccctttctcgtctgagcacctttcaaagtgggaagaccc
agcctgctgcaacaccctccctcctgtccccataaattaagtctcactgcctgatgtgag
gcttaaataaatagccttgcccggcacccgatggccacactcctgatagatgggcttgcc
aagagcagcaaactcagctcgctcctccttgcccctccacagagagaagatgaaactggt
gttttgcaaatgcttcctgcctgctttctgccagc
>ENST00000438589.1
gtggctctggactggcttgctcttggatcaccgaagcctcctgggtctgggtttggcttc
tccgactgtggggccctcagcaggaggggcaggcaggcaggcttagcctttgtgaagctg
gatttgggagccagaggtgtgaacgttggccatcctcccctctgctggatgcacccgcgg
cctgggaagataatttaggaaagagaatgctgctattgtgaaacccctgagtgtctatct
ggccctccagagctcttgggagcatcggctatcctcaccctttctccaagtgggagctgg
gctcttcctttccggagatactctggatactccttcactttgctggatgaccttgggcaa
gttcctgtccctctctgagccttcacttcctcatctgtcaaatgaag
>ENST00000635446.1
ctgcaccccatcatccactccaatctgtcctctacatagcggctaaatagatctttaaaa
gctcaaacctgcctagacagtaacgcctttctaccttggcctgccatttaggggtctttc
tgatggaattccagcttaactttccagccttacagcccctgttggtcctagttctctctg
gccaccagaactcatctgcttcctcctcccacgagaaactggggagagatggagacagca
cccaaagcctgctcttctttaagctgtttcctctcaactgggctttccatcgtgccattg
ctgggctaccttggcttggccaagccccatctcctattgtcgcagtgtgaataccagaag
aagcaaacagcctgcagatgggacacttattcacccctgatgcaagtgtgactggagcta
ttgaatgactgatgagatccgttgtaacaatcattctggcaaaggtgtggagatggctca
gaggattgagctgggagcagggtggcctcagccacatgtgctaccatggctctgagcagg
ggccttcttggatcattcaaccagcagatgaagaaaaagagggcgaatggagaattatat
gtcagagaattttatggatcttactggagggtaaattcaatcctggtaacttaattgtgg
gcaaaagtgcaaatctcctggcatccaattcttaccatagatttctgatgtctggaagca
tggtggagcaacacacttctgaa
>ENST00000456803.5
gcccctgttggtcctagttctctctggccaccagaactcatctgcttcctcctcccacga
gaaactggggagagatggagacagcacccaaagcctgctcttctttaagctgtttcctct
caactgggctttccatcgtgccattgctgggctaccttggcttggccaagccccatctcc
tattgtcgcagtgtgaataccagaagaagcaaacagcctgcagatgggacacttattcac
ccctgatgcaagtgtgactggagctattgaatgactgatgagatccgttgtaacaatcat
tctggcaaaggtgtggagatggctcagaggattgagctgggagcagggtggcctcagcca
catgtgctaccatggctctgagcaggcagactgagcttgttgagggagggactgtgtctg
attcagttacaattaccagatgagaatggccaattatgagagaattcagagtacaatcaa
gtccaataaatgccatagtgatgctgaggacaa
>ENST00000439795.1
agaagaagcaaacagcctgcagatgggacacttattcacccctgatgcaagtgtgactgg
agctattgaatgactgatgagatccgttgtaacaatcattctggcaaaggtgtggagatg
gctcagaggattgagctgggagcagggtggcctcagccacatgtgctaccatggctctga
gcaggatgccaagagggtctaacatccctgaaagagacagcctcttgccctggaaagatg
ccagagagggaagcaggagacttgagttctgatccggatctctctgccgttgggtgatcc
cctgccctcctctggacctcagtttccccatctctacagtgaggataataatcctagtgc
tatttccccatagaaatgttgtgaagctcaaaggtgagaccaaaatcactcattggacaa
actccaggcagggtgggagtgttggctgggtagatgtggtcatctgccaagtggccatgc
tgaggctttgggggctctactcccaccaccaatggggtccttctcagagacttgcactct
cttcttccagctcactcatattgtggggctcagagaatgttaattattagggcccagccc
acatggagggcttaagatgaaagcaagctcagagtgtaaagtctaatcaatgccccacac
ttggcgtcagggcctcggcttggtctgcttggagatggatcattaatctagacactccga
cttggaacactgggcacaggaagtcctgaaacattcctgaccacccacagctcagcctgt
cagccccat
>ENST00000455238.1
aggtccagctcaactttggatgttgtgaaactcataaagctgcaatagcccacaacatga
ctgacagcataatgtagtataaagaacatcagatggggagtcagaagagctgggttccag
ccctaacatctggtggaatcctggccaagtgtcttccctctctgaacctaagcgtcttcc
tgtcaacaaagaagacctcaagttgcatgttgttcaaaagccctttctgattccgaatgt
ctgtatgtctctgtagcaatgttctcatattgaaatttctctgtgcctatgg
>ENST00000431986.2
cagtgggctctgcccagtttgaaatttcaggccgctttctttatactgtgaggggaaaac
cgtctactcaagcctcagtaatggtggatgcccttctctgcaccaagctcgagcatccca
ggatgacttccgactgctgtgctggcagcgagaatttcaagccagtggatcttagcttgc
tgggctccatggagatgggatccactgagctagaccacttggctccctggcatcagcccc
atttccagaccaggtctcactctgtcacccaggctggagtgcagtggcgcagtcatggct
cactgcagacttgacctcccaggctcaagtaatcctcccaactcaacctcccaagtagct
gggacaacagtgaggaccagatgctggttgaagagctccccagagtcttgttgggataac
tgcagtctctgctttctgtagaggatgtgacaagggtgaacaccagtgtggagccaggag
aagccgttcacctgtgaatgataacagggccagcaccaactcctactgactgagcatttc
tgtgtcagaccaaggggtctgtgctttacacactcacttcatacctcaagatgactgtgt
gagctttattgaggcataatgaacaaataaaaattatatctgcttaaggta
>ENST00000624985.1
cattttatgtttgctttaaactttttttcaaggaaaaaatagaaaagtatatccattggc
cctgtgtgcttcttatacgttattgtcagatcttcatctgctaggtgcctggatttttag
tgtagagattacctgtcattctttgtttgcctatagccagtgaacttcaggaataatttt
ttcttgtcttgaaacaagaatgaagctatatagataatggtcaccattatttagacatca
aagattaatatgaaaatattttctgataaacttagaaccatttttgttttatatcaggtt
ttctagataaatatttcaactttaattagacttttcaaatgtccattattttgtgatttt
aaaaagcagtgttacgtaaaaactattaatggaagagtcagagaagtcgttatatgaaag
taaaaactttgaggtaacttgctaatatttttgtatattttattgcaatattcttgcatt
tttaaagttggggttcttttacaaattttgtatcctactattttagcattaatacatgta
catttcttcatttttctaaaatgatgcataagtgtatttcttaacggctaatatcccatt
gatagaaagtaatttaaccattcctctattggacatttagattgttccctaattatgtgt
gtctattatatatttaaactggagagacatgtatttgcaccaaaggtaggttatatgatc
tacttacgcaatgtgcaagtggaaaatggatggcagaaggattgttcttccttccttgtt
tgtttgtaccagaactcttcattgtttacatacattttagccttggtgccattttcagaa
gctttatttgtctcacttacttttttggtttggataagacttaaatataaaatccatctg
tgaagcatattgtatattcacattgaaggctaaaaacccttttttaatta
>ENST00000456002.2
atatatcttctgattcaaccaagtgaaaatgtggcttcagaggaggtgacaaagtgtgac
catacccaaagccaagttctgcaacttgactctgagagcctgctgtctccactgaatttg
attatgtgctatcaggagaatccatctactgcctgcagctgtcgagctcctctcctggac
atcctaaactcaaatggcagggaaaaaaaaacactgccatctattctgacctctgaagtc
accatgcccattaactgaggatgaagaagacagaaggaatactgaatgtctgaagagaga
gaaaacgttataaaattatcctttcaaaagatggaagaataaattcacttggcaaatgtg
atatggactcacctgaggtttgaagtcatccaaaaagaaaccaaaaatcatggttttgag
attttgtccaaattccttcattatctcagcactgcactaggatactaatgagttttcggg
aacagaaaacccaatggaatattaaaattggaaagaagagctccttgagttaatttcact
gaagtgcatcacaacacactgcactgttgtaagaatgaatattcaaataggaatccagtc
atgggaaaattaattaaggaaaatgttattgctaatatttctttttatgaatatacatat
gcggagacacacaaccatctattggctccacactgacaataataaaagccaaacatttat
gagagtcaaatgttcaagatctcttgctgagttggtgttaaaagattttaaataaaaaaa
ttatgattccaga
>ENST00000420071.1
agtttgctctcagactgctgtgctagcaatcagcgagactccgtgagcataggactctcc
tagccagatactgcagtctgacagagatggtaaaaaaaaaatggcttgcagattgcacat
tagaagattcctctccctcactgaaaacttgtgagaaggcagccaaaagaggttctcctt
cctgcgtgatgggaaagtcaaggataataaatagaaaaccagccgagtggatggcttcaa
tactaggccaacctataatgcaccccatgaatgaatttccacctatactcacttcatgtt
tcccctgcacagaagtgctacggagttaataggacagatgaaataacagcatttgatcaa
atctagggtagggtgacagtggatgagactacattgactaaagcccaatgattccaactg
aatccatcttagaccaacatatagacggttgacttccaaatatatgagagcacccagaca
agatcagcagattaatctacagttgatcactaatacagaaaaaccatccggttggcccat
ggacttaacgagcattaataaatgtt
>ENST00000457061.1
cagggttctgggctgtggtaaaaattacgattttccacaagactattctgacactacaca
agcaaggaggggatcctcatttcttctgaggtagagagactgagactaggggatattgaa
tcatttacccgaggacacactattaggaagtgtcagggttaggattctatatccagtcct
gtctcgtattcctctcttacatagactctgtgcttcagccaatctgcttaaccgaagatg
aaattaaaagataaaatggatgcaaaatacttatttagtaagaaagcagtgaatggagga
tatatgtggttcgtagggtaactcagctccacagtacattggggacccagacctttgcat
cctattggaggattctgaagagtaggaatgaagctgaagagtagaagtagaatctgaaaa
agtaggacaactggcttcggatatagaagcattatctgagctcagtaattttttttcaaa
gaaaaaagcatgaataaatacatgtgtgaaacct
>ENST00000442477.1
agggctgggagataatacagcaaaaagcctgccatgtcctggtgacaggagcccatttca
gcggccaaaaaatctttccaacagcttctgttttgctggtaaatgtctgtgtttgtgttg
gttgtaggaggaaacctgggaaaacaagttgggttctggatgagaaaatgggtgactttg
ttataggatggagcaaagagaatcacaagaaagctcaatggcatttgaccccaaatggaa
aacccaaaatgacacttccattaggatattcctttgttttggaagaacagggtgagaaga
agaaagacaggggcaaactttaccagacatgcccttcaccagccaggattagtaactgaa
gaggaaggagagaatgctgggtgcactccagctgctgggacccttctctttccatctcac
tgtacctttgcttctggaggaaggaaaatacattcaagtcctaggaagattctgaaggtc
aaatgagggaaaggagccctgcccagcaagatgtatcatgtcaagccacctgcttctatc
agtcccaaatccaccatcaccttagttcctgactgcaattagcacaactgtgttatcacc
tgctctaactttagagagagactgcatttaacatcaagaatgagggtgcttttgggaaaa
tgaaaaaaaaaaaaacaaacaaaaaacagatgaacatcatttcagaaaggaagaggaaaa
atgatgatgattctccttgatatgaaataatgaacttcaagctctaaaacagaacattgc
atagaacaagaggaggacagaggcagaaaaacttgcctgtgaattgaaagatatgagata
gtctggtaccacaatgaa
>ENST00000440897.1
gaacgtcctcacctgaaattgaaaggtagaacaaaggcagtcaagggtgcaaggatatta
gaagctgtgttctgtgagctttcatgaaggctgtggaaggatccaggcaggatggcctca
aattaagattttaatgactctttggtttagaaaacacactcttgctgttaacgctatctt
atcaggtatcatttttgaattcacagatgaaagttaaaaaattcataattatacaaatac
ttgccttgta
>ENST00000641180.1
acttactagccatgtgaacttgggcaagtgacctaatcctctgcatttcatctctaaatt
ggggagaatagaagcatctacttcatgtagtagccaggattagaagagagcactctggct
gtcaactgaaaacagcagcagcagcagcagcagcagcaacaccaccaccaacaacaacga
caactgttgcatatataactgaagatccacagagtccctctttccagtgttagttgctac
aaggagtgagagaatgaagatctgacctcaaggaatacaagagttttgttcaaagttcca
agactaagctattagaagggagggagggcctggtgccatgtcatctctgaccaagagaat
tggtagaatagaaataatctatttctcacgtggtctaggacttgacaatttacatagcag
ttttatatcctctacttcatttgacatgctcccatcaccctgtgaagcatgtgtcattgt
taccactcactttccagataaggagagatggggaggctcagggaggtgaatggatttgcc
tgaggccactggtcagtgactgagctgggataggaattactttctctggtctcttgatct
cacctctttgtctcactctttctgctgcatctcagttgcttctgcgtctggccagaccca
aaaacaaatcatgtaattgagttggaatgtgggtgctggggcccgggagacaatgttttc
tgcttttcaatctgttcttaatttattaaagtgatgaaataaggaagaggcccagaaggg
tggatgttttccatcagtgagtcaggggaacatgcagaggcagaaggtcaggaggaagct
gctgttgctccagcagcttcacccactctggccaagtccccacagatgtgctggtggggg
agaccttcttagagctgccccaagagtaaaataaaccagaaaagagcaagccctac
>ENST00000641951.1
attcaggaccacggccagcacccacactgccttccgtaaacactgagctaaataaaccta
gagccttggtgatgagatcagcactgcctttagcactctggctgtcaactgaaaacagca
gcagcagcagcagcagcagcaacaccaccaccaacaacaacgacaactgttgcatatata
actgaagatccacagagtccctctttccagtgttagttgctacaaggagtgagagaatga
agatctgacctcaaggaatacaagagttttgttcaaagttccaagactaagctattagaa
gggagggagggcctggtgccatgtcatctctgaccaagagaattggtagaatagaaataa
tctatttctca
>ENST00000641628.1
actagccatgtgaacttgggcaagtgacctaatcctctgcatttcatctctaaattgggg
agaatagaagcatctacttcatgtagtagccaggattagaagagggaggaataactgggc
cctggatagaatgtgatgaatgtatattcttaatgagaagtggaaataatttgtggttga
gagctgtgcctcagatcagagtgacaggatacatggctaggctatattttccagcagatt
aagagctgcggcccaagactctgaaatatgaagaaaaaaggagaagatgacagcatatct
ttttaaagaaatattttccagccaaatggtgtagcagaggacttccaggaatttgttctt
gttctgtatcaaaggtgaagagttcgtagccttcaaggaaacaagaaaccatgggatgga
gtgaaggaaggtggcctggaaccagctgctgagcctctctgagccccagtttcctcgtct
ctaaaatggggctgatctcctctccctcagactgttgttgcaggaattaaaacaggttct
tggagccccact
>ENST00000642061.1
aagagggagctaagcctggagagctgggttaagtcagacagacccaaaatctcttacact
gagtctcaacttattgtcccttgtgactccaaggtcaacttcccttccctgttggctgag
gatccaggtgtggagccagtcagccaagatgggccctggagggcctctcctcacccaggg
aaggggagtggtttaaggagtttggctgtataatcaatcagacctgagttcaagtc
>ENST00000641957.1
ggggcctctggagccagtcttcccaaggtgaaatcctaactttgccacttactagccatg
tgaacttgggcaagtgacctaatcctctgcatttcatctctaaattggggagaatagaag
catctacttcatgtagtagccaggattagaagagggaggaataactgggccctggataga
atgtgatgaatgtatattcttaatgagaagtggaaataatttgtggttgagagctgtgcc
tcagatcagagtgacaggatacatggctaggctatattttccagcagattaagagctgcg
gcccaagactctgaaatatgaagaaaaaaggagaagatgacagcatatctttttaaagaa
atattttccagccaaatggtgtagcagaggacttccaggaatttgttcttgttctgtatc
aaaggtgaagagttcgtagccttcaaggaaacaagaaaccatgggatggagtgaaggaag
gtggcctggaaccagctgctgagcctctctgagccccagtttcctcgtctctaaaatggg
gctgatctcctctccctcagactgttgttgcaggaattaaaacaggtgttgagtgggaaa
gcatcagtcccatagcaaatggcccc
>ENST00000641188.1
actagccatgtgaacttgggcaagtgacctaatcctctgcatttcatctctaaattgggg
agaatagaagcatctacttcatgtagtagccaggattagaagagatggggccacttgagg
gaaaagacctacccaagggcacataatctgtacatgagagagagccagatgtaacagact
gagtactggacttggggttaaacagactgtgaatctttccaccccattgggaggaataac
tgggccctggatagaatgtgatgaatgtatattcttaatgagaagtggaaataatttgtg
gttgagagctgtgcctcagatcagagtgacaggatacatggctaggctatattttccagc
agattaagagctgcggcccaagactctgaaatatgaagaaaaaaggagaagatgacagca
tatctttttaaagaaatattttccagccaaatggtgtagcagaggacttccaggaatttg
ttcttgttctgtatcaaaggtgaagagttcgtagccttcaaggaaacaagaaaccatggg
atggagtgaaggaaggtggcctggaaccagctgctgagcctctctgagccccagtttcct
cgtctctaaaatggggctgatctcctctccctcagactgttgttgcaggaattaaaacag
gtgttgagtgggaaa
>ENST00000641192.1
gtgaacttgggcaagtgacctaatcctctgcatttcatctctaaattggggagaatagaa
gcatctacttcatgtagtagccaggattagaagagatggggccacttgagggaaaagacc
tacccaagggcacataatctgtacatgagagagagccagatgtaacagactgagtactgg
acttggggttaaacagactgtgaatctttccaccccattggcaagttaccttggacaagt
tactttaatctccctgagcctcaatctgctcatctttaagatggaagtcttaataatctc
ctcataggggattaaacaagaacatgagcacaccttttctaacacagtgtctgagatgag
tagatgttcaaaataggggttcatttgcttctttgctctttggctcccacctttttttca
actgccccaaatctctttctgctcaccttttcttgttccatggggtctttacaccaccgt
gttagcatgtgtttctgctacatggttacttcttttctagaagcaagtgagtgagggagg
gcccagtgggcagctcagaactcagtaataaaaccacacagaatccatctcaaa
>ENST00000641778.1
aaaagctccactgcgtgcctctgggaggggagggggcgcgccaggaaaggagtggaaaaa
agtgggcgaggaggagcgttgaaaatttcctgacaagtagtttccgtgcgcccgagagcg
tgtgaattgctcctaattaccgtgtccggtgcgcctctctgcgtagacttgtgtaacctc
tcggcttctggggcgccggctcggctgcaccgctcttactggcctggggcgcttggcaaa
gccgagcttcccaagtggctctggagccctgaggcgggatggggggcagattctcttaaa
ctcaggacgcgcatcggtctgtccgaccttcccggcaagagacaaagtcactgctgggag
gccccctcggacagttttcagttttaactttcgccttattctcgtcttgtcttgatgtca
cggccctgaggaacagctcgttctgcagaagagaataaagaaaattcgtttaaataatga
ggaaaatgagcgttcctgtcgttctccctccactcttgaccgtgcgtctctgcgttgctc
tttcgaacctccaggccggcgggaatctgggcgcgcagactcggcccgggtcgtcgcggc
ctcaggacgcagcccattccgcctggcacgactactgggccgcgtcttgtcagtctatca
gcttctgagcccaggaatgggggtgggggaaggacggtgcgactaacgggcccccacccg
aagaccgcagaacctggcgccccggaagagccctggaagatgcccaccgggaggctgagg
ctggagggaggagtgggtgggggtgattcgctggaggaccgggcggagagcttccagaaa
gttcaccaggccccggcgcgagggcgctccgacacggacaaggtctatgatagcgataaa
aagctggttactcgctcccagaaaatgcca
>ENST00000424664.1
gcgagcctctactttgtgctagacctgtgaactcatagccctgagcataattatatgctg
agtcctacgaatcttcctaggaaatcacatatatatgaatgaaacattttatatcgattt
ttaaatgctcactacatgcctctgaagcagtcaagcagtttattgtggtttaatgatgag
atgcatgtgctgaggaggtaatcagaagaagtgagaaaaggagacggtgtgaaattttga
agattttatatgccatgatgcagaaataaaagttcagcagggtcaagtaagttgtccaat
gttcagtatgatggagtgggattcacatgcaagactaactaccactgaaccatttacttc
tgactttgctattctgcttccactcactgaacatctctctgagcaaggctcagcacctgg
tatgaaggctgaaacaagagcggttgcacagcaaatgttttgctataatgagagaataca
tgaattaaatgcgaattaaactg
>ENST00000422306.2
gcattaaggttcctcatcagcataacagacaaaatacctatcttaataaagggttggagg
ccagatgcagtcatttagctctgttatcccagctactctggaggctgcgacatgagaatt
gcttgaacctgggagtagctgggagtacaggcacgcgccaccacgcccagctaatttttt
tatttttagtagagacagggtttcaccatgttggccaggctggtctcgaatcctggcctc
aagtgatccacctgccttggcctcccaaagtgttgggattacaggtgtgatacaggtgtg
agccactgcacccggccagaagatagggtcaaacatcaaaaacagcaaggtctgatctga
tgcgaaaaatctctgaagcattccggttgtttgttaatatataaatgaagcacctataaa
atgatggatgttgtc
>ENST00000564479.5
cagctcacctgggccggctctctgcccagcaacctcccagcagtcagggctcctagcagc
tgccccctgccctgcccactggggcccaggaaaagcagagagttgctgaaggtctcccgg
cagtagcggctgtcactgctacggggggtgatctaggagtgaacgccacgaggcaggtgg
ggaaggctgctctgaacgtgtctgtgactacagctccgtgagaaagttgggacccagaag
atgaaaaatgagctcagtaagggaagcagaagagccgcctttagagctggaactctcccc
acaccatcacagcgaacagtgatgctagagccagtcacctggtgagtcagcgcatcagag
tggcccacccctcaggagggccccacccaggccgttcctggcccccaggagctctggccc
agccccagcacaggggagtctgtgagtcaccatcatcatttctgcctccccaactcaagt
gaccttacttggatcacctgtgtgtccccaccttgaggtgacagctgggccctggcgatg
ggacagcatcctgagtcctggatgccttcctcctgtcaggagacctgtttcctggtgcgt
tacatctgggagatgccaggcctgctttcctccctcatttcctccccagcgtgcaagaac
aaatcaccagtgtcaccacacctctcaatggccctgagaacttcatggactgctttcacc
tgtgccattgtcaacttaagaaggcccttaatatggccgggcgcggtggctcatgcctgt
aatcccagcactttgggaggctgaggcgggca
>ENST00000568425.1
agagagttgctgaaggtctcccggcagtagcggctgtcactgctacggggggtgatctag
gagtgaacgccacgaggcaggtggggaaggctgctctgaacgtgtctgtgactacagctc
cgtgagaaagttgggacccagaagcttccgccccgaagcggcccccacctgagccgtcac
catcctcccgcattaatgggggcattcgtgcagacaaagacagcccccagagtcaggcct
ggattttaatcccaccatctcgcccactgagtgactgcaggagaccagaaggcggggaaa
acacggtttagcactcactgctagctggcagttcacactgccttctcaaatgatccccat
aattgctattttacagatggggaaactgaggcatggggttcatttgattcacgcatggtc
actcacctaataagtggcaagctaggactggaatccatccctcctgaatccaaagccaac
actctggcccctttcccccttggccccctctcccctgcattcccagtgcctgtgtggggg
tcacccacaacgct
>ENST00000424246.1
gagaaataattagtgggaaacaatactaaaaaatggcatttaaataaatatttattgagc
atctaaaatctatataacattgatccagtagtagtaataatatggtggtatggtggttgt
catcatcatagcagctagcattcaaagagtatgtagcaatcatggtaataagcaggactt
aacattcattatcacattcaatcactacaattctataagctgggaattatgtccctttta
aagattagaaaactgagacatggctttctaatgacttgcccaaggtcacacagctaagaa
gtggtgcagccaggatttgaccctatgtaatctgctgaagcaggtaattaaagaaagggc
agccgggtgctggtggctcacgctgtaatctcaacactttgggaggctgaagcaggtgtg
agccaccatgcccagccaagaagtcagatttaaaggtcttagtaaaaccagtcaaagaat
tagtcttgctagtttctggaaaagagctctataaagacaggaagtacaagttagagagaa
gaatttatgatttcagagataaaactattccttacaacaagacaccatgatacagccaca
gagtaagtggcagacataaaatactgatggtctctagaaattaactcaagcaaataggag
gtcaagagtgtacagcac
>ENST00000415031.1
aggcaagagggaagctcgagaacaggttttgctgaggattccccccaagaaaagtgctcc
ccgggaggccgttcctggcaccaagactggcggagccaccacacccgttaaagggatcca
cctggacagcgatcaggcgtgagccccccgaggggaagttgaagtggaagcagacaagca
cctccaaggatcacgtaggaccagcagaagcagcgtaaagtattggaactttgaatctga
catcagaaagacctg
>ENST00000426017.1
ctggcaccaagactggcggagccaccacacccgttaaagggatccacctggacagcgatc
aggccacctccaaggatcacgtaggaccagcagaagcagcgtaaagtattggaactttga
atctgacatcagaaagacctgcactcagccgggcacggtggctcacgattgtaatcccag
gccgaggcggtggatcacttgagattcactgattctaggtaaatcagaggaacaagcaac
atgaacagaaaaaatgtagaaaatgcaattatgctgaagtacaattgttgtttcagaagt
ccagcatctggtgtacttaacaatagagaatatattaaatttttccaaaataaaaaaaac
aa
>ENST00000629102.1
agtagaatggtgtggaaagaacacagaatctgaagacaaaaggaataatctgagacccag
ctggtacgacctcaagaagtaaggggctctggatcatggagttgtcaccctaaaacagag
gtgataaatccttcctctcaggccctccacaaagagctgggatttgaattctttgacgaa
gctcagcagagactcaagggaaaggccgtccatcaaagcctggtacttgtca
>ENST00000588291.1
gaagacaaaaggaataatctgagacccagctggtacgacctcaagaagtaaggggctctg
gatcatggagttgtcaccctaaaacagagggatgagttctcactgtgttgcctggactgg
tctcgaaatcctgaccttaagtaatgcttctgccttggcctcccaaaatgctgaaattac
aggcgtgagccatcattcccagcccagcagtcttcatcttaagaagaaagctgcccagca
tcagaggggtcaggttcccttctaaacagaatatgataatgctggcctgccaaaactaca
gcttcccctttaggaaagaactatggcaattccagagttcacaactgcattcagacctgg
cctacagagcatctcacactcactgtgcttgtgacattcccttgtaccaggccctccaca
aagagctgggatttgaattctttgacgaagctcagcagagactcaagggaaaggccgtcc
atcaaagcctggtacttgtcaatcatagaccaacgggcatattccaagattaaaagccgt
acatctctgtacagagggcaga
>ENST00000591675.1
ggataaagcaaagaaaataacatttaatactgagtgaatacatcctcttcccttcttaag
aattctgttttcttatctataaaataagggataaatggagggattagctcttctctaaag
tgatttctactggaggaaattcatggtactaaggactctgtatcaaaagcccttgcctgg
tacttcaacggtgctcggaaaaacaggcagcctatttcttctcttccctttgtggactga
gacttaagattcttttggtggccaagacagaaactaaggctggttctggggttgcagaat
gaagatagagagaaaggggaggatagcagccacaatttcaagagtggccatttatatatt
ccaatcaaagggccagccctgagaaactgggaaggcatggaggaggatggttaataacaa
aacagttcagggagagaatcttgaacaagcatctgactgaggaaaaggccttagtcaggg
atgagttctcactgtgttgcctggactggtctcgaaatcctgaccttaagtaatgcttct
gccttggcctcccaaaatgctgaaattacaggcgtgagccatcattcccagcccagcagt
cttcatcttaagaagaaagctgcccagcatcagaggggtcaggttcccttctaaacagaa
tatgataatgctggcctgccaaaactacagcttcccctttaggaaagaactatggcaatt
ccagagttcacaactgcattcagacctggcctacagagcatctcacactcactgtgcttg
tgacattcccttgtaccaggccctccacaaagagctgggatttgaattctttgacgaagc
tcagcagagactcaagggaaaggccgtccatcaaagcctggtacttgtcaatcatagacc
aacgggcatattccaagattaaaagccgtacat
>ENST00000607338.1
cagacaaggtcttcttatgttgccaggctggtctcaaactcgtggcctcaagtgatcctc
ctgcctcagcctcctagcctcaaagaatcttaagggtccaaaattctaaataattgtcaa
atttggaacaattcttccttttttatcatttcatgggtgttctcaataagatttgtagtt
tgtcttcagatagatcctatacttttcctgtttattcttagccattttattggctttttt
ttctcaatattgtaaataaatgtaagattgtttccatcca
>ENST00000425802.1
tcgttcgcgcccgccacctgaggtcccgcgatcgggccgccgggccgtacgcagtagacc
aggcagagcggggtgcgcgccgcccgtgccaggcagtagagctcgtaacggaaacctttg
atgtagttaagcgagtccaggatgaccacgtcgtggcgactcaggcgccgttccacggag
gctcgcagagctccacgcaatgccttctcacgggcagaatcgccgtacaccgctgggtcc
tctgcgcccaggacagctgcgtcgtccaccacgtacaccgcgcggccctcggcagccagc
gccacgcgcaactcttcagcacgccggctcttgccgctgtacggcagcccgcaaaacacc
acgagcggcatcctctcagggagcgaccattggcaaccgcgctgcgccaacttccgggtt
gtacgcgtctccgaccatgggatgctgtcacttgcctaaggctcaagatttgactctgaa
gagtgagtgattgagaatgaaattgagaggatgcccaggagaactgcaaggtgtctaaca
tgatcaccatcactctattggtcaatatctaaactcaggcaactgaatcctgctttggca
agatgcccaaccagacagtctgaagggatatacacctacaaaacaatgaaatcctagata
aaatggactttcagaatgtgctcactagactcagtaatgacagaaccctccataaacaca
aagcaagctaaaacctatgagcaacaagcaagtgaggctgcc
>ENST00000428794.1
tttctcctttaaactttagaggagtttctgcactgagagactggaatggccatcgtccgg
aaacatctgggaagaaatccatctcattaagactttcagcaaccattgcctcagggtact
gtggaagtgatgctatgtgccttgtaaggctaggtgacaaaaatgccatgcatttccacc
ttgttctcttatggcacgcactcttggaatccagcctcccataaagctactgtgaggaaa
cccataggagcccatgcggaaagatcacatggagaggtaaccagcttagccaaggcccca
gtcatcatagaacagggacaagcctttcccagtgtgccttgtttgaattccttactcaca
caattgtgagcataataaaatgatttcttca
>ENST00000606527.1
aaaggttctgaaggcccagagagctgcccacctcacaagcccctgggctccagaaccagc
cagttctcagtgaccatctgcacatcctggccactcagaggctcccgcagcctcaccttc
acctccagcttccccccggtgggcttccttccatccaggacctgtgaggaccacagagag
ggaaatggtaactaaggggacagagatggggagcaggcaggtccctacattcccaggaaa
gaagtgagaggagctaagatgtcctgtggcatgaacacaggaatctccattcatgaaaac
cctaccctcccagtatttggaggaggaggtggtggtggttttaggtgagtcttattaaaa
aagtaataaataaatccagacaagcatccta
>ENST00000607321.1
ttcaattgagtaaacatttcctaattacttaagagcaaagcgttgttaggtgcctaggga
aacaaagacaaatcattgcttcctgtctccaaaaagttccccattgagcaagcaggtgag
ctacaataaaagcaacaggtcttattaacaaagggctgggcaaatccagaggagagtgtg
ataaattccactttggtgagacttccgtggaagaactaaaagctggaccttgaagatctg
tctgctgtgtgccagacacatgtctgtgattcagagggcagcattgactctggagtgtgc
agaagataatgaatctggaaaagaaaactggggccagactgaaaatttcagtgcctctct
gcccttatcccctccagatactctcttctactaccttgcttattccccaagacccagctc
aacctctaccttctttattaaatcttcctgattacc
>ENST00000446786.2
gaaactacattttctgtaattagagattactctggattttataaataagaatgtggttcc
tgtaccagatcttggagaagagtacgcctctggaagtcacgggatatccaaagctgtctg
tcagatgtcaggtcagatggagcagagaaccccagagacaagaagggaggggagaatcag
gaattggcttttttccctttcctgcttctcaggtcagataaattcagaactcttattctt
atacccgcctccgcctcaagctagcctaaaacccacaatccaactcccttgatgaggatg
atcattaacaacaatcactaaataagtacttactaagtgccaggcacagtactagataaa
taaaattgtctttttatcta
>ENST00000447867.1
tgcagggatagggataatgcttttatattagtttttctataacaagaaaaatcagctttg
agatttttatcatttttttccttagaaaagaataaaaaataaaggcacccggaacttccc
ccacaggcctgaagaacaaaggtgtctcctaggtgcagctgggtccttcctccctggctc
agcccagccccatcacctctgcttcactcctgccccaaggccccagcagcacccaggggg
ctctcccatcctgcctccactgggcttgcccattggaaaagtgcctgtgtcctgccaggg
cgtggcagggagggactcttagcagagtgactgcccagcacctggaggagcagggtgggc
caggccaggcccgggctcctcagggctcagtaccagcaccggctcctcctccgcaaattc
gttctcttcggggctcaggctgtggccgccacttcggccaaatcctg
>ENST00000629810.1
gtcatgaacagcatacccaacaccaaagccatcagagaccacaggggcaaagcccccaag
gttcactgctgggctgctcagtgtgctcgtggacaggacattgtggtttatctgcccgta
tgcagggtccaggtagagctcaggcaagatgatccctttggctgctgccagatgccgcag
agcaaacaagtgtcggtcaaagccctggcctgtgagaaacaaaatggaaaaccagagtct
caggatggaaaaggacctcaggaaaacctcccaactcaccacatggaccaggaggtgtct
ggccttgtcatcagtgaagagttcatcccgactgggtttgggtaaacgagttgagttgaa
aagccgaaaatactgggacatatccaggggatacgcattgaccagggttcaagtggaaca
cttctggctccagaaggccagcccggagtgtcttcagaaaccggatggcagaaacagtca
tgttggttgcccgggtgagctggtcattatactcagattttgggtcaggattgaaagcca
taaatggattaaagttcagaacaacggagtctcgagcagataggtacatatcaaaccagg
gtcctaaaaaataaaaagaaaaaaataacataaaatgttaatgctgtccctaaaaataaa
atttgaagaagaaaaaaaattcaagcatagacaaaggaaatggcatcaacctccagagag
aagaattccctgaatgtttttgctctgcaataattcaagacatacaaatggggtcataca
atatatggtgttttgcatttagcttctatcacttacaataatgtttttgttttgt
>ENST00000452466.1
tgtatttttagtagagacaaggtttcaccatgttggccaggttggtctcaaactcctgac
ctcaagtgatccacccgcctcagcctctcaaaatgctgggattacaggcatgagccacca
tgcccggcctcccagttttcatgatgaggaagtgatggtagcttttcatctgcccagaag
ttaacttttgatggatttgccttctaaggcatcaaacatgtcttctaaggccttctccac
acattggagaaactcccgggcattgcggcctgggtaggaagagacattgcagcctatcca
gttgtcatgaacagcatacccaacaccaaagccatcagagaccacaggggcaaagccccc
aaggttcactgctgggctgctcagtgtgctcgtggacaggacattgtggtttatctgccc
gtatgcagggtccaggtatgccaggggaaactcgggggcggggctgctgtctgagagaat
gtacttcagatgtgcctggatttccgaggggctcacaatgttcc
>ENST00000432653.1
tgccagccaccagtccctgtcactgtgcatctttgccaagctaatgtgctccctggagga
tgggaccagcacagagtcagtaatgacacttcacctccctgaaggcaggagccaggttaa
aggggcatgttggagtgatcttaaatgacagctgtgactgtgacaggaaccccctgtgtt
tatgatttgagattttatgtaactgcacttgaaatattcatgtgtgtggattttgtatat
gcatgggtagttgcatgttgtctccagtgcatgtacataatctgtgtcatgtattacatg
tgttctatatgggggcaagaacaggttacacgttatatgtgatatactaatgtatgagtt
acatattgtacagtttgggtgttacagtttttgggtttatgggctacatgtcagtattat
ggctgctgtattgttataatttatctgttgtatattgtatttaacttgca
>ENST00000421637.1
aggtagcaaggcagccccctctgataaccacgatgaggctcctctcccttccctttctgc
ccccattgtcggagtatctgctggagtgaggtacggatggaggagctggctgactgcagt
gagggaaaagctccctgtggccacaaaccctccccaagcacacactccaggctgcacacg
actctgcctcttgttagctgggcagccttgggcaagggggagaactgactccagcctcag
tttctttctctctacatggggatcctcctccttccttaggttgccaagaggatgaaagtc
acaagtgggcgtggcagggctttgttccttctgaagctcaggacaaagcactgggcttcc
ctcctgcctgggagccttcaggacggcatggagtttggccacgtggtgggagcgccctga
gtgcgtggcacagaatgttcaactggttacctctcctgagcctcacagcctctcaaggaa
gatctgaggaggaaactgaggcccacccccacccagactgaggggcaggactcactgcaa
gtggcctcggactcatcggagccatcaggacactcctcctcgccgtcacacttccaccgt
tcgtggatgcagtggccgttgtcacaggtgaagtcactgtctgcacaggtcttcttggct
gcagggcaaggaaga
>ENST00000450469.1
gagggggagcaggcctgcagccccagaagcacccagagggcctgtgggtagatttgaata
aaggtggtccatgggagtggcttcccagggagaaggcaagccccagaactggacagggaa
gaaagcaaaccatgttggactcgcaatcagtgatgatctagagcagaggtcatcaaaata
caggccacaggcctggcctgtcaccagttttttgtaaataaagttttattgaaacat
>ENST00000446686.1
aggtctctgctgctggaagccaaaataatcaagcagcaggccaactgtgcgtgagggacc
ctgctagatgctggcacgccctgcagttagcttgaagaggaagccacttttaaacagcct
gcccagtgagcactgctggctgcctgaagatgattccactcaccttggtttttcctgcaa
gtgaaccttcctcccagaactaaggtttggaagatcccagtctgctgcctgacatggcca
ttctcccacaaaaacagatcctgactcggagggcagttggttgctagatcacgtctatca
gtgcccgacataagggatggcacacagaaaatattcagtgaccgaagttcctcctccctt
tatcccagccgctgtggcagccccaccaccaggctttgtacacaccccacagggagccag
gggcctctagaatggcctctcctccacccacgtgcatgggccctggcacaggagaggcgc
tgaggaggaagctggaaggcacccagccacccactccagggtgaacgcctcatcatcctg
tgttggtggcactcaaccatctttctctaccagactagcagctcggtggaggcaggcact
gaggaagcgtgtgctgaaggcatcgcatgcagctgtctgtgcccaccacctcagccagga
ggagtcacgagccccttccctatctgcacacagctcagcctggctcactgcaccaaaaag
gcaggcctgagcatggaccacacacagaggta
>ENST00000445039.2
cactcttctctcagcgggcgctccacggccctgctctgggctcgcctgagtgctgggctc
tgcagacgcagggatgggccaggcgagcccctcaccacggaggtagcaggtccagaggaa
gcagcagaggcttcctggaggaggatttgtacccctaggaggactatgtcttcctcatct
ttgtcttcagaggataaatacaaggcctgacacataacaagcatgagattaatttacccg
aggtcaaccacggtccaaagatattaaatggaaaattccagaaataaacaatgtgtaagt
tttcagttgcatgctattctgagtagcaggatgaaatctcgtgctgtccggcttcgtccc
acctgggatgtgaatcatccctttgtccagtggatccgcgctatagacactactctccca
tcagtcactcagcagctgcttcagttcccagatcaactgtcgcaggatcgcagtgcttct
gttcaagtaatccttattttacttcattatgggctccaaagcacaagaggagtgttgctg
gtgattccgatatgccaaaggaaagct
>ENST00000647620.1
cagggccagtaaggagcagggccgggactggaacatggagggtctgaccagaggcccagg
tgcctctcccctgccaggctgcctctcctctgggtcttggtgtctccatctgtaagagct
cctgctgctccttcctgctgagcaaacccaccagaagccagaggccagggagctcgtgtg
aggcatcagtccacagagcagaggcagagaacgcagctgcagggccggcggagaggacct
agtcctggcaggtggggctgggagggcagaagctctgcagatctgtgggaagagcctgga
agccagagtcagctgtcttgtgtcacacctactgtgtgccacaggatgcgccgcttctcc
tcccaagccttggtttcctcatctgtcctctggggcagccgacggctccccctaggagtg
cagagaagccgccatgggtcaatgtaggggatgcaatggatatctctgtcattcatcttt
ctggacatgtggaagtgtatctgttgaattaattcctggaagctgaatgcctgggtcaca
ggtctaactgtgagaaaagcgcgggacaaatccgaattgaaggacagtctcctcaaaact
gtcaaggtcatcaaagacaaggaaagtctgagaaactgtcacaaccaagaggagcctagg
gagacacaccgactgaatgcaatgtggggtcctagatggggtcccggcccagaaaaggac
gttcgggaaaacaaaggaaatctgaatcatctatggacttcagttcatgactgacatagg
ttcagttcatggactgacataggttcaataattgtaacaaatatacccacactcaggtaa
gatgctaatattaggggaaacagtatacataaactctatacaaact
>ENST00000429099.1
agaggacagatgaggaaaccaaggcttgggaggagaagcggcgcatcctgtggcacacag
taggtgtgacacaagacagctgactctggcttccaggctcttcccacagatctgcagagc
ttctgccctcccagccccacctgccaggactaggtcctctccgccggccctgcagctgcg
ttctctgcctctgctctgtggactgatgcctcacacgagctccctggcctctggcttctg
cctccccatgccctctcttgtgaacagtccatcagggctgggaggaaagcaggatgaaac
cagttcccagcgaagcagcattcgccagcatttacttcatacctccctttaatcaactca
cttttctctaaaagctttaaaaa
>ENST00000449958.1
gcctcgggccatgcagctggctgagtgagagctcctaacttgtactttctcccctccccg
gaagctttggtttgttgggggaagcagattcatatcagacccaaggcaactcagctgtga
ttgagatagacattgagtcttttgggagacagaagggagggagagtgccagtcaaaaggg
tttcgtgaagaaggttgcatctgactgggacagttaggcctctgtgtaccactttaaaag
gtgttgacttttctagtaaatatcctccatgtcaaagtctatctcaagatctgttccagg
acaaccccgcctgcaacagggcccatttatgttccagccagcacggtgatcctgagtctg
ggagggtgcccacagactgcttttgtgagcagcatgccttcagtggccagtccccaagcc
cctcaactccatgtggagcaaggaccaaccaccccatggagaagaggaacccgcctgcaa
ggcgagccaagaagggacctttggaaccagccacactggactctgtagggggctggatgg
ctggccccaaaaggataggtccatgtcctaagccccagaacccgtaaatattgccttatt
tggaaagaaattctttgtagatgtcattagggattttgagatgaagagatcatcctgtat
tatgcaagtgggccctcaatccaatggcaagtgtccttacaagagtaaggcagggctggg
tgtggtgtctcacacctgtcatcccagcactttgggaggccaaggcaggagaatagcttg
aggccaggagttcaagactggcctgggcaacgtagtgagaccctccatctctacaaaaaa
aaaaaaaaaa
>ENST00000447150.1
cgtcaaagtcccagctttcaaatacagagcccccagaacctgaaatccaagtcccagccc
ataagggttccgtgaacacgctcatgtgcttgttcttactagacaaagatgtgattgcaa
gaacaagacccctgccctgggaaactcaacactggacatctcaagctcttcctactcctg
aacatgccatggaaccacaactggtgatggagccaaaagccgtgaacagtgggacatttg
aaacccctcagcaagcatgcttgctaacatgatttccagggaagtgtta
>ENST00000433377.1
acagaaaggaaacagaggctcagagaagctaagacatttgcacaggaccacagctgggct
gagaagaaaaattgaatactgatgagaaagaagatggatagaagagagagacatgcaact
gggactctaacagaaatgccattctccctgggaagggactagcccagtcagcagccacct
cactccatgagttggttctgaggcaccctctgtgccaggcagctcgggacacaaggtgaa
ttagatccaacctcacagccatgtgaggcagacagagtgacacagactctgtcaccagaa
gagcaagcatttgaacgggctgtcagatggagagcccaagcactttctgctctaggttcc
ctccctctgctgcagttgggagaggctgggctgggaagcccacatgagccgttgcagctc
cctgcaagggactctcacctcctctctcaggcctcctctccctgggctcctggcctggcc
cttcacacctttctccaactccatcatgactgcaggctttggccttccctcaggaaaaga
acgaatttttctccacaaaattctataatctcttccagcctctccttttagctactgtca
tatccattcacctaagtgataacagaagaccacaagtcagatgactcatatattcaccta
ttcaataaacactccagagcatt
>ENST00000416119.1
tcgagctcctgggctcaagcaatcctcccacctcagccccgcaaagtgctgggatcacag
gtgtgagccaccagttctaaaaatgacagctccatgtctgaaatgttggagcctctgaac
cacccctggtttcacctcccctgtaacatgcaatggtatgggagtggggagagtatcaga
gtaacccacataacacagcctgaggcacacacttccctgggccatttgctgttctaagca
atgcagtgtgggaagtcctgtggctctgccggggtgcagggtgaagggctcctccattca
cacaggtacctggagtagccaccatgcccccacctcatgcctgtgttcctcagtcctgag
cctcaagggctctgcctttctgccctctgccctccagccctccagccctgccctgtgaga
agcttcgaagtctcctcctggacccctcttacaaggtccctctgcctgcttttgtcagct
cctgttagctctgcagcccagatctttccaagcaaccctcgctcactgccctcagcacac
agcaactcctttgctaaagttcgaggccattcacaacctgatcccaacgttcttccaatc
ttttatctttttttaaaatttta
>ENST00000450503.1
agggggtattccccctctatcctggagaataaagttgctgtgaaacctcttatggctgca
aggaattcagttacagagtttatgactcccagaggcaagatgtttggaggcagcctggga
ggaggctcacaggacttctgccagaagaggagtatttacagtgaacctgcctgggatcag
gaaacagagactacagaaaaagccaccggcccagccccatagcccagggcagaagtgcca
ggattcaagttcagatctgcctccctccaatgcccctgttgtttccacctcatcatgctg
actctgtgaaggctgacactgcagaaataaaagtcacaaggtg
>ENST00000415336.1
ccggcgccgctcacctgcttctggatgtcccgcacgcgctgctcgtgcaggcgcggagcg
ctgctgagcttgaacaccacccaggcgcgcacgtagtagtagatatcgaagataagcgag
agcggcaggaggaagaggcacacgaacacccagcgctggtggatgagcacgaactccagc
cccttcaggcgcacccacagcaggaagagcagcgcgcacacggccagcgacacggcgggc
tccatggtgcggcgccgcgcgggggcactttccacgaattcatttgagctacacagcagt
cctgggcagtggggagtggtgagctccattgtgtacacttggaagcagcccagaaaggtg
aagacctgttcgtgaactccagaggccattggaagcatggaaggctatggctggcactct
tcctctttttccagttcactgaggcagatgggaggcccggaggagaaagaatgaaggaag
gcatttcagcccgagtaaactccccaggcccgctctgtgccaggcagtgttgcaagcctc
gggtagggtggtgagcaaagcagatggccctgccc
>ENST00000443284.1
gagtcagtcaccctttggccggacaggcggttcccgggcgcggaggatggaaacctggcg
gtaacctctgcaggtcgtgccactcggtgtgcgcaaggtctccagaggcatcttttcatt
tttagggggcactttccacgaattcatttgagctacacagcagtcctgggcagtggggag
tggtgagctccattgtgtacacttggaagcagcccagaaagcttctagcacggtgctttg
tgcacagtaaacactccagcggctgttgaccaatgaatgaatgaagattgtaggctcaaa
tattcaagttatcaaagtgcaaagaatgagaggttgtttgcactggacttcaaaaataaa
tagcctggacctgtactgtcttacacaacagctatgagctactggtatgtggctagtcca
aactgaaatgccctttaaga
>ENST00000436033.1
cctgggcagtggggagtggtgagctccattgtgtacacttggaagcagcccagaaaggtg
aagacctgttcgtgaactccagaggccattggaagcatggaaggctatggctggcactct
tcctctttttccagttcactgaggcagatgggaggcccggaggagaaagaatgaaggaag
gcatttcagcccgagtaaactccccaggcccgctctgtgccaggcagtgttgcaagcctc
gggtagggtgcttctagcacggtgctttgtgcacagtaaacactccagcggctgttgacc
aatgaatgaatgaagattgtaggctcaaatattcaagttatcaaagtgcaaagaatgaga
ggttgtttgcactggacttcaaaaataaatagcctggacctgtactgtcttaca
>ENST00000455380.5
ctgggcagtggggagtggtgagctccattgtgtacacttggaagcagcccagaaagttca
ctgaggcagatgggaggcccggaggagaaagaatgaaggaaggcatttcagcccgagtaa
actccccaggcccgctctgtgccaggcagtgttgcaagcctcggcttctagcacggtgct
ttgtgcacagtaaacactccagcggctgttgaccaatgaatgaatgaagattgtaggctc
aaatattcaagttatcaaagtgcaaagaatgagaggttgtttgcactggacttcaaaaat
aaatagcctggacctgtactgtcttacacaacagctatgagctactggtatgtggctagt
ccaaactgaaatgccctttaagagtaaaacacacactggatttcaaagacttagtacaaa
gaaaaaatgcaaaatagctcattagtaatttttatgttaatgacatgttgaaataacatt
ttgatatattaagtaaaatatagtattagaattaa
>ENST00000433690.1
gcagtggggagtggtgagctccattgtgtacacttggaagcagcccagaaagcttctagc
acggtgctttgtgcacagtaaacactccagcggctgttgaccaatgaatgaatgaagatt
gtaggctcaaatattcaagttatcaaagtgcaaagaatgagaggttgtttgcactggact
tcaaaaataaatagcctggacctgtactgtcttacacaacagctatgagctactggtatg
tggctagtccaaactgaaatgccctttaagagtaaaacacacactggatttcaaagactt
agtacaaagaaaaaatgcaaaatagctcattagtaatttttatgttaatgacatgttgaa
ataacattttgatatattaagtaaaatatagtattagaattaa
>ENST00000436960.1
atttattttaagccactaaattctggggtggtttgttatacagcaatagataaatagaac
agccttcaacaacgaacgtttgctgagtgcctactgtgtcccaggcactgcataagactc
tggagaaggcacggcatttttgtctctggattcaggacctgctaggagcctttaacttcc
tccccgtgcagtctgaaccaggcctgagcaggagcgtgtggcactcggtgtcgtctccgc
agaaacggcatcaagagcaaggctgatgctctcatagctgggtggaggccaggcgggctg
ggtgctgagcagggcatccctcgatccacttggctccagggcttcctccgtagggtatgc
aggtgaaggtgtggtggtggaggacgccagggctgagcgaccctaccagcggcgaccctc
gggtctgc
>ENST00000451250.1
tgactgaaaaggcagagtgtcatttgaggatgcgagtagtataatcatacttttttgcat
ggaagaaagcaatttcccagtcctcctgactcataccagggaagcctcctgtgtccatat
acaatgaaggctcagggacttctaactcctggtggactggctgattgagccctggaagtg
tactttctccttcatttccctcctgactctcgctgggagagttgtagactcctgggaaac
acaggtctatggcctgcctaagagaggaccagcccacaccaaagaaagtgccactgcctc
ctcctcctcagtggatgccaccaagccccgaggaggacaaccttttccttaatctccttg
aaacccaggcaaactttgacaaaaggaaaggtgtttccagtgtgttgttaactgaacctt
ggttgcttggcagtatgcagttcttgtctaatttaccccaaggaaatgtctgtgtgatgt
atttttaatttgctgaagaaggataagtgttcaaacctttgtacatttatgctgaaatta
atttttcaaagtccacataacttcagtgctgtgggatagtccttaagaacagaaattatg
accaaccataataaatgacacatttttgtgaaatgtca
>ENST00000643167.1
tatcccagtctgctcagtgggatagcaccggaatggaagcattagctttaatgggaaagg
cctgtttgcaggcgaagtaaagtcagtaactcacacttcaaacacctgcaggttcattag
catcctgacaaccctcaggtggacctccacaggaacaaatcatatccatgtcaggcggca
ccaaacctaaatctgcttctgcctcagcagacaggacatgttgagtttggccagtgagtg
ctgcaggatactggagggagggcaacagagaggaaggtcacctacatgtctatgttcaga
agctgccttgatgccacatgcgggaggctggaaacgctgaaggatgaccactgctcagca
gcagtctaccagtgatggatgagagttggtgcacaaataccccagctcccttgcctctca
gtttggataatcctgaaaaggtgtgtactatgctatttctgagattaagccctagttacc
catagtggtagctaaatatagtagttggctgtattctccatcacttcttgaatcccctgc
cagtgttctctgcacctccttaataaaccacttgaaacaaaaa
>ENST00000646341.1
tggctctctttccatcatgtgaggacacaaggagaagctggcaatctgtaacctataaga
gagccctcgctagaacctgatcttgctggcaccctgaccttggacttccagcctccagaa
tgtgaggaataaatatttgttgtttaagctacccaatggtggacctccacaggaacaaat
catatccatgtcaggcggcaccaaacctaaatctgcttctgcctcagcagacaggacatg
ttgagtttggccagtgagtgctgcaggatactggagggagggcaacagagaggaaggtca
cctacatgtctatgttcagaagctgccttgatgccacatgcgggaggctggaaacgctga
aggatgaccactgctcagcagcagtctaccagtgatggatgagagttggtgcacaaatac
cccagctcccttgcctctcagtttggataatcctgaaaaggtgtgtactatgctatttct
gagattaagccctagttacccatagtggtagctaaatatagtagttggctgtattctcca
tcacttcttgaatcccctgccagtgttctctgcacctccttaataaaccacttgaaacaa
aaa
>ENST00000634769.1
agctaagtcaactgcttttcttcaaattcagatttaatccttgagtgaaatgagtcactg
gctcatccagttaagatcatcacccactttcctaacaaaacttctcttcaaagaaggact
cgctcatccatcaggtggacctccacaggaacaaatcatatccatgtcaggcggcaccaa
acctaaatctgcttctgcctcagcagacaggacatgttgagtttggccagtgagtgctgc
aggatactggagggagggcaacagagaggaaggtcacctacatgtctatgttcagaagct
gccttgatgccacatgcgggaggctggaaacgctgaaggatgaccactgctcagcagcag
tctaccagtgatggatgagagttggtgcacaaataccccagctcccttgcctctcagttt
ggataatcctgaaaaggtgtgtactatgctatttctgagattaagccctagttacccata
gtggtagctaaatatagtagttggctgtattctccatcacttcttgaatcccctgccagt
gttctctgcacctccttaataaaccacttgaaacaaaaatcaa
>ENST00000424357.1
agtaccataaaaaagtatatcatagacatgtttgatccgagacggaaggttccagagtaa
gtgacaactaagcagagatcttaaagatgtgggaacacctacatgtctatgttcagaagc
tgccttgatgccacatgcgggaggctggaaacgctgaaggatgaccactgctcagcagca
gtctaccagtgatggatgagagttggtgcacaaataccccagctcccttgcctctcagtt
tggataatcctgaaaagacccagcaagaaatgattccaagatcacctagctgatctcatg
ctctatctggatttgagtgaagatatacatattcaccaagtcttgactcagtcacctttt
gtgcaggcccaatagaagcaaatgcaggtatgatctggagaagcatatcttgaatctcaa
aaagtcaggacagacaacaccataagaaacagcagggggaaaagaaaaaagcagaatcag
gctcagaactacagacaccttcagagggcagtgttccattttattgagggagatctgaag
agatgaagtgacttgccagagcacaggtccagtaagtgtcaggtttcaagttctttgagt
tgagattcagtcatttgaaagccatttatctagtggaataacacc
>ENST00000455010.1
tggacgctcaacagataggcagtatattgaaattgactgaacacttggatatttgtttgg
gcctcacagtttttaaaggattctgataaaacagaaagtccagaaaagagcaatcagtat
agttgaaagacctggttatgttttccagaaaaatgagaagacttgggattccaggtctgc
acctgcttctcctctgattcttctttaccagctatccatatttactccatcctgatgagc
ttcagctaccactctcgaagtgtgattcttaaatctctatctgcagttcagaactcttct
gaataccagaaaccataggtccaattgattgttgaccattgccatctggcattaaacagg
acttcaagcataaatccaaaactgaactcatcagatttatcccaaagctctttttcccct
tgacaattagtcaaataaaaatataaaccacaa
>ENST00000635532.1
aatgtgatctgggttctgatattatctctgcgctctgcagtgtgccatgggcacatgagg
aatgtcagaagtcataaccatgcctgatgacaacagtttcctttggcctggtgtggtatt
gtaaattgtcgcttttagaccaactttttagtgatagaccctctctatgctttttgttgt
aagctactgcagattcttgccacaggtatgaagtaaattctgttaatagccttgattttt
cacctgtgccaccatatatatctttgccatggcctcatgatggatggaatatacttccct
gccccttgacttgatacttgaccatgtaacttttttggaacaatgaaagatgatggaaat
gtcagtatacctgtgctcaggtatactgtgctaggtcttaagaagcctccagtgtttcca
gctatacatctgcaatcaccatgagaaggacctgctcaagcaaaccactagtcacaggag
gagaatgagagacacatggagcagagctgccctcagagtccacctagattagttgtcagc
agacctccagtggacttgtagaaacacaagcaataataaaaggctgttgttttaagc
>ENST00000458145.1
ggttctgatattatctctgcgctctgcagtgtgccatgggcacatgaggctgactgcata
gataaaagaacaagagggtcaaatccattaactgggaatgtcagaagtcataaccatgcc
tgatgacaacagtttcctttggcctggtgtggtattgtaaattgtcgcttttagaccaac
tttttagtgatagaccctctctatgctttttgttgtaagctactgcagattcttgccaca
ggtatgaagtaaattctgttaatagccttgatttttcacctgtgccaccatatatatctt
tgccatggcctcatgatggatggaatatacttccctgccccttgacttgatacttgacca
tgtaacttttttggaacaatgaaagatgatggaaatgtcagtatacctgtgctcaggtat
actgtgctaggtcttaagaagcctccagtgtttccagctatacatctgcaatcaccatga
gaaggacctgctcaagcaaaccactagtcacaggaggagaatgagagacacatggagcag
agctgccctcagagtccacctagattagttgtcagcagacctccagtggacttgtagaaa
cacaagcaataataaaaggctgttgttttaa
>ENST00000435828.1
aatgcaagggggtggggaggtggacttggtgttaaagagaaaaccacactgtcgacaaga
gccagacttcaaaagcatctaaagaaacaaagacaaagctgccatcatcatttgttagta
gacagttgtcatggagtggggattgactcactttaagcaaaagaatgcatccagcattgt
ttaaagagggaggcaacagccaagaagagctatgtgaggcctctcttggccctccagttc
ttcattagggagcaaagaaaggaggactttgccaagagcaaacctgaaacattcctttgg
gttcagttcaatcgcctgcaagtcacgtttccacacaaacatgtccccaggactgaggat
gcaaggcactgttcaaggcgtctcttggatgaagacatggcaaaagctaccaccaccatg
cagctctgtgattcttctactagtgtcttccattggctgaactcagctgaacactacagg
gtaaagaagcccagatgatgctgtctgttgaagtcagtttcttgaagcacaaagcaggta
aggggaaaggtgaaaagtggatctggaggaacaaacaggatataccctgcaaaatcattg
atattactatttctaaaatagaaaaaatacacaaatttaaaaagtgatggcatttgaaac
ttacttctgtcatcaaatgtgataaaaataattcccatctaataaaattattgggtaacc
ttgaaaatcaa
>ENST00000641349.1
actgtagaacagctatggactaggactcacatggaaagggaggagagggaatgggttggc
tatactgctcccccactgggctcacctacatttcaggggtatcctgggactgaggcagag
gctttcacctggggcaatattaacactcagcaaaattaggaaggaggatgaaggaatcag
catggtggagtggaaatatggtgcacatttagtcaaaaagatttggatctgaattcatag
ccgtgtggcctggggcaagttgtgaagaggggatggtgccatctgctttacaggagagaa
atctagaagtggaattgctgagctgtagagtatgtgaatctctacaactttcaactttac
catgtattgtcaaattgctctccaaagtgatggtaccaattaatgatactaccaataagc
tttgctgccagttttccatccatcccccggggctgagatgaggtgagagggtatatcctg
tttgttcctccagatccacttttcacctttccccttacctgctttgtgcttcaagaaact
gacttcaacagacagcatcatctgggcttctttaccctgtagtgttcagctgagttcagc
caatggaagacactagtagaagactggaaggatagaggagagaaagattggaatatttat
tcccatctcatactacagtttttgtagtgatggttcttcctattggacagcttccaccta
taactacagttctctcctggttccagaaactgctttctccacttctgacctaggagtagc
cacagctcccagctgttgttagaccccaggtgtattttgtcatctcttgttacttccctt
aaccctgccacagctctgaaaatagtccagtaattaaatactttttgagcta
>ENST00000641565.1
aaatgaaacatcactggaaatagtaaatacatggagtttcacctgccacctggatcattt
cctatttttctgcagccacttcagggcggggacccagtatcacgaagctgcaaggtaaaa
aggatcaaaccttaactgcctacatgtgctcacaggaacataagtgagtgaggctcacca
gcaaccaggaagtgagctgagcctaacatatgggagagatcctgtctcatctgcagggaa
gagctgctatataggaaagtatctgctcattgctgccatgtgggaatgctggtattgctg
gactttctgatgttttaggagaaactgctgatctgtgcatgaagtctgatatataaagat
gatactatatttatgtgtctatggataaataaataatgtcaactggttcca
>ENST00000641302.1
gggctcagacattaggagcaggcagtatcttttctttttctttttctttctttctttttt
tttttttttgacaggatgggctggggttgggggaggaggaagcaagaattaagcagagaa
ggcaagctcctttctgttcatctaactcaaaacccaagtgaccacctggtaattacttca
acagcagagcgactcatacagccggcagtccactttgttcttctatagatcctgcctgtg
gtgttggatctaacagcttcttccctgacccaagattatgaaggatttctcctgtgttct
cttctaaaaattttacatttaggagagaaatctagaagtggaattgctgagctgtagagt
atgtgaatctctacaactttcaactttaccatgtattgtcaaattgctctccaaagtgat
ggtaccaattaatgatactaccaataagacctgcactataaaaaatggtagaggaagttc
ttcagtatgaaagtgaatgataccagatggaaactgagatctacaaaatgaaacatcact
ggaaatagtaaatacatggagtttcacctgccacctggatcatttcctatttttctgcag
ccacttcagggcggggacccagtatcacgaagctgcaaggtaaaaaggatcaaaccttaa
ctgcctacatgtgctcacaggaacataagtgagtgaggctcaccagcaaccaggaagtga
gctgagcctaacatatgggagagatcctgtctcatctgcagggaagagctgctatatagg
aaagtatctgctcattgctgccatgtgggaatgctggtattgctggactttctgatgttt
taggagaaactgctgatctgtgcatgaagtctgatatataaagatgatactatatttatg
tgtctatggataaataaataatgtcaactggt
>ENST00000641355.1
aaatggaaggcaaaacaaagacattttcaaataagcaaaaggtgatagaatgtgtcatcc
acagacctgcactataaaaaatggtagaggaagttcttcagtatgaaagtgaatgatacc
agatggaaactgagatctacaaaatgaaacatcactggaaatagtaaatacatggattta
tgctgccagagtggttcttctagtaagaagccccttgccatcagacactgcatttcactt
ggtgattttccagactcctcaaatcttttatggaaagagagtttcacctgccacctggat
catttcctatttttctgcagccacttcagggcggggacccagtatcacgaagctgcaagg
taaaaaggatcaaaccttaactgcctacatgtgctcacaggaacataagtgagtgaggct
caccagcaaccaggaagtgagctgagcctaacatatgggagagatcctgtctcatctgca
gggaagagctgctatataggaaagtatctgctcattgctgccatgtgggaatgctggtat
tgctggactttctgatgttttaggagaaactgctgatctgtgcatgaagtctgatatata
aagatgatactatatttatgtgtctatggataa
>ENST00000641914.1
caaagacattttcaaataagcaaaaggtgatagaatgtgtcatccacagacctgcactat
aaaaaatggtagaggaagttcttcagtatgaaagtgaatgataccagatggaaactgaga
tctacaaaatgaaacatcactggaaatagtaaatacatgggtaagtataaaacatttttt
tctcatttaaaaagagtatctttaagggcaaattaattatttaaataaaaataataacta
cattgtatagttaacatatgcagaggtgaaatgtatgatgaggatcacaaagtaaggcgg
gcagaaatgatagtttactcttttaagtttcttacattatatattatttgatatttgatg
aatattatttgatggtagtcagtgtttaaaagaggcatactgtaaatcctaacaaaacta
caaaataaataaaactaaacgttgttgttaataaatcactagaaaagataaaatgtaaca
cagatcctgcataattcatccaaacaaaatca
>ENST00000642031.1
aaaatggaaaagatcctgaagttgaggcttgtagatttcaactatggctagccattcgta
tagattggctgtgggagggccaaatctaccattgacccttccagatgctaggattctggg
aagagcttgggcctggattcagatggacctgattcaaattcccatgcggctacttattat
aaggattcttcctggctaaagaaacccataaaagtggaaaactcaaactccacagtgcaa
atatctcttgagtctgcctgcactaccctttcttgaatgtgtattgataagactgcagtt
gacattttaagaaatttaaatttcaacctgaagtcaataaggacacctcagaagttttca
aaggaaggatggagtctgttgaaaagaaccggttggtaaaatgagaaaaaatggattgaa
ggagacccaagtgaccacctggtaattacttcaacagcagagcgactcatacagccggca
gtccactttgttcttctatagatcctgcctgtggtgttggatctaacagcttcttccctg
acccaagattatgaaggatttctcctgtgttctcttctaaaaattttacatttaggtcct
gggctttctctgctagaagaggctgaattcctggagtacctagagtacagagctggagag
aaatctagaagtggaattgctgagctgtagagtatgtgaatctctacaactttcaacttt
accatgtattgtcaaattgctctccaaagtgatggtaccaattaatgatactaccaataa
ggatctcaacaggacaaacacaaagaaaatatcaaggtgcatcatagacaaattattgaa
aatcagcaataaggagaaaaccttaaaaacagcaagataaaaagatgcattatgtgtaaa
attaaaaaagaaaacaatgattgctgaattcttatcataccaatgcacaaaagacaacag
aacaatatctttaatgtgtgaaaagtaaaaaaaaaaa
>ENST00000641766.1
catgcagccgaggacccactggatttggcaggagagaagaccactgacaaacttgttaag
ggaagttccatcaaggatctcaacaggacaaacacaaagaaaatatcaaggtgcatcata
gacaaattattgaaaatcagcaataaggagaaaaccttaaaaacagcaagataaaaagat
gcattatgtgtaaaattaaaaaagaaaacaatgattgctgaattcttatcataccaatgc
acaaaagacaacagaacaatatctttaatgtgtgaaaagtaaaaaaaaaa
>ENST00000641445.1
ggttctatttttggatgtgggctcagacattaggagcaggcagtatcttttctttttctt
tttctttctttctttttttttttttttgacaggatgggctggggttgggggaggaggaag
caagaattaagcagagaaggcaagctcctttctgttcatctaactcaaaacccaagtgac
cacctggtaattacttcaacagcagagcgactcatacagccggcagtccactttgttctt
ctatagatcctgcctgtggtgttggatctaacagcttcttccctgacccaagattatgaa
ggatttctcctgtgttctcttctaaaaattttacatttaggtcctgggctttctctgcta
gaagaggctgaattcctggagtacctagagtacagagctggtgaatgacctcttatctcc
ctgctctagcctgtcctatgtaacttggtcccagccacctctcctgtggacttttccttc
ttctgagcttttccagatgctgggctgagcacagattctggtttgatggcatctagtctg
caggaaaacatagtttggctttgaccagcacctgatagactcttctgctcttttggacta
gtcttctagacactaatggcagtggaatttgaccttctggtcttccttttatgtttgcta
aaataaatgaagccagtaatcccaacagataacccagtattcccaccacatggctcagga
ctgcccccattcgaggtctgtgatcctgagcatctttcaccaacaaatataccactacta
atca
>ENST00000641155.1
accagactacatccatcagttccagctggtgcagtactcaaggatctccagggagcaaga
aagggctagtaattaagaaagattcctttcctgagctgcactgggtcacagtgactgtca
gggttaaaagattgatggcttaataaagaccacctgaaaaggcaattgaccagccaggga
aaaacaatcatcgccacccacccactaccggcagagtctccgttgagtcccaccatgaaa
gcagagctgcttggaactatctgcactcaatatcaggattgtttgaacaatcctcaaaca
agcataagatgcattccttcattaactggtagtctactctctgcccatttcctcgactag
gtatgtcgagataaataagcagttcccctgctcttaggagttcagaatattgcagaggcc
atgattatattcaagattctgaacaagccaagccctccatttaaaaatgctgcagaccca
agtgaccacctggtaattacttcaacagcagagcgactcatacagccggcagtccacttt
gttcttctatagatcctgcctgtggtgttggatctaacagcttcttccctgacccaagat
tatgaaggatttctcctgtgttctcttctaaaaattttacatttaggtcctgggctttct
ctgctagaagaggctgaattcctggagtacctagagtacagagctggtgaatgacctctt
atctccctgctctagcctgtcctatgtaacttggtcccagccacctctcctgtggacttt
tccttcttctgagcttttccagatgctgggctgagcacagattctggtttgatggcatct
agtctgcaggaaaacatagtttggctttgaccagcacctgatagactcttctgctctttt
ggactagtcttctagacactaatggcagtggaatttgaccttctggtcttccttttatgt
ttgctaaaataaatgaagccagtaatcccaaca
>ENST00000641035.1
ggctgccgggaggggctcattgttctgccggccgctttgacttcattttctgcttttcat
cccaggccgggacggtttagaatgcaaatgcgggctgcttttgtagctgtgcgtttgtct
gggagccgtgcgtttgtctggggtgagatcacagcaaaagggttttgtttggctttttaa
attcttctggggagagcaaaagaagctggaggagcgctgggcgcagaagacctcccgggc
gggaaggcggggcaggcatgggcccaatgggagcagccgtcggcttctgcaggcctggtt
tggaaaggaaccgggtcagaagggtgttgttgaacattaactccttgtggcctggcggat
ggggagttgggggtttccaagctgctcaccccagaacatgcagtccactaatactgtatt
tcgtgcttcctttgtgccacaccctggggacatttccaaagagaaaggtgacgtccagcc
ctttcacgtgactgcatctaagtgtcctctgccagaagtggatattcgggcacttcatcc
tcacgaccctgtgttacccaagtgaccacctggtaattacttcaacagcagagcgactca
tacagccggcagtccactttgttcttctatagatcctgcctgtggtgttggatctaacag
cttcttccctgacccaagattatgaaggatttctcctgtgttctcttctaaaaattttac
atttaggtacataatccattttgagctaattcttttaaatagtgcaaagtatggattgaa
gttcttttttttttttttttttgcagatacatatttaatttttccagcaccatttgttga
aaagactaatgttcttgcctgaatagcctttgcattgttgttgaaaatcatgttcacaca
tgtacacattccactgatctatttgcctctttgtgaaaatactactattttgattaatat
atatttatagggagtcttaaaa
>ENST00000641876.1
aagaaccgatttgaagaggttgccattcactctgtcaggctgcgtgtgggattcatcagg
acccagcctcgctttctttcaccccgcatcaatgtgccctaaaggatttttctttaaacc
tgattgcttggaaggcattacccaagtgaccacctggtaattacttcaacagcagagcga
ctcatacagccggcagtccactttgttcttctatagatcctgcctgtggtgttggatcta
acagcttcttccctgacccaagattatgaaggatttctcctgtgttctcttctaaaaatt
ttacatttaggtacataatccattttgagctaattcttttaaatagtgcaaagtatggat
tgaagttcttttttttttttttttttgcagatacatatttaatttttccagcaccatttg
ttgaaaagactaatgttcttgcctgaatagcctt
>ENST00000641752.1
ttttctttttctttctttctttttttttttttttgacaggatgggctggggttgggggag
gaggaagcaagaattaagcagagaaggcaagctcctttctgttcatctaactcaaagctc
taacgcagtctcctgctgactgaatcctcttctctgagcccgttcattcactgtctctgc
cagctgtttccaagtgtgaacccagtggagaccttttcaaactgtagccatgaagcaggt
tgcatgaggcagttccatctcctggcaactgtctccata
>ENST00000451914.1
accaggtacaaaatcccctgggacaaaacagaactttcataactggctgtagagttattg
tttttgccttttggaagcttccaccttgtgacgggaagagcactgtcagcccaacacaga
aactctgccgcctggagtcacgtggatccagatgcgaagggactccaacgtcatgctaag
gagtttgggctaagaatttgtacagccatattacagatttggaaaatgatgtgaagagaa
gctaagggatttgccactgccactcagctgccaaggatcagagacattacttctacttct
caacgtccatcctccaaccattgtccagtgattcaggcagaattccctcctgctcaggag
gtagccatcctgtgaccctggaagaaaccagcccaaggaaggtgctaacctacagaagaa
ggacatggccagggtaatcacatagacccggagttgaagccctgactgcaccacacccga
agcctccccacctttcaacctctcggtgatggtgaaccaataaactctttttattgttca
agcca
>ENST00000635434.1
actgtcagcccaacacagaaactctgccgcctggagtcacgtggatccagatgcgaaggg
actccaacgtcatgctaaggagtttgggtagccatcctgtgaccctggaagaaaccagcc
caaggaaggtgctaacctacagaagaaggacatggccagggtaatcacatagacccggag
ttgaagccctgactgcaccacacccgaagcctccccacctttcaacctctcggtgatggt
gaaccaataaactctttttattgttcaa
>ENST00000417420.1
agagtaagtaagaacaaaaaactcttttggccaatacgaaggtggtctcagcattttctg
ttccagaaccaaagactattcttctactcgcagatggaattcaaatacctgtcgtgttca
agacagccccatggggattataggtggatgtcagaactatacccagattcagacatgtga
cactttcgggctgaagcacttaagagccagtgtgccctgtccatttctgtcttctgtcct
gtggatttggaagcatgtgttgacagaacaatgtcttatggtgaaggaagcctaaacccc
tgagtcattggatggaggagagcccatgttgacccataaaggacttcatggtctcgctct
gtcacccaggctggagtgcaggcgtgctatcttggctcactgcaacttctgcttcccgag
ttcaagagatcctcatacctcagcctcctgagtagccgggactacaggcatgcgccacca
cacccagggtggggactctcgtggaaaggctagatgatggagtcacgtgctcccttcccg
ttcactagctgctgattggccaactgctcctgccagctgtccctgcactccagcttccta
ccatatgctc
>ENST00000422038.1
tggatcaactccttcactttgcagatgaacaaactgaggctcaaaagatcaaaagattca
cctaagttcactccattacactgagtccttgctcctgaaatggccctcttcctcacacag
tacagcctcattcctcactatcttctgggcacatctgtgagctgcctgctgatgccatcg
gctctttgttccaggaagccatctaattcccatggtggggaaccacagccagctccctta
caggactctcagcagtggaatcagcatgatagtcagtctaaccctgttttcttaagatgt
atccagctctctactttctccactttgaggttaacagtaagactttggatttagtcaatg
agggtttggattcagttccctcacttactaggtgagagacctcaagcaagtcactaagcc
tctccaagcctcagtttccttgtatggaaaatgggtacaatactgcctacctctataaac
tagtgtgaggattaagatgatgtgtacagagccagcacagggctgggaaaagaataaacc
cctaataacccatagctaggaggataaggagaaggttaatgtcaacattagcagtactac
cagaattttatcttctctaagacaggcaaaggaaattctcactggtccatctttgagttt
tgaacttcgtatcttttgcatttaataataaaatagattactgccaaa
>ENST00000585589.5
aggtaacgtctgtttggtacaatctggttcacatcataatggttcttttgccaacaggag
ctggtaatcaggatggcagtgaggcaggcacttgcttgcagaagaacaggcctagttttt
taagaagccacaaaagtgtctttggatgattaggatctaaggggccaacagctttgcaat
aacagcataaatattgtgggctggatggacaggcaccaaatggggacattccatcctgct
gtgtgatgagaaagctgccacttttgaggccttccaaaacaaatcaacactccatatgcc
agaaggaaaagcccaggaaagacctattccaactggagatggtgaatgtcatttcttcaa
gaagctgagatccagctggtactgccaggtggagagaatacgaagggagaatgaaacaaa
actgctccgcttagggaacttggaaaggaaattgaaaaggcaaggcacaggctggaagaa
aatatttgaaaaagatttatgtgaacttctttctggattatacaaaatatttttagatat
tcttacaactctaaaataagataactccttaaaaatctaaattctaccaaaggagagata
aagatgacgaatacattcaaagatgctgaaaatcacttatttattattaggaagttacaa
gctaaagcataatgagataccactacaacctactaaactgactaaaattaatcagactaa
ccaggtgttggcaagaaacaggg
>ENST00000592753.5
ggttcacatcataatggttcttttgccaacaggagctggtaatcaggatggcagtgaggc
aggcacttgcttgcagaagaacaggcctagttttttaagaagccacaaaagtgtctttgg
atgattaggatctaaggggccaacagctttgcaataacagcataaatattgtgggctgga
tggacaggcaccaaatggggacattccatcctgctgtgtgatgagaaagctgccactttt
gaggccttccaaaacaaatcaacactccatatgccagaaggaaaagcccaggaaagacct
attccaactggagatggtgaatgtcatttcttcaagaagctgagatccagctggtactgc
caggaatacgaagggagaatgaaacaaaactgctccgcttagggaacttggaaaggaaat
tgaaaaggcaaggcacaggctggaagaaaatatttgaaaaagatttatgtgaacttcttt
ctggattatacaaaatatttttagatattcttacaactctaaaataagataactccttaa
aaatctaaattctaccaaaggagagataaagatgacgaatacattcaaagatgctgaaaa
tcacttatttattattaggaagttacaagctaaagcataatgagataccactacaaccta
ctaaactgactaaaattaatcagactaaccaggtgttggcaagaaacaggg
>ENST00000585576.5
acatcataatggttcttttgccaacaggagctggtaatcaggatggcagtgaggcaggca
cttgcttgcagaagaacaggcctagttttttaagaagccacaaaagtgtctttggatgat
taggatctaaggggccaacagctttgcaataacagcataaatattgtgggctggatggac
aggcaccaaatggggacattccatcctgctgtgtgatgagaaagctgccacttttgaggc
cttccaaaacaaatcaacactccatatgccagaaggaaaagcccaggaaagacctattcc
aactggagatggtgaatgtcatttcttcaagaagctgagatccagctggaatacgaaggg
agaatgaaacaaaactgctccgcttagggaacttggaaaggaaattgaaaaggcaaggca
caggctggaagaaaatatttgaaaaagatttatgtgaacttctttctggattatacaaaa
tatttttagatattcttacaactctaaaataagataactccttaaaaatctaaattctac
caaaggagagataaagatgacgaatacattcaaagatgctgaaaatcacttatttattat
taggaagttacaagctaaagcataatgagataccactacaacctactaaactgactaaaa
ttaatcagactaaccaggtgttggcaagaaacaggg
>ENST00000608806.1
ataatggttcttttgccaacaggagctggtaatcaggatggcagtgaggcaggcacttgc
ttgcagaagaacaggcctagttttttaagaagccacaaaagtgtctttggatgattagga
tctaaggggccaacagctttgcaataacagcataaatattgtgggctggatggacaggca
ccaaatggggacattccatcctgctgtgtgatgagaaagctgccacttttgaggccttcc
aaaacaaatcaacactccatatgccagaaggaaaagcccaggaaagacctattccaactg
gagatggtgaatgtcatttcttcaagaagctgagatccagctggtactgccagattgctg
tgttcttgtttctaggaatacgaagggagaatgaaacaaaactgctccgcttagggaact
tggaaaggaaattgaaaaggcaaggcacaggctggaagaaaatatttgaaaaagatttat
gtgaacttctttctggattatacaaaatatttttagatattcttacaactctaaaataag
ataactccttaaaaatctaaattctaccaaaggagagataaagatgacgaatacattcaa
agatgctgaaaatcacttatttattattaggaagttacaagctaaagcataatgagatac
cactacaacctactaaactgactaaaattaatcagact
>ENST00000610197.1
gccaacaggagctggtaatcaggatggcagtgaggcaggcacttgcttgcagaagaacag
gcctagttttttaagaagccacaaaagtgtctttggatgattaggatctaaggggccaac
agctttgcaataacagcataaatattgtgggctggatggacaggcaccaaatggggacat
tccatcctgctgtgtgatgagaaagctgccacttttgaggccttccaaaacaaatcaaca
ctccatatgccagaaggaaaagcccaggaaagacctattccaactggagatgattgctgt
gttcttgtttctaggaatacgaagggagaatgaaacaaaactgctccgcttagggaactt
ggaaaggaaattgaaaaggcaaggcacaggctggaagaaaatatttgaaaaagatttatg
tgaacttctttctggattatacaaaatatttttagatattcttacaactctaaaataaga
taactccttaaaaatctaaattctaccaaaggagagataaagatgacgaatacattcaaa
gatgctgaaaatcacttatttattattaggaagttacaagctaaagcataatgagatacc
actacaacctactaaactgactaaaattaatcagactaaccaggtgttggcaagaaaca
>ENST00000420811.2
gccaacaggagctggtaatcaggatggcagtgaggcaggcacttgcttgcagaagaacag
gcctagttttttaagaagccacaaaagtgtctttggatgattaggatctaaggggccaac
agctttgcaataacagcataaatattgtgggctggatggacaggcaccaaatggggacat
tccatcctgctgtgtgatgagaaagctgccacttttgaggccttccaaaacaaatcaaca
ctccatatgccagaaggaaaagcccaggaaagacctattccaactggagatggtgaatgt
catttcttcaagaagctgagatccagctggtactgccaggtggagagtgagttgggaata
cgaagggagaatgaaacaaaactgctccgcttagggaacttggaaaggaaattgaaaagg
caaggcacaggctggaagaaaatatttgaaaaagatttatgtgaacttctttctggatta
tacaaaatatttttagatattcttacaactctaaaataagataactccttaaaaatctaa
attctaccaaaggagagataaagatgacgaatacattcaaagatgctgaaaatcacttat
ttattattaggaagttacaagctaaagcataatgagataccactacaacctactaaactg
actaaaattaatcagactaaccaggtgttggcaagaaacaggg
>ENST00000432897.5
gccaacaggagctggtaatcaggatggcagtgaggcaggcacttgcttgcagaagaacag
gcctagttttttaagaagccacaaaagtgtctttggatgattaggatctaaggggccaac
agctttgcaataacagcataaatattgtgggctggatggacaggcaccaaatggggacat
tccatcctgctgtgtgatgagaaagctgccacttttgaggccttccaaaacaaatcaaca
ctccatatgccagaaggaaaagcccaggaaagacctattccaactggagatggtgaatgt
catttcttcaagaagctgagatccagctggtactgccaggaatacgaagggagaatgaaa
caaaactgctccgcttagggaacttggaaaggaaattgaaaagctaaggaaatagagaca
aactacataagttgctgaaaaatcacagcaaataattagctgaggaagagactcaaatct
atcagaactgcttgacttttgatcctgagcttatgcgcatccagtgggcaagtgagggtg
catgggtttgtgaagactccagcagtatgattggggaactcacttgccagcctctgcctg
gacccagagacattgcctgaactgtatgaattgctaagaagctgctagtctgcaag
>ENST00000434141.1
ggagctggtaatcaggatggcagtgaggcaggcacttgcttgcagaagaacaggcctagt
tttttaagaagccacaaaagtgtctttggatgattaggatctaaggggccaacagctttg
caataacagcataaatattgtgggctggatggacaggcaccaaatggggacattccatcc
tgctgtgtgatgagaaagctgccacttttgaggccttccaaaacaaatcaacactccata
tgccagaaggaaaagcccaggaaagacctattccaactggagatggaatacgaagggaga
atgaaacaaaactgctccgcttagggaacttggaaaggaaattgaaaaggcaaggcacag
gctggaagaaaatatttgaaaaagatttatgtgaacttctttctggattatacaaaatat
ttttagatattcttacaactctaaaataagataactccttaaaaatctaaattctaccaa
aggagagataaagatgacgaatacattcaaagatgctgaaaatcacttatttattattag
gaagttacaagctaaagcataatgagataccactacaacctactaaactgactaaaatta
atcagactaaccaggtgttggcaagaaacagggacactgagactctcacactgctggaag
gaatgtaaaatgctaaaacttctttggaaatgagttcagtaactttttaaacagttgaaa
atagacctatcatgcaaaccagcaatcccacttccaggtatttatacaaggaaaatgaca
acatatgcccacataaagacttgtgcacaaatgaccgtagcagctttgtgataattgcta
aaaactagaaacttgtcaagtgtccaacaggtgagtggacaaactcactatag
>ENST00000610175.1
agtgaggcaggcacttgcttgcagaagaacaggcctagttttttaagaagccacaaaagt
gtctttggatgattaggatctaaggggccaacagctttgcaataacagcataaatattgt
gggctggatggacaggcaccaaatggggacattccatcctgctgtgtgatgagaaagctg
ccacttttgaggccttccaaaacaaatcaacactccatatgccagaaggaaaagcccagg
aaagacctattccaactggagatggtgaatgtcatttcttcaagaagctgagatccagct
ggtactgccaggtggagagtgagttgggtagctgacctcgggcatggcagccttggtttt
tggccacttcatggggtgacctgttgagcaaacagcagtggaattctgcagctgtggacc
aagatattgctgtgttcttgtttctaggaatacgaagggagaatgaaacaaaactgctcc
gcttagggaacttggaaaggaaattgaaaaggcaaggcacaggctggaagaaaatatttg
aaaaagatttatgtgaacttctttctggattatacaaaatatttttagatattcttacaa
ctctaaaataagataactccttaaaaatctaaattctaccaaaggagagataaagatgac
ga
>ENST00000608833.1
aggcctagttttttaagaagccacaaaagtgtctttggatgattaggatctaaggggcca
acagctttgcaataacagcataaatattgtgggctggatggacaggcaccaaatggggac
attccatcctgctgtgtgatgagaaagctgccacttttgaggccttccaaaacaaatcaa
cactccatatgccagaaggaaaagcccaggaaagacctattccaactggagatggtgaat
gtcatttcttcaagaagctgagatccagctggtactgccaggtggagaattgctgtgttc
ttgtttctaggaatacgaagggagaatgaaacaaaactgctccgcttagggaacttggaa
aggaaattgaaaaggcaaggcacaggctggaagaaaatatttgaaaaagatttatgtgaa
cttctttctggattatacaaaatatttttagatattcttacaactctaaaataagataac
tccttaaaaatctaaattctaccaaaggagagataaagatgacgaatacattcaaagatg
ctgaaaatcacttatttattattaggaagttacaagctaaagcataatgagataccacta
caacctactaaactgactaaaattaatcagactaaccaggtgttggcaagaaacaggg
>ENST00000591882.1
aaagtgtctttggatgattaggatctaaggggccaacagctttgcaataacagcataaat
attgtgggctggatggacaggcaccaaatggggacattccatcctgctgtgtgatgagaa
agctgccacttttgaggccttccaaaacaaatcaacactccatatgccagaaggaaaagc
ccaggaaagacctattccaactggagatggtgaatgtcatttcttcaagaagctgagatc
cagctggtactgccaggtggagagtgagttgggtagctgacctcgggcatggcagccttg
gtttttggccacttcatggggtgacctgttgagcaaacagcagtggaattctgcagctgt
ggaccaagatgaatacgaagggagaatgaaacaaaactgctccgcttagggaacttggaa
aggaaattgaaaagtctacatgagtctctttgacacaagtctctggtacagatgaagacc
agagagcttgggagtcactgctgaagagaagagtgaatgagtaaacaaaggtagatgagg
caaagaacataccgaatgtcaggattcagatgggactgctgtatgatattaatgaacaca
gatatctggagaaaccatgtcaaagctttccaagagagactgtgaacagtacctggggaa
caccaaaaagagagatgataaagaagggatgacaagtccctgcaggcctggaccaagtgc
aacacagaacaagcaacaagaccaaaagaaagcagtgtgtcttgttaagtttctttgcaa
ggctttaaatcagctgtggcttcctggca
>ENST00000587466.5
ggaatacgaagggagaatgaaacaaaactgctccgcttagggaacttggaaaggaaattg
aaaaggcaaggcacaggctggaagaaaatatttgaaaaagatttatgtgaacttctttct
ggattatacaaaatatttttagatattcttacaactctaaaataagataactccttaaaa
atctaaattctaccaaaggagagataaagatgacgaatacattcaaagatgctgaaaatc
acttatttattattaggaagttacaagctaaagcataatgagataccactacaacctact
aaactgactaaaattaatcagactaaccaggtgttggcaagaaacagggacactgagact
ctcacactgctggaaggaatgtaaaatgctaaaacttctttggaaatgagttcagtaact
ttttaaacagttgaaaatagacctatcatgcaaaccagcaatcccacttccaggtattta
tacaaggaaaatgacaacatatgcccacataaagacttgtgcacaaatgaccgtagcagc
tttgtgataattgctaaaaactagaaacttgtcaagtgtccaacagacacagggtctccc
tatgttgcccaggctggtatcgaactctgttgcccaggctggtattgaactcctgcgctc
aagtgatcctcctgcctcagcctcccaaaatgctgggattacaggtgtgaaccactctac
ccagcccctccttgctcattcgtaatgaaacaacgctttgtaaaccgtgaaagtgctata
taaagatatctttaaaataccaaagaagtccc
>ENST00000592898.5
ggaatacgaagggagaatgaaacaaaactgctccgcttagggaacttggaaaggaaattg
aaaaggcaaggcacaggctggaagaaaatatttgaaaaagatttatgtgaacttctttct
ggattatacaaaatatttttagatattcttacaactctaaaataagataactccttaaaa
atctaaattctaccaaaggagagataaagatgacgaatacattcaaagatgctgaaaatc
acttatttattattaggaagttacaagctaaagcataatgagataccactacaacctact
aaactgactaaaattaatcagactaaccaggtgttggcaagaaacagggacactgagact
ctcacactgctggaaggaatgtaaaatgctaaaacttctttggaaatgagttcagtaact
ttttaaacagttgaaaatagacctatcatgcaaaccagcaatcccacttccaggtattta
tacaaggaaaatgacaacatatgcccacataaagacttgtgcacaaatgaccgtagcagc
tttgtgataattgctaaaaactagaaacttgtcaagtgtccaacagtctacatgagtctc
tttgacacaagtctctggtacagatgaagaccagagagcttgggagtcactgctgaagag
aagagtgaatgagtaaacaaaggtagatgaggcaaagaacataccgaatgtcaggattca
gatgggactgctgtatgatattaatgaacacagatatctggagaaaccatgtcaaagctt
tccaagagagactgtgaacagtacctggggaacaccaaaaa
>ENST00000590080.5
ggaatacgaagggagaatgaaacaaaactgctccgcttagggaacttggaaaggaaattg
aaaaggcaaggcacaggctggaagaaaatatttgaaaaagatttatgtgaacttctttct
ggattatacaaaatatttttagatattcttacaactctaaaataagataactccttaaaa
atctaaattctaccaaaggagagataaagatgacgaatacattcaaagatgctgaaaatc
acttatttattattaggaagttacaagctaaagcataatgagataccactacaacctact
aaactgactaaaattaatcagactaaccaggtgttggcaagaaacagggacactgagact
ctcacactgctggaaggaatgtaaaatgctaaaacttctttggaaatgagttcagtaact
ttttaaacagttgaaaatagacctatcatgcaaaccagcaatcccacttccagttgacat
gcaggctggacatacagtgggcctcgattgcttagaagccaaactgaactcaccaagaaa
agaagacaggagaaacttctcaagaggaatatctccaaattgcaggatcgaataccataa
gaggaattctggactgaagagttatgaagtcat
>ENST00000588058.5
ggaatacgaagggagaatgaaacaaaactgctccgcttagggaacttggaaaggaaattg
aaaaggcaaggcacaggctggaagaaaatatttgaaaaagatttatgtgaacttctttct
ggattatacaaaatatttttagatattcttacaactctaaaataagataactccttaaaa
atctaaattctaccaaaggagagataaagatgacgaatacattcaaagatgctgaaaatc
acttatttattattaggaagttacaagctaaagcataatgagataccactacaacctact
aaactgactaaaattaatcagactaaccaggtgttggcaagaaacagggacactgagact
ctcacactgctggaaggaatgtaaaatgctaaaacttctttggaaatgagttcagtaact
ttttaaacagttgaaaatagacctatcatgcaaaccagcaatcccacttccaggtattta
tacaaggaaaatgacaacatatgcccacataaagacttgtgcacaaatgaccgtagcagc
tttgtgataattgctaaaaactagaaacttgtcaagtgtccaacaggatcgaataccata
agaggaattctggactgaagagttatgaagtcatttcagacacttccagacaatttgtgt
taattaaattctcactggttgagttccattctacactggaagagcatttttcctggaaag
gctcctcaaaatggtaataaagggtaattctttta
>ENST00000592838.5
ggaatacgaagggagaatgaaacaaaactgctccgcttagggaacttggaaaggaaattg
aaaagctaaggaaatagagacaaactacataagttgctgaaaaatcacagcaaataatta
gctgaggaagagactcaaatctatcagaactgcttgacttttgatcctgagcttatgcgc
atccagtgggcaagtgagggtgcatgggtttgtgaagactccagcagtatgattggggac
acagggtctccctatgttgcccaggctggtatcgaactctgttgcccaggctggtattga
actcctgcgctcaagtgatcctcctgcctcagcctcccaaaatgctgggattacaggtac
agggtgaactccgagaccatctctcctattcatttacatcctcagaacttagcacgatgt
ctgaccatagtggattttcaataagtaactatgggttgacatgcaggctggacatacagt
gggcctcgattgcttagaagccaaactgaactcaccaagaaaagaagacaggagaaactt
ctcaagaggaatatctccaaattgcaggatcgaataccataagaggaattctggactgaa
gagttatgaagtcatttcagacacttccagacaatttgtgttaattaaattctcactggt
tgagttccattctacactggaagagcatttttcctggaaaggctcctcaaaatggtaata
aagggtaattcttttaga
>ENST00000591173.5
ggaatacgaagggagaatgaaacaaaactgctccgcttagggaacttggaaaggaaattg
aaaagttgacatgcaggctggacatacagtgggcctcgattgcttagaagccaaactgaa
ctcaccaagaaaagaagacaggagaaacttctcaagaggaatatctccaaattgcaggat
cgaataccataagaggaattctggactgaagagttatgaagtcatttcagacacttccag
acaatttgtgttaattaaattctcactggttgagttccattctacactggaagagcattt
ttcctggaaaggctcctcaaaatgtacctttggcaaacacagagaggtatgctcatagaa
gaggtgagtttggaactgcaaatcctcccagcctcaggacctctcttttggttgcctgct
ctgctacaaagctggagatctaaagtggaggcgtgtagaagacaccgtctggctggacac
catcaagagtcacctcctcagtgaagccttccatggtttcataccacccatccctatcgg
aatgaatgtatccttgttctccgttatcccagtattttgcctgggcttctgtcacactac
tttcaatgtctatacctcagttatcgaatcgaaaaacaagagtcatcagtctctaaggtc
cttgcaagcttcaaaactttatatttttgtcaattacaactgaataaagctgaacaactt
attatttatggatacttgctcaagcaccatataactctttcagatattttaaaa
>ENST00000457412.6
ggaatacgaagggagaatgaaacaaaactgctccgcttagggaacttggaaaggaaattg
aaaagttgacatgcaggctggacatacagtgggcctcgattgcttagaagccaaactgaa
ctcaccaagaaaagaagacaggagaaacttctcaagaggaatatctccaaattgcaggat
cgaataccataagaggaattctggactgaagagttatgaagtcatttcagacacttccag
acaatttgtgttaattaaattctcactggttgagttccattctacactggaagagcattt
ttcctggaaaggctcctcaaaatggacaccatcaagagtcacctcctcagtgaagccttc
catggtttcataccacccatccctatcggaatgaatgtatccttgttctccgttatccca
gtattttgcctgggcttctgtcacactactttcaatgtctatacctcagttatcgaatcg
aaaaacaagagtcatcagtctctaaggtccttgcaagcttcaaaactttatatttttgtc
aattacaactgaataaagctgaacaacttattatttatggatacttgctcaagcaccata
taactctttcagatattttaaaagaatatgtttgcaaaagactccaaatcaatgtattaa
attgaaatccagtatcaaaacacccattaaagtgctcttttgaaattgtacattttatat
caataaaatttcaaaatataaaaa
>ENST00000627488.2
ctaaccaggtgttggcaagaaacagggacactgagactctcacactgctggaaggaatgt
aaaatgctaaaacttctttggaaatgagttcagtaactttttaaacagttgaaaatagac
ctatcatgcaaaccagcaatcccacttccagctaaggaaatagagacaaactacataagt
tgctgaaaaatcacagcaaataattagctgaggaagagactcaaatctatcagaactgct
tgacttttgatcctgagcttatgcgcatccagtgggcaagtgagggtgcatgggtttgtg
aagactccagcagtatgattggggacacagggtctccctatgttgcccaggctggtatcg
aactctgttgcccaggctggtattgaactcctgcgctcaagtgatcctcctgcctcagcc
tcccaaaatgctgggattacaggtgtgaaccactctacccagcccctccttgctcattcg
taatgaaacaacgctttgtaaaccgtgaaagtgctatataaagatatctttaaaatacca
aagaagtccctgtaattagatattctaatgctagctactgtaacaaataaacctcagtat
gacagtggcttactcctgtagaagtttacttcttgtttgcaaataaatcccgtacactt
>ENST00000628850.2
ctaaccaggtgttggcaagaaacagggacactgagactctcacactgctggaaggaatgt
aaaatgctaaaacttctttggaaatgagttcagtaactttttaaacagttgaaaatagac
ctatcatgcaaaccagcaatcccacttccaggtatttatacaaggaaaatgacaacatat
gcccacataaagacttgtgcacaaatgaccgtagcagctttgtgataattgctaaaaact
agaaacttgtcaagtgtccaacaggtacagggtgaactccgagaccatctctcctattca
tttacatcctcagaacttagcacgatgtctgaccatagtggattttcaataagtaactat
ggggtggaggcatgggggcaccaatgcaggaatcaccacacctactcagaaagaaggcat
ttaccaaattgcaaaggaacacatcctgcctgcagacaataaatggtgtgtgatgcttcc
atgaagtgagatggatggagctctccgttgctaactggcccataac
>ENST00000628558.2
gtaaaatgctaaaacttctttggaaatgagttcagtaactttttaaacagttgaaaatag
acctatcatgcaaaccagcaatcccacttccaggtatttatacaaggaaaatgacaacat
atgcccacataaagacttgtgcacaaatgaccgtagcagctttgtgataattgctaaaaa
ctagaaacttgtcaagtgtccaacagctaaggaaatagagacaaactacataagttgctg
aaaaatcacagcaaataattagctgaggaagagactcaaatctatcagaactgcttgact
tttgatcctgagcttatgcgcatccagtgggcaagtgagggtgcatgggtttgtgaagac
tccagcagtatgattgggggtacagggtgaactccgagaccatctctcctattcatttac
atcctcagaacttagcacgatgtctgaccatagtggattttcaataagtaactatggggt
ggaggcatgggggcaccaatgcaggaatcaccacacctactcagaaagaaggcatttacc
aaattgcaaaggaacacatcctgcctgcagacaataaatggtgtgtgatgcttccatgaa
gtgagatggatggagctctccgttgctaactggcccataaccacggtcattaatcacaca
cggcac
>ENST00000586465.5
ctagaaacttgtcaagtgtccaacagacacagggtctccctatgttgcccaggctggtat
cgaactctgttgcccaggctggtattgaactcctgcgctcaagtgatcctcctgcctcag
cctcccaaaatgctgggattacaggtacagggtgaactccgagaccatctctcctattca
tttacatcctcagaacttagcacgatgtctgaccatagtggattttcaataagtaactat
gggttgacatgcaggctggacatacagtgggcctcgattgcttagaagccaaactgaact
caccaagaaaagaagacaggagaaacttctcaagaggaatatctccaaattgcaggatcg
aataccataagaggaattctggactgaagagttatgaagtcatttcagacacttccagac
aatttgtgttaattaaattctcactggttgagttccattctacactggaagagcattttt
cctggaaaggctcctcaaaatggacaccatcaagagtcacctcctcagtgaagccttcca
tggtttcataccacccatccctatcggaatgaatgtatccttgttctccgttatcccagt
attttgcctgggcttctgtcacactactttcaatgtctatacctcagttatcgaatcgaa
aaacaagagtcatcagtctctaaggtccttgcaagcttcaaaactttatatttttgtcaa
ttacaactgaataaagctgaacaactta
>ENST00000608580.5
cttctggactgcctcttcaggaaagtgtccagagagggcaagctcaactacctactgaat
ctccaaactaagcactgaagataatccctccagatgaaccatttattgtgtggttatgcc
tgctctctgaagaggtgtaaggccccctgggtccgctctgccatctacaattgacatgca
ggctggacatacagtgggcctcgattgcttagaagccaaactgaactcaccaagaaaaga
agacaggagaaacttctcaagaggaatatctccaaattgcaggatcgaataccataagag
gaattctggactgaagagttatgaagtcatttcagacacttccagacaatttgtgttaat
taaattctcactggttgagttccattctacactggaagagcatttttcctggaaaggctc
ctcaaaatggtaataaagggtaattcttttagatgatcttgcatttgtttgaatgggaac
tgagcttaatcaaacatgttaggaagactatgtctgtttcactttttaaaattattttgg
atggacacaataattatatatatttatggggtacagagtgatattttgacacatgtatac
aatgtgtaatggtcaacttagggtatttagcatatttctcacctcaaacatttattatta
atttgtgttgggaatgtttaaaatcctttctatttgaaattatgcaataaaatattatct
atagtcacccaacagtgctgtagaacactagaacttttt
>ENST00000609323.1
acccaccaattcatcagccaacctgtcctcttcaactgtgcagggaaagagaatataggc
aaccataacacatctggatagtaccttcttaggaactcctgttgcatctttactcagttt
agtagccatataaataacgatgtccccagaaggataaaaaaaggaggcagctgaggagaa
aaacaaaactcccactggaagaaacacgatgatatgaaaaagccagatgtatcaggtgtg
acaatcttgtgcacagtacctggcacacatatgtgttcatcacgtaaggtgattgttgtg
atgatctgttgaggctggcttcagacagaactgggaaaatgattcaggacttcatgttga
agcagcagggtgtgaagtcacagcgtctcgggctgcatttcctttttttctgattctgta
gcgttgcgcagtgtcacagcccgagtgccctctcacccagacacatctgacgttgacatg
caggctggacatacagtgggcctcgattgcttagaagccaaactgaactcaccaagaaaa
gaagacaggagaaacttctcaagaggaatatctccaaattgcaggatcgaataccataag
aggaattctggactgaagagttatgaagtcatttcagacacttccagacaatttgtgtta
>ENST00000419596.1
aggaaggatggcaaaggagccaaagatcaggcgagtccaggccaaggagtccgcacatct
ctcataggcagtaggggctcacccaccgaatgaagtggttggatctgcagtttaagaaga
aaaccaaaagccaactctttccaacaggcttctctgctggctctctaaggtgatgccaac
caaacatggaggttgccttaaagcattaacctgagtctgaagaatgaacacatggaaatg
atgctcatgatgaggttaataatcacacaaaaagaataattctgagattagcaatttaca
actacctttgggcatgcctgctggccccagggaaggagagaggagaatccaagaaggtcc
tggaaagttaccagaaaggatgagtttcgaggcagttgcatgtaaatgtggcttagccaa
tgggaaaggaagggatatgtgtcctggtacaggtatttgagaaatgtacagtccatctgt
taaggtgtgctcaacccccaaccattgtccacacttcagtgacttaatcagtagagaccc
caaattcatgtccagtgactttgacatcttcgagctgaaggactgatctctcattttttc
aataacactttatgacttaa
>ENST00000419531.2
aacaagcccagaaggcggcggacactcgcataaagtcacgcagtagtactcggagcccgg
ggtagaacctggacttcaaatctctgcactcccggccgggtggtgggcgcatatcctggg
tagcctctaggaagcgctagacacatggaaccaaggcagattcagcctggcagctggcaa
gtcatggagcactgcctgtccatctgcgagctaacaacagtcgcgctggaagtcaacaag
ggaaatggaaagggagagacccagcctccacaggggctcacgccctgggacctgtgccag
tgtgaacaaggttttccggccccaggaagcaggcctaagtactctcatttcatcactgag
gagcctgagacgttcagtcattgattggacagccctcaccattcaagccctccttggttt
acagcagcagaaagagaggctctgaaggttctagccagaggaagctgcagccaggcctgg
cagtctcccctgctcccttccaccagcttggttcctgtttctgctggtcctgggagcccc
cagcagatggactgcccttatcagccggctccaggccagaggaggaatcctccggtcacg
tgtggctctctggagggagagagacctcataaatacatacagcccacgcagaggaagggg
ggagggtcaaggggaaagaaaccttgacattctggcgactgggccaggattaaagtccac
caggcatagtccttattggctatttctatgaggaatctcaaatccacatggcttccctgg
atgacaacgctgactttgactagccctgggatctggggcattcccagtgtgctgctggct
tgatccaggcctaatcctttgcccaggactgacctttcacagtttacagagcactttatc
tcctggctcagtgaagtctcacagaaccctccagagagaagggagtttatcatcaccctc
aatttacagatgaggaagctgaggctgcgattgtaa
>ENST00000607372.1
ccccatgtggctgacagcacaggtaaccttatacccattttacagatgaggaagccgacc
cagacaaattaacgcaatggtccatgtctggtacatttcaagatcaggatcctggggagg
ggtggcctcctgaaatagggggatattatgaccttcacctgccctccctgaaaccccaga
tgactggttgaggctgaactgtctggggaacttcctctgacctaaatcctgtcggctata
cccaaacaccagccagaagatacaaacagccacaccctcaccgtttttgccccaacttgt
gcttcatgccaggggatttctctttcaggaactacatttaaaaaggggggaattatatga
taattggacacctactatgtggcagacattacacaaggcatgcttgtgtgggttatttta
tctcatgtgagccatgttatgtggacagggaaaagaggaggatgatggaggaggaggaaa
gaatcgacttgttccaactgctctccataataaaacttcattcaagtgcatataa
>ENST00000424592.1
cctaagaagatgtagataaagtgactgcaaggacctccgctgacctgagcacttcctgca
tgaaaggggctcaataccaaggaagaaaacagatacatgcaccctttctaagtagcaaaa
ctgggttcaaatcctcggctacatcacttatgtgagatgaagtcccactatattgccaag
gctggacttgaatccctaagctcaagtagtgttcccacctcaccctcccaagtaactgag
actacaggtgcacaccactgtaccagcataattgcatatcttatcaatcaatccacagcc
actaaatacctactgaggtatctgtgtcccctgggctttttccaagagctttcaatatgg
ttagatttgtttattaaatttgcataaatatgtga
>ENST00000427292.1
aaaactgtagcccagggcattgaaaacctctcggagagggccaggtgtgaccagccctgt
gcccatcctgctgtgattcaggagtctcgcagaagacatcagaatgcctttctctgagtc
acagtctgtatcttctagaaaaggctgtccatcttcaccccaagcccactggctcctgag
atacgacatccagacccagtgcagctggacctggcccag
>ENST00000447329.5
ccatgagtcacagcagctggctcaaggctgggaggggaagtaaaacactaaatctaagga
ccactctattcaccctacagtgactgctctttttccctcctgccacagtccagggtagga
gatacttctccaggctctcacttatgggggctttcctgctggctacatcactgaaatgga
atctcctagtggcccttctccctctacagctctggtgttacactgaaaaactagaagttt
caaaacagacaagggaaaaagagaaacatcagaaagtctgattaaagtagaagcatcata
tttctatcaacgtatccactgtgcttggacacaattgcaggcccttgacatcttttgcct
ggattattgcaacagcctccaaaaggactcgtctgtctccatgatacccctccatcctcc
tctgcatcatcaccaagggaatctttgtaaagcaaaggcatgatcatgcttatcacctgg
tggaaacccttcagagactctccactccccagagcaggcaccacatcgtt
>ENST00000438195.5
ctctacagctctggtgttacactgaaaaactagaagtttcaaaacagacaagggaaaaag
agaaacatcagaaagtctgattaaagtagaagcatcatatttctatcaacgtatccactg
tgcttggactctgtaatattcaccggcaggaaaacccaagggaatgactactatgacatc
tgatgagtctcacggtgttgcccaggctgaatacaatcgtgcaatcatgactctctgcag
acttgacatcctgggctcatcaagcaatcctcctgcctcagcctcccgaatagctgagac
tacagg
>ENST00000449812.2
agaacaatgcgggagttgcagagagaggtgtcctgtgtttgttcccagtcttccttcact
cacctgcacctgctcctgccctgcttcggccaacatgttctatgcaggcagcagagttca
tatcaagggcccatgttttaactgaatataatgaattttttttttcaccttggaagagtc
ttagaggcaagattagaatgttcatctaaaaggagtgcaaatttcttcaaccattcccac
ggaggaaggtctactctgtgaaaaggaaatgatcatacataattcatgcatttgctgtac
ggatttaattaaatgatagacaaaaagtagagtggcacaagtcaaactcaaaaaatagta
acaacaaaatcaatttcaaaataagcaacagcaataaatgttacctactattttacgaat
gaaaatactgagaccaataaaggcattatagtatacatagccttggaatcagaagaccaa
gaacatacaagagaacatagccttggaatcagaagaccaagaaacaatttaactctgccc
ctctagagctctgagaacttgggcaagccttttaccctctgtgagtttcagtttcctcat
ttatttaattgaaataataatac
>ENST00000631169.2
ggcgggtgatgaatggaaacttcctgacatttcaagcgacaacatctgaaaggaaatgga
attttcctgaagcacaggcaggaggtccccgtcacaagctattgatttgcatgtgatctt
tctttttttcactccacctttcccccatcaaatgaggaaggaaagctcaagcagtttact
attttgggaaaattgtgccatcgtgcttagtacatagtgtgtatcagacttaagaaaagg
acaagaatgaaactattaaaaaaatttctccaactggcaattaaaagacaatgggaaaac
tgcttctatgtttaagaaaaaataatttaactcttaattttattgccacttatctacttt
tgaccatatattgaggattcccccccaccttccaccaccagtggaactggggaataaaac
aacaaagattgaagatgtaatggagaaaagagtggaaacaacccaagacagtgatgaagg
ggaatctcatgaaatcatctgtgttgcaaatctagagaggtatgatgtaccacagtggag
taactggatggatggaattcacctaaaaggagatattcagggaaaaacaaaacaaacaaa
aaacaaaaacaaaaacaaaaaacgctcaaactattacactaggttatatatatacatata
tattttttttctttttctcttcctattttccttttccattttacgtgtttcaaatttaca
aataaaaattgtagatattaaaaaaaaaaagaaagaaag
>ENST00000625548.1
ggcgggtgatgaatggaaacttcctgacatttcaagcgacaacatctgaaaggaaatgga
attttcctgaagcacaggcaggaggtccccgtcacaagctattgatttggctggaaatgg
aataagacagtaacccagcctcaaccagagatgaagccaacactgtaggaatggtgcaaa
aacaagttggaagtcacatggggtgccctgtggagcagagccaccccactcacctgacta
cattcctctggactattagatgggaaaactggagcccaaaggatggaaatactgaaccca
tgggctctgtcactagactgcatcccagggcctcaacataatatattcttaatcatactg
gggtaacctattagaaagaaccctgtcctggaatcctggaaaagaggccctgctaggagc
tgaccttggacaaatcactcccttctctgaacctcactgttcagggggctgagaacagag
ggtccctaaggaagagtgttgtatgagaacagtctccgctcttgacccaagcaaacctgg
cttcaaatctcaactcctgtggctgactagctgtatgaccttgacctttctcagtttcct
catctataaagcaggattaataaaaggagctgttctattcagaggtgggaagaggcagca
ccaaagccaggatgccctcattcaattgggaaaggaaggaaccaggagcagaaggaggta
atcactttgaatcaagttaatcagagaaggttaaataccataaagaggcgtgagcaactg
caaagctgcttttgctcatgtggtaaaagtacaggggctgaaaatgggcccactgagaac
agctcttttctgacagtgcctctggagaaggaat
>ENST00000451090.1
agcctgtgggaaaatgactgagtgcccatagatgaagtgctttcaagactgtctggcacc
tagaggtatcatcgcagaagccttggatatgaacagaagcaggcagaggatgaagctgat
ggtgtgcatggtcactgtgctcctgcccatttttgagcttctggaatacaagctgtgcct
ttgcctggaatgtccctcccagtctgactaggcatcttctgatggggtttgacctggttg
cttctaacactaggatggacctcttggcaatctctggatatctttctgtggtttgttata
atggtaattattactta
>ENST00000585367.5
ctccgctggcccgcgtgaaaccctctctgctgcctcgactgactgtcgtttccgtgtctt
gattgtggcctctgcctctcccccttccgatttcgttcgacttctttctacagttactaa
gcgcccactgtgtgccctggaagggactagactcagcaggaaaaacatccaggcaagtgg
acagcatttgcaacagcccagcaataagaaggaccatattctacttgggaaaaggtaaag
tcgtttcatatggacggagatgttgtcgcttgaaatgtcaggaagtttccattcatcacc
cgcccttgaaaatgccaccatcaccatacttcatgtttccttgctttctttcttcagagg
aatccaagcaccttgcagagggagcccactccttgtcacag
>ENST00000592607.4
ctccgctggcccgcgtgaaaccctctctgctgcctcgactgactgtcgtttccgtgtctt
gattgtggcctctgcctctcccccttccgatttcgttcgacttctttctacagttactaa
gcgcccactgtgtgccctggaagggactagactcagcaggaaaaacatccaggcaagtgg
acagcatttgcaacagcccagcaataagaaggaccatattctacttgggaaaagcctgcc
aggaaacctgtcattcaaccctttgcaataaaacagctcctcatgaatgaagcaaaataa
atcagaagttgtgggcttttaaactcactaaatgaaagcacagcatgcatgcagcctccc
tccaaattaatcaccagattaaatgcaagatgtgcacaccaaatcaatagcttgtgacgg
ggacctcctgcctgtgcttcaggaaaattccatttcctttcagatgttgtcgcttgaaat
gtcaggaagtttccattcatcacccgcccttgaaaatgccaccatcaccatacttcatgt
ttccttgctttctttcttcagaggaatccaagcaccttgcagagggagcccactccttgt
cacag
>ENST00000624582.3
ggcctcttttccaggattccaggacagggttctttctaataggttaccccagtatgatct
ggaattttaaaaagaagtaaaagcagttgaagaccacccacttgctataatttgaaaggc
ttgttctcccctcccttcatctctttgaatcctgcttcacagacattgttgtctttggga
ccaatacatttcttctatctgcatatctgggtagaagctctcatggaagaaaaaagaaaa
gccccataggtgaaggggagtgtgcctgccaagttccttgtaataacttcacacgcagag
tattttctgaaatggatctgctagagtcatctcatggaatcttctcattcttctggagtc
tcctcattttacaggaaaaacatccaggcaagtggacagcatttgcaacagcccagcaat
aagaaggaccatattctacttgggaaaaggtaaagtcgtttcatatggacggagcctgcc
aggaaacctgtcattcaaccctttgcaataaaacagctcctcatgaatgaagcaaaataa
atcagaagttgtgggcttttaaactcactaaatgaaagcacagcatgcatgcagcctccc
tccaaattaatcaccagattaaatgcaagatgtgcacaccaaatcaatagcttgtgacgg
ggacctcctgcctgtgcttcaggaaaattccatttcctttcagatgttgtcgcttgaaat
gtcaggaagtttccattcatcacccgcccttgaaaatgccaccatcaccatacttcatgt
ttccttgctttctttcttcagaggaatccaagcaccttgcagagggagcccactccttgt
cacag
>ENST00000623433.3
aaggaatggtaccagctcttctttgtacctctagtagaattcggctctgaatttggttcc
actctccccatcactttcaggtacaccaaccaaagacattgttgtctttgggaccaatac
atttcttctatctgcatatctgggtagaagctctcatggaagaaaaaagaaaagccccat
aggtgaaggggagtgtgcctgccaagttccttgtaataacttcacacgcagagtattttc
tgaaatggatctgctagagtcatctcatggaatcttctcattcttctggagtctcctcat
tttacaggaaaaacatccaggcaagtggacagcatttgcaacagcccagcaataagaagg
accatattctacttgggaaaaggtaaagtcgtttcatatggacggagcctgccaggaaac
ctgtcattcaaccctttgcaataaaacagctcctcatgaatgaagcaaaataaatcagaa
gttgtgggcttttaaactcactaaatgaaagcacagcatgcatgcagcctccctccaaat
taatcaccagattaaatgcaagatgtgcacaccaaatcaatagcttgtgacggggacctc
ctgcctgtgcttcaggaaaattccatttcctttcagatgttgtcgcttgaaatgtcagga
agtttccattcatcacccgcccttgaaaatgccaccatcaccatacttcatgtttccttg
ctttctttcttcagaggaatccaagcaccttgcagagggagcccactccttgtcacag
>ENST00000624265.3
tttggaatatttttagaaggaatggtaccagctcttctttgtacctctagtagaattcgg
ctctgaatttggttccactctccccatcactttcaggtacaccaaccaaaggaaaaacat
ccaggcaagtggacagcatttgcaacagcccagcaataagaaggaccatattctacttgg
gaaaaggtaaagtcgtttcatatggacggagcctgccaggaaacctgtcattcaaccctt
tgcaataaaacagctcctcatgaatgaagcaaaataaatcagaagttgtgggcttttaaa
ctcactaaatgaaagcacagcatgcatgcagcctccctccaaattaatcaccagattaaa
tgcaagatgtgcacaccaaatcaatagcttgtgacggggacctcctgcctgtgcttcagg
aaaattccatttcctttcagatgttgtcgcttgaaatgtcaggaagtttccattcatcac
ccgcccttgaaaatgccaccatcaccatacttcatgtttccttgctttctttcttcagag
gaatccaagcaccttgcagagggagcccactccttgtcacag
>ENST00000631064.2
acagggccgggtgttgctgactcagtgctgaagagggcaccttgtcagccctcctaggct
cccaactccccctctccctccccttcctccccagaggacactgaaggaaagcagatgcgt
gagaaaaacatccaggcaagtggacagcatttgcaacagcccagcaataagaaggaccat
attctacttgggaaaaggtaaagtcgtttcatatggacggagcctgccaggaaacctgtc
attcaaccctttgcaataaaacagctcctcatgaatgaagcaaaataaatcagaagttgt
gggcttttaaactcactaaatgaaagcacagcatgcatgcagcctccctccaaattaatc
accagattaaatgcaagatgtgcacaccaaatcaatagcttgtgacggggacctcctgcc
tgtgcttcaggaaaattccatttcctttcagatgttgtcgcttgaaatgtcaggaagttt
ccattcatcacccgcc
>ENST00000436225.1
gtccaggtgctctcctgccgccaacacagccctaatgagctctgcatattcaaaacacaa
gtaattgatagtccaatttaaagtgtgcagaggccaaatttctttccagacgctgaagga
aaaacaccagctgaggaagaatgaagaactgcctgttctaagttattctccttctgtggt
cattcgagcaccaggaagaccaggtttgccccatcaagtacctcaagaaagaagtcaatt
acctaaagaagtcaagcaaagaggaaaggacaaaatgaaaatcatgtaccagggtacacg
tcgaggctccaagctggaatgaatatggccttcaacatactctttatcatacagaagctt
gtgttcagggcttggattttgaagtcagacagacctggattaaaaaccaattcaactacc
tattacatatgtgacctaggaaaaacatccaggcaagtggacagcatttgcaacagccca
gcaataagaaggaccatattctacttgggaaaaggtaaagtcgtttcatatggacggagc
ctgccaggaaacctgtcattcaaccctttgcaataaaacagctcctcatgaatgaagcaa
aataaatcagaagttgtgggcttttaaactcactaaatgaaagcacagcatgcatgcagc
ctccctccaaattaatcaccagattaaatgcaagatgtgcacaccaaatcaatagcttgt
gacggggacctcctgcctgtgcttcaggaaaattccatttcctttcagatgt
>ENST00000604999.1
catagagatatagacacagacgcaaatacagtcacatagagatatagacacacacttata
cacacatatatgtaaatatacagtctcattcactttataccacacatgtataaacataca
caattgtatgtagacacacatacacataggtactcagaccgcatagatacatatgtacac
acatacaaatatatgcacatacacagatatatatatacacacatgcatctttaaccagaa
caactttacttttgtcagttttatatgacagagtctttaaaaaaagatttcatctggctt
gtgttctactattaaaagagaaaatgaatttgcttgtt
>ENST00000443012.1
ttcatgagctcttcaagattgggccttgccctttgtattttcatttctggagcctggaat
atcactcagcacaaagtatatactcaataaaggttttcctggccagatcagcctccccaa
ctagactgtgagcgccttaaagcaggaattgttataattattttcactgccaaactcggc
atctggcatatcgtatgcactcagggaatgtctacggaatgaatgaacttaaggataata
cacgtgacggaatgttaaaatggaagttttggctgagatctaaagatgacagatataaga
taccaaagtgaactggaaacagaccaccctgaagaatgtgcaagaagggtgcctgaggac
ccattaatcaactcttaaacctttcattgatgtggaaggtcagacagagatggattttta
ggaaagagctgttggtttactgcacatcaggcctccttccagggtgaagtatgaagagat
cctctcccttcaggagtcaggaagacacagaccagcagagaatctgctgcatgtccctga
ggttgtggcacatggtggcttgtatgtgactcctgtctggaagagacaggctggctgaca
gctgcagtgtaaaagtgaagtagaggttaccctgggatcaaccagcactgccagagtctg
tccagatccaaaagacaaaggtttcccatagaccccaagtggcccatgtatgagagagct
gccaggggttctcagatcctgtccaacatggccacctaacgaggtgg
>ENST00000456878.1
acaagtcaatcagccatcacgaagtgctgctgtcagcaaggtctccatggcgtgtgggag
gacacaaaggagaggcatctaaattaagctggagtcaagaatgaccataatgaggctcct
gggaccaaccataggttaaagaaaaaccatctggtgctgagaatccaaaggcagcgggaa
atcctcaacaggaactggagaggttggagaaataatagagcagaagccacctggaagcag
gggcccaaacaacagggcaggttgttagctgcattgcacatagaagggtagaagaggaag
aatgattttacttcttgacaaagaagaagaaggaaagacgtctgcagggtaagcatgtct
gggagtccctgccacctgctgccattcatttaatcatccctgggagccggactgcaggcc
ctgtgccaggctgtcagcagcagaaactggcaaggagagagctcactcagcagctattag
ataccagggcctgcccaccagttacagtgtgaactggggactggaggaacaggaagcaat
ggctgatctcagcagtcagcaggaggaaaagtaaggcagaactgaaatgtatgatgtgtt
tactttgttatcagcactgtgtcatgctaagtacctttgaaatgtctcttcttctcattc
ctcgaaatagtcctactaagtag
>ENST00000418662.1
ggaccacctcttctgaactgaaggaaaaaatgatgttagttctctgcgcgaatacaaaga
aacacctggaagccttggcaaggggatgagatttggcagagatctttccgtgtaccgatg
catcctcaggaaaatgatgtgccgctcattgttcctgttgtcaaggttatcgcagtcgac
ttcaggctggaacgggcattgctcttgcactgaagaaagtctgtcctgactccctcagag
tgcctcaacatcaaccaagagccaccgtgaacctctggggcactgagcctggccaccagc
acccccaccccagcccatatggcctgggcctctcccttgatgtttaaaggagatgataaa
aatgctgcaacccagataatgatcaccttactcttcaaaaatactgcccaagttctttgt
tcaagatgccaagaacctggataccctccactggtaacaaatatgactttgtttttagca
agcaactttgcagtgtaattaagttaaggatcttgagatgagatcatcttggaatatctg
ggtgggccctaaatccaatgacaagtgtcctcataggaagggaagatacacacagaggag
aaggtggtgtgaagatggaagccaagactgttgataccagttggagagc
>ENST00000421455.1
aaaatgcaatttgcagtggttagaaatgacaaaggatgggtggtaggatccagagaaaaa
acagtgaaacccgatggaccttaaatagatctgagggcactgatttgattattttgggtg
aaatcttttaagaaaatcttgtcagattcttcacagaaaatttggtaaagcctatatttc
atcgccagcctagcaaaggcaagctggcaaacagggaaacaaggagaactgtgtgctcag
ccctccagagtggcacggattatgaggaggtgatggtccttccccgccaagatcctgaga
cactgtcactccggaatccaaaaagagattcagataccatgaaaggatttgagcgttttt
ttatgtgaatccaaagatgacatttacaaaaggtggagaagcagttccctactgagggac
gtggatacaaaaagcagatgacacaacacatcccatagagttcccagggaagaatgaacc
cagattcttgacctgcagaggtggcgtactggctggagaaatctctggctggcgaccgtg
ctattctgtctgtccacctaactgtgggctcccagatcaccactgccatgggcagggggc
cgtggggtgggcctgcttggggtgacaggctagctgtgctcccatagcagaggtgggaga
agggaatcacatctggtgagcagctatgtcgtgccaggcactgtgctgtgtattgcacac
atctcaaaccttgtgacaaatgtgtaagatattttttatgtattacaa
>ENST00000603233.1
ttttttctttataattattcccctatttgaaaaatcaacttgtatatgaggcagcaaaca
ccttgcagagcagcattcccttttagtttcaggacgtggtggtggatggaaccactgtaa
cctggcctccctccatgagaggagggaatccaggtggccatgttgaaatgtgcctgtgtg
cagcaaggcttctgaaatgacaagagagcccagcagcttccaaagcagctgtgactctgg
atctcacccatcatctctgcttctcactgttagaggagtgaatctgtgctgccttaggag
gcatggaacctgggacttttcttccttgtttaatgtttaattttattaaaataatttgta
agtgatagatgttgatctcgtgacaaaagagagattccctctttataaaactattctaac
taaagatcttttgtaagcccatgtgttagaaataaaacttgaatatcccc
>ENST00000442027.5
gaagctcaagttcaccatgagccacagcagtaagccatgctttagcctctgacctgtgct
ccaattttggtacaatgatttctgccatgttctccaacagggtgaggaaacagacagcac
taagagaaaaagctggaactcaaaaccaaattaactccaaacttaagttttcccacttcg
acaagaaaaggaactgcatgtgtttttctgcctcttgcagatgtatgtcataaaagttgg
atgccttcctttcaagacatttgaatggatcaccaaataattacctacttttctctcaca
actcagataaataattaaaaggagatatacacagattggttgcatacttaagagtgagaa
tcaattaaaacaaaattgtatgca
>ENST00000617929.4
gaagctcaagttcaccatgagccacagcagtaagccatgctttagcctctgacctgtgct
ccaattttggtacaatgatttctgccatgttctccaacaggatgtatgtcataaaagttg
gatgccttcctttcaagacatttgaatggatcaccaaataattacctacttttctctcac
aactcagataaataattaaaaggagatatacacagattggttgcatacttaagagtgaga
atcaa
>ENST00000626805.2
gaagctcaagttcaccatgagccacagcagtaagccatgctttagcctctgacctgtgct
ccaattttggtacaatgatttctgccatgttctccaacagcaacttttgcaaagtaaaca
ttaccatcttcatttcagggtgaggaaacagacagcactaagagaaaaagctggaactca
aaaccaaattaactccaaacttaagttttcccacttcgacaagaaaaggaactgcatgtg
tttttctgcctcttgcagatgtatgtcataaaagttggatgccttcctttcaagacattt
gaatggatcaccaaataattacctacttttctctcacaactcagataaataattaaaagg
agatatacacaga
>ENST00000596354.5
gaagctcaagttcaccatgagccacagcagtaagccatgctttagcctctgacctgtgct
ccaattttggtacaatgatttctgccatgttctccaacagggtgaggaaacagacagcac
taagagaaaaagctggaactcaaaaccaaattaactccaaacttaagttttcccacttcg
acaaggatgtatgtcataaaagttggatgccttcctttcaagacatttgaatggatcacc
aaataattacctacttttctctcacaactcagataaataattaaaaggagatatacacag
a
>ENST00000596404.1
gaagctcaagttcaccatgagccacagcagtaagccatgctttagcctctgacctgtgct
ccaattttggtacaatgatttctgccatgttctccaacagggtgaggaaacagacagcac
taagagaaaaagctggaactcaaaaccaaattaactccaaacttaagttttcccacttcg
acaagcatagaggactaggacaatgaaccgtaccttgcacccagcatctcagaaatactt
tggggaaaaatttatggaaaatagatttgaaacttccatatgctttctgtgcacttttac
taaccaagcataatttaccaatattttcctagaaaaggaactgcatgtgtttttctgcct
cttgcagatgtatgtcataaaagttggatgccttcctttcaagacatttgaatggatcac
caaataattacctacttttctctcacaactcagataaataattaaaaggagatatacaca
>ENST00000630199.2
gcagtaagccatgctttagcctctgacctgtgctccaattttggtacaatgatttctgcc
atgttctccaacagaaaaggaactgcatgtgtttttctgcctcttgcagatgtatgtcat
aaaagttggatgccttcctttcaagacatttgaatggatcaccaaataattacctacttt
tctctcacaactcagataaataattaaaaggagatataca
>ENST00000630993.1
gcagtaagccatgctttagcctctgacctgtgctccaattttggtacaatgatttctgcc
atgttctccaacagggtgaggaaacagacagcactaagagaaaaagctggaactcaaaac
caaattaactccaaacttaagttttcccacttcgacaaggtgtgtgtatgtacgtagtaa
agagatcacggagttccctttccagtgaaatttttatttgtacggatgcatgtgtatgta
ggcatatgcgcacacaaacacacacatacactttagttaaatcaatttcatatgcaaaag
aaaagtgagccagggctaagttattaaaagaagcctttgaagcagagagtgatgatgtgt
gaaagacatacaacaaaagtttatttaaacaaagaacaagcacagagggatgggacaaaa
gtgaaaataaga
>ENST00000605725.1
tccccgcccggggcggggcaccggggtggcgcagggggcgggggagggagcccggggccg
cgggaggcgggctccaaggagggaggacggttgccctggctgtttacgtgcaggtgaatt
cctaccgggcgcgggatggccaagggcctgggaaaagtgggctgtgggggcggggtggcg
gatcagaccgcgcgtggtggggacagccgccactgacggggagggagatccggacagacc
ggtgtggttggaggcctgcgtgtagagcgagacccaagatcaaggaaattgaggaggata
tcgatgaaagcgttgggtcaatccgcttaacactttgtctttttgcccctttcctttcct
gttctctcatccctcctttgttttctctattcgctgacgcaaaataaaatattctaaaac
gtgtaaa
>ENST00000450811.1
caggctggcgtgcagtgacaggatcacagctcactacagccttgaattcctgggctcaag
cgatcctcctgcctcagcctcctaagtagctgggattacaggatttggctaaacatgttc
gggctctcagcattctttcacccctcccttcagaggaaacacggagatgccctgacttgg
agttgagagatctggtctctggtcctgatgccatcactaacaggcaatggaagcttcagc
aagtccctccactggtctgtgcctccattccccatctgtaaagaggatcgctggtcccta
tcacccccctgggatgtagtgaggcttgtcatgtggcaagggaaagcacctgggacaaag
caaggtcttatgccaatgctttctgtagcatcatcctggagcctcaagtcttgtttgaaa
ttgaataaaggagaaacatagggacga
>ENST00000641890.1
gggggataaaaggaaaagaacagtcaggacaaatgtgttttcaatggtgcttagcagcag
gagaccactgggacttcagagcaacgctactggagtgtgacatcataatacgcctttctc
tggaatggaccgaatatggaataacatggacatgtctgatgcacatctggagatgggacg
gcagcgcataatacttcctggaactgcgagacaatggggttgtcttttgacattgaggca
ggttattaaatagaagtgtgaactattaagagatgatcttgaccctcaatacatttttat
caaagtcaaaaaatatttgacaccactgaacagcttatcacaggcacaaaaggggaaatg
ctttattatggaaatgtgtactatgttcttcaaaacagaagaataaaaatatatgcattt
ttaaatgaataacagcttgtaagactcccaatgattaacagcagttgtacattaagtatt
ctctgaaatgatatttgtaaactggagggttgaccaatcttagtgcgaacttcctaaatt
aaaaattaaattttaaattaaattttaaaacaa
>ENST00000420285.5
ttttaaacctgcttgccaccgttaatgttcctgcggtgacatgaagagccaaataccaga
gtctctcgcctcttggagtttatgggccaatttctcccaagatgtgtgagcttgttgtgc
cgccgccagtggactcgccagcggctgagcagctcagagtgacagcgactcagcgtctgg
aagccccactgggttgtgaaatgaagaaggccttctttgcccctgatgcagcctgggcga
gccccgaggctccagaagcgagcatctcccagctcctaaagagcagacatatatcctgcc
tttaagacaagactacaattgcaaatctgagaatataaattacactttcatcttt
>ENST00000425352.5
cctcgtcaggacctggctctgccctcggagtcagtctggatccaggagtgattcatctta
cacagatgagagggggataaaaggaaaagaacagtcaggacaaatgtgttttcaatggtg
cttagcagcaggagaccactgggacttcagagcaacgctactggagtgtgacatcataat
acgccaaataccagagtctctcgcctcttggagtttatgggccaatttctcccaagatgt
gtgagcttgttgtgccgccgccagtggactcgccagcggctgagcagctcagagtgacag
cgactcagcgtctggaagccccactgggttgtgaaatgaagaaggccttctttgcccctg
atgcagcctgggcgagccccgaggctccagaagcgagcatctcccagctcctaaagagca
gacatatatcctgcctttaagacaagactacaattgcaaatctgagaatataaattacac
tttcatcttt
>ENST00000420659.1
gacacagggatcacatttacgaagggatctttcaagagcctcaaaagcaggactacttca
tgagccaactcgtagtgacaagccctgcccctgcaagtgagaaggggggcgcttccaaat
caagcaccatttgtcaagccaaataccagagtctctcgcctcttggagtttatgggccaa
tttctcccaagatgtgtgagcttgttgtgccgccgccagtggactcgccagcggctgagc
agctcagagtgacagcgactcagcgtctggaagccccactgggttgtgaaatgaagaagg
ccttctttgcccctgatgcagcctgggcgagccccgaggctccagaagcgagcatctccc
agctcctaaagagcagacatatatcctgcctttaagacaagactacaattgcaaatctga
gaatataaattacactttcatcttt
>ENST00000418091.1
ggtgatgaagaagattaagaatgattccataacggtcagtacagtatttcacattcactg
accttttgtgtaatttgatatgctccttcaggaagtcagccatgctaaaccatcattcaa
gaatgagtgtgaaatcaagacatttcagcaatgcaattctaaggaagtttaccatctgga
gacccattgaaaatccacagaggtgtgggacacaagaaacaatcgtgagcaggcaagtgg
gaaatttagttaatttacttttcaaaagcttacattatataaaaagtaaaataaaatctc
tacataataaaaaaaacaacttaaaaatggagagaagtccaacaagggtctcactctgt
>ENST00000455038.1
gggactacaggcgtgcaccaccatgcccggctaattttttgtattttagtagagacgggg
tttcaccatgttgcccagggtggtcttgaactcctgagctcaggcaatccacccgcctca
gcctcccaaagtgctgggattacaggcatgagccactatgcccagccaagacctgatttt
tcaaaaactgtcatgaacattgtcaagaagaaatacaggatgcactgggagatgaactag
atcttcaagagaaagagaatgttaaatggaatgatgaaggagaggaacagctaaatgaat
actttgaatcagtatttattgaagaagacaatggggaaattcttgttccaaggacacatt
ttatggcaaagcagagaacggccttgacagagattcttcagtctctcaggagaaaggatg
cagatgatgcagatgacatgaatgtttttccttcgcctcaaacagggagtcaagtcggag
aagcaagcatgaaaacagaaactaaccttaagccaaagcacaggcccttagcaatattac
tatatgcccaccagtcacctgcctgtggaaatgaaatcataaccattcccctttgccccg
cttcctctgtcacccatcacagactgtgagtactgtcacaggggtatgaaacagcaaata
atgacgctgatacttttcttactgcctcttaaagacaaccactattcatggaacaacagt
ttgtaagctcaaagtaatgatggacaaattgattaagagatgcttaatctaaggattagc
attcagccaaatgctgcttaacatagccaacaaggattcaaaa
>ENST00000432537.2
cacctcgaaatgatccaaggcaatttaaaaaaagttgtctgattacctttactaatgcat
tgagatttaaataccagggctttcatttagctttccgttcctctgtgtcgaagaggatgt
ggttacttacttactcttatttctctagacactctgtggattgtgacctgttggtgggcc
atgaaatcaatttgggggtttgagagcatcattcttttaataaaacagaagagaatcatc
tgcaataaggaacccatggatgaataccatctggtcctggtgatttactgcacagagtcc
ctcaagttgctccatacctttctcctgagagactgaagaatctctgtcaaggccgttctc
tgctttgccataaaatgtgtccttggaacaagaatttccccattgtcttcttcaataaat
actgattcaaagta
>ENST00000447183.3
gagtagctgggagtacagatgcacaccaccacacccagcctagaatgaagaaacctgcag
ttgggaagcatgaatttaccacctattaagactaaggtacagagaggtcaagtaacttgc
ccaaagtcacacaactatcaaggagcagagctgaggtttgatgtcacagaggggtcaaga
tacagtcatatttattaaacagcctacttcatgctttgaacagaagagttttatcagttt
taaatgtttcttcatttctataccttcttttatctgaggagcttaagccattttgtagag
gcattaagtattgcctcagtcttaatatgtgagacaaggtgtgaggaatatagagattca
taaaataatccccatcttcaaggaactcacagtcaggaagaacagagcctgcaacacaaa
taattgcaatatagtagaagtgccaataggagctctatgaagggcgtgaaacaggaaagg
ctacatagaggagatggcagacactctgtggattgtgacctgttggtgggccatgaaatc
aatttgggggtttgagagcatcattcttttaataaaacagaagagaatcatctgcaataa
ggaacccatggatgaataccatctggtcctggtgatttactgcacagagtccctcaagtt
gctccatacctttctcctgagagactgaagaatctctgtcaaggccgttctctgctttgc
cataaaatgtgtccttggaacaagaatttccccattgtcttcttcaataaatactgattc
aaagt
>ENST00000418086.1
ccagggacctggtggaaaggtcacccccagaatggacaggctgggaagagctcacttaac
agtgaatgcaagaaattacattatagaaagcaagctgtacttcagaaaaacacacatcaa
cagaggaagagaaaggctccatttcttttgaaaatgatggaagattcttctcagaaatct
ttttaaaaaatcagtatattcagagatctgatagagactttattttagttctagtttttt
tggggaaaagtttgccatggttttggaggctccttaaagtattaaatcttgagctcttct
tatcaaagtcaagggaacctactgagtaaaactatttttaaaagggagaaatttttatgc
tttccttttaagaggttaatcaataaacccaagtgaacaagaa
>ENST00000449140.2
atttaagtgaattttgaaaatattttaaatgtctcccgcaaaaaacaaaatacagttggt
cctcaaacaatgtgagtttgaactgagtgggtccacttaacacaataattttttgcaata
agtatagtcagccctccataccagccagttccaaattcacaaccaaacacagattgaaaa
ttcagtattggagggatgcaaatcccacgtgtaaagagggccgactttgcatatccacga
tttctgcagtaccgatggcgggactggagtatgagcagattttggtatccacaagtggtt
ctggaacaaattccccacagatactgaggaacgactaaacggcctagacctgatccaaag
tcagttttgtgctttgttcctatgacgttggcccataatattttcttttcttttcttttc
ttttcttttttttgagacagtttcactctcgttaccaaggctgaagtgcaatggcaccaa
ctcagctcaccgcaacctccgcctcctgggttcaagcgattctcctgcctcagcctcccg
agtagctgggattacaggtatgagtcaccacgcccagcccagtttctgttttgactagat
ggtttggatataatcctagtaaaatctgatgtacacccaacttgccttttctacaagtct
gtgaacatttgattggttgaaatgatacctaaatgtcttaggttgagccacaacaagctc
cactaactttcaatagtaaagcttagagcatgtctgtagccctaaaaaatgtgagaatat
tcagatcaactttctgtgttgaatttcatctcctcatttctatttgttcatctacaagtt
tatttctgtaattctattt
>ENST00000426393.5
acttgggcatgccagcatgctgggatctccgttgctgccagctaacgtggattttcttct
cttaaggtgtggacaaatcctccaagatttaacttccaagaaaaccggcggcggagcggg
tggaggaggcgaggatgtgtggccaatgcacgcggagtgcaaggccgcctagttgggagc
cgcaagagcctgcctggtgtggcaggcacacggaacccaatccctgtctgtccgctgcgg
cctgggaggggagcgccggcctcaccagaggaaggagcacgaggggaggagttccgagag
gaaataattagtgaaatatttgcagaagatgctgggatgtggatttaattccggatggac
agtggtgcttctgattccctcagtctgtttccccacccacgatctcctctttccttggcc
tagacacaccaaaaataattcaataaaataaaaataaaaatttaaaaatc
>ENST00000418244.5
gagagacgcgcaactccgctccgcactgtgcgccagcatccccggggcacggagggcgct
gcggcccgcccggagacccccccacccaggctggatccgggccctggggcccagggagcg
gctttaaagagtaagagcagcgcacccggctccctcctgctaattagatttcagattccc
ctctggcctcagtgctcattccggggaagacacctgctgagatgtctttttccccctccc
ccaaccaaaccactcaggtcctacctgctctttcccggcttgatgcgggcgtgttttcct
gtatgtattttttcgtgcggccacaaaaagcatcagctggggttcccgaaggtcagaaaa
tggctattgattaatctactagaatagttgccgagagaaataaaaacgacgtaaaatagc
agggaacctataaataaagaagccataactggctacttggagttgttaaacgacttagca
tatgaaaaaatcggaaatgaggcgctggggaaggagctgggattggcagcggcctgggtg
tggacaaatcctccaagatttaacttccaagaaaaccggcggcggagcgggtggaggagg
cgaggatgtgtggccaatgcacgcggagtgcaaggccgcctagttgggagccgcaagagc
ctgcctggtgtggcaggcacacggaacccaatccctgtctgtccgctgcggcctgggagg
ggagcgccggcctcaccagaggaaggagcacgaggggaggagttccgagaggaaataatt
agtgaaatatttgcagaagatgctgggatgtggatttaattccggatggacagtggtgct
tctgattccctcagtctgtttccccacccacgatctcctctttccttggcctagacacac
caaaaataattcaataaaataaaaataaaaatttaaaaatc
>ENST00000449386.5
agggaattgtcaacaaagggacgagagacgcgcaactccgctccgcactgtgcgccagca
tccccggggcacggagggcgctgcggcccgcccggagacccccccacccaggctggatcc
gggccctggggcccagggagcgggtgtggacaaatcctccaagatttaacttccaagaaa
accggcggcggagcgggtggaggaggcgaggatgtgtggccaatgcacgcggagtgcaag
gccgcctagttgggagccgcaagagcctgcctggtgtggcaggcacacggaacccaatcc
ctgtctgtccgctgcggcctgggaggggagcgccggcctcaccagaggaaggagcacgag
gggaggagttccgagaggaaataattagtgaaatatttgcagaagatgctgggatgtgga
tttaattccggatggacagtggtgcttctgattccctcagtctgtttccccacccacgat
ctcctctttccttggcctagacacaccaaaaataattcaataaaataaaaataaaaattt
aaaaatc
>ENST00000431294.5
aagcggttgctgatgaactcgcagatgccgctcagggtcagcttcttctgcgggctctgc
aggatggccatggtgatgagcgcgatgtacgagtgtggacaaatcctccaagatttaact
tccaagaaaaccggcggcggagcgggtggaggaggcgaggatgtgtggccaatgcacgcg
gagtgcaaggccgcctagttgggagccgcaagagcctgcctggtgtggcaggcacacgga
acccaatccctgtctgtccgctgcggcctgggaggggagcgccggcctcaccagaggaag
gagcacgaggggaggagttccgagaggaaataattagtgaaatatttgcagaagatgctg
ggatgtggatttaattccggatggacagtggtgcttctgattccctcagtctgtttcccc
acccacgatctcctctttccttggcctagacacaccaaaaataattcaataaaataaaaa
taaaaatttaaaaatc
>ENST00000427268.1
ggctgcgggctgcagaaactgtccggagagtggcacgctaagaatgggcgcgatggtggc
agtcgtccggctcagcgacagcggttggtgtggacaaatcctccaagatttaacttccaa
gaaaaccggcggcggagcgggtggaggaggcgaggatgtgtggccaatgcacgcggagtg
caaggccgcctagttgggagccgcaagagcctgcctggtgtggcaggcacacggaaccca
atccctgtctgtccgctgcggcctgggaggggagcgccggcctcaccagaggaaggagca
cgaggggaggagttccgagaggaaataattagtgaaatatttgcagaagatgctgggatg
tggatttaattccggatggacagtggtgcttctgattccctcagtctgtttccccaccca
cgatctcctctttccttggcctagacacaccaaaaataattcaataaaataaaaataaaa
atttaaaaatc
>ENST00000634775.1
aggctccaaaagcttgttacttgcttgtagtcaaacagaaggcagagctgcgaatcaaat
ccaggtttgtctcgacatgccactagctcatacttcccttggatcagccactaaatggct
ttcactccagtgagcagcgaccagcaccagaattatggaacatttatcaacagcctaaaa
taaagacaacacgaggagaatttggttgcttatatagattcaaggtacaatcctgctgga
ttctgggattacaggactgtagacaaaagagaaatcatcatggactgttcactggacaaa
atttcatggagaggagaagacctttggcggttcatggatgttctataataaaagaaatat
cacagtgtgcatgcacagaagtacgaccatgtgaagaggtagcaagagagcagcaatcta
caagccaaggaaagaggccacagaggaaaccaaccctgccagcatcttgatcttggactt
ccagcttccagaactaaccagggaccccactcccatgccgacagtatgggctgctgtctt
caggaccattgcaagtgtccttcacggttcggttcacatttcacaagccccatgaagtct
atctggattttcgatggatgtcttgccttttcctctacacactacaggaagagtggccac
ccctgccaagggcctagtatagtaccctatacatgtagctgatcagttgattgttactga
tcatatgtatcctgcatcatgttataaaaaattaacacagtgcttggcacatacttgtac
tgaatgtcagagctgcagcatgatctggaggctttcctcgctttcttctgcttcccctcc
cttgatccttcacaggcattttcctcaatacatctcttgcctggctaa
>ENST00000444349.5
atgtgaagaggtagcaagagagcagcaatctacaagccaaggaaagaggccacagaggaa
accaaccctgccagcatcttgatcttggacttccagcttccagaactaaccagggacccc
actcccatgccgacagtatgggctgctgtcttcaggaccattgcaagtgtccttcacggt
tcggttcacatttcacaagccccatgaagtctatctggattttcgatggatgtcttgcct
tttcctctacacactacaggaagagtggccacccctgccaagggcctagtatagtaccct
atacatgtagctgatcagttgattgttactgatcatatgtatcctgcatcatgttataaa
aaattaacacagtgcttggca
>ENST00000436350.2
cagaaggcagagctgcgaatcaaatccagcaccagaattatggaacatttatcaacagcc
taaaataaagacaacacgaggagaatttggttgcttatatagattcaaggtacaatcctg
ctggattctgggattacaggactgtagacaaaagagaaatcatcatggactgttcactgg
acaaaatttcatggagaggagaagacctttggcggttcatggatgttctataataagtta
ggtaactaacaggctaactttcttgagcacctacactgtgtagggcactgtactggtact
tctcataccttctctcattcatataatcctctgaggtaggtgttatcctctctacagcag
ggaaaatcaatacccagagaaggggagagacgtccatggcacacaggagaggacagagcc
aagaatgaatataggacaccagtgccccaactcttaaccactaccatacacggttttata
aagtaaattttaaaagtcgactttaaaacatgtatgcaacattgtgtccagtctcccaaa
acaaaagaacaatgagcgttcccttttcccttgatgtgtgggcaggtctgtagagtagta
caagaagagattatgttctgcattctcacttcaacaagaaagtcctggtccaccaataat
acctttaagcttcaggataattgtgaaaaggccaactagttaatcaaaca
>ENST00000634799.1
gcttgtagtcaaacagaaggcagagctgcgaatcaaatccaggtttgtctcgacatgcca
ctagctcatacttcccttggatcagccactaaatggctttcactccagtgagcagcgacc
agcaccagaattatggaacatttatcaacagcctaaaataaagacaacacgaggagaatt
tggttgcttatatagattcaaggtacaatcctgctggattctgggattacaggactgtag
acaaaagagaaatcatcatggactgttcactggacaaaatttcatggagaggagaagacc
tttggcggttcatggatgttctataataagttagcagggaaaatcaatacccagagaagg
ggagagacgtccatggcacacaggagaggacagagccaagaatgaatataggacaccagt
gccccaactcttaaccactaccatacacggttttataaagtaaattttaaaagtcgactt
taaaaca
>ENST00000607528.1
cacttgtaatcccagctactcgggaggctgaggcaggagagtcagttgatcccaggaggc
agaggttgccatgagctgagatcgcgccgctgcactccagcctgggcgacagagcgagaa
tacgtctcaaaaaacaaaacaaaacaaaaaagtgttatttataggaataagaactaaaat
gccttgttaatatattgttttggcattgccaaatttagcctatttgagtgcatggattgc
atttggggattgctgttttcttttttgttttgtatgtttgctttagatgcgtagacagag
ggagtggagtaaggctttacagagattactacagaaggcatttttttttttcataaagag
gggaaaacgcacccatctcataacaagaatttggagtcaaaacgagacagattccattcc
tgccttccacattaattagctaggtgactttgggcaaatcacttaacctctaggttttct
catcagcagaatgaaagcgttggcctatagacacccatttaaatccctcctccaaatact
cattcgttcgatattttctcagtgtctactaagcacaatcattgttaataaacactatga
ttcttggagagctccaaa
>ENST00000448344.1
atggcagagatagaataaaaacagaaaaatggcgacggtcacgttgtggcgagccttgct
gcgtcattagataatcctcatgcaaatagcgggaagaacaaaggaaggggagcccgggac
ccccgggggcgcaggatccggcgggaggagtctaagaggaggaggcggcggtgccggagg
aggaggaggagggagggagaagagaggaagaccggagtccccgcggcggcggcggtccgg
agagagggcgagccccgcgcggcgccggggaccgggcgctaccacgaggccgggacgctg
gagtctgggg
>ENST00000435739.1
accccatccccttcatacacacctcattccaaatgctatcctgtcacagcagatgccaca
tcacttttggggtgggctaagagatcaaggacatatgccgtgcccaaatttcatctaata
attaaaaatacgggaagtgacacaaaagggaaaacacaggatgctctggaaacttgttat
aggcagcgagtgggaaggagacctagagtcagaggaagctactactggaaagaggagcag
aactgagccaggcaaataggagagaaaatgtatttcaggcagaagaaacagcactctgga
aacccaacatctagcctttgagaatgtaaaatgaagccaggatgacactaccaattccaa
gctgtgtgtgtgtgcatgcatgtgcatgtatgtgtatatatattagatgtatattttaac
attctgacttaacattaatattaacatattaatatttatttattgaaatatttaacgtgt
attttaatattaaattctggatttccaaacca
>ENST00000429871.1
agtattatatttctttgacatgtgaagcataaaatgtgaccattaactcttctcaaatgt
gagctccatgtggtgaaggaccacatatcatatgtaagcaggaaccctattctgtcaaca
gacctggattctgatatcaatgaaatagtgcacatcttgaaaacatttccactaatgtaa
acaagaaagatgaaagtcaacagagtaagaagttggcacaaggagttgattccgtctgct
ttggaggttttgctttttggcttaactgttacatggtgctattgtttttgttctgggagg
tgggacagtgctgctttatttattttaagaaggcagcaagccaggaacacataattgaaa
ggaaatttctgtactggcgtattattttttcaactaagatggcaataaataacttgcaac
ttc
>ENST00000424138.1
aaaactgaagggattctttttaacaaaggtgtatctcagaacagaatcaacgttacatgt
tttcttggccctgttaagtatgctgtacatctggaggcattgcttttaaagtagagcatg
gctttgcaatacaagattaacattcttcccaaagtctatacggcattgcgaatatcatac
attagtaggccccacaaaatctgcatctgttcctgctgctcaagatcaaaaacttttgaa
tgccagggaaacgtcttattaagtccagactgcttgactcaacactaccacagcacactg
ccttaaggacaatatccttaaaagagaaattatgctttatggagagcttgttgtatgctg
gaaactggaccgagctctggccatgccttatactttcttttaacttattgttctgccctt
tgaattcaataaataaatacctcattcaaaaatgta
>ENST00000456389.1
tggcttgacattctcctgttgccatataataacaccccaatctgcagaacagcttaaaaa
tacatcatgacaaaatggattccatgtcactttatacactggaccctagaaataaaaaaa
aaatacataggtatctaagtattgttcattatatgaacaagaacatttgtgaatatgacc
ttcttcagtgccagccaaatagatatttgtgtcctacaacacaaaacatcgaaatgcatt
ggcttgtgatacattagtaagtgtgataaatagaagattagatatttctggatctattaa
aatcaattcaagaacccaaaataaaaacactatcttgaatataccaatcttgtctttttc
ttttgtcatgattttgtaataatcaaactacctgagagactactgtgcaaaagaaaatat
aaattggtcctttgctggaatcggggtagcatttaatatcctgtatggaaattacataga
aaaacactggcttaaaataaataagaaactttctaacatttagagctacctgacaatgga
actagcagtccagggaaatagtaagtgctctttcattacaactattccaagaaaagacag
atatacactttcaaactacatgatattgaaaaaagaaaaaaataaattatatgataaagt
ataatttctcccaaattggtattaccaatacatattcccagacagtcgtatataaaagtg
atctgactcacattctcttcaacagttagttacatcagaaatattaaatgttgccattct
attagatgtaaaattatatcacctgtttttaattcctaattatgtgaatatcaataaggt
ggagcactttacgttccttgg
>ENST00000635350.1
agtctgggggtaatggcacggggacccaccagcttgtctgccgccatctgggatgaagtc
tcgttcttgtcccccaggctggagtgcaatggcatgatctcagctcactgcaacctctgc
ctcccgggttcaagcaattctcctgtctcagcctcctgagtagctggattacagagtctt
ttctaaggcaccaactacttccttcaagcagcagccagagatctttgcttaatggctgag
aaacacagaggagagacccagagagaaggagaaggccgcatgaagatggagcagagactg
gagttattcagccaagtcaaggaatgcctggagcaccagaagccggaagaggcaaggaag
gatcctcccttagagcatttggaagagtgtggccctgccaacaccttgacttcaaacttc
tggcctccataactatgaaataaattcttgttgttttaagccaccaagtttgtggtaact
tcttacagcaaccctaggaaattaacacacagagtgtcagttacctaaacattgtgagcc
tcagttaccttatctgaaaatggggctaaaacttagacctaccttttagggctgctttaa
ggagtaatagaaattatacatgggaattacatggcaccaagttgttccttaatagaggga
aactgttatgatggcggaagagcagtaatgaaatactgaattcatccagcagatggcaga
agatggatttgcaaacaagaggact
>ENST00000634424.1
gggtaatggcacggggacccaccagcttgtctgccgccatctggggtacagtgctggaag
cggggatacagggacaaataagacacagatcctgttcctaaagaggctggagtgcaatgg
catgatctcagctcactgcaacctctgcctcccgggttcaagcaattctcctgtctcagc
ctcctgagtagctggattacagagaaacacagaggagagacccagagagaaggagaaggc
cgcatgaagatggagcagagactggagttattcagccaagtcaaggaatgcctggagcac
cagaagccggaagaggcaaggaaggatcctcccttagagcatttggaagagtgtggccct
gccaacaccttgacttcaaacttctggcctccataactatgaaataaattcttgttgttt
taa
>ENST00000230113.4
gggtaatggcacggggacccaccagcttgtctgccgccatctggggtacagtgctggaag
cggggatacagggacaaataagacacagatcctgttcctaaagaggctggagtgcaatgg
catgatctcagctcactgcaacctctgcctcccgggttcaagcaattctcctgtctcagc
ctcctgagtagctggattacagagtcttttctaaggcaccaactacttccttcaagcagc
agccagagatctttgcttaatggctgagaaacacagaggagagacccagagagaaggaga
aggccgcatgaagatggagcagagactggagttattcagccaagtcaaggaatgcctgga
gcaccagaagccggaagaggcaaggaaggatcctcccttagagcatttggaagagtgtgg
ccctgccaacaccttgacttcaaacttctggcctccataactatgaaataaattcttgtt
gttttaa
>ENST00000414904.1
tttctcaagagcatgttctgtcacactttccacactgccttccccaaattcactctgctc
aagtcccccactccatcctcgtgcctccacacagtctgtagataatgctgtactttattt
catcacgaaaatacaagcactgagttgatactgcttcatcctctgaacactccctaccta
taaaccaatctatattcccatccatagcttctttcattcccaaattagtgaaaaaggtat
ctttcttcccaagtaaggtaaatccgtccctcatcttgtgctcaggattccttctcattc
ggcctccccatggatcattctaacactgtctcaactcttcaatttctctgacttgttcta
cacctgcccagcacttaaagtatctggccaaatgaatacatgcaggagatgaaatatgga
gaaagaacaaaaggactaattccacttgtgagagatgaaggaacaggagcactctcatgt
ttcttaggtcacacaccaagaaagaggagacatgagattaaacccacgttttctaactct
gggctcattttggtgacgtcaggtgatttgggtgagaatcccagttccagcgatctcagc
atgactgactggaatatgtgagtgatattacagcttcagcaaccttcttgaatcatgaaa
agaagagaagcaaagtgggtggagaaagaagataggaagagtctgatccttgacactttg
gagcaccacacgagtcctagactgactagctacagactttttgcctatgaggaagaaata
aacttctatttcacct
>ENST00000434072.1
atgcaccatagattaattcaaatccagtgtctaccactcactcggcttaatgtaagacaa
gatgaagactccagacttcagaacttcagtgtccagggaaggggctgaaataccagactg
cgatgtaccatctcttggttgctatgactgaggccattaaaatggcaggcattaaaagac
tgcacctcagtacccagctacaaagcctcaaggtcactgcattccacagcttcccgtcgc
ctttcattcctggcctcagagcttcaatatcctggcgagatcccctcgcattatatttca
tgaggcttaaatgcaagctctcccacagcaagcccgagagtataatgggggttttaatac
attccttttacctaaggctgggatccatttcaaaaagttacccaataggtttcctttcag
gtgagctcattgctctgacattccaaaatgacattaaa
>ENST00000425820.1
actcacaatacttacatgtcccttttttaagtagtcaagatgtttttccactgcagtctg
taagtaagagggtacttgaagaatttcctgatgatgatccattaagaaagaaactaatct
tccagcaagaagctcatcaagatccacttcttcagcacagcataacacacatcgagaaaa
gcagactgagaagaaggcactcagttgatttgaaggaattcaaattgtttaagtgaagga
attttgaagactgtggatcatcttgaattttatgtatcccactggatctatctgaaactg
tgatgtagccacaaacaactaccaggaaatgaaacaaaaattaagatgcaactgtatgac
agtggacaaaaataaaacaaaaacaatagtaaagttaaaaaataaagcattactatagta
tatattgttagtatagtatacacagtagttgcttaattcagaagccacttaaataggaca
catgcaacattcggttacaaacgtgcaagacagatgagtggttttcccatttgtaatata
actttaaaaaattatttcaacagcctaattaaatggattgagccagaatacatttaaaaa
atctgttctcagtctgcaagtactagaaacctcataaatataagataattgtggtataat
aaaatacatatatttgatctttgtccttggtacctggtatggagctcctaaaatccttga
aatttcctgaatgatagaagtctttagttactcataacaagcctatttcagcgtatctga
gttcatgctaaggtaactgagggccggccatggtttgaattttcatcaccaactacaacc
ttgtgggaggagaaaggggctagagattgagttcaattgacaacagtgaccaatgatttg
gtcagtcatgccttggtaattaaacttcaattaaaactctaaaacatgcaggctgaggga
>ENST00000645269.1
agtccagcagacatcaacactgagaaagtgaactaaacgaaaaaaaaaaaaagagagaaa
aggagctggatgctatcatatgctgagagaaaggaatttacctccaccaacctatagaat
tgaggatatgaagaaaaaagagacagagaggaggtcacttggctggaaactgatggtggc
tggatataaagactggagaaggcaagagtcaaagctgattttttgtttctgccttggtga
atggttttctgttaactgagatggggaatggcagagaagctggtttggggaaatttggga
agagataacgaggtttcattcaaattcattgaatgtgacatacatgtcttaagacactca
ggtggcaacctcctgacaaagactcaggagggagttgagagctggagttataattgagag
tgggaagaacacaggttctggtaaatcgtgagagagactggagatttcttattaagagca
catgaatgcttgagatagaaaactgacagctgtgtgaaagaagcggagccaatgggtaac
c
>ENST00000644104.1
agaggcccagggaagttaagtgactcaccgtgagtgaccaagcaagctgacagagccaag
agttatacaatgagaggattgacaccatcagctcccctgattcccaggccttcagacttg
aactggaattactccattggctttcctgagtctctaatttgcagatggcagatcattgaa
cttctcagcccgcataaatggctaaaactacatactagaactcactgggtgatgaagcag
atatgagagtctagttaacgtctagcaagccagacttcaaagagtctctgtcaaatatct
ccatgtgaataatgaagttgagatctaaagaagtaaagaaacgtgcccatgaatgcacta
ctatttattgacagagccataaatcaagcacaggactgtctgtttctaaaatgcagattg
tttccattttacaaaagcagtatcacatagaaaatgcttagatagaaatttgatgactca
aaaaaagaaatgtcatgtaaaattttcctgcatcagaggtggttggacaaattagcattt
tgatactgcctatatcacagatattgcgagtattgtgattcaaatattcattcaatattg
tgattcaaatatttattctgttaatatggtacattatattgttatttaaatttaaaaata
ccatagctttcctggaatgccacccacatagttataatgtaatacatcattatcct
>ENST00000425517.1
tcttctttccttcaagtccagttctttgaaagtccaaatttgctctgaactgacttcaag
caagtgcccactcttgaacaaattactgaggctggaggataaagacacaaattggccaaa
cttggattacctgccttctgcatcttaaaggagtcagtcccaactacaaatttaagagga
tcacagaaacacccacaaacttacgaggatcacagaaaacacccctacaccaacttatag
ccaatctattcaacctgcattgttagcaggtcacctctcctggatctctgcctgtagtgc
ccaattaagaatggaaggaggagatttttcagcttttgaagtctgcataccttcaaggaa
attcttcaaaaacagccaagacattttaagatgaggagctacagaacagggtacatgccc
cacagtcttcaatactttttattattgtttcaagaaaactggataaattcattctgaaca
tcacagacttgaaagtcattgttaccatgcctttgagaatgcctatagttatcattgcca
tcatctcaaaggagaagaattctttaactcttattgtatatgcaattttgaataaaaaaa
tcaagttgcattgttattgaaattaaa
>ENST00000650525.1
atagtttgatctctttctgcctagctctcatgtctgtctctggattgtttcaaatcctaa
gagaaaaggaatatcatttattgcctcttgcaaagtaaatactcctctatttaactgacg
ggatgaaccaatgatgtcatttaacagtttgtttgttggtgatctctactgctgaaatct
cattaacatacacatttactcctttgatcttcacgataatcccatggaattggcaagtaa
aaggcattattgacattttacaggattataattcagattcttaagatcccctttggcatt
cttctctttggggtcaaacccatgtgaaaaatatattatactttatatgcacatataaat
ctgcattcgctgtcttttatgaatggaaacagcactactgaagacaatccagaatacagg
ttcccaatggtgatgaattagtagtattcaagatccacgcattgctcaagatatttgaag
gcatccctctccctagcatgaagaaaatgtccagtgaggtatctgccaatcactccccag
gatggtactgagggctggattctgaaatggatctgcatccagctatgacatctgagtatt
ctctttgcctaatgatgcctgtgctaccaaaatctactgcaaataacctaataattgtac
acagacatcttgacataggccagttctcaacaacagtaaaattttgagcctggagtatga
gagctgtagaaaggacagcagaaaagaagcattgaaaataaataaaaactggtcagggga
aatttgacagaa
>ENST00000439878.1
tcctaagagaaaaggaatatcatttattgcctcttgcaaagtaaatactcctctatttaa
ctgacgggatgaaccaatgatgtcatttaacagtttgtttgttggtgatctctactgctg
aaatctcattaacatacacatttactcctttgatcttcacgataatcccatggaattggc
aagtaaaaggcattattgacattttacagctttttcaggagttaagctgccttcgcaatg
aggatcaaacctgcagcttacagcttatagactcgatgtatgtaagcaaaatggggaatt
gccaagtctaccttaaaatggccatttgccatacagttacttgatagacccattaaattc
cagtaaattcaaaatgttccaatgtggctaattattccagaaatgccaataaaaatgaaa
tgtgatgttcccca
>ENST00000448001.1
gatgctgagttctctaaattgctttatgtgagatgtaacacaaaaccacatgttcaccac
tacaggaatagtgtggaaaaccaggtggtaataagggtctgccaaccaagacaaggaact
ccagaaaactattattgatgatcacagcaaaacctctgcagaaatttcacatctgctgaa
gcccatggcatttgcctagtactgccaaaggaaaaaataatgtcttctggtctccattcc
accttcaaaatcatgctccagtgcaccttgttgttagaacataaattgtattctattcca
cagagtcaagagaatctagagaatttgatttctaaattcccagctccttcaaaacagaag
aaaccttagaagggttttgctgcttgcaaaatgaaattaaacctgcacacttatttctgt
tctcttaataaagactttgaagagattaattcatgata
>ENST00000414132.5
gcactgtgctagactcaggcaatacaaggatggacaagaaagaaagcatccctgccttca
tgaaactcacagtctgaagtcaataaacaaaaatttcaggaagaagcatgcaatttttgg
taattcaatgaaatataaagatgaatcagaagtccggtatagaatgcatcatccattggt
tctggatttaacatacaaaatccgtaaaagaactgaaatgttctgaagcttgaatctctc
tcatgcagttattctgttggatgaagtggcatttcaaatttgctcactcagatttgggac
attagtctcattctgaagcacaccaatgcttccagaactaccagcatgctgtaatgaaag
gctagtaacacagtcagaagaggaagcaaggttggtttgacatgacttgctcttgatgca
taaagctttggtgcttccttgtcacctgatactataaataacattccaaactttttaata
aaatgttttattcccttatgtgggaatattattaactagtaaa
>ENST00000425754.1
aatttcaggaagaagcatgcaatttttggtaattcaatgaaatataaagatgaatcagaa
gtccggtatagaatgcatcatccattggttctggatttaacatacaaaatccgtaaaaga
actgaaatgttctgaagcttgaatctctctcatgcagttattctgttggatgaagtggca
tttcaaatttgctcactcagatttgggacattagtctcattctgaagcacaccaatgctt
ccagaactaccagcatgctgtaatgaaaggtaccgccatgagacttgaagaagtatctga
ctttgtcccaaaatctatctgaataagaaaaacggacaaacaaaaagataaggagaagaa
agaggaaacaaaagctaaaaggttcaccttaactttcccagcattttcgtcatcttcttt
tttgtcttcaaattcaaaggcaacagtcatgcgttgttgtctctgctcttcccacagtgt
agggttaaagctgtcactgtctgactggaaatctacagttagattccaaagtattattgt
ttttttaaaaaacaattttacacaaagtatttaatatagtatgcaaaaatggtgatagat
actacaaacaaatacggaaataaagaagaaagaaagaaaaaaagaaagagaaagaaggaa
agagaaaagaataaaattcccttgatatttatta
>ENST00000422107.1
ccccaccaccaccagtataaaatgtcccgaaattttcaatgtacatgaattttggtaaca
ttaaatctgtaactaatttgttttgtcactaaaactttcagaaaagatatattttaatat
tacacttattaataagcgttttgtacattcattcacaatggatgacttttttttttgaga
cagagtcgccctgtcgcccaggctgattgtataactaactgcacgtcactcataaataag
tatctgtgaatacaaagaatggtaattaattttctcattttgaatcagacatatgtaact
gccagttacagatacttaatagtttaacatttattgtgagtgcctactatatgccacgca
tgctaaaatatttgatgataaaaggacaaataacagaaggtcagggttcatgcctttttc
tttttttcctgaaatgttaacacttatttattctctg
>ENST00000413943.1
gctggcagttatcttgtgttcttgaaggaagcaggcctgaggaggactcctcatacagag
agaaacaccgagagattcactgaaaaactgacatgggatcctgaggggccactcttgaag
acttatctctgcacctttctgggcactgtgcatacagcaatgatcagcatgattccagtg
ctcagagagctccaaggattagttgagaccagacaagaatatcaaggaggcatgcagaag
ttacaatgggaaatcaaaaagaagacaaaggagggacacctaattcagaacgatgggttt
gttggataggagagaaaaggagacgaatgggcaggtatcatcaaagattcctaagaagaa
gttcctaacttctgtttttgtgccattgactctttggcagtgtggagaaacccagggacc
cattttcagaacagtgtttttaaatgcataaaatattttggattaaaaggaaactctgag
tattgaaatacctaacaaaatattttaaaagcaaatttgtaatacagtaatgtatatgct
tctttattaactaattaaagaacaagatatagcaa
>ENST00000607679.1
ggctaacttttatatttttagtagagatggggttttgccatgttggccaggctggtctcg
aactcctgacctcaggtgatccacacgcctcgacctcccaaagtgctgggattacaggca
cgagccacagcacctggcctttaataggctttcataacagaaaagtagacatcagacttt
ctaagttcaaaacctggctctggtgcttaccagctagctgaccttaaacttaaactatct
aaactttaatgttcttcctcataggaaaaatggggctaataatgtttcctgacataatgc
atttaaagcatggatgcattaggtgctcaataattgttatctatccctttggcttagtaa
aaaccattgtcaaagtttttgtgtatatgacttttaagttttctctaaattatatagaca
gtattttgaatattggaatcatggcaaataaaactgtccatctaaa
>ENST00000423187.1
aaaagggctgtacatatctgtgggctcttcctcctgctcctgtcaccacaacaactagtg
tgtggagcacaactagcctgaccctctagcatggctgctcacatctgtaatcccagcact
ttgggaggccaaggtgggagcactgcttgagcccaggagtttgaggattgacgccagcct
gggaaaaaaggcaagaactccatctctagaaatatatatatatatatataaaatgcatat
atgagccaggcatgatgttgcatgcctatagtgccaactactcaggaggctgaggtggga
gaatcccttgagcccagaagtgtgcagctgcagtgagccatgattactccactgcacttt
agcctgagcaacactgtaagaccctatttcaaaaaaataaaaataaaataaaataaaata
ataacaccaaaa
>ENST00000426775.1
gcttttgcttcctcctcatcttctcttgctaccaccatgtaagaagtgcctttcagctcc
caccataattctgacatctcctcagccatgtggaactatgaagtcttgctctgtcgccca
ggacgatcttggctcactgcaacctccaccttccagagatggggtttcaccatgttgacc
aggctggcctaaaacccctgatctcaagtaatctgcctgcctcggcctccaaagtgctgg
aattacaggcgtaagccactgtgccaggcccatttcatgctattctttaaatttgcttcc
tttgtaaatgaagacactattaatcagtttaattttaatgtgtccaatagaaactaaatg
ctaactatcgattgcatgcttaattacttttacctttgtcttaactctactgttccttac
ctaactttttataactactttctgcatttttgcatcttcattttccacccatttttgaat
aataaaagaaaataacaataaagcattaaaattatttttaacaccattgttcaagaaaac
ttagagatactgtataacctatagaaagaaatcataagaaacaaacacttgtttgctgat
tacaaacctctaaatttggtgtaggaaaggtcatgtaagagtttcagtgcataattcaca
aaaacacagatgtattaaaagagcaatgtatcaaagtcaggagcaatttcttctgttccc
tgtatttcaatatctttgccttttacttt
>ENST00000602605.1
gcagccaaaataagaattgtccttgctcatagtacaaccctttaattgacttgtgcctga
gttttggtgtgagctgagtattggtggttatgaatactgggatccccagctatttgttca
tgtacttattgaggtcactattggtcttccttcttcaatgaagggagaagctctgtcaaa
tgtagactgcaaagtcaagctcattaaaagtatccctctttcttcgtgagaaaagatatc
caaggagaattctgtccctggttcctcccatgtgggggttctaggcctaggaccagatct
tattgtctctacaatcttgattctttagtatttcaggataggcagagttttgttaaagta
tacaaaaatcatagctagataagagagataacagaaataagttccagtgttctatactcc
tgtaggatgactacagttaatgctaatatacagttacaaatagctagaaggaggctattg
aatgttcccaacacaaagaaatgataaatgtttgagatgatgatgtgctaattaccctca
tctgaccagtatacattatatgtatcgaaacatcgctctgtgccctgcgaatatgtacaa
ttgtgattattaaaataaatacataaataaaatttaaaagtcattatga
>ENST00000450461.1
ggtggggtaactgaggccccatgaagttaaagaatgttcctgaagtctctcagcaattct
caagtcccatcttatttgaagcatgtattcctgacatgggtcccataactgctctcagca
gatgaatattaacgaaacccaaacctttcgggtgaccgtgatcttgttcgtctttttttg
cgatcaccagatgaagaagatctagaacgacttctctttctgttcctctcaggagaagat
gatgaacttgaataagatctttttcgtggggaagaagagcccctgtgggacctggagctg
gatcttcattgattgagaaacaaatcaaacatttcattaaaagaagaaataaggaagatt
atttagttatcagatagctccaaaaataaacaggatttataacaactatgaaaattttat
aaggaagaatacttactgcttattcaacagaagacttctggatcaaccatgaaaacattc
tacttaaacattttaattttgtctctttaaaattctatcatgtgtaattaaaaccctgct
tactatatcaaaa
>ENST00000426999.1
agtagaaaattgaggacaataaggtttatttacatgttctaccctctcctgaaggatggc
tggacagataacttcaaagttttttcagcttatgaagaaatggcctccttggacttaaga
aacagaaaaaagctgggcatggtggttcatgcctataatccccgcactttgggaggctgg
aggaggatcacttaaggttaggagtttaagaccagcctggccaacatagtgagacctgtc
tctaaaataaatatttaaaaagaaaaaagaaaagtttctcctacaatggtcttacaaagc
tttaatttcagaataaaaactcctttcacaatcaaagaatgctttccagcgaagaacatt
tattctatcagtaatgaggaaaaaatacaactgatcaaaacctctttgagaaagaaaccc
aaacctttcgggtgaccgtgatcttgttcgtctttttttgcgatcaccagatgaagaaga
tctagaacgacttctctttctgttcctctcaggagaagatgatgaacttgaataagatct
ttttcgtggggaagaagagcccctgtgggacctggagctggatcttcattgattgagaaa
caaatca
>ENST00000455406.5
aagagtaaagtacttccgcttccttaggtggagctggaaaggtggaggcggaagtgactg
atcaattcaggggcgtggggttcgtttaggttttgccctgtgtatgacctcgtttggagc
catgaaaccaggtggcttttctacaatataaagatggaaatgggaagaagatgttcattg
caaattaaggaagctcttccacgagttcacgaatggaaataacatcaagagtttttcatc
ttcttagtgtgcaaggtatggatattctgtgtgtgaacttcaagagtatctaagggaggc
aataacatggttgataatataccagagactacaaactgtctgtgcatcccagaggaacag
gaagcttgtgcaggtgaaaagactggaggaggaagtatgttgatgatacccaggaagccc
accttccacttctttggtcatcagaagtaagaaaaaggacaattaaataagtggttaata
gttgtttagagaaagagaattttcactttatatgccagtcattgataatatttgccatag
tggttgctgttaagtaagtttcttcctgcaggcctgtgagaaggcatagtacatgaaagt
agcagtgctttcaacctgattattattatacagtatggacttttattatataacaagcaa
tacttacattttgttatttacttatttattactatacacttacacatatgcagacacagt
aataaacatctaagtggtacaaataggtacaaaaccaaaaataaaagtctgccttctaac
ttc
>ENST00000583678.5
aagagtaaagtacttccgcttccttaggtggagctggaaaggtggaggcggaagtgactg
atcaattcaggggcgtggggttcgtttaggttttgccctgtgtatgacctcgtttggagc
catgaaaccaggtggcttttctacaatataaagatggaaatgggaagaagatgttcattg
caaattaagataaatatcaaggagtgcaattcctggatttatgatgtctgaggaatagtc
ttagtggattatcccaaacttgacacattttttgcaaaatgctatacaaaaagaagatac
atgcgattatgacaagattctccacttggtgtgaccagtctcatacaacccaaggctgtg
tgtccaaaggcaactgtactgcacatgacagaattgctctgttgaagttttgcaaggtca
aatgactcactttgtctaatggaacgggaacgaacaatttttttgtgtcacgtttgaaca
gatacctttgagaagtttatgattctccaagttctctttctcctactgtggcacctactg
acaagataaat
>ENST00000634641.1
aggtggagctggaaaggtggaggcggaagtgactgatcaattcaggggcgtggggttcgt
ttaggttttgccctgtgtatgacctcgtttggagccatgaaaccaggaagctcttccacg
agttcacgaatggaaataacatcaagagtttttcatcttcttagtgtgcaaggtagttcc
aaaatgtcttaaaaggaagagataaagttaaattaaaagtactgtattggctgaagatag
cagtgtttaagcctgaattctaagccacttctttgaaatttcctcatttttttgtggggg
gaggcatttcccatgtatatattggaatatatgtgctaataaacttgtttgctttcctc
>ENST00000627548.2
ggtggagctggaaaggtggaggcggaagtgactgatcaattcaggggcgtggggttcgtt
taggttttgccctgtgtatgacctcgtttggagccatgaaaccagggcactgaagatatt
atttatattcagaggctatgttggtttggagaaggaaaggtcaccatgtgtgatgactac
atccaaagagaatgagcaaagcagaccttggtggccagaggggagccctcaggtagagct
gcagatgctggcagtttgtgttagaaggttccggggctaaacagatgcctagaattagcc
accaaaaggtaaattgtagactccactcttcaagaagcagcagaaggattaggaattcaa
acagtgctattttacggtcataagaacagacagtatttttttggcgcagcaagaacttct
taggccataaagcatgacagacctcttttccttatgcgctgaattgaagaagtgctgact
cttttgctgatggaagctcttccacgagttcacgaatggaaataacatcaagagtttttc
atcttcttagtgtgcaagaacacagcatagtatgtgacataaaggcttgatgactgtgtt
gaatgaatgtatgttatgtctgaggaatagtcttagtggattatcccaaacttgacacat
tttttgcaaaatgctatacaaaaagaagatacatgcgattatgacaagattctccacttg
gtgtgaccagtctcatacaacccaaggctgtgtgtccaaaggcaactgtactgaataccg
gaaagcatgtatttgtttgctaaattgctctctttccaccagtgatatcaattctgaaat
acttttgagatcttgacaataatcaaaaggtagccaggtgcatcgg
>ENST00000599146.5
ggtggagctggaaaggtggaggcggaagtgactgatcaattcaggggcgtggggttcgtt
taggttttgccctgtgtatgacctcgtttggagccatgaaaccaggtggcttttctacaa
tataaagatggaaatgggaagaagatgttcattgcaaattaaggaagctcttccacgagt
tcacgaatggaaataacatcaagagtttttcatcttcttagtgtgcaagaacacagcata
gtatgtgacataaaggcttgatgactgtgttgaatgaatgtatgttgttattttagggca
atgatggaaagcaccaagtggagtctggagctagactgatctgtgttcaatcctgtcttg
gttactcattggggggcctcgactttcatgtctctgtaatgtccctgacagtatctgcct
cacagggttgctgtgagagtcaagcgagatgtctgaggaatagtcttagtggattatccc
aaacttgacacattttttgcaaaatgctatacaaaaagaagatacatgcgattatgacaa
gattctccacttggtgtgaccagtctcatacaacccaaggctgtgtgtccaaaggcaact
gtactgaataccggaaagcatgtatttgtttgctaaattgctctctttccaccagtgata
tcaattctgaaatacttttgagatcttgacaataatcaaaaggtagccaggtgcatcggg
gaaagcactgacattggagtcagac
>ENST00000626344.2
gtggagctggaaaggtggaggcggaagtgactgatcaattcaggggcgtggggttcgttt
aggttttgccctgtgtatgacctcgtttggagccatgaaaccagcctcaagctttattct
aggaagatgagcaaagcagaccttggtggccagaggggagccctcaggtagagctgcaga
tgctggcagtttgtgttagaaggttccggggctaaacagatgcctagaattagccaccaa
aaggtaaattgtagactccactcttcaagaagcagcagaaggattaggaattcaaacagt
gctattttacggtggcttttctacaatataaagatggaaatgggaagaagatgttcattg
caaattaaggaagctcttccacgagttcacgaatggaaat
>ENST00000630994.2
gtggagctggaaaggtggaggcggaagtgactgatcaattcaggggcgtggggttcgttt
aggttttgccctgtgtatgacctcgtttggagccatgaaaccagagtttcgctctttttg
accaagctggagtgcaatggcgtgatctcggctcgctgcaatctctgccttccaggttca
agtgattctcctgcctcagccttctgagtagttgggattacaggaagctcttccacgagt
[truncated: 19,081,865 more chars]
